# Supplementary material for: C/D-box snoRNA-derived RNA production is associated with malignant transformation and metastatic progression in prostate cancer
Source: Oncotarget. 2015 May 19;6(19):17430–44. doi: 10.18632/oncotarget.4172 (PMC4627319; doi:10.18632/oncotarget.4172)
Supplement: Supplementary file 2 [file oncotarget-06-17430-s002.xlsx]

## Sheet: Sheet1
HGNC	HUGO Symbol	HUGO Type	HUGO Name	LOCI	SOURCE=	SOURCE ACCESSION NR	MERGED=	GENOME=hg19
31499	MIR1-1	microRNA	microRNA_1-1	[chr20:61151503-61151593:strand=+]	RefSeq	NR_029780		ACTGCCTGCTTGGGAAACATACTTCTTTATATGCCCATATGGACCTGCTAAGCTATGGAATGTAAAGAAGTATGTATCTCAGGCCGGGACC
31500	MIR1-2	microRNA	microRNA_1-2	[chr18:19408955-19409059:strand=-]	RefSeq	NR_029662		ACTTAGTAATACCTACTCAGAGTACATACTTCTTTATGTACCCATATGAACATACAATGCTATGGAATGTAAAGAAGTATGTATTTTTGGTAGGCAATAAACCAC
31487	MIR100	microRNA	microRNA_100	[chr11:122022927-122023026:strand=-]	RefSeq	NR_029515		GATATTGAGGCCTGTTGCCACAAACCCGTAGATCCGAACTTGTGGTATTAGTCCGCACAAGCTTGTATCTATAGGTATGTGTCTGTTAGGCAATCTCACG
31488	MIR101-1	microRNA	microRNA_101-1	[chr1:65524107-65524201:strand=-]	RefSeq	NR_029516		ACTGACAGGCTGCCCTGGCTCAGTTATCACAGTGCTGATGCTGTCTATTCTAAAGGTACAGTACTGTGATAACTGAAGGATGGCAGCCATCTTAC
31489	MIR101-2	microRNA	microRNA_101-2	[chr9:4850287-4850385:strand=+]	RefSeq	NR_029836		ATGAGACTGAACTGTCCTTTTTCGGTTATCATGGTACCGATGCTGTATATCTGAAAGGTACAGTACTGTGATAACTGAAGAATGGTGGTGCCATCACAT
31490	MIR103A1	microRNA	microRNA_103a-1	[chr5:167987891-167987988:strand=-]	RefSeq	NR_029520		GAAGTTTTCTTACTGCCCTCGGCTTCTTTACAGTGCTGCCTTGTTGCATATGGATCAAGCAGCATTGTACAGGGCTATGAAGGCATTGAGACCTGTTC
31491	MIR103A2	microRNA	microRNA_103a-2	[chr20:3898131-3898228:strand=+]	RefSeq	NR_029519		AGCTGCGTCTTTGTGCTTTCAGCTTCTTTACAGTGCTGCCTTGTAGCATTCAGGTCAAGCAGCATTGTACAGGGCTATGAAAGAACCAAGAATGGGCT
35384	MIR103B1	microRNA	microRNA_103b-1	[chr5:167987899-167987980:strand=+]	RefSeq	NR_031721		CTCAATGCCTTCATAGCCCTGTACAATGCTGCTTGATCCATATGCAACAAGGCAGCACTGTAAAGAAGCCGAGGGCAGTAAG
35385	MIR103B2	microRNA	microRNA_103b-2	[chr20:3898139-3898220:strand=-]	RefSeq	NR_031722		CTTGGTTCTTTCATAGCCCTGTACAATGCTGCTTGACCTGAATGCTACAAGGCAGCACTGTAAAGAAGCTGAAAGCACAAAG
31492	MIR105-1	microRNA	microRNA_105-1	[chrX:151560681-151560781:strand=-]	RefSeq	NR_029521		AGAACCTGAGTGTGCATCGTGGTCAAATGCTCAGACTCCTGTGGTGGCTGCTCATGCACCACGGATGTTTGAGCATGTGCTACGGTGTCTACTTTTGCTAC
31493	MIR105-2	microRNA	microRNA_105-2	[chrX:151562874-151562974:strand=-]	RefSeq	NR_029522		ATCTTCTGTGTGTGCATCGTGGTCAAATGCTCAGACTCCTGTGGTGGCTGCTTATGCACCACGGATGTTTGAGCATGTGCTATGGTGTCTACTTTTGCAAC
31494	MIR106A	microRNA	microRNA_106a	[chrX:133304218-133304318:strand=-]	RefSeq	NR_029523		CAGGAATAGGCCTTGGCCATGTAAAAGTGCTTACAGTGCAGGTAGCTTTTTGAGATCTACTGCAATGTAAGCACTTCTTACATTACCATGGTGATTTAGTC
31495	MIR106B	microRNA	microRNA_106b	[chr7:99691606-99691707:strand=-]	RefSeq	NR_029831		CCGCTCCAGCCCTGCCGGGGCTAAAGTGCTGACAGTGCAGATAGTGGTCCTCTCCGTGCTACCGCACTGTGGGTACTTGCTGCTCCAGCAGGGCACGCACAG
31496	MIR107	microRNA	microRNA_107	[chr10:91352494-91352594:strand=-]	RefSeq	NR_029524		ATTCGATATTCTCTCTGCTTTCAGCTTCTTTACAGTGTTGCCTTGTGGCATGGAGTTCAAGCAGCATTGTACAGGGCTATCAAAGCACAGAGAGCTTGCTA
31497	MIR10A	microRNA	microRNA_10a	[chr17:46657190-46657319:strand=-]	RefSeq	NR_029608		GGGCCAAGAAGATCTGTCTGTCTTCTGTATATACCCTGTAGATCCGAATTTGTGTAAGGAATTTTGTGGTCACAAATTCGTATCTAGGGGAATATGTAGTTGACATAAACACTCCGCTCTTATTTTTCCA
31498	MIR10B	microRNA	microRNA_10b	[chr2:177015021-177015150:strand=+]	RefSeq	NR_029609		TGGGTGGGACCCAGAGGTTGTAACGTTGTCTATATATACCCTGTAGAACCGAATTTGTGTGGTATCCGTATAGTCACAGATTCGATTCTAGGGGAATATATGGTCGATGCAAAAACTTCACGTTTCTTCG
35259	MIR1178	microRNA	microRNA_1178	[chr12:120151429-120151539:strand=-]	RefSeq	NR_031589		AGAAGCCCAGGCGTTGGCTGGCAGAGGAAGGGAAGGGTCCAGGGTCAGCTGAGCATGCCCTCAGGTTGCTCACTGTTCTTCCCTAGAATGTCAGGTGATGTGTCACCCCAA
35260	MIR1179	microRNA	microRNA_1179	[chr15:89151328-89151438:strand=+]	RefSeq	NR_031590		AGCTCTTATTGGCTGGAAAGGAAGAAGCATTCTTTCATTGGTTGGTGTGTATTGCCTTGTCAACCAATAAGAGGATGCCATTTATCCTTTTCTGACTAGCTGAGTGAGCAG
35261	MIR1180	microRNA	microRNA_1180	[chr17:19247809-19247897:strand=-]	RefSeq	NR_031591		GAAGCCCGCGGCTGCTGGACCCACCCGGCCGGGAATAGTGCTCCTGGTTGTTTCCGGCTCGCGTGGGTGTGTCGGCGGCGGGGCCTGAC
35262	MIR1181	microRNA	microRNA_1181	[chr19:10514124-10514224:strand=-]	RefSeq	NR_031592		GCTCCTAGTCTCCACTGCTGCCGCCGTCGCCGCCACCCGAGCCGGAGCGGGCTGGGCCGCCAAGGCAAGATGGTGGACTACAGCGTGTGGGACCACATTGA
35263	MIR1182	microRNA	microRNA_1182	[chr1:231155564-231155680:strand=-]	RefSeq	NR_031593		GGCCCTCCTCGGGACTTGTCACTGCCTGTCTCCTCCCTCTCCAGCAGCGACTGGATTCTGGAGTCCATCTAGAGGGTCTTGGGAGGGATGTGACTGTTGGGAAGCCCTTCCTACTGG
35264	MIR1183	microRNA	microRNA_1183	[chr7:21510666-21510774:strand=+]	RefSeq	NR_031594		TTCCAGCTATATTATTCAAATGCTCGGAGACACAGAACATTAGAGAAGACAGGAGTTCACTGTAGGTGATGGTGAGAGTGGGCATGGAGCAGGAGTGCCAAGAGATGAA
35265	MIR1184-1	microRNA	microRNA_1184-1	[chrX:154115625-154115743:strand=-chrX:154687168-154687286:strand=+; chrX:154612739-154612857:strand=-]	RefSeq	NR_036049	[HGNC=38211; HGNC=38389]	GAGATGGTTTCTTGCAGAACGAGGTGAAGGAGGTGGTTCTGCTCAGCAGTCAACAGTGGCCACATCTCCACCTGCAGCGACTTGATGGCTTCCGTGTCCTTTTCGTGGGTAGCCATGAC
35257	MIR1185-1	microRNA	microRNA_1185-1	[chr14:101509304-101509409:strand=+]	RefSeq	NR_031575		TGAGCCACTCTTTGGTACTTGAAGAGAGGATACCCTTTGTATGTTCACTTGATTAATGGCGAATATACAGGGGGAGACTCTTATTTGCGTATCAAACTCTGTCGAG
35254	MIR1185-2	microRNA	microRNA_1185-2	[chr14:101510525-101510630:strand=+]	RefSeq	NR_031571		TGAGCCACCCTTTGGTACTTAAAGAGAGGATACCCTTTGTATGTTCACTTGATTAATGGCGAATATACAGGGGGAGACTCTCATTTGCGTATCAAACTGTCGGAGA
38247	MIR1193	microRNA	microRNA_1193	[chr14:101496379-101496476:strand=+]	RefSeq	NR_036132		GCTCTCCAGGGTAGCTGAGGGGATGGTAGACCGGTGACGTGCACTTCATTTACGATGTAGGTCACCCGTTTGACTATCCACCAGCGCCCGGTCCATCT
35376	MIR1197	microRNA	microRNA_1197	[chr14:101491891-101491998:strand=+]	RefSeq	NR_031713		GGTCAGCGTCACTTCCTGGTATTTGAAGATGCGGTTGACCATGGTGTGTACGCTTTATTTGTGACGTAGGACACATGGTCTACTTCTTCTCAATATCACATCTCGCCT
35266	MIR1200	microRNA	microRNA_1200	[chr7:36958952-36959047:strand=-]	RefSeq	NR_031604		TAGTTTACTATGCTACTTCTCCTGAGCCATTCTGAGCCTCAATCACTTGCCAGAGAGATTGGTTCAGGAATTTGTCAGGGATAGCCTGAAGTCCCA
35268	MIR1202	microRNA	microRNA_1202	[chr6:156267921-156268023:strand=+]	RefSeq	NR_031606		ATCTGGAGCACCTGCTGCAGAGGTGCCAGCTGCAGTGGGGGAGGCACTGCCAGGGCTGCCCACTCTGCTTAGCCAGCAGGTGCCAAGAACAGGTGGGAGCCCC
35269	MIR1203	microRNA	microRNA_1203	[chr17:46233779-46233883:strand=-]	RefSeq	NR_031607		AAACTTCCCTTCCTCCCCGGAGCCAGGATGCAGCTCAAGCCACAGCAGGGTGTTTAGCGCTCTTCAGTGGCTCCAGATTGTGGCGCTGGTGCAGGTCTCCTCATA
37059	MIR1204	microRNA	microRNA_1204	[chr8:128808198-128808284:strand=+]	RefSeq	NR_031609		TCTGGGAGAAACCTCGTGGCCTGGTCTCCATTATTTGAGATGAGTTACATCTTGGAGGTGAGGACGTGCCTCGTGGTCTAAAGCTTC
35271	MIR1205	microRNA	microRNA_1205	[chr8:128972869-128972951:strand=+]	RefSeq	NR_031610		ACTTATCACTGAAGGCCTCTGCAGGGTTTGCTTTGAGGTACTTCCTTCCTGTCAACCCTGTTCTGGAGTCTGTCTCCATTTTT
35272	MIR1206	microRNA	microRNA_1206	[chr8:129021134-129021212:strand=+]	RefSeq	NR_031611		TTTTTCATATCAGTGTTCATGTAGATGTTTAAGCTCTTGCAGTAGGTTTTTGCAAGCTAGTGAACGCTGCCAAATTATG
35273	MIR1207	microRNA	microRNA_1207	[chr8:129061388-129061494:strand=+]	RefSeq	NR_031612		GCCTCCATGTGCAGGGCTGGCAGGGAGGCTGGGAGGGGCTGGCTGGGTCTGGTAGTGGGCATCAGCTGGCCCTCATTTCTTAAGACAGCACTTCTGTTAGCTGACCT
35274	MIR1208	microRNA	microRNA_1208	[chr8:129162352-129162444:strand=+]	RefSeq	NR_031613		AACAATGAATCACCGGCAGAATCACTGTTCAGACAGGCGGAGACGGGTCTTTCTCGCCCTCTGATGAGTCACCACTGTGGTGGGGGGGAGTGG
31501	MIR122	microRNA	microRNA_122	[chr18:56118296-56118400:strand=+]	RefSeq	NR_029667		TACAGAGTTTCCTTAGCAGAGCTGTGGAGTGTGACAATGGTGTTTGTGTCTAAACTATCAAACGCCATTATCACACTAAATAGCTACTGCTAGGCAATCCTTCCC
33923	MIR1224	microRNA	microRNA_1224	[chr3:183959183-183959287:strand=+]	RefSeq	NR_030410		CCTGCCCTTGGTGAGGACTCGGGAGGTGGAGGGTGGTGCCGCCGGGGCCGGGCGCTGTTTCAGCTCGCTTCTCCCCCCACCTCCTCTCTCCTCAGGTGCGGCTGC
33931	MIR1225	microRNA	microRNA_1225	[chr16:2140186-2140295:strand=-]	RefSeq	NR_030646		GGTCAAGGAGGTGGGTACGGCCCAGTGGGGGGGAGAGGGACACGCCCTGGGCTCTGCCCAGGGTGCAGCCGGACTGACTGAGCCCCTGTGCCGCCCCCAGTTCCGCCACA
33922	MIR1226	microRNA	microRNA_1226	[chr3:47891035-47891129:strand=+]	RefSeq	NR_031595		CCATTAACAGGTGAGGGCATGCAGGCCTGGATGGGGCAGCTGGGATGGTCCAAAAGGGTGGCCTCACCAGCCCTGTGTTCCCTAGGGAGGCCACA
33932	MIR1227	microRNA	microRNA_1227	[chr19:2234051-2234158:strand=-]	RefSeq	NR_031596		GTCGGGCCAGGTGGGGCCAGGCGGTGGTGGGCACTGCTGGGGTGGGCACAGCAGCCATGCAGAGCGGGCATTTGACCCCGTGCCACCCTTTTCCCCAGCTACGAGTTC
33928	MIR1228	microRNA	microRNA_1228	[chr12:57588277-57588369:strand=+]	RefSeq	NR_031597		GACTGCCCAGGTGGGCGGGGGCAGGTGTGTGGTGGGTGGTGGCCTGCGGTGAGCAGGGCCCTCACACCTGCCTCGCCCCCCAGGTGTGAAACG
33924	MIR1229	microRNA	microRNA_1229	[chr5:179225268-179225356:strand=-]	RefSeq	NR_031598		CTCCAGATCGGTGGGTAGGGTTTGGGGGAGAGCGTGGGCTGGGGTTCAGGGACACCCTCTCACCACTGCCCTCCCACAGGCTCCTTCTA
33921	MIR1231	microRNA	microRNA_1231	[chr1:201777729-201777840:strand=+]	RefSeq	NR_031599		CAACATGCAGGTCAGTGTCTGGGCGGACAGCTGCAGGAAAGGGAAGACCAAGGCTTGCTGTCTGTCCAGTCTGCCACCCTACCCTGTCTGTTCTTGCCACAGTTGGAGGTGG
33929	MIR1233-1	microRNA	microRNA_1233-1	[chr15:34820481-34820582:strand=-chr15:34674260-34674361:strand=-]	RefSeq	NR_036050	[HGNC=38277]	GATGCCATCAGTGAGTGGGAGGCCAGGGCACGGCAGGGGGAGCTGCAGGGCTATGGGAGGGGCCCCAGCGTCTGAGCCCTGTCCTCCCGCAGGAAAGTACAT
33926	MIR1234	microRNA	microRNA_1234	[chr8:145625466-145625569:strand=-]	RefSeq	NR_031600		TTCCCGCTTCGTGAGTGTGGGGTGGCTGGGGGGGGGGGGGGGGGGCCGGGGACGGCTTGGGCCTGCCTAGTCGGCCTGACCACCCACCCCACAGGCACCCAGGA
33925	MIR1236	microRNA	microRNA_1236	[chr6:31924606-31924727:strand=-]	RefSeq	NR_031601		GTCAAACGCTGTGAGTGACAGGGGAAATGGGGATGGACTGGAAGTGGGCAGCATGGAGCTGACCTTCATCATGGCTTGGCCAACATAATGCCTCTTCCCCTTGTCTCTCCAGCACTATCAGA
33927	MIR1237	microRNA	microRNA_1237	[chr11:64136064-64136185:strand=+]	RefSeq	NR_031602		TCAGTCGCAGGTGGGAGGGCCCAGGCGCGGGCAGGGGTGGGGGTGGCAGAGCGCTGTCCCGGGGGCGGGGCCGAAGCGCGGCGACCGTAACTCCTTCTGCTCCGTCCCCCAGGCTGGAGGCG
33933	MIR1238	microRNA	microRNA_1238	[chr19:10662788-10662890:strand=+]	RefSeq	NR_031603		CCCCCTGGAGGTGAGTGGGAGCCCCAGTGTGTGGTTGGGGCCATGGCGGGTGGGCAGCCCAGCCTCTGAGCCTTCCTCGTCTGTCTGCCCCAGTCCTTCCACT
31502	MIR124-1	microRNA	microRNA_124-1	[chr8:9760888-9760992:strand=-]	RefSeq	NR_029668		CTCAGGAGAAAGGCCTCTCTCTCCGTGTTCACAGCGGACCTTGATTTAAATGTCCATACAATTAAGGCACGCGGTGAATGCCAAGAATGGGGCTGGCTGAGCACC
31503	MIR124-2	microRNA	microRNA_124-2	[chr8:65291696-65291824:strand=+]	RefSeq	NR_029669		TACTTTCCGGATCAAGATTAGAGGCTCTGCTCTCCGTGTTCACAGCGGACCTTGATTTAATGTCATACAATTAAGGCACGCGGTGAATGCCAAGAGCGGAGCCTACGGCTGCACTTGAAGGACACCAAA
31504	MIR124-3	microRNA	microRNA_124-3	[chr20:61809842-61809948:strand=+]	RefSeq	NR_029670		GCCCCAGCCCTGAGGGCCCCTCTGCGTGTTCACAGCGGACCTTGATTTAATGTCTATACAATTAAGGCACGCGGTGAATGCCAAGAGAGGCGCCTCCGCCGCTCCTT
35304	MIR1243	microRNA	microRNA_1243	[chr4:114028009-114028121:strand=+]	RefSeq	NR_031641		CTGCCCTTAACTAAAACTGGATCAATTATAGGAGTGAAATAAAGGTCCATCTCCTGCCTATTTATTACTTTGCTTTGGTAATAAATCTATTTTTAAAAGAACCTATTACAGAG
35310	MIR1244-1	microRNA	microRNA_1244-1	[chr2:232578014-232578118:strand=+; chr5:118310271-118310375:strand=+;chr12:9392053-9392157:strand=-]	RefSeq	NR_036052	[HGNC=38321; HGNC=38390]	CAGAAAAACCATCTTATTCCGAGCATTCCAGTAACTTTTTTGTGTATGTACTTAGCTGTACTATAAGTAGTTGGTTTGTATGAGATGGTTAAAAAGGCCAAAGAT
35311	MIR1245	microRNA	microRNA_1245	[chr2:189842808-189842897:strand=+]	RefSeq	NR_031647		AAAACTACCTATTTATGTATAGGCCTTTAGATCATCTGATGTTGAATACTCTTTAAGTGATCTAAAGGCCTACATATAAAAAGGTATTTT
41794	MIR1245B	microRNA	microRNA_1245b	[chr2:189842809-189842897:strand=-]	RefSeq	NR_039947		AAAATACCTTTTTATATGTAGGCCTTTAGATCACTTAAAGAGTATTCAACATCAGATGATCTAAAGGCCTATACATAAATAGGTAGTTT
35312	MIR1246	microRNA	microRNA_1246	[chr2:177465698-177465790:strand=-]	RefSeq	NR_031648		CGGTCAGATTTGTATCCTTGAATGGATTTTTGGAGCAGGAGTGGACACCTGACCCAAAGGAAATCAATCCATAGGCTAGCAATCAACCTATTT
35313	MIR1247	microRNA	microRNA_1247	[chr14:102026614-102026769:strand=-]	RefSeq	NR_031649		TCCCCTCTCGCCGCTTGCCTCGCCCAGCGCAGCCCCGGCCGCTGGGCGCACCCGTCCCGTTCGTCCCCGGACGTTGCTCTCTACCCCGGGAACGTCGAGACTGGAGCGCCCGAACTGAGCCACCTTCGCGGACCCCGAGAGCGGCGGCGCGACTCA
35315	MIR1249	microRNA	microRNA_1249	[chr22:45596825-45596910:strand=-]	RefSeq	NR_031651		TGTTGGCATGGGGAGGAGGGAGGAGATGGGCCAAGTTCCCTCTGGCTGGAACGCCCTTCCCCCCCTTCTTCACCTGGCGAACTCCT
35316	MIR1250	microRNA	microRNA_1250	[chr17:79106986-79107118:strand=-]	RefSeq	NR_031652		CTCTGCCCACCTGTCCCGCTGGCCTGGCAGGTGACGGTGCTGGATGTGGCCTTTTTGCCTTTTCTAAAGGCCACATTTTCCAGCCCATTCAACCTTCCAGAGCCCTCTGAAGTGGCCACAGGCCCCATCAACC
35317	MIR1251	microRNA	microRNA_1251	[chr12:97885677-97885766:strand=+]	RefSeq	NR_031653		GGTCAGCTATGTGGACTCTAGCTGCCAAAGGCGCTTCTCCTTCTGAACAGAGCGCTTTGCTCAGCCAGTGTAGACATGGCCTGATAAACA
35365	MIR1252	microRNA	microRNA_1252	[chr12:79813027-79813111:strand=+]	RefSeq	NR_031700		TGTGAGGTGTAGAAAGAAGGAAATTGAATTCATTTAGAAAAGAGAATTCCAAATGAGCTTAATTTCCTTTTTTCTAAATCTTAAT
35318	MIR1253	microRNA	microRNA_1253	[chr17:2651362-2651486:strand=-]	RefSeq	NR_031654		TTGTCATCAGAGCAGCAAGAGATAGAATCCAAAAGAGAAGAAGATCAGCCTGCAGATGTGGACTGCTAAATGCAGGCTGATCTTCTCCCCTTTGGGATTCTCTTATGAGAAGCCATAAACGCCAG
35319	MIR1254	microRNA	microRNA_1254	[chr10:70519065-70519181:strand=+]	RefSeq	NR_031655		GGGAAGCTGAGGTGGGAGGATTGCTTGAGCCTGGAAGCTGGAGCCTGCAGTGAACTATCATTGTGCCACTGTACTCCAGCCTAGGCAACAAAATGAAATCCTGTCTAAAAATAAATA
41770	MIR1254-2	microRNA	microRNA_1254-2	[chr10:23682324-23682406:strand=+]	RefSeq	NR_039606		GGAGGATTGCCTGAGCCTGGAAGCTGGAGCCTGCAGTGAGCTATGATCATGTCCCTGTACTCTAGCCTGGGCAACAGTGAGAC
35320	MIR1255A	microRNA	microRNA_1255a	[chr4:102251449-102251581:strand=-]	RefSeq	NR_031656		TGTATGTAGTATTGGAAATCCTTTGAGTTGCTTCTCAAGGATGAGCAAAGAAAGTAGATTTTTTAGATTCTAAAGAAACTATCTTCTTTGCTCATCCTTGAGAAGCAACTCCTTATCCATTAAAATTTTATCA
35366	MIR1255B1	microRNA	microRNA_1255b-1	[chr4:36427978-36428060:strand=-]	RefSeq	NR_031701		AGTTGTTTCTTACGGATGAGCAAAGAAAGTGGTTTCTTAAAATGGAATCTACTCTTTGTGAAGATGCTGTGAACATTGTTGAA
35367	MIR1255B2	microRNA	microRNA_1255b-2	[chr1:167967888-167967974:strand=+]	RefSeq	NR_031702		AGGAGTTGCTTCTTACGGATGAGCAAAGAAAGTGGTTTGCGCCTCAAGAAACCACTTTCTTTGCTCATCCATAAGGAGCAACTCCTT
35321	MIR1256	microRNA	microRNA_1256	[chr1:21314797-21314935:strand=-]	RefSeq	NR_031657		CTAACAGTAGAGTCAGCCTGTTGAAGCTTTGAAGCTTTGATGCCAGGCATTGACTTCTCACTAGCTGTGAAAGTCCTAGCTAAAGAGAAGTCAATGCATGACATCTTGTTTCAATAGATGGCTGTTTCATCTACACTGA
35322	MIR1257	microRNA	microRNA_1257	[chr20:60528592-60528728:strand=-]	RefSeq	NR_031658		GGGCCAGCTGGCCCTGGGCTTGTGCTTGGGGAGTGAATGATGGGTTCTGACCCCCATGCACCCCTGTGGGCCCCTGGCATCACTGGCCCCATCCTTCACCCCTGCCAACCACGCTTGCCCTGTGCCTCTGAAGCTCC
35323	MIR1258	microRNA	microRNA_1258	[chr2:180725553-180725645:strand=-]	RefSeq	NR_031659		GCCCAGGCGCCTGTGGCTTCCACGACCTAATCCTAACTCCTGCGAGTCCCTGGAGTTAGGATTAGGTCGTGGAAGCCACAGGAGCATACTCCT
31505	MIR125A	microRNA	microRNA_125a	[chr19:52196497-52196602:strand=+]	RefSeq	NR_029693		CACACCATGTTGCCAGTCTCTAGGTCCCTGAGACCCTTTAACCTGTGAGGACATCCAGGGTCACAGGTGAGGTTCTTGGGAGCCTGGCGTCTGGCCCAACCACACA
31506	MIR125B1	microRNA	microRNA_125b-1	[chr11:121970455-121970562:strand=-]	RefSeq	NR_029671		AAAACATTGTTGCGCTCCTCTCAGTCCCTGAGACCCTAACTTGTGATGTTTACCGTTTAAATCCACGGGTTAGGCTCTTGGGAGCTGCGAGTCGTGCTTTTGCATCCT
31507	MIR125B2	microRNA	microRNA_125b-2	[chr21:17962547-17962655:strand=+]	RefSeq	NR_029694		ACCGCATCAAACCAGACTTTTCCTAGTCCCTGAGACCCTAACTTGTGAGGTATTTTAGTAACATCACAAGTCAGGCTCTTGGGACCTAGGCGGAGGGGAACCAGCAGCT
31508	MIR126	microRNA	microRNA_126	[chr9:139565044-139565148:strand=+]	RefSeq	NR_029695		GCCACGCCTCCGCTGGCGACGGGACATTATTACTTTTGGTACGCGCTGTGACACTTCAAACTCGTACCGTGAGTAATAATGCGCCGTCCACGGCACCGCATCGAA
35325	MIR1260	microRNA	microRNA_1260	[chr14:77732551-77732643:strand=+]	RefSeq	NR_031661		CCACCTCCATACCTTTCCAGCTCATCCCACCTCTGCCACCAAAACACTCATCGCGGGGTCAGAGGGAGTGCCAAAAAAGGTAAAAAGAAACGC
38258	MIR1260B	microRNA	microRNA_1260b	[chr11:96074592-96074700:strand=+]	RefSeq	NR_036125		CGGCTGCTGCTCTCCGTTTATCCCACCACTGCCACCATTATTGCTACTGTTCAGCAGGTGCTGCTGGTGGTGATGGTGATAGTCTGGTGGGGGCGGTGGGGCTGCTGTT
35327	MIR1261	microRNA	microRNA_1261	[chr11:90602279-90602380:strand=-]	RefSeq	NR_031663		ACTAGAGACTTGCTATGGATAAGGCTTTGGCTTATGGGGATATTGTGGTTGATCTGTTCTATCCAGATGACTGAAACTTTCTCCATAGCAGCAGTGAGGCCA
35328	MIR1262	microRNA	microRNA_1262	[chr1:68649191-68649303:strand=-]	RefSeq	NR_031664		CCCTCACATTATCTACAATGGTGATGGGTGAATTTGTAGAAGGATGAAAGTCAAAGAATCCTTCTGGGAACTAATTTTTGGCCTTCAACAAGAATTGTGATATTTAATTCTGT
35329	MIR1263	microRNA	microRNA_1263	[chr3:163889249-163889354:strand=-]	RefSeq	NR_031665		ATTCCTTCAGCTACCCCAAAATATGGTACCCTGGCATACTGAGTATTTTAATACTGGCATACTCAGTATGCCATGTTGCCATATTTTGGGGTAGCATGCTGTAAGT
35246	MIR1264	microRNA	microRNA_1264	[chrX:113887120-113887208:strand=+]	RefSeq	NR_031563		GGCATATAGCAGGTCCTCAATAAGTATTTGTTGAAAGAATAAATAAACCAACAAGTCTTATTTGAGCACCTGTTATGTGGAGGATACAA
35332	MIR1265	microRNA	microRNA_1265	[chr10:14478565-14478670:strand=+]	RefSeq	NR_031668		TAATCGACCTATGGTTTGGGACTCAGGATGTGGTCAAGTGTTGTTAAGGCATGTTCAGGAACAATACTTGACCACATTTTGAATTCCAAACCATATTCTACAACTT
35334	MIR1266	microRNA	microRNA_1266	[chr15:52569304-52569407:strand=-]	RefSeq	NR_031670		TTGATGCTAGACAGGTAGTGTCCCTCAGGGCTGTAGAACAGGGCTGGGATTACTAAAGCCCTGTTCTATGCCCTGAGGGACACTGAGCATGTCATTTCACTTCT
35335	MIR1267	microRNA	microRNA_1267	[chr13:108183509-108183606:strand=-]	RefSeq	NR_031671		ATCCAAATACCTCCCAAATCTCCTGTTGAAGTGTAATCCCCACCTCCAGCATTGGGGATTACATTTCAACATGAGATTTGGATGAGGACAAATATCCG
35336	MIR1268	microRNA	microRNA_1268	[chr15:22513219-22513290:strand=-]	RefSeq	NR_031672		AAAGAAAAGTTAGCCGGGCGTGGTGGTGGGGGCCTGTGGTCCCAGCTACTTTGGAGGCTGAGGTGGAAGGAT
41581	MIR1268B	microRNA	microRNA_1268b	[chr17:78072617-78072686:strand=+]	RefSeq	NR_039607		AATCTCAGCTACCCGGGCGTGGTGGTGGGGGTGGGTGCCTGTAATTCCAGCTAGTTGGGAGGCTGAGGCA
35337	MIR1269	microRNA	microRNA_1269	[chr4:67142532-67142656:strand=+]	RefSeq	NR_031673		TTCATACCACTGGATTGCCTAGACCAGGGAAGCCAGTTGGCATGGCTCAGTCCAAGTCTGACCACCTGAGGAATGCCTGGACTGAGCCGTGCTACTGGCTTCCCTGGTCTCCAGCTTGCAGATGG
41787	MIR1269B	microRNA	microRNA_1269b	[chr17:12820575-12820669:strand=-]	RefSeq	NR_039747		TTTCGGGTTCTGAGGTTTCTGGACTGAGCCATGCTACTGGCTTCTCTGGTTCTCCAGCTTACAGATGGCTTATCATGGGACCTCTCCCCCTCTGT
31509	MIR127	microRNA	microRNA_127	[chr14:101349306-101349422:strand=+]	RefSeq	NR_029696		AAGGTCTCGCTGTGATCACTGTCTCCAGCCTGCTGAAGCTCAGAGGGCTCTGATTCAGAAAGATCATCGGATCCGTCTGAGCTTGGCTGGTCGGAAGTCTCATCATCTGCTTCCTTC
35338	MIR1270-1	microRNA	microRNA_1270-1	[chr19:20579230-20579332:strand=-chr19:20510071-20510173:strand=-]	RefSeq	NR_036053	[HGNC=38387]	CTTTTAAAGGCACAGAGTTATACTGGAGATATGGAAGAGCTGTGTTGGGTATAAGTAACAGGCTTTTCTTTATCTTCTATGTGGCTCTTTGCATTGTGCTCAC
35252	MIR1271	microRNA	microRNA_1271	[chr5:175794939-175795044:strand=+]	RefSeq	NR_031569		GTATCTGCAGCACCCAGATCAGTGCTTGGCACCTAGCAAGCACTCAGTAAATATTTGTTGAGTGCCTGCTATGTGCCAGGCATTGTGCTGAGGGCTTTGTGGGGAT
35339	MIR1272	microRNA	microRNA_1272	[chr15:65054576-65054724:strand=-]	RefSeq	NR_031674		CTTGGGGAAGCCAGATCAGATCTGGGTGCGATGATGATGGCAGCAAATTCTGAAAACGTGCTCAGTGTCTTTATAACAGGAAAGCCGTAAACTTAGAAATGTAGGCTGCAGCTCGTGTGCTCTGTGGTCTGGGCTGGTAGGGATGGCTG
35340	MIR1273	microRNA	microRNA_1273	[chr8:101036200-101036322:strand=-]	RefSeq	NR_031675		CTCAGCGGGCTGAGGCAGGAGAATTGCTTGAACCCGGGTGGTGGAGGTTGCAGTGAGCCAAGATTGCGCCACTGCACTCCAGCCTGGGCGACAAAGCAAGACTCTTTCTTGGAAAAAAACAAA
38173	MIR1273C	microRNA	microRNA_1273c	[chr6:155174484-155174580:strand=+]	RefSeq	NR_036100		GCCTCTGCACTGCAGCCTGGGCGACAAAACGAGACCCTGTCTTTTTTTTTTTCTGAGACAGAGTCTCGTTCTGTTGCCCAAGCTGGAGTGCATGATC
38375	MIR1273D	microRNA	microRNA_1273d	[chr1:10287766-10287871:strand=+]	RefSeq	NR_036176		TGAGGTAGGAGAATCGCTTGAACCCATGAGGTTGAGGCTGCAGTGAGCCAAGATCGTGCCACTGCACTTCAGCCTGGGTGACAAGAGCGAAACTTCATCTCAAAAA
41733	MIR1273F	microRNA	microRNA_1273f	[chr1:53394336-53394454:strand=+]	RefSeq	NR_039971		CGGGAGGCTGAGGTGGGAGGATTGCTTGAGCCTGGGAGATGGAGGTTGCAGTGAGCTGAGATCACGCAACTGCACCCCCAGCCTGGGCCATAGAGTCAGTCCTTGTCTCAACAAAAACA
41684	MIR1273G	microRNA	microRNA_1273g	[chr1:53405976-53406095:strand=+]	RefSeq	NR_039972		AAAGGGAGCTGAGGTGGGAGGATTGCTTGAGTCAGGGTGGTTGAGGCTGCAGTAAGTTGTGATCATACCACTGCACTCCAGCCTGAGTGACAGAGCAAGACCTTGTCTCAAAAAACAAAC
35346	MIR1275	microRNA	microRNA_1275	[chr6:33967739-33967838:strand=-]	RefSeq	NR_031681		TCTAAGGACTCCTCTGTGAGAAAGGGTGTGGGGGAGAGGCTGTCTTGTGTCTGTAAGTATGCCAAACTTATTTTCCCCAAGGCAGAGGGAACTCAGCTTC
35347	MIR1276	microRNA	microRNA_1276	[chr15:86313717-86313819:strand=-]	RefSeq	NR_031682		CCATCACTTGCCCCAGCTAGGTAAAGAGCCCTGTGGAGACACCTGGATTCAGAGAACATGTCTCCACTGAGCACTTGGGCCTTGATGGCGGCTCTTGTTCCAA
35350	MIR1277	microRNA	microRNA_1277	[chrX:117520347-117520444:strand=+]	RefSeq	NR_031685		TCCATTTCTAACCTCCCAAATATATATATATATGTACGTATGTGTATATAAATGTATACGTAGATATATATGTATTTTTGGTGGGTTTAATTTTTTTC
35356	MIR1278	microRNA	microRNA_1278	[chr1:193105623-193105723:strand=+]	RefSeq	NR_031691		ATGTAATCGTATTTGCTCATAGATGATATGCATAGTACTCCCAGAACTCATTAAGTTGGTAGTACTGTGCATATCATCTATGAGCGAATAGGCTCAGACAG
35357	MIR1279	microRNA	microRNA_1279	[chr12:69666927-69667008:strand=-]	RefSeq	NR_031692		AATATTTAGAATATTCACAAAAATTCATATTGCTTCTTTCTAATGCCAAGAAAGAAGAGTATAAGAACTTCCTCCCAGAAGC
31510	MIR128-1	microRNA	microRNA_128-1	[chr2:136422957-136423058:strand=+]	RefSeq	NR_029672		GCCTTGTTCCTGAGCTGTTGGATTCGGGGCCGTAGCACTGTCTGAGAGGTTTACATTTCTCACAGTGAACCGGTCTCTTTTTCAGCTGCTTCCTGGCTTCTT
31511	MIR128-2	microRNA	microRNA_128-2	[chr3:35785958-35786061:strand=+]	RefSeq	NR_029824		CGGCAGCCACTGTGCAGTGGGAAGGGGGGCCGATACACTGTACGAGAGTGAGTAGCAGGTCTCACAGTGAACCGGTCTCTTTCCCTACTGTGTCACACTCCTAA
35368	MIR1280	microRNA	microRNA_1280	[chr3:128080998-128081111:strand=+]	RefSeq	NR_031703		TGGCAAGCCGTCTGTCCCACCGCTGCCACCCTCCCCTCTGCCTCAGTGTGCCAGGCATCAGCACTCACTCACAGAGGCAGGCTGGATGGCGGGTGGGACAACAGCTTCCGCAGC
35359	MIR1281	microRNA	microRNA_1281	[chr22:41488507-41488580:strand=+]	RefSeq	NR_031694		CAGGCCCGGGAGGGGGCACCGGGAGGAGGTGAGTGTCTCTTGTCGCCTCCTCCTCTCCCCCCTTTTCGCCCCCG
35360	MIR1282	microRNA	microRNA_1282	[chr15:44085847-44085967:strand=-]	RefSeq	NR_031695		TTGGGTTCCTCCTTCTTCTCGTTTGCCTTTTTCTGCTTCTGCTGCATGATCTCCGAGTCCCTGGGGGTAGAGATGATGGGGCACTGGGAGGTACCAGAGGGCAAAAAGGACAAGATGCAGG
35255	MIR1283-1	microRNA	microRNA_1283-1	[chr19:54191725-54191831:strand=+]	RefSeq	NR_031573		GCAAGAAGATCTCAAGCTATGAGTCTACAAAGGAAAGCGCTTTCTGTTGTCAGAAAGAAGAGAAAGCGCTTCCCTTTTGAGGGTTACGGTTTGAGAAAAGCAGTGTT
35361	MIR1283-2	microRNA	microRNA_1283-2	[chr19:54261476-54261582:strand=+]	RefSeq	NR_031696		GCAAGAAGATCTCAAGCTGTGAGTCTACAAAGGAAAGCGCTTTCTGTTGTCTGAAAGAAAAGAAATCGCTTCCCTTTGGAGTGTTACGGTTTGAGAAAAGCAGCGTT
35362	MIR1284	microRNA	microRNA_1284	[chr3:71591111-71591250:strand=-]	RefSeq	NR_031697		AAACCTCATGATTTTGATATATAAGCCAGTTTAATGTTTTCTATACAGACCCTGGCTTTTCTTAAATTTTATATATTGGAAAGCCCATGTTTGTATTGGAAACTGCTGGTTTCTTTCATACTGAAAATCTGTCTCGCGCG
35277	MIR1285-1	microRNA	microRNA_1285-1	[chr7:91833319-91833422:strand=-]	RefSeq	NR_031616		TTTTATTATTTGTAGAGATAGGATCTCACTTTGTTGCCCAGGCTGGTCTCAAACTCCTGGTCTGGGCAACAAAGTGAGACCTTATCTCTACAAGGTGATTCTCC
35278	MIR1285-2	microRNA	microRNA_1285-2	[chr2:70480040-70480147:strand=-]	RefSeq	NR_031617		ATTCCAGCATTTTGGGAGGCCGAGGCTGGTGCATCACTTGAGCCCAGCAATTTGAGACCAATCTGGGCAACAAAGTGAGACCTCCGTCTCTACAAAGAATACAAAAAT
35279	MIR1286	microRNA	microRNA_1286	[chr22:20236647-20236744:strand=-]	RefSeq	NR_031618		TGCTCATTAGTGTCCTCTGGGGACTCAGCTTGCTCTGGCTGCTGGATTGAATTAGCTGCAGGACCAAGATGAGCCCTTGGTGGAGACAGGATTCTCCA
35280	MIR1287	microRNA	microRNA_1287	[chr10:100154965-100155074:strand=-]	RefSeq	NR_031619		TCTCTCTGCTGTTGTGCTGTCCAGGTGCTGGATCAGTGGTTCGAGTCTGAGCCTTTAAAAGCCACTCTAGCCACAGATGCAGTGATTGGAGCCATGACAAGTCCCCACAC
35363	MIR1288	microRNA	microRNA_1288	[chr17:16185318-16185412:strand=+]	RefSeq	NR_031698		GCACTGCTAAGAGGGTGTTGATCAGCAGATCAGGACTGTAACTCACCATAGTGGTGGACTGCCCTGATCTGGAGACCACTGCCTTTCGAGAATAA
35281	MIR1289-1	microRNA	microRNA_1289-1	[chr20:34041766-34041929:strand=-]	RefSeq	NR_031620		CACTCAGTGGTTCTCAATTTTTAGTAGGAATTAAAAACAAAACTGGTAAATGCAGACTCTTGGTTTCCACCCCCAGAGAATCCCTAAACCGGGGGTGGAGTCCAGGAATCTGCATTTTAGAAAGTACCCAGGGTGATTCTGATAATTGGGAACACGTTTTAGGA
35282	MIR1289-2	microRNA	microRNA_1289-2	[chr5:132763278-132763408:strand=-]	RefSeq	NR_031621		CCTAACTCAGCCACGGTCCTAGTTAAAAAGGCACATTCCTAGACCCTGCCTCAGAACTACTGAACAGAGTCACTGGGTGTGGAGTCCAGGAATCTGCATTTTTACCCCTATCGCCCCCGCCATTCCCGCCC
31512	MIR129-1	microRNA	microRNA_129-1	[chr7:127847915-127848006:strand=+]	RefSeq	NR_029596		TGTCTCCTTTGGATCTTTTTGCGGTCTGGGCTTGCTGTTCCTCTCAACAGTAGTCAGGAAGCCCTTACCCCAAAAAGTATCTGCGGGAGGCC
31513	MIR129-2	microRNA	microRNA_129-2	[chr11:43602934-43603043:strand=+]	RefSeq	NR_029697		CGGCATATTCTGCCCTTCGCGAATCTTTTTGCGGTCTGGGCTTGCTGTACATAACTCAATAGCCGGAAGCCCTTACCCCAAAAAGCATTTGCGGAGGGCGCACTCGTCGA
35283	MIR1290	microRNA	microRNA_1290	[chr1:19223555-19223652:strand=-]	RefSeq	NR_031622		CATTTCCTTTGAGCGTCACGTTGACACTCAAAAAGTTTCAGATTTTGGAACATTTCGGATTTTGGATTTTTGGATCAGGGATGCTCAACTTGTCATGC
35364	MIR1292	microRNA	microRNA_1292	[chr20:2633413-2633498:strand=+]	RefSeq	NR_031699		CTGCGCCTGCCCTGGGAACGGGTTCCGGCAGACGCTGAGGTTGCGTTGACGCTCGCGCCCCGGCTCCCGTTCCAGGTGCTGTTGCA
35286	MIR1293	microRNA	microRNA_1293	[chr12:50627915-50628005:strand=-]	RefSeq	NR_031625		AAAAAAAAAAAGGTTGTTCTGGGTGGTCTGGAGATTTGTGCAGCTTGTACCTGCACAAATCTCCGGACCACTTAGTCTTTAAATGGAGAAA
35287	MIR1294	microRNA	microRNA_1294	[chr5:153726656-153726817:strand=+]	RefSeq	NR_031626		CATTTATTAACACCTAATGTGTGCCAAGATCTGTTCATTTATGATCTCACCGAGTCCTGTGAGGTTGGCATTGTTGTCTGGCATTGTCTGATATACAACAGTGCCAACCTCACAGGACTCAGTGAGGTGAAACTGAGGATTAGGAAGGTGTAAACTGGACAA
35288	MIR1295	microRNA	microRNA_1295	[chr1:171070859-171070957:strand=-]	RefSeq	NR_031627		CTGAGAAAAGAGGACATTTTGCCCAGATCCGTGGCCTATTCAGAAATGTGGCCTGTGATTAGGCCGCAGATCTGGGTGAAATGTCCTCCTTCTGTGACC
35249	MIR1296	microRNA	microRNA_1296	[chr10:65132707-65132818:strand=-]	RefSeq	NR_031566		TCAACGAATCACCTACCTAACTGGGTTAGGGCCCTGGCTCCATCTCCTTTAGGAAAACCTTCTGTGGGGAGTGGGGCTTCGACCCTAACCCAGGTGGGCTGTAACACTGCTG
35289	MIR1297	microRNA	microRNA_1297	[chr13:54886097-54886193:strand=-]	RefSeq	NR_031628		TAAAGTTAGGTGTTTATCTCTAGGGTTGATCTATTAGAATTACTTATCTGAGCCAAAGTAATTCAAGTAATTCAGGTGTAGTGAAACACTTCTAATT
35258	MIR1298	microRNA	microRNA_1298	[chrX:113949640-113949771:strand=+]	RefSeq	NR_031578		GCTGTTGGAGAGACGAGGAGTTAAGAGTTCATTCGGCTGTCCAGATGTATCCAAGTACCCTGTGTTATTTGGCAATAAATACATCTGGGCAACTGACTGAACTTTTCACTTTTCATGACTCAGCTGGAACCC
35290	MIR1299	microRNA	microRNA_1299	[chr9:69002229-69002331:strand=-]	RefSeq	NR_031629		ACATTAAGACCCTCATGGCAGTGTTCTGGAATCCTACGTGAGGGACAATCATTCAGACCCACGTAGCAGTGTTCTGGAATTCTGTGTGAGGGACAAACATTCA
35253	MIR1301	microRNA	microRNA_1301	[chr2:25551499-25551600:strand=-]	RefSeq	NR_031570		CCTAGAATGGGGATTGTGGGGGGTCGCTCTAGGCACCGCAGCACTGTGCTGGGGATGTTGCAGCTGCCTGGGAGTGACTTCACACAGTCCTCTCTGCCTCCA
35293	MIR1302-1	microRNA	microRNA_1302-1	[chr12:113132829-113132991:strand=-]	RefSeq	NR_031631		AACAAAAACACAGAAAGCCCAGTTAAATTTGAATTTCAAGTAAACAATGAATAATTGTGTATGTAAGAATATCCCATACAATATTTGGGACATACTTATGCTAAAAATTATTCCTTGCTTATCTGAAATTCAAATGTAACTAGGATTCCTGTATTTTATCTGA
35294	MIR1302-2	microRNA	microRNA_1302-2	[chr19:71963-72120:strand=+chr15:102500652-102500809:strand=-; chr9:30134-30291:strand=+; chr1:30356-30513:strand=+]	RefSeq	NR_036051	[HGNC=38218; HGNC=38233; HGNC=38246]	TTAAAAGACAGGATGCCCAGCTAGTTTGAATTTTAGATAAACAACGAATAATTTCGTAGCATAAATATGTCCCAAGCTTAGTTTGGGACATACTTATGCTAAAAAACATTATTGGTTGTTTATCTGAGATTCAGAATTAAGCATTTTATATTTTATTT
35295	MIR1302-3	microRNA	microRNA_1302-3	[chr2:114340526-114340683:strand=-]	RefSeq	NR_031632		TTAAAAGACAGGATGCCCAGCTAGTTTGAATTTTAGATAAACAACGAATAATTTCGTAGCATAAATATTTCCCAAGCTTAGTTTGGGACATACTTATGCTAAAAAACATTATTGGTTGTTTATCTGAGATTCAAAATTAAGCATTTTATATTTTATTT
35296	MIR1302-4	microRNA	microRNA_1302-4	[chr2:208133989-208134158:strand=-]	RefSeq	NR_031633		AGCAAATAAAAATGCAGAAGCACAGCTAAAATTTGAATTTCAGATAAACAAATTTTTCTTAGAATAAGTATGTCTCCATGCAACATTTGGGACATACTTATGCTAAAATATTATTTGTGTTTCATCTGAAATTCAAATTCAACTGGACATCCTGTATTTTCTCAGGCACC
35297	MIR1302-5	microRNA	microRNA_1302-5	[chr20:49231163-49231332:strand=-]	RefSeq	NR_031634		TGAGCCACTGTGCCCGGCCTCCCATTAAATTGGTTTTTCAGACAAATCACAAATTTGTTTAGGTATAAGTATATCCCATGTAATCTTTGGGACATACTTATGCTAAAATAATTGTTCCTTGTTGATTGGAAATTTTAATTTTAATTAGGTGTCCTGTATTTTATCTGGTG
35298	MIR1302-6	microRNA	microRNA_1302-6	[chr7:18166833-18166942:strand=-]	RefSeq	NR_031635		TCAGATAAGCAACAAATAATTTGGTAATATATGTATGGCCCACACAATATTTAGGACAACAATATTTGGGACATACTTATGCTAAAAAAGTATTTGTTGATAATATAAAA
35299	MIR1302-7	microRNA	microRNA_1302-7	[chr8:142867593-142867684:strand=-]	RefSeq	NR_031636		TTCCATATAAACAACATGTTTTTAGGACATGTATGTCTGGTGCAATAATTGGGACATACTTATGCTAAAAAAATTAGTGTTCACTATTTAGC
35300	MIR1302-8	microRNA	microRNA_1302-8	[chr9:100125826-100125973:strand=-]	RefSeq	NR_031637		ATACAGCACGCCCATTTAAACTTGAATTTCATATAAACACCGTAATTTTCAGCATTAGTGTATCACATGCAGTATTTGGGACATACTTATGCTAAAAAATTAGGTGGTGTTGATCTGAAATTCCAGTGTAGATGGGCACCCTCTCTTT
35301	MIR1303	microRNA	microRNA_1303	[chr5:154065326-154065431:strand=+]	RefSeq	NR_031638		TTTGAGATCAGGCTGGGCAACATAGCGAGACCTCAACTCTACAATTTTTTTTTTTTTAAATTTTAGAGACGGGGTCTTGCTCTGTTGCCAGGCTTTGTGCAGCATG
35302	MIR1304	microRNA	microRNA_1304	[chr11:93466830-93466940:strand=-]	RefSeq	NR_031639		AAGGCAGGAGAAACACTTGAGCCCAGCGGTTTGAGGCTACAGTGAGATGTGATCCTGCCACATCTCACTGTAGCCTCGAACCCCTGGGCTCAAGTGATTCAGCAAGAATCA
35303	MIR1305	microRNA	microRNA_1305	[chr4:183090436-183090541:strand=+]	RefSeq	NR_031640		AGCATTTCAGAAGATCCTGCTGTTTCTACCATTAGTTTTGAATGTTTATTGTAAAGATACTTTTCAACTCTAATGGGAGAGACAGCAGGATTCTCCCAAAAATTCA
35371	MIR1306	microRNA	microRNA_1306	[chr22:20073571-20073675:strand=+]	RefSeq	NR_031706		GCGCTGCCCCGTGAGCAGTCTCCACCACCTCCCCTGCAAACGTCCAGTGGTGCAGAGGTAATGGACGTTGGCTCTGGTGGTGATGGACAGTCCGAACTCCCTGCT
35372	MIR1307	microRNA	microRNA_1307	[chr10:105154000-105154168:strand=-]	RefSeq	NR_031707		TCTTCCATTTCATCAAGACCCAGCTGAGTCACTGTCACTGCCTACCAATCTCGACCGGACCTCGACCGGCTCGTCTGTGTTGCCAATCGACTCGGCGTGGCGTCGGTCGTGGTAGATAGGCGGTCATGCATACGAATTTTCAGCTCTTGTTCTGGTGACCTTTTGAATA
31514	MIR130A	microRNA	microRNA_130a	[chr11:57408661-57408769:strand=+]	RefSeq	NR_029673		GGCATGCCTCTGCTGCTGGCCAGAGCTCTTTTCACATTGTGCTACTGTCTGCACCTGTCACTAGCAGTGCAATGTTAAAAGGGCATTGGCCGTGTAGTGCTACCCAGCG
31515	MIR130B	microRNA	microRNA_130b	[chr22:22007583-22007684:strand=+]	RefSeq	NR_029845		GGCACTGGCAGGCCTGCCCGACACTCTTTCCCTGTTGCACTACTATAGGCCGCTGGGAAGCAGTGCAATGATGAAAGGGCATCGGTCAGGTCCAGCCTGCTA
31516	MIR132	microRNA	microRNA_132	[chr17:1953192-1953312:strand=-]	RefSeq	NR_029674		TCCGCGCGCCCCGCCCCCGCGTCTCCAGGGCAACCGTGGCTTTCGATTGTTACTGTGGGAACTGGAGGTAACAGTCTACAGCCATGGTCGCCCCGCAGCACGCCCACGCGCCGCGCCACGC
35373	MIR1321	microRNA	microRNA_1321	[chrX:85090775-85090873:strand=+]	RefSeq	NR_031710		AAATATAGCAACATTATGAAGCAAGTATTATTATCCCTGTTTTACAAATAAGGAAATAAACTCAGGGAGGTGAATGTGATCAAAGATAGATATATAGTT
35374	MIR1322	microRNA	microRNA_1322	[chr8:10682873-10682963:strand=-]	RefSeq	NR_031711		TCTGTAGAACAGTATCATGAATTAGAAACCTACTTATTACATAGTTTACATAAGAAGCGTGATGATGCTGCTGATGCTGTAATATCTAGTC
35251	MIR1323	microRNA	microRNA_1323	[chr19:54175212-54175304:strand=+]	RefSeq	NR_031568		TGACATTCAGACTGAGGTCCTCAAAACTGAGGGGCATTTTCTGTGGTTTGAAAGGAAAGTGCACCCAGTTTTGGGGATGTCAATTGTGAATCC
35377	MIR1324	microRNA	microRNA_1324	[chr3:75679904-75680019:strand=+]	RefSeq	NR_031714		GGAGAACATTCCTGAAGAGGTGCATGAAGCCTGGTCCTGCCCTCACTGGGAACCCCCTTCCCTCTGGGTACCAGACAGAATTCTATGCACTTTCCTGGAGGCTCCATGCTGGTCTG
31517	MIR133A1	microRNA	microRNA_133a-1	[chr18:19405649-19405756:strand=-]	RefSeq	NR_029675		TAGCAGCACTACAATGCTTTGCTAGAGCTGGTAAAATGGAACCAAATCGCCTCTTCAATGGATTTGGTCCCCTTCAACCAGCTGTAGCTATGCATTGATTACTACGGG
31518	MIR133A2	microRNA	microRNA_133a-2	[chr20:61162109-61162230:strand=+]	RefSeq	NR_029676		CCTCGGATCTGGGAGCCAAATGCTTTGCTAGAGCTGGTAAAATGGAACCAAATCGACTGTCCAATGGATTTGGTCCCCTTCAACCAGCTGTAGCTGTGCATTGATGGCGCCGTGCGGCCCGG
31759	MIR133B	microRNA	microRNA_133b	[chr6:52013711-52013849:strand=+]	RefSeq	NR_029903		GCTGCAGTCACCTCAGAAGAAAGATGCCCCCTGCTCTGGCTGGTCAAACGGAACCAAGTCCGTCTTCCTGAGAGGTTTGGTCCCCTTCAACCAGCTACAGCAGGGCTGGCAATGCCCAGTCCTTGGAGAAACAGAAGAG
31519	MIR134	microRNA	microRNA_134	[chr14:101521014-101521106:strand=+]	RefSeq	NR_029698		CAGCACCGTCCAGGGTGTGTGACTGGTTGACCAGAGGGGCATGCACTGTGTTCACCCTGTGGGCCACCTAGTCACCAACCCTCAGCATCACTC
41902	MIR1343	microRNA	microRNA_1343	[chr11:34963374-34963477:strand=+]	RefSeq	NR_039836		GGACGATGATGCTGGCGTCGGTGCTGGGGAGCGGCCCCCGGGTGGGCCTCTGCTCTGGCCCCTCCTGGGGCCCGCACTCTCGCTCTGGGCCCGCTCCTCTTCCG
31520	MIR135A1	microRNA	microRNA_135a-1	[chr3:52328225-52328334:strand=-]	RefSeq	NR_029677		GAGCAGCCCCAGGCCTCGCTGTTCTCTATGGCTTTTTATTCCTATGTGATTCTACTGCTCACTCATATAGGGATTGGAGCCGTGGCGCACGGCGGGGACAGCCAGCGGAG
31521	MIR135A2	microRNA	microRNA_135a-2	[chr12:97957580-97957699:strand=+]	RefSeq	NR_029678		CATCCGACCAAGATAAATTCACTCTAGTGCTTTATGGCTTTTTATTCCTATGTGATAGTAATAAAGTCTCATGTAGGGATGGAAGCCATGAAATACATTGTGAAAAATCATCAACTAAGA
31760	MIR135B	microRNA	microRNA_135b	[chr1:205417420-205417536:strand=-]	RefSeq	NR_029893		TGGACCCCTCCACTCTGCTGTGGCCTATGGCTTTTCATTCCTATGTGATTGCTGTCCCAAACTCATGTAGGGCTAAAAGCCATGGGCTACAGTGAGGGGCGAGCTCCTTCTCCTGCG
31522	MIR136	microRNA	microRNA_136	[chr14:101351029-101351130:strand=+]	RefSeq	NR_029699		TGGTGTTGGATGAGCCCTCGGAGGACTCCATTTGTTTTGATGATGGATTCTTATGCTCCATCATCGTCTCAAATGAGTCTTCAGAGGGTTCTATCATTTCGT
31523	MIR137	microRNA	microRNA_137	[chr1:98511616-98511737:strand=-]	RefSeq	NR_029679		GCGGCAGCTTGGTCCTCTGACTCTCTTCGGTGACGGGTATTCTTGGGTGGATAATACGGATTACGTTGTTATTGCTTAAGAATACGCGTAGTCGAGGAGAGTACCAGCGGCAGGGGGGCAGC
31524	MIR138-1	microRNA	microRNA_138-1	[chr3:44155694-44155812:strand=+]	RefSeq	NR_029700		CCAGAGACCTCCCTGGCATGGTGTGGTGGGGCAGCTGGTGTTGTGAATCAGGCCGTTGCCAATCAGAGAACGGCTACTTCACAACACCAGGGCCACACCACACTACAGGCAGCATTCCA
31525	MIR138-2	microRNA	microRNA_138-2	[chr16:56892420-56892523:strand=+]	RefSeq	NR_029680		GTTCTGGTATCGTTGCTGCAGCTGGTGTTGTGAATCAGGCCGACGAGCAGCGCATCCTCTTACCCGGCTATTTCACGACACCAGGGTTGCATCATACCCATCCT
31526	MIR139	microRNA	microRNA_139	[chr11:72326097-72326184:strand=-]	RefSeq	NR_029603		ACTGGCTCAGGTGTATTCTACAGTGCACGTGTCTCCAGTGTGGCTCGGAGGCTGGAGACGCGGCCCTGTTGGAGTAACAACTGAAGCC
31527	MIR140	microRNA	microRNA_140	[chr16:69966974-69967093:strand=+]	RefSeq	NR_029681		GCGCCCTGTGTGTGTCTCTCTCTGTGTCCTGCCAGTGGTTTTACCCTATGGTAGGTTACGTCATGCTGTTCTACCACAGGGTAGAACCACGGACAGGATACCGGGGCACCCTCTGCGTCG
31528	MIR141	microRNA	microRNA_141	[chr12:7073250-7073364:strand=+]	RefSeq	NR_029682		AGTTCTCTGTCGGCCGGCCCTGGGTCCATCTTCCAGTACAGTGTTGGATGGTCTAATTGTGAAGCTCCTAACACTGTCTGGTAAAGATGGCTCCCGGGTGGGTTCTCTCGGCAGT
31529	MIR142	microRNA	microRNA_142	[chr17:56408583-56408689:strand=-]	RefSeq	NR_029683		CGGACAGACAGACAGTGCAGTCACCCATAAAGTAGAAAGCACTACTAACAGCACTGGAGGGTGTAGTGTTTCCTACTTTATGGATGAGTGTACTGTGGGCTTCGGAG
31530	MIR143	microRNA	microRNA_143	[chr5:148808471-148808596:strand=+]	RefSeq	NR_029684		GAGCGGAGCAGCGCAGCGCCCTGTCTCCCAGCCTGAGGTGCAGTGCTGCATCTCTGGTCAGTTGGGAGTCTGAGATGAAGCACTGTAGCTCAGGAAGAGAGAAGTTGTTCTGCAGCCATCAGCCTG
31531	MIR144	microRNA	microRNA_144	[chr17:27188541-27188646:strand=-]	RefSeq	NR_029685		GTGCCCCCAGTGGGGCCCTGGCTGGGATATCATCATATACTGTAAGTTTGCGATGAGACACTACAGTATAGATGATGTACTAGTCCGGGCACCCCCAGCTCTGGAG
31532	MIR145	microRNA	microRNA_145	[chr5:148810199-148810306:strand=+]	RefSeq	NR_029686		CACTCGCTCCCACCTTGTCCTCACGGTCCAGTTTTCCCAGGAATCCCTTAGATGCTAAGATGGGGATTCCTGGAAATACTGTTCTTGAGGTCATGGTTTCACAGCTGG
35250	MIR1468	microRNA	microRNA_1468	[chrX:63005872-63005977:strand=-]	RefSeq	NR_031567		ATCATAAAGAGGTGGGTGGTTTCTCCGTTTGCCTGTTTCGCTGATGTGCATTCAACTCATTCTCAGCAAAATAAGCAAATGGAAAATTCGTCCATCAACAAGCTAC
35378	MIR1469	microRNA	microRNA_1469	[chr15:96876480-96876546:strand=+]	RefSeq	NR_031715		CAATGGCGCGCTCGGCGCGGGGCGCGGGCTCCGGGTTGGGGCGAGCCAACGCCGGGGTTTCTTTGTG
31533	MIR146A	microRNA	microRNA_146a	[chr5:159912349-159912467:strand=+]	RefSeq	NR_029701		CTCTGAAAAGCCGATGTGTATCCTCAGCTTTGAGAACTGAATTCCATGGGTTGTGTCAGTGTCAGACCTCTGAAATTCAGTTCTTCAGCTGGGATATCTCTGTCATCGTGGGCTTGAGG
32079	MIR146B	microRNA	microRNA_146b	[chr10:104196259-104196351:strand=+]	RefSeq	NR_030169		ACTTTGGCCACCTGGCACTGAGAACTGAATTCCATAGGCTGTGAGCTCTAGCAATGCCCTGTGGACTCAGTTCTGGTGCCCGGCAGTGCTACA
31534	MIR147	microRNA	microRNA_147	[chr9:123007247-123007338:strand=-]	RefSeq	NR_029604		ACACTCCCTGAATCTAAAGACAACATTTCTGCACACACACCAGACTATGGAAGCCAGTGTGTGGAAATGCTTCTGCTAGATTCTGAAGGTCT
35379	MIR1470	microRNA	microRNA_1470	[chr19:15560349-15560429:strand=+]	RefSeq	NR_031716		CGGGGGATGAGCCCTCCGCCCGTGCACCCCGGGGCAGGAGACCCCGCGGGACGCGCCGAGGTAGGGGGGACACCTGCCCCA
35380	MIR1471	microRNA	microRNA_1471	[chr2:232756942-232757018:strand=-]	RefSeq	NR_031717		ACGCGGACGAGCCCGCGTGTGGAGCCAGGTGTAGAGGCGGAGCACAGCTGGCTCTAATTTGAGGGGCCTTCTGCCTT
33655	MIR147B	microRNA	microRNA_147b	[chr15:45725238-45725337:strand=+]	RefSeq	NR_030599		AAGAGTACTCTATAAATCTAGTGGAAACATTTCTGCACAAACTAGATTCTGGACACCAGTGTGCGGAAATGCTTCTGCTACATTTTTAGGGTTTGTCTAC
31535	MIR148A	microRNA	microRNA_148a	[chr7:25989529-25989616:strand=-]	RefSeq	NR_029597		TTGGTCTTTTGAGGCAAAGTTCTGAGACACTCCGACTCTGAGTATGATAGAAGTCAGTGCACTACAGAACTTTGTCTCTAGAGGCTGT
31761	MIR148B	microRNA	microRNA_148b	[chr12:54730990-54731108:strand=+]	RefSeq	NR_029894		ACATCATTTCCAAGCACGATTAGCATTTGAGGTGAAGTTCTGTTATACACTCAGGCTGTGGCTCTCTGAAAGTCAGTGCATCACAGAACTTTGTCTCGAAAGCTTTCTAGCAGCTACCC
31536	MIR149	microRNA	microRNA_149	[chr2:241395408-241395516:strand=+]	RefSeq	NR_029702		GGGCTCCCAGGCCGGCGCCCGAGCTCTGGCTCCGTGTCTTCACTCCCGTGCTTGTCCGAGGAGGGAGGGAGGGACGGGGGCTGTGCTGGGGCAGCTGGAACAACGCAGG
31537	MIR150	microRNA	microRNA_150	[chr19:50004032-50004135:strand=-]	RefSeq	NR_029703		GGCGGCTCCTCTCCCCATGGCCCTGTCTCCCAACCCTTGTACCAGTGCTGGGCTCAGACCCTGGTACAGGCCTGGGGGACAGGGACCTGGGGACCCCGGCACCG
31762	MIR151	microRNA	microRNA_151	[chr8:141742653-141742762:strand=-]	RefSeq	NR_029892		CTAAAACACTTTTCCTGCCCTCGAGGAGCTCACAGTCTAGTATGTCTCATCCCCTACTAGACTGAAGCTCCTTGAGGACAGGGATGGTCATACTCACCTCGGTGTTGCCC
41588	MIR151B	microRNA	microRNA_151b	[chr14:100575746-100575861:strand=-]	RefSeq	NR_039601		GTCACCAGACACCTCTGATGTGTCAGTCTCTCTTCAGGGCTCCCGAGACACAGAAACAGACACCTGCCCTCGAGGAGCTCACAGTCTAGACAAACAAACCCAGGGTCCAAACAAAT
31538	MIR152	microRNA	microRNA_152	[chr17:46114517-46114623:strand=-]	RefSeq	NR_029687		CTCGGCCCGCTGTCCCCCCCGGCCCAGGTTCTGTGATACACTCCGACTCGGGCTCTGGAGCAGTCAGTGCATGACAGAACTTGGGCCCGGAAGGACCTTCTGCACCC
31539	MIR153-1	microRNA	microRNA_153-1	[chr2:220158823-220158932:strand=-]	RefSeq	NR_029688		CTCTCTCTCCCTCACAGCTGCCAGTGTCATTTTTGTGATCTGCAGCTAGTATTCTCACTCCAGTTGCATAGTCACAAAAGTGATCATTGGCAGGTGTGGCTGCTGCATGG
31540	MIR153-2	microRNA	microRNA_153-2	[chr7:157367018-157367124:strand=-]	RefSeq	NR_029689		CCAGCTAATTAGCGGTGGCCAGTGTCATTTTTGTGATGTTGCAGCTAGTAATATGAGCCCAGTTGCATAGTCACAAAAGTGATCATTGGAAACTGTGACTGTACTGC
35381	MIR1537	microRNA	microRNA_1537	[chr1:236016290-236016370:strand=-]	RefSeq	NR_031718		GGCACTAAGTACAGCTGTAATTAGTCAGTTTTCTGTCCTGTCCACACAGAAAACCGTCTAGTTACAGTTGTAAGTTGTGCC
35382	MIR1538	microRNA	microRNA_1538	[chr16:69599701-69599781:strand=-]	RefSeq	NR_031719		AGGCGCGCCAGGGAACAGCAGCAACATGGGCCTCGCTTCCTGCCGGCGCGGCCCGGGCTGCTGCTGTTCCTGAGCCGGGAA
35383	MIR1539	microRNA	microRNA_1539	[chr18:47013733-47013802:strand=+]	RefSeq	NR_031720		CGAGGCTTCCGGCTCTGCGGCCTGCAGGTAGCGCGAAAGTCCTGCGCGTCCCAGATGCCCAACTAAAAGC
31541	MIR154	microRNA	microRNA_154	[chr14:101526082-101526185:strand=+]	RefSeq	NR_029704		GCGCTAGCGTGTGGTACTTGAAGATAGGTTATCCGTGTTGCCTTCGCTTTATTTGTGACGAATCATACACGGTTGACCTATTTTTCAGTACCAAATCCCGCCTT
31542	MIR155	microRNA	microRNA_155	[chr21:26946282-26946366:strand=+]	RefSeq	NR_030784		AGGCTGTATGCTGTTAATGCTAATCGTGATAGGGGTTTTTGCCTCCAACTGACTCCTACATATTAGCATTAACAGTGTATGATGC
41596	MIR1587	microRNA	microRNA_1587	[chrX:39696805-39696877:strand=+]	RefSeq	NR_039763		AGATCTGCAATTTGGGCTGGGCTGGGTTGGGCAGTTCTTCTGCTGGACTCACCTGTGACCAGCTGGCAGGTCA
31543	MIR15A	microRNA	microRNA_15a	[chr13:50623245-50623347:strand=-]	RefSeq	NR_029485		AAAAATAAAACCTTGGAGTAAAGTAGCAGCACATAATGGTTTGTGGATTTTGAAAAGGTGCAGGCCATATTGTGCTGCCTCAAAAATACAAGGATCTGATCTT
31544	MIR15B	microRNA	microRNA_15b	[chr3:160122366-160122483:strand=+]	RefSeq	NR_029663		TCCTACATTTTTGAGGCCTTAAAGTACTGTAGCAGCACATCATGGTTTACATGCTACAGTCAAGATGCGAATCATTATTTGCTGCTCTAGAAATTTAAGGAAATTCATTCAAAACTAT
31545	MIR16-1	microRNA	microRNA_16-1	[chr13:50623099-50623207:strand=-]	RefSeq	NR_029486		TGATAGCAATGTCAGCAGTGCCTTAGCAGCACGTAAATATTGGCGTTAAGATTCTAAAATTATCTCCAGTATTAACTGTGCTGCTGAAGTAAGGTTGACCATACTCTAC
31546	MIR16-2	microRNA	microRNA_16-2	[chr3:160122523-160122623:strand=+]	RefSeq	NR_029525		TGACATACTTGTTCCACTCTAGCAGCACGTAAATATTGGCGTAGTGAAATATATATTAAACACCAATATTACTGTGCTGCTTTAGTGTGACAGGGATACAG
31547	MIR17	microRNA	microRNA_17	[chr13:92002849-92002952:strand=+]	RefSeq	NR_029487		ATTGTGACCAGTCAGAATAATGTCAAAGTGCTTACAGTGCAGGTAGTGATATGTGCATCTACTGCAGTGAAGGCACTTGTAGCATTATGGTGACAGCTGCCTCG
31590	MIR181A1	microRNA	microRNA_181a-1	[chr1:198828163-198828292:strand=-]	RefSeq	NR_029626		AGTAGAATTCTGAGTTTTGAGGTTGCTTCAGTGAACATTCAACGCTGTCGGTGAGTTTGGAATTAAAATCAAAACCATCGACCGTTGATTGTACCCTATGGCTAACCATCATCTACTCCATGGTGCTCAG
31549	MIR181A2	microRNA	microRNA_181a-2	[chr9:127454711-127454840:strand=+]	RefSeq	NR_029611		GGGAGAATGAAGAAGGGCTATCAGGCCAGCCTTCAGAGGACTCCAAGGAACATTCAACGCTGTCGGTGAGTTTGGGATTTGAAAAAACCACTGACCGTTGACTGTACCTTGGGGTCCTTACAGACGACAC
31550	MIR181B1	microRNA	microRNA_181b-1	[chr1:198827992-198828121:strand=-]	RefSeq	NR_029612		CTTTCTCTTCCCTGTGCAGAGATTATTTTTTAAAAGGTCACAATCAACATTCATTGCTGTCGGTGGGTTGAACTGTGTGGACAAGCTCACTGAACAATGAATGCAACTGTGGCCCCGCTTTTTGCTGTCA
31551	MIR181B2	microRNA	microRNA_181b-2	[chr9:127455979-127456087:strand=+]	RefSeq	NR_029782		ACTGAAAACACTGATGGCTGCACTCAACATTCATTGCTGTCGGTGGGTTTGAGTCTGAATCAACTCACTGATCAATGAATGCAAACTGCGGACCAAACAACCCAAAGGA
31552	MIR181C	microRNA	microRNA_181c	[chr19:13985503-13985632:strand=+]	RefSeq	NR_029613		CTCCAGGTCCCGGAAAATTTGCCAAGGGTTTGGGGGAACATTCAACCTGTCGGTGAGTTTGGGCAGCTCAGGCAAACCATCGACCGTTGAGTGGACCCTGAGGCCTGGAATTGCCATCCTCCTGCCGGTG
32089	MIR181D	microRNA	microRNA_181d	[chr19:13985679-13985835:strand=+]	RefSeq	NR_030179		GCCTGGGCACGTCCCCTCCCCTAGGCCACAGCCGAGGTCACAATCAACATTCATTGTTGTCGGTGGGTTGTGAGGACTGAGGCCAGACCCACCGGGGGATGAATGTCACTGTGGCTGGGCCAGACACGGCTTAAGGGGAATGGGGACTGGGGACAGG
31553	MIR182	microRNA	microRNA_182	[chr7:129410213-129410342:strand=-]	RefSeq	NR_029614		CTCCTGGGGGGAGCTGCTTGCCTCCCCCCGTTTTTGGCAATGGTAGAACTCACACTGGTGAGGTAACAGGATCCGGTGGTTCTAGACTTGCCAACTATGGGGCGAGGACTCAGCCGGCACCCTGTGCACA
35389	MIR1825	microRNA	microRNA_1825	[chr20:30825588-30825660:strand=+]	RefSeq	NR_031726		GTTGCAGGCGAGAGACTGGGGTGCTGGGCTCCCCTAGACTAGGACTCCAGTGCCCTCCTCTCCCAAGAGACAA
35391	MIR1827	microRNA	microRNA_1827	[chr12:100583652-100583737:strand=+]	RefSeq	NR_031728		AAGGCCATGTTCAGCAGCACAGCCTTCAGCCTAAAGCAATGAGAAGCCTCTGAAAGGCTGAGGCAGTAGATTGAATTGATTCAGGT
31554	MIR183	microRNA	microRNA_183	[chr7:129414735-129414864:strand=-]	RefSeq	NR_029615		GGTCGGCAGGCCGCAGAGTGTGACTCCTGTTCTGTGTATGGCACTGGTAGAATTCACTGTGAACAGTCTCAGTCAGTGAATTACCGAAGGGCCATAAACAGAGCAGAGACAGATCCACGAGGGCCTCCGG
31555	MIR184	microRNA	microRNA_184	[chr15:79502120-79502223:strand=+]	RefSeq	NR_029705		TCTTTGCCGGCCAGTCACGTCCCCTTATCACTTTTCCAGCCCAGCTTTGTGACTGTAAGTGTTGGACGGAGAACTGATAAGGGTAGGTGATTGACACTCACAGC
31556	MIR185	microRNA	microRNA_185	[chr22:20020652-20020753:strand=+]	RefSeq	NR_029706		TGGCTCGAGCAGGGGGCGAGGGATTGGAGAGAAAGGCAGTTCCTGATGGTCCCCTCCCCAGGGGCTGGCTTTCCTCTGGTCCTTCCCTCCCAATGACCGCGT
31557	MIR186	microRNA	microRNA_186	[chr1:71533304-71533409:strand=-]	RefSeq	NR_029707		ATTTTTTCATTGCTTGTAACTTTCCAAAGAATTCTCCTTTTGGGCTTTCTGGTTTTATTTTAAGCCCAAAGGTGAATTTTTTGGGAAGTTTGAGCTAAATTCCTTC
31558	MIR187	microRNA	microRNA_187	[chr18:33484771-33484899:strand=-]	RefSeq	NR_029616		AGGTGCTGCAGGTCGGGCTCACCATGACACAGTGTGAGACCTCGGGCTACAACACAGGACCCGGGCGCTGCTCTGACCCCTCGTGTCTTGTGTTGCAGCCGGAGGGACGCAGGTCCGCAGCAGAGCCTG
31559	MIR188	microRNA	microRNA_188	[chrX:49768099-49768204:strand=+]	RefSeq	NR_029708		AGCCCTTCCCTGCTCCCTCTCTCACATCCCTTGCATGGTGGAGGGTGAGCTTTCTGAAAACCCCTCCCACATGCAGGGTTTGCAGGATGGCGAGCCTCAGCTTTCC
31548	MIR18A	microRNA	microRNA_18a	[chr13:92002995-92003085:strand=+]	RefSeq	NR_029488		GAGTGCTTTTTGTTCTAAGGTGCATCTAGTGCAGATAGTGAAGTAGATTAGCATCTACTGCCCTAAGTGCTCCTTCTGGCATAAGAAGTTA
32025	MIR18B	microRNA	microRNA_18b	[chrX:133304061-133304151:strand=-]	RefSeq	NR_029949		ATGTGTCTCTTGTGTTAAGGTGCATCTAGTGCAGTTAGTGAAGCAGCTTAGAATCTACTGCCCTAAATGCCCCTTCTGGCACAGGCTGCCT
31560	MIR190	microRNA	microRNA_190	[chr15:63116146-63116250:strand=+]	RefSeq	NR_029709		ATGCCTTTTCTGCAGGCCTCTGTGTGATATGTTTGATATATTAGGTTGTTATTTAATCCAACTATATATCAAACATATTCCTACAGTGTCTTGCCCTGTCTCCGG
35392	MIR1908	microRNA	microRNA_1908	[chr11:61582623-61582722:strand=-]	RefSeq	NR_031729		GATTTGGGGCCGGGAATGCCGCGGCGGGGACGGCGATTGGTCCGTATGTGTGGTGCCACCGGCCGCCGGCTCCGCCCCGGCCCCCGCCCCACACGCCGCA
35393	MIR1909	microRNA	microRNA_1909	[chr19:1816148-1816247:strand=-]	RefSeq	NR_031730		TCAGACAGATCATCCAGGACAATGGTGAGTGCCGGTGCCTGCCCTGGGGCCGTCCCTGCGCAGGGGCCGGGTGCTCACCGCATCTGCCCCGCAGTGGATG
33656	MIR190B	microRNA	microRNA_190b	[chr1:154166131-154166229:strand=-]	RefSeq	NR_030600		CTCTCCTGCCTGCTTCTGTGTGATATGTTTGATATTGGGTTGTTTAATTAGGAACCAACTAAATGTCAAACATATTCTTACAGCAGCAGGTGATTCAGC
31561	MIR191	microRNA	microRNA_191	[chr3:49058041-49058152:strand=-]	RefSeq	NR_029690		CCCCCGCCAACGGCTGGACAGCGGGCAACGGAATCCCAAAAGCAGCTGTTGTCTCCAGAGCATTCCAGCTGCGCTTGGATTTCGTCCCCTGCTCTCCTGCCTGAGCAGCGCC
35394	MIR1910	microRNA	microRNA_1910	[chr16:85775217-85775316:strand=-]	RefSeq	NR_031731		AATTCTTTCTTGTCCCTTCAGCCAGTCCTGTGCCTGCCGCCTTTGTGCTGTCCTTGGAGGGAGGCAGAAGCAGGATGACAATGAGGGCAAGTTCAGGGAC
35395	MIR1911	microRNA	microRNA_1911	[chrX:113997734-113997833:strand=+]	RefSeq	NR_031732		CATCATTTGCTCGGCATCTGCTGAGTACCGCCATGTCTGTTGGGCATCCACAGTCTCCCACCAGGCATTGTGGTCTCCGCTGACGCTTTGCCATTTCGCC
35396	MIR1912	microRNA	microRNA_1912	[chrX:113886009-113886108:strand=+]	RefSeq	NR_031733		CTGGACTTGGCTCTAGGATGTGCTCATTGCATGGGCTGTGTATAGTATTATTCAATACCCAGAGCATGCAGTGTGAACATAATAGAGATTGAAAGACAGC
35397	MIR1913	microRNA	microRNA_1913	[chr6:166922832-166922931:strand=-]	RefSeq	NR_031734		GCAGTTGCAAACCTCTACCTCCCGGCAGAGGAGGCTGCAGAGGCTGGCTTTCCAAAACTCTGCCCCCTCCGCTGCTGCCAAGTGGCTGGTGTCAAGTCCC
35398	MIR1914	microRNA	microRNA_1914	[chr20:62572808-62572907:strand=-]	RefSeq	NR_031735		CCTATCAGCACGTGTGAGCCCGCCCTGTGCCCGGCCCACTTCTGCTTCCTCTTAGCGCAGGAGGGGTCCCGCACTGGGAGGGGCCCTCACAGCCTACCCC
35399	MIR1915	microRNA	microRNA_1915	[chr10:21785481-21785580:strand=-]	RefSeq	NR_031736		GTCCTGGCGCTGAGAGGCCGCACCTTGCCTTGCTGCCCGGGCCGTGCACCCGTGGGCCCCAGGGCGACGCGGCGGGGGCGGCCCTAGCGACCTGCGGCGG
31562	MIR192	microRNA	microRNA_192	[chr11:64658599-64658728:strand=-]	RefSeq	NR_029578		TCGGTGGGCTGCCGAGACCGAGTGCACAGGGCTCTGACCTATGAATTGACAGCCAGTGCTCTCGTCTCCCCTCTGGCTGCCAATTCCATAGGTCACAGGTATGTTCGCCTCAATGCCAGCCACCAGGACC
31563	MIR193A	microRNA	microRNA_193a	[chr17:29887005-29887112:strand=+]	RefSeq	NR_029710		CCCCGAACTCCGAGGATGGGAGCTGAGGGCTGGGTCTTTGCGGGCGAGATGAGGGTGTCGGATCAACTGGCCTACAAAGTCCCAGTTCTCGGCCCCCGGGACCAGCGT
32087	MIR193B	microRNA	microRNA_193b	[chr16:14397814-14397916:strand=+]	RefSeq	NR_030177		TTTGGAGGCTGTGGTCTCAGAATCGGGGTTTTGAGGGCGAGATGAGTTTATGTTTTATCCAACTGGCCCTCAAAGTCCCGCTTTTGGGGTCATTCTGGACAGC
31564	MIR194-1	microRNA	microRNA_194-1	[chr1:220291489-220291593:strand=-]	RefSeq	NR_029711		TATATGTTTAATGGTGTTATCAAGTGTAACAGCAACTCCATGTGGACTGTGTACCAATTTCCAGTGGAGATGCTGTTACTTTTGATGGTTACCAACTTGCTACAA
31565	MIR194-2	microRNA	microRNA_194-2	[chr11:64658817-64658921:strand=-]	RefSeq	NR_029829		GGTCTCCAATTGGTTCCCGCCCCCTGTAACAGCAACTCCATGTGGAAGTGCCCACTGGTTCCAGTGGGGCTGCTGTTATCTGGGGCGAGGGCCAGTACCCACGAA
31566	MIR195	microRNA	microRNA_195	[chr17:6920924-6921030:strand=-]	RefSeq	NR_029712		GCCCACACCCAGCTTCCCTGGCTCTAGCAGCACAGAAATATTGGCACAGGGAAGCGAGTCTGCCAATATTGGCTGTGCTGCTCCAGGCAGGGTGGTGAAAACTACCG
31567	MIR196A1	microRNA	microRNA_196a-1	[chr17:46709842-46709931:strand=-]	RefSeq	NR_029582		GAACTGCTGAGTGAATTAGGTAGTTTCATGTTGTTGGGCCTGGGTTTCTGAACACAACAACATTAAACCACCCGATTCACGGCAGTTACT
31568	MIR196A2	microRNA	microRNA_196a-2	[chr12:54385512-54385641:strand=+]	RefSeq	NR_029617		TCTCCCGCCCTGCTCGCTCAGCTGATCTGTGGCTTAGGTAGTTTCATGTTGTTGGGATTGAGTTTTGAACTCGGCAACAAGAAACTGCCTGAGTTACATCAGTCGGTTTTCGTCGAGGGCCCCAACCCAC
31790	MIR196B	microRNA	microRNA_196b	[chr7:27209089-27209192:strand=-]	RefSeq	NR_029911		CAGCACCAGAACTGGTCGGTGATTTAGGTAGTTTCCTGTTGTTGGGATCCACCTTTCTCTCGACAGCACGACACTGCCTTCATTACTTCAGTTGAAATCGTCTC
31569	MIR197	microRNA	microRNA_197	[chr1:110141505-110141599:strand=+]	RefSeq	NR_029583		GTGCTCTGGGGGCTGTGCCGGGTAGAGAGGGCAGTGGGAGGTAAGAGCTCTTCACCCTTCACCACCTTCTCCACCCAGCATGGCCGGCACACTTT
37060	MIR1972-1	microRNA	microRNA_1972-1	[chr16:15104168-15104264:strand=-chr16:70064239-70064335:strand=+]	RefSeq	NR_036054	[HGNC=38252]	GTAGGGCGACTATAGGCATGTGCCACCACACCTGGCTTAAATGTGTCATTTAAAAATTCAGGCCAGGCACAGTGGCTCATGCCTGTAATCCCAGCGA
37061	MIR1973	microRNA	microRNA_1973	[chr4:117220871-117220934:strand=+]	RefSeq	NR_031737		CCCGGTGACATATGTTCAACGGCCATGGTATCCTGACCGTGCAAAGGTAGCATAATCGCTTGTT
37064	MIR1976	microRNA	microRNA_1976	[chr1:26881023-26881094:strand=+]	RefSeq	NR_031740		GCAAAGGGTGGCAGCAAGGAAGGCAGGGGTCCTAAGGTGTGTCCTCCTGCCCTCCTTGCTGTAGACTTTGGC
31570	MIR198	microRNA	microRNA_198	[chr3:120114505-120114586:strand=-]	RefSeq	NR_029584		GTGGTTCTGATCATTGGTCCAGAGGGGAGATAGGTTCCTGTGATTTTTCCTTCTTCTCTATAGAATAAATGAAATCTTGTTA
31571	MIR199A1	microRNA	microRNA_199a-1	[chr19:10928092-10928182:strand=-]	RefSeq	NR_029586		AGCCGGCCCCGCCAACCCAGTGTTCAGACTACCTGTTCAGGAGGCTCTCAATGTGTACAGTAGTCTGCACATTGGTTAGGCTGGGCTTGGG
31572	MIR199A2	microRNA	microRNA_199a-2	[chr1:172113665-172113794:strand=-]	RefSeq	NR_029618		AGTACATAGAAGGAAGCTTCTGGAGATCCTGCTCCGTCGCCCCAGTGTTCAGACTACCTGTTCAGGACAATGCCGTTGTACAGTAGTCTGCACATTGGTTAGACTGGGCAAGGGAGAGCAACGCCATGGA
31573	MIR199B	microRNA	microRNA_199b	[chr9:131006990-131007119:strand=-]	RefSeq	NR_029619		CCTGGATGGACCAGAGGACACCTCCACTCCGTCTACCCAGTGTTTAGACTATCTGTTCAGGACTCCCAAATTGTACAGTAGTCTGCACATTGGTTAGGCTGGGCTGGGTTAGACCCTCGGCACCGCCGCC
31574	MIR19A	microRNA	microRNA_19a	[chr13:92003135-92003236:strand=+]	RefSeq	NR_029489		GTTTTTGTTTGCAGTCCTCTGTTAGTTTTGCATAGTTGCACTACAAGAAGAATGTAGTTGTGCAAATCTATGCAAAACTGATGGTGGCCTGCTATTTCCTTC
31575	MIR19B1	microRNA	microRNA_19b-1	[chr13:92003436-92003542:strand=+]	RefSeq	NR_029490		TGTTACTGAACACTGTTCTATGGTTAGTTTTGCAGGTTTGCATCCAGCTGTGTGATATTCTGCTGTGCAAATCCATGCAAAACTGACTGTGGTAGTGAAAAGTCTGT
31576	MIR19B2	microRNA	microRNA_19b-2	[chrX:133303691-133303806:strand=-]	RefSeq	NR_029491		ATATTCAAAGACATTGCTACTTACAATTAGTTTTGCAGGTTTGCATTTCAGCGTATATATGTATATGTGGCTGTGCAAATCCATGCAAAACTGATTGTGATAATGTGTGCTTCCTA
31578	MIR200A	microRNA	microRNA_200a	[chr1:1103233-1103342:strand=+]	RefSeq	NR_029834		CACGTCCCTCCCGGGCCCCTGTGAGCATCTTACCGGACAGTGCTGGATTTCCCAGCTTGACTCTAACACTGTCTGGTAACGATGTTCAAAGGTGACCCGCCGCTCGCCGG
31579	MIR200B	microRNA	microRNA_200b	[chr1:1102474-1102588:strand=+]	RefSeq	NR_029639		GCCCCCGGACCCAGCTCGGGCAGCCGTGGCCATCTTACTGGGCAGCATTGGATGGAGTCAGGTCTCTAATACTGCCTGGTAATGATGACGGCGGAGCCCTGCACGCAGCGACCGG
31580	MIR200C	microRNA	microRNA_200c	[chr12:7072852-7072939:strand=+]	RefSeq	NR_029779		TGGGCGGGGGCCCTCGTCTTACCCAGCAGTGTTTGGGTGCGGTTGGGAGTCTCTAATACTGCCGGGTAATGATGGAGGCCCCTGTCCC
32080	MIR202	microRNA	microRNA_202	[chr10:135061005-135061134:strand=-]	RefSeq	NR_030170		AGAGCCGGCCCGCCTCAGAGCCGCCCGCCGTTCCTTTTTCCTATGCATATACTTCTTTGAGGATCTGGCCTAAAGAGGTATAGGGCATGGGAAAACGGGGCGGTCGGGTCCTCCCCAGCGGCACCTGCAC
31581	MIR203	microRNA	microRNA_203	[chr14:104583732-104583861:strand=+]	RefSeq	NR_029620		CGAACCGACGGTGTTGGGGACTCGCGCGCTGGGTCCAGTGGTTCTTAACAGTTCAACAGTTCTGTAGCGCAATTGTGAAATGTTTAGGACCACTAGACCCGGCGGGCGCGGCGACAGCGACGGAGCGTCC
31582	MIR204	microRNA	microRNA_204	[chr9:73424881-73425010:strand=-]	RefSeq	NR_029621		GCGTACCCATGGCTACAGTCTTTCTTCATGTGACTCGTGGACTTCCCTTTGTCATCCTATGCCTGAGAATATATGAAGGAGGCTGGGAAGGCAAAGGGACGTTCAATTGTCATCACTGGCATCTTTTTTG
31583	MIR205	microRNA	microRNA_205	[chr1:209605468-209605597:strand=+]	RefSeq	NR_029622		CCTCTGAGAAAAAGATCCTCAGACAATCCATGTGCTTCTCTTGTCCTTCATTCCACCGGAGTCTGTCTCATACCCAACCAGATTTCAGTGGAGTGAAGTTCAGGAGGCATGGAGCTGACAACCATGAGGC
37068	MIR2052	microRNA	microRNA_2052	[chr8:75617918-75617992:strand=+]	RefSeq	NR_031744		AAGCTGGTTGCTGTTTTGATAACAGTAATGTCCCTTTAGTTCAAAGTTACCAGCTATCAAAACAAGTTGCAGTCC
37069	MIR2053	microRNA	microRNA_2053	[chr8:113655712-113655822:strand=+]	RefSeq	NR_031745		GTCCGCATCTCTTGCCATGTAAATACAGATTTAATTAACATTTGCAACCTGTGAAGATGCAAAACTTTAAGTGTTAATTAAACCTCTATTTACATAGCAAGCAGTATGTAG
37070	MIR2054	microRNA	microRNA_2054	[chr4:126428404-126428472:strand=+]	RefSeq	NR_031746		CTCCTTCTTCCTGTAATATAAATTTAATTTATTCTCTATCATTAAAAAATGTATTACAGAGGAGCATAT
31584	MIR206	microRNA	microRNA_206	[chr6:52009137-52009242:strand=+]	RefSeq	NR_029713		TGGATGACACTGCTTCCCGAGGCCACATGCTTCTTTATATCCCCATATGGATTACTTTGCTATGGAATGTAAGGAAGTGTGTGGTTTCGGCAAGTGCCTCCTCGCT
31585	MIR208A	microRNA	microRNA_208a	[chr14:23857795-23857885:strand=-]	RefSeq	NR_029595		CCACTTCCTGTGACGGGCGAGCTTTTGGCCCGGGTTATACCTGATGCTCACGTATAAGACGAGCAAAAAGCTTGTTGGTCAGAGGAGCTAC
33669	MIR208B	microRNA	microRNA_208b	[chr14:23887186-23887282:strand=-]	RefSeq	NR_030624		ACCTCCTTCTCCTCTCAGGGAAGCTTTTTGCTCGAATTATGTTTCTGATCCGAATATAAGACGAACAAAAGGTTTGTCTGAGGGCAGAGTGCTTCCG
31577	MIR20A	microRNA	microRNA_20a	[chr13:92003309-92003399:strand=+]	RefSeq	NR_029492		GACAGCTTCTGTAGCACTAAAGTGCTTATAGTGCAGGTAGTGTTTAGTTATCTACTGCATTATGAGCACTTAAAGTACTGCTAGCTGTAGA
32024	MIR20B	microRNA	microRNA_20b	[chrX:133303829-133303917:strand=-]	RefSeq	NR_029950		GGGTCCTAGTAGTACCAAAGTGCTCATAGTGCAGGTAGTTTTGGCATGACTCTACTGTAGTATGGGCACTTCCAGTACTCTTGGATAAC
31586	MIR21	microRNA	microRNA_21	[chr17:57918617-57918708:strand=+]	RefSeq	NR_029493		TGTACCACCTTGTCGGGTAGCTTATCAGACTGATGTTGACTGTTGAATCTCATGGCAACACCAGTCGATGGGCTGTCTGACATTTTGGTATC
31587	MIR210	microRNA	microRNA_210	[chr11:568079-568208:strand=-]	RefSeq	NR_029623		CCGCCCGCCCACCCGGCAGTGCCTCCAGGCGCAGGGCAGCCCCTGCCCACCGCACACTGCGCTGCCCCAGACCCACTGTGCGTGTGACAGCGGCTGATCTGTGCCTGGGCAGCGCGACCCTCCTGGCCCC
31588	MIR211	microRNA	microRNA_211	[chr15:31357225-31357354:strand=-]	RefSeq	NR_029624		ACACCCCATTTCACCTGGCCATGTGACTTGTGGGCTTCCCTTTGTCATCCTTCGCCTAGGGCTCTGAGCAGGGCAGGGACAGCAAAGGGGTGCTCAGTTGTCACTTCCCACAGCACGGAGCTTCGAGGAC
37071	MIR2110	microRNA	microRNA_2110	[chr10:115933854-115933948:strand=-]	RefSeq	NR_031747		GTCAGCTCCGCAGGGGTTTGGGGAAACGGCCGCTGAGTGAGGCGTCGGCTGTGTTTCTCACCGCGGTCTTTTCCTCCCACTCTTGGCTGGTTGGA
37058	MIR2113	microRNA	microRNA_2113	[chr6:98472397-98472507:strand=+]	RefSeq	NR_031579		GAGGCAGATATTTTCAAAGCAATGTGTGACAGGTACAGGGACAAATCCCGTTAATAAGTAAGAGGATTTGTGCTTGGCTCTGTCACATGCCACTTTGAAAACCTACCCTCA
37308	MIR2114	microRNA	microRNA_2114	[chrX:149396229-149396328:strand=+]	RefSeq	NR_031748		CAGGCCTCTGCCTCCATGCTCCTAGTCCCTTCCTTGAAGCGGTCGGATAATCACATGACGAGCCTCAAGCAAGGGACTTCAAGCTGGTGGCTTCCAGCAG
37309	MIR2115	microRNA	microRNA_2115	[chr3:48357840-48357959:strand=-]	RefSeq	NR_031749		CAGCATTTTGACTGTCATCCCACTGCTTCCAGCTTCCATGACTCCTGATGGAGGAATCACATGAATTCATCAGAATTCATGGAGGCTAGAAGCAGTATGAGGATCATTTACATGTGATAT
37310	MIR2116	microRNA	microRNA_2116	[chr15:59463372-59463471:strand=-]	RefSeq	NR_031750		CCGTCAGTGGGACCTAGGCTAGGGGTTCTTAGCATAGGAGGTCTTCCCATGCTAAGAAGTCCTCCCATGCCAAGAACTCCCAGACTAGGAGTCCTCCCAT
37311	MIR2117	microRNA	microRNA_2117	[chr17:41522164-41522263:strand=+]	RefSeq	NR_031751		TGGAGAGAATGCTCTGATTTACTTCTGTCCGGCATGGTGAACAGCAGGATTGGCTGTAGCTGTTCTCTTTGCCAAGGACAGATCTGATCTGATTGCCTTG
31589	MIR212	microRNA	microRNA_212	[chr17:1953555-1953684:strand=-]	RefSeq	NR_029625		CCGGGGCGACCGGGGCACCCCGCCCGGACAGCGCGCCGGCACCTTGGCTCTAGACTGCTTACTGCCCGGGCCGCCCTCAGTAACAGTCTCCAGTCACGGCCACCGACGCCTGGCCCCGCCCCAGGACCGC
31591	MIR214	microRNA	microRNA_214	[chr1:172107928-172108057:strand=-]	RefSeq	NR_029627		AGGAACCAAGGGCCTGGCTGGACAGAGTTGTCATGTGTCTGCCTGTCTACACTTGCTGTGCAGAACATCCGCTCACCTGTACAGCAGGCACAGACAGGCAGTCACATGACAACCCAGCCTGAATGACAAC
31592	MIR215	microRNA	microRNA_215	[chr1:220291185-220291314:strand=-]	RefSeq	NR_029628		GATTAAAGTCATCATTCAGAAATGGTATACAGGAAAATGACCTATGAATTGACAGACAATATAGCTGAGTTTGTCTGTCATTTCTTTAGGCCAATATTCTGTATGACTGTGCTACTTCAATATCAGAAAT
31593	MIR216A	microRNA	microRNA_216a	[chr2:56216075-56216204:strand=-]	RefSeq	NR_029629		GTCTAACACGGATGGCTGTGAGTTGGCTTAATCTCAGCTGGCAACTGTGAGATGTTCATACAATCCCTCACAGTGGTCTCTGGGATTATGCTAAACAGAGCAATTTCCTAGCCCTCACGAATCAAAAGAC
33668	MIR216B	microRNA	microRNA_216b	[chr2:56227839-56227940:strand=-]	RefSeq	NR_030623		CTTCAAAGTGGCAGACTGGAAAATCTCTGCAGGCAAATGTGATGTCACTGAGGAAATCACACACTTACCCGTAGAGATTCTACAGTCTGACATCTTCAAGCA
31594	MIR217	microRNA	microRNA_217	[chr2:56210092-56210221:strand=-]	RefSeq	NR_029630		AATGATATTTAGTATAATTATTACATAGTTTTTGATGTCGCAGATACTGCATCAGGAACTGATTGGATAAGAATCAGTCACCATCAGTTCCTAATGCATTGCCTTCAGCATCTAAACAAGCACCAGTAAA
31595	MIR218-1	microRNA	microRNA_218-1	[chr4:20529888-20530017:strand=+]	RefSeq	NR_029631		GGTTGGTGTAGTGATAATGTAGCGAGATTTTCTGTTGTGCTTGATCTAACCATGTGGTTGCGAGGTATGAGTAAAACATGGTTCCGTCAAGCACCATGGAACGTCACGCAGCTTTCTACAGCATGACAAG
31596	MIR218-2	microRNA	microRNA_218-2	[chr5:168195141-168195270:strand=-]	RefSeq	NR_029632		CCTTGACTCTGACCAGTCGCTGCGGGGCTTTCCTTTGTGCTTGATCTAACCATGTGGTGGAACGATGGAAACGGAACATGGTTCTGTCAAGCACCGCGGAAAGCACCGTGCTCTCCTGCAGCATGGCCCG
31597	MIR219-1	microRNA	microRNA_219-1	[chr6:33175602-33175731:strand=+]	RefSeq	NR_029633		CCTCCCTTCCCCGCCCCGGGCCGCGGCTCCTGATTGTCCAAACGCAATTCTCGAGTCTATGGCTCCGGCCGAGAGTTGAGTCTGGACGTCCCGAGCCGCCGCCCCCAAACCTCGAGCGGGAGAGCGGGTC
31598	MIR219-2	microRNA	microRNA_219-2	[chr9:131154887-131155003:strand=-]	RefSeq	NR_029837		AGGGCCCTGAACTCAGGGGCTTCGCCACTGATTGTCCAAACGCAATTCTTGTACGAGTCTGCGGCCAACCGAGAATTGTGGCTGGACATCTGTGGCTGAGCTCCGGGCGCAACAGGG
31599	MIR22	microRNA	microRNA_22	[chr17:1617187-1617291:strand=-]	RefSeq	NR_029494		GCCCTCACCTGGCTGAGCCGCAGTAGTTCTTCAGTGGCAAGCTTTATGTCCTGACCCAGCTAAAGCTGCCAGTTGAAGAACTGTTGCCCTCTGCCCCTGGCTTCG
31601	MIR221	microRNA	microRNA_221	[chrX:45605575-45605704:strand=-]	RefSeq	NR_029635		ACTTGCAAGCTGAACATCCAGGTCTGGGGCATGAACCTGGCATACAATGTAGATTTCTGTGTTCGTTAGGCAACAGCTACATTGTCTGCTGGGTTTCAGGCTACCTGGAAACATGTTCTCCATTGGCTGT
31602	MIR222	microRNA	microRNA_222	[chrX:45606411-45606540:strand=-]	RefSeq	NR_029636		GGATCACCCAGCTGCTGGAAGGTGTAGGTACCCTCAATGGCTCAGTAGCCAGTGTAGATCCTGTCTTTCGTAATCAGCAGCTACATCTGGCTACTGGGTCTCTGATGGCATCTTCTAGCTTCTGCTTCAG
31603	MIR223	microRNA	microRNA_223	[chrX:65238702-65238831:strand=+]	RefSeq	NR_029637		AAGCTCTTGGCCTGGCCTCCTGCAGTGCCACGCTCCGTGTATTTGACAAGCTGAGTTGGACACTCCATGTGGTAGAGTGTCAGTTTGTCAAATACCCCAAGTGCGGCACATGCTTACCAGCTCTAGGCCA
31604	MIR224	microRNA	microRNA_224	[chrX:151127040-151127140:strand=-]	RefSeq	NR_029638		TAAGGCCCAGGGGCTTTCAAGTCACTAGTGGTTCCGTTTAGTAGATGATTGTGCATTGTTTCAAAATGGTGCCCTAGTGACTACAAAGCCCCAGAGCCAGC
37313	MIR2276	microRNA	microRNA_2276	[chr13:24736545-24736653:strand=+]	RefSeq	NR_031753		TGGGTTCCTTGTGTTCTTCCAGTCCGCCCTCTGTCACCTTGCAGACGGCTTTCTCTCCGAATGTCTGCAAGTGTCAGAGGCGAGGAGTGGCAGCTGCATCTCTGCAGGA
37314	MIR2277	microRNA	microRNA_2277	[chr5:92956392-92956504:strand=-]	RefSeq	NR_031754		TTCACTGGTCGTGCTTCCTGCGGGCTGAGCGCGGGCTGAGCGCTGCCAGTCAGCGCTCACATTAAGGCTGACAGCGCCCTGCCTGGCTCGGCCGGCGAAGCTCTAATTGCCCT
37315	MIR2278	microRNA	microRNA_2278	[chr9:97572234-97572349:strand=+]	RefSeq	NR_031755		CCAGCTGATTGTGCTGCAGGTGTTGGAGAGCAGTGTGTGTTGCCTGGGGACTGTGTGGACTGGTATCACCCAGACAGCTTGCACTGACTCCAGACCCTGCCGTCATGTCACAGGTA
38328	MIR2355	microRNA	microRNA_2355	[chr2:207974701-207974807:strand=-]	RefSeq	NR_036227		ATAACATTGTCAGACGTGTCATCCCCAGATACAATGGACAATATGCTATTATAATCGTATGGCATTGTCCTTGCTGTTTGGAGATAATACTGCTGACTTTATTCCTC
41843	MIR2392	microRNA	microRNA_2392	[chr14:101280818-101280921:strand=+]	RefSeq	NR_039729		ATATTTTGATATGGTCCCTCCCAATCCAGCCATTCCTCAGACCAGGTGGCTCCCGAGCCACCCCAGGCTGTAGGATGGGGGTGAGAGGTGCTAGATAGTCACAA
31605	MIR23A	microRNA	microRNA_23a	[chr19:13947391-13947483:strand=-]	RefSeq	NR_029495		CCTGTGCCACGGCCGGCTGGGGTTCCTGGGGATGGGATTTGCTTCCTGTCACAAATCACATTGCCAGGGATTTCCAACCGACCCTGAGCTCTG
31606	MIR23B	microRNA	microRNA_23b	[chr9:97847480-97847596:strand=+]	RefSeq	NR_029664		TGGCGCTGCTCTCAGGTGCTCTGGCTGCTTGGGTTCCTGGCATGCTGATTTGTGACTTAAGATTAAAATCACATTGCCAGGGATTACCACGCAACCACGACCTTGGCTGCTCCTCCA
38913	MIR23C	microRNA	microRNA_23c	[chrX:20035196-20035315:strand=-]	RefSeq	NR_037414		AAGAACATTGAGTGACTTTCCAGGTGTCACACAGTGAGTGGCATAATCAGAGTACAATTTGAGTCATGCCCATACATCACATTGCCAGTGATTACCCAAGGAAAGTGACGTACATGTGAG
31607	MIR24-1	microRNA	microRNA_24-1	[chr9:97848293-97848380:strand=+]	RefSeq	NR_029496		TGGACCCGCCCTCCGGTGCCTACTGAGCTGATATCAGTTCTCATTTTACACACTGGCTCAGTTCAGCAGGAACAGGAGTCGAGCCCTT
31608	MIR24-2	microRNA	microRNA_24-2	[chr19:13947091-13947183:strand=-]	RefSeq	NR_029497		CCTCCCTGGGCTCTGCCTCCCGTGCCTACTGAGCTGAAACACAGTTGGTTTGTGTACACTGGCTCAGTTCAGCAGGAACAGGGGTCAAGCCCC
41881	MIR2467	microRNA	microRNA_2467	[chr2:240273409-240273509:strand=-]	RefSeq	NR_039948		ACAGACGCTTGGACAGGCACCTGAGGCTCTGTTAGCCTTGGCTCTGGGTCCTGCTCCTTAGAGCAGAGGCAGAGAGGCTCAGGGTCTGTCTGGGTCACTCT
31609	MIR25	microRNA	microRNA_25	[chr7:99691173-99691276:strand=-]	RefSeq	NR_029498		CTCCGGGACTGGCCAGTGTTGAGAGGCGGAGACTTGGGCAATTGCTGGACGCTGCCCTGGGCATTGCACTTGTCTCGGTCTGACAGTGCCGGCCCAACACTGCG
41532	MIR2681	microRNA	microRNA_2681	[chr13:102619982-102620106:strand=-]	RefSeq	NR_039603		TATGCTCTCTGCCCCCTTTTCACGCATTTGTGTTTTACCACCTCCAGGAGACTGCCCAAAGACTCTTCAGTATCATGGAGTTGGTAAAGCACAGATGCATGAATAATTCAACGTGTAAGCTATCT
41688	MIR2682	microRNA	microRNA_2682	[chr1:98510788-98510917:strand=-]	RefSeq	NR_039604		CAGACCTGGAACCTTCCTGAAAGAGGTTGGGGCAGGCAGTGACTGTTCAGACGTCCAATCTCTTTGGGACGCCTCTTCAGCGCTGTCTTCCCTGCCTCTGCCTTTAGGACGAGTCTCAAACACCAACAAA
31610	MIR26A1	microRNA	microRNA_26a-1	[chr3:38010885-38010981:strand=+]	RefSeq	NR_029499		GGCGAAGGCCGTGGCCTCGTTCAAGTAATCCAGGATAGGCTGTGCAGGTCCCAATGGGCCTATTCTTGGTTACTTGCACGGGGACGCGGGCCTGGAC
31611	MIR26A2	microRNA	microRNA_26a-2	[chr12:58218382-58218485:strand=-]	RefSeq	NR_029847		CTCCCATAGAGGCTGTGGCTGGATTCAAGTAATCCAGGATAGGCTGTTTCCATCTGTGAGGCCTATTCTTGATTACTTGTTTCTGGAGGCAGCTGATGGTCCGC
31612	MIR26B	microRNA	microRNA_26b	[chr2:219267359-219267455:strand=+]	RefSeq	NR_029500		CCCACCCTGCCCGGGACCCAGTTCAAGTAATTCAGGATAGGTTGTGTGCTGTCCAGCCTGTTCTCCATTACTTGGCTCGGGGACCGGTGCCCTGCAG
31613	MIR27A	microRNA	microRNA_27a	[chr19:13947244-13947341:strand=-]	RefSeq	NR_029501		TGTGCCTGGCCTGAGGAGCAGGGCTTAGCTGCTTGTGAGCAGGGTCCACACCAAGTCGTGTTCACAGTGGCTAAGTTCCGCCCCCCAGGCCCTCACCT
31614	MIR27B	microRNA	microRNA_27b	[chr9:97847717-97847833:strand=+]	RefSeq	NR_029665		CCCAGCGATGACCTCTCTAACAAGGTGCAGAGCTTAGCTGATTGGTGAACAGTGATTGGTTTCCGCTTTGTTCACAGTGGCTAAGTTCTGCACCTGAAGAGAAGGTGAGATGGGGAC
31615	MIR28	microRNA	microRNA_28	[chr3:188406559-188406664:strand=+]	RefSeq	NR_029502		AATTTAAAATGGTCCTTGCCCTCAAGGAGCTCACAGTCTATTGAGTTACCTTTCTGACTTTCCCACTAGATTGTGAGCTCCTGGAGGGCAGGCACTTTCGTTCATC
38221	MIR2861	microRNA	microRNA_2861	[chr9:130548187-130548296:strand=+]	RefSeq	NR_036055		CGGCGGCGGAGGCGCCTCTGCAGCTCCGGCTCCCCCTGGCCTCTCGGGAACTACAAGTCCCAGGGGGCCTGGCGGTGGGCGGCGGGCGGAAGAGGCGGGGTCGGCGCCGC
38372	MIR2909	microRNA	microRNA_2909	[chr17:35391032-35391120:strand=+]	RefSeq	NR_036056		GCTTCTCGGTGGTGTTAGGGCCAACATCTCTTGGTCTTTCCCCTGTGGTCCCAAGATGGCTGTTGCAACTTAACGCCATCAAACATGCA
31617	MIR296	microRNA	microRNA_296	[chr20:57392660-57392759:strand=-]	RefSeq	NR_029844		GTGAGGAGAAAGGACCCTTCCAGAGGGCCCCCCCTCAATCCTGTTGTGCCTAATTCAGAGGGTTGGGTGGAGGCTCTCCTGAAGGGCTCTGAAGAGCGCT
41823	MIR2964A	microRNA	microRNA_2964a	[chr9:131154890-131154997:strand=+]	RefSeq	NR_039815		TGTTGCGCCCGGAGCTCAGCCACAGATGTCCAGCCACAATTCTCGGTTGGCCGCAGACTCGTACAAGAATTGCGTTTGGACAATCAGTGGCGAAGCCCCTGAGTTCAG
33691	MIR297	microRNA	microRNA_297	[chr4:111781728-111781813:strand=-]	RefSeq	NR_030643		TATGAACATATGTATGTATGTGTGCATGTGCATGTATGTGTATATACATATATATGTATTATGTACTCATATATCAAGGAGATTTC
33634	MIR298	microRNA	microRNA_298	[chr20:57393271-57393378:strand=-]	RefSeq	NR_030580		GAGAAGCAGCTCAGGTCTTCAGCAGAAGCAGGGAGGTTCTCCCAGTGGTTTTCCTTGACTGTGAGGAACTAGCCTGCTGCTTTGCTCAGGAGTGAGCTGCCGGCTCCC
31618	MIR299	microRNA	microRNA_299	[chr14:101490121-101490203:strand=+]	RefSeq	NR_029841		GCGGTACTTGAAGAAATGGTTTACCGTCCCACATACATTTTGAATATGTATGTGGGATGGTAAACCGCTTCTTGGTATCCAGC
31616	MIR29A	microRNA	microRNA_29a	[chr7:130561496-130561579:strand=-]	RefSeq	NR_029503		CCCTTAGAGGATGACTGATTTCTTTTGGTGTTCAGAGTCAATATAATTTTCTAGCACCATCTGAAATCGGTTATAATGATTGGG
31619	MIR29B1	microRNA	microRNA_29b-1	[chr7:130562208-130562308:strand=-]	RefSeq	NR_029517		CATAAAGCTTCTTCAGGAAGCTGGTTTCATATGGTGGTTTAGATTTAAATAGTGATTGTCTAGCACCATTTGAAATCAGTGTTCTTGGGGGAGACCAGCTG
31620	MIR29B2	microRNA	microRNA_29b-2	[chr1:207975778-207975878:strand=-]	RefSeq	NR_029518		AGATCCTCTTCTTCTGGAAGCTGGTTTCACATGGTGGCTTAGATTTTTCCATCTTTGTATCTAGCACCATTTGAAATCAGTGTTTTAGGAGTAAGAATTGC
31621	MIR29C	microRNA	microRNA_29c	[chr1:207975187-207975294:strand=-]	RefSeq	NR_029832		CCACTGGCCCATCTCTTACACAGGCTGACCGATTTCTCCTGGTGTTCAGAGTCTGTTTTTGTCTAGCACCATTTGAAATCGGTTATGATGTAGGGGGAAAAGCAGCAG
33636	MIR300	microRNA	microRNA_300	[chr14:101507690-101507792:strand=+]	RefSeq	NR_030582		TGCCATCATTTGCTACTTGAAGAGAGGTAATCCTTCACGCATTTGCTTTACTTGCAATGATTATACAAGGGCAGACTCTCTCTGGGGAGCAAATCCTGCCTGG
31622	MIR301A	microRNA	microRNA_301a	[chr17:57228487-57228592:strand=-]	RefSeq	NR_029842		CCTACTTATTACTGCTAACGAATGCTCTGACTTTATTGCACTACTGTACTTTACAGCTAGCAGTGCAATAGTATTGTCAAAGCATCTGAAAGCAGGATGCACGCCA
33667	MIR301B	microRNA	microRNA_301b	[chr22:22007260-22007357:strand=+]	RefSeq	NR_030622		CCCCCTGCTGGCCGCAGGTGCTCTGACGAGGTTGCACTACTGTGCTCTGAGAAGCAGTGCAATGATATTGTCAAAGCATCTGGGACCAGCCTTGGGGA
31623	MIR302A	microRNA	microRNA_302a	[chr4:113569329-113569417:strand=-]	RefSeq	NR_029835		ACTGGGCTCCCCACCACTTAAACGTGGATGTACTTGCTTTGAAACTAAAGAAGTAAGTGCTTCCATGTTTTGGTGATGGTAAGTCTTCC
31763	MIR302B	microRNA	microRNA_302b	[chr4:113569631-113569723:strand=-]	RefSeq	NR_029857		TGTTGGGTGGGCTCCCTTCAACTTTAACATGGAAGTGCTTTCTGTGACTTTAAAAGTAAGTGCTTCCATGTTTTAGTAGGAGTGAATCCAATT
31764	MIR302C	microRNA	microRNA_302c	[chr4:113569509-113569596:strand=-]	RefSeq	NR_029858		GAAGGGATCCCCTTTGCTTTAACATGGGGGTACCTGCTGTGTGAAACAAAAGTAAGTGCTTCCATGTTTCAGTGGAGGTGTCTCCAAG
31765	MIR302D	microRNA	microRNA_302d	[chr4:113569150-113569237:strand=-]	RefSeq	NR_029859		TAAGGGGCCCCCTCTACTTTAACATGGAGGCACTTGCTGTGACATGACAAAAATAAGTGCTTCCATGTTTGAGTGTGGTGGTTCCTAC
35348	MIR302E	microRNA	microRNA_302e	[chr11:7255987-7256078:strand=+]	RefSeq	NR_031683		CTGTTTCACCTTGGGTAAGTGCTTCCATGCTTCAGTTTCCTTACTGGTAAGATGGATGTAGTAATAGCACCTACCTTATAGAATTATTTTGA
35349	MIR302F	microRNA	microRNA_302f	[chr18:27878866-27878936:strand=+]	RefSeq	NR_031684		GATAATGTCTTCTGTGTAAACCTGGCAATTTTCACTTAATTGCTTCCATGTTTATAAAAGACATAAAAGAT
41652	MIR3064	microRNA	microRNA_3064	[chr17:62496874-62496977:strand=-]	RefSeq	NR_039891		TTGTCTAACTTTTTATTTTTGGTCTGGCTGTTGTGGTGTGCAAAACTCCGTACATTGCTATTTTGCCACACTGCAACACCTTACAGATGTGGAAGATGTGAAAT
38234	MIR3065	microRNA	microRNA_3065	[chr17:79099667-79099765:strand=+]	RefSeq	NR_036151		AGGCTGGCAGCTGCCCTCTTCAACAAAATCACTGATGCTGGAGTCGCCTGAGTCATCACTCAGCACCAGGATATTGTTGGAGAGGACAGCCGTGCGGCG
38268	MIR3074	microRNA	microRNA_3074	[chr9:97848286-97848386:strand=-]	RefSeq	NR_036109		TTGCTCAAGGGCTCGACTCCTGTTCCTGCTGAACTGAGCCAGTGTGTAAAATGAGAACTGATATCAGCTCAGTAGGCACCGGAGGGCGGGTCCAATCGACA
31624	MIR30A	microRNA	microRNA_30a	[chr6:72113244-72113334:strand=-]	RefSeq	NR_029504		TTGACAGTGAGCGACTGTAAACATCCTCGACTGGAAGCTGTGAAGCCACAGATGGGCTTTCAGTCGGATGTTTGCAGCTGCCTACTGCCTC
31625	MIR30B	microRNA	microRNA_30b	[chr8:135812753-135812860:strand=-]	RefSeq	NR_029666		CCTGCTTTAAACCAAGTTTCAGTTCATGTAAACATCCTACACTCAGCTGTAATACATGGATTGGCTGGGAGGTGGATGTTTACTTCAGCTGACTTGGAATGTCAACCA
31626	MIR30C1	microRNA	microRNA_30c-1	[chr1:41222946-41223054:strand=+]	RefSeq	NR_029833		GTGGGCTATAACCATGCTGTAGTGTGTGTAAACATCCTACACTCTCAGCTGTGAGCTCAAGGTGGCTGGGAGAGGGTTGTTTACTCCTTCTGCCATGGAAAACATCAGC
31627	MIR30C2	microRNA	microRNA_30c-2	[chr6:72086653-72086744:strand=-]	RefSeq	NR_029598		ACTGAGCGACAGATACTGTAAACATCCTACACTCTCAGCTGTGGAAAGTAAGAAAGCTGGGAGAAGGCTGTTTACTCTTTCTGCCTTGGAAG
31628	MIR30D	microRNA	microRNA_30d	[chr8:135817109-135817198:strand=-]	RefSeq	NR_029599		CAGAAAGTCTGTTGTTGTAAACATCCCCGACTGGAAGCTGTAAGACACAGCTAAGCTTTCAGTCAGATGTTTGCTGCTACCGGCTATTCA
31629	MIR30E	microRNA	microRNA_30e	[chr1:41220017-41220128:strand=+]	RefSeq	NR_029846		CGTTCTTTCTGGGCAGTCTTTGCTACTGTAAACATCCTTGACTGGAAGCTGTAAGGTGTTCAGAGGAGCTTTCAGTCGGATGTTTACAGCGGCAGGCTGCCACGGTCGTCCC
31630	MIR31	microRNA	microRNA_31	[chr9:21512104-21512194:strand=-]	RefSeq	NR_029505		ACTTGGAACTGGAGAGGAGGCAAGATGCTGGCATAGCTGTTGAACTGGGAACCTGCTATGCCAACATATTGCCATCTTTCCTGTCTGACAG
38371	MIR3115	microRNA	microRNA_3115	[chr1:23370788-23370875:strand=+]	RefSeq	NR_036057		GAAGGAGCTCTCTGAATATGGGTTTACTAGTTGGTGGTGAATTCATGAGTCGCCAACTATTAGGCCTTTATGTCCAGATATTATCCTA
38200	MIR3116-1	microRNA	microRNA_3116-1	[chr1:62544448-62544541:strand=+]	RefSeq	NR_036058		TCATCAAGCACTTTATTGAGTCCCTACTATGTTCCAGGCACTGGGTATCGTAGGTGCCTGGAACATAGTAGGGACTCAATAAAGGAGCTATGCT
38318	MIR3116-2	microRNA	microRNA_3116-2	[chr1:62544451-62544538:strand=-]	RefSeq	NR_036059		ATAGCTCCTTTATTGAGTCCCTACTATGTTCCAGGCACCTACGATACCCAGTGCCTGGAACATAGTAGGGACTCAATAAAGTGCTTGA
38385	MIR3117	microRNA	microRNA_3117	[chr1:67094113-67094210:strand=+]	RefSeq	NR_036060		AATCGAATTTCCCTAAAGGGCCAGACACTATACGAGTCATATAAGGGAAGGCATTATAGGACTCATATAGTGCCAGGTGTTTTGTGGGACACTATTCG
38265	MIR3118-1	microRNA	microRNA_3118-1	[chr1:143424131-143424225:strand=-chr1:142667279-142667373:strand=+; chr1:143163740-143163832:strand=+]	RefSeq	NR_036061	[HGNC=38324; HGNC=38274]	GGTGCCCACACACACTACAATAATTTTCATAATGCAATCACACATAATCACTATGTGACTGCATTATGAAAATTCTTGTAGTGTGCTTTTCAGCT
38287	MIR3118-4	microRNA	microRNA_3118-4	[chr15:22049264-22049358:strand=+chr15:21038114-21038208:strand=+]	RefSeq	NR_036134	[HGNC=38210]	GGTGCCCACACATACTACAATAATTTTCATAATGCAATCACACACAATCACCGTGTGACTGCATTATGAAAATTCTTCTAGTGTGATTTACAGCT
38351	MIR3118-5	microRNA	microRNA_3118-5	[chr21:15017086-15017181:strand=-]	RefSeq	NR_036165		CTCAGGTGCCCACACATACAATAATATTCATAATGCAATCACACACAATCACCATGTGACTGCATTATGAAAATTCTTCTAGTGTGATTTACAGCT
38253	MIR3119-1	microRNA	microRNA_3119-1	[chr1:170120509-170120613:strand=-]	RefSeq	NR_036064		AAATGTTGTTATTAACTCTGGCTTTTAACTTTGATGGCAAAGGGGTAGCTAAACAATCTATGTCTTTGCCATCAAAGTTAAAAGCCATAGTTAATTTCCTCCTCA
38315	MIR3119-2	microRNA	microRNA_3119-2	[chr1:170120509-170120613:strand=+]	RefSeq	NR_036065		TGAGGAGGAAATTAACTATGGCTTTTAACTTTGATGGCAAAGACATAGATTGTTTAGCTACCCCTTTGCCATCAAAGTTAAAAGCCAGAGTTAATAACAACATTT
38295	MIR3120	microRNA	microRNA_3120	[chr1:172107938-172108038:strand=+]	RefSeq	NR_036066		AGGCTGGGTTGTCATGTGACTGCCTGTCTGTGCCTGCTGTACAGGTGAGCGGATGTTCTGCACAGCAAGTGTAGACAGGCAGACACATGACAACTCTGTCC
38259	MIR3121	microRNA	microRNA_3121	[chr1:180407439-180407535:strand=-]	RefSeq	NR_036067		ATTGCTTCTTAAATGGTTATGTCCTTTGCCTATTCTATTTAAGACACCCTGTACCTTAAATAGAGTAGGCAAAGGACAGAAACATTTTAAGTTCTCT
38320	MIR3122	microRNA	microRNA_3122	[chr1:212250945-212251037:strand=+]	RefSeq	NR_036068		AAAGTTAGTGACCAGCTCTGTTGGGACAAGAGGACGGTCTTCTTTTGGAAGGAAGACCATCATCTTGTCCGAAGAGAGCTGGTAGCATGTTTC
38330	MIR3123	microRNA	microRNA_3123	[chr1:241295562-241295656:strand=+]	RefSeq	NR_036069		AGAATGTAACATGGATTTGATTGAATGATTCTCCCATTTCCACATGGAGAGTGGAGCCCAGAGAATTGTTTAATCATGTATCCATGATTCAATAT
38262	MIR3124	microRNA	microRNA_3124	[chr1:249120566-249120652:strand=+]	RefSeq	NR_036070		CCGGACGCTGGCGGGCTTCGCGGGCGAAGGCAAAGTCGATTTCCAAAAGTGACTTTCCTCACTCCCGTGAAGTCGGCGGAACCCTCC
38219	MIR3125	microRNA	microRNA_3125	[chr2:12877483-12877580:strand=+]	RefSeq	NR_036072		TGCGCTGGGTGAGAATGGGTAGAGGAAGCTGTGGAGAGAACTCACGGTGCCTGTGGTTCGAGATCCCCGCCTTCCTCCTCCTTTCCTCTGCCCCTTGG
38225	MIR3126	microRNA	microRNA_3126	[chr2:69330804-69330897:strand=+]	RefSeq	NR_036073		GATGGGGAAGATGATTATATGAGGGACAGATGCCAGAAGCACTGGTTATGATTTGCATCTGGCATCCGTCACACAGATAATTATTTATTCCACA
38269	MIR3127	microRNA	microRNA_3127	[chr2:97464005-97464100:strand=+]	RefSeq	NR_036074		CCCCTAGGCTGGCCAGGCCCATCAGGGCTTGTGGAATGGGAAGGAGAAGGGACGCTTCCCCTTCTGCAGGCCTGCTGGGTGTGGCTGGACCCCTCG
38188	MIR3128	microRNA	microRNA_3128	[chr2:178120663-178120748:strand=-]	RefSeq	NR_036075		TGGTAGTGACTTCCTCTGGCAAGTAAAAAACTCTCATTTTCCTTAAAAAATGAGAGTTTTTTACTTGCAATAGGAAAACTTGCCAA
38217	MIR3129	microRNA	microRNA_3129	[chr2:189997752-189997847:strand=-]	RefSeq	NR_036076		AAAAAAAGTCGTACTTGGGCAGTAGTGTAGAGATTGGTTTGCCTGTTAATGAATTCAAACTAATCTCTACACTGCTGCCCAAGAGCATTCTATATT
38275	MIR3130-1	microRNA	microRNA_3130-1	[chr2:207647948-207648042:strand=-]	RefSeq	NR_036077		TGTGACACAACTTGTCATGTCTTACCCAGTCTCCGGTGCAGCCTGTTGTCAAGGCTGCACCGGAGACTGGGTAAGACATGACAAGCACAGGGACT
38363	MIR3130-2	microRNA	microRNA_3130-2	[chr2:207647948-207648042:strand=+]	RefSeq	NR_036078		AGTCCCTGTGCTTGTCATGTCTTACCCAGTCTCCGGTGCAGCCTTGACAACAGGCTGCACCGGAGACTGGGTAAGACATGACAAGTTGTGTCACA
38347	MIR3131	microRNA	microRNA_3131	[chr2:219923400-219923482:strand=-]	RefSeq	NR_036081		CAGAGTCTCAGAGTCGAGGACTGGTGGAAGGGCCTTTCCCCTCAGACCAAGGCCCTGGCCCCAGCTTCTTCTCAGAGTCAGCT
38373	MIR3132	microRNA	microRNA_3132	[chr2:220413785-220413879:strand=-]	RefSeq	NR_036082		TGACCACTGTGGTGGGATGGGTAGAGAAGGAGCTCAGAGGACGGTGCGCCTTGTTTCCCTTGAGCCCTCCCTCTCTCATCCCACCTGTGGCTCTA
38305	MIR3133	microRNA	microRNA_3133	[chr2:242417310-242417407:strand=+]	RefSeq	NR_036083		TTATTTTATTCAGAAATTGTAAAGAACTCTTAAAACCCAATAGTAAAAAGACAACCTGTTGAGTTTTAAGAGTTCTTTATATATTCTGAATGCTAGAC
38254	MIR3134	microRNA	microRNA_3134	[chr3:15738795-15738888:strand=-]	RefSeq	NR_036085		CAATGTACACTGTATCCAATGTGTAGTCTTTTATCCCTCACATGGAGTAAAATATGATGGATAAAAGACTACATATTGGGTACAATTTGGGAAC
38199	MIR3135	microRNA	microRNA_3135	[chr3:20179047-20179143:strand=+]	RefSeq	NR_036086		AGACAGGGTCTCACTTTGGTGCCTAGGCTGAGACTGCAGTGGTGCAATCTCAGTTCACTGCAGCCTTGACCTCCTGGGCTCAGGTGATTCTCCCACC
41783	MIR3135B	microRNA	microRNA_3135b	[chr6:32717679-32717766:strand=-]	RefSeq	NR_039668		CTCGCTGTGTTGCCCAGGCTGGAGCGAGTGCAGTGGTGCAGTCAGTCCTAGCTCACTGCAGCCTCGAACTCCTGGGCTCAAGCAGCAA
38340	MIR3136	microRNA	microRNA_3136	[chr3:69098099-69098196:strand=-]	RefSeq	NR_036087		AGTAAAAATTAATATGAAACTGACTGAATAGGTAGGGTCATTTTTCTGTGACTGCACATGGCCCAACCTATTCAGTTAGTTCCATATTAGTTTATTTC
38263	MIR3137	microRNA	microRNA_3137	[chr3:194855225-194855319:strand=-]	RefSeq	NR_036089		TAGCATGGTATACAGGTCTGTAGCCTGGGAGCAATGGGGTGTATGGTATAGGGGTAGCCTCGTGCTCCTGGGCTACAAACCTGTACAACATGTTT
38341	MIR3138	microRNA	microRNA_3138	[chr4:10080225-10080326:strand=-]	RefSeq	NR_036090		CCTTCCCCTCCCCTCCTCGGCACTTCCCCCACCTCACTGCCCGGGTGCCCACAAGACTGTGGACAGTGAGGTAGAGGGAGTGCCGAGGAGGGCACAGCTGTG
38201	MIR3139	microRNA	microRNA_3139	[chr4:144264603-144264698:strand=+]	RefSeq	NR_036091		TGCAATGCCTGGCTCAGAGTAGGAGCTCAACAGATGCCTGTTGACTGAATAATAAACAGGTATCGCAGGAGCTTTTGTTATGTGCCATGTGTGGAA
38183	MIR3140	microRNA	microRNA_3140	[chr4:153410469-153410578:strand=-]	RefSeq	NR_036092		CCATTTATGTCCTCTTGAGGTACCTGAATTACCAAAAGCTTTATGTATTCTGAAGTTATTGAAAATAAGAGCTTTTGGGAATTCAGGTAGTTCAGGAGTGACTTTTCTAA
38326	MIR3141	microRNA	microRNA_3141	[chr5:153975562-153975642:strand=-]	RefSeq	NR_036094		GTAGAGGGACTCACCCGGTGAGGGCGGGTGGAGGAGGAGGGTCCCCACCATCAGCCTTCACTGGGACGGGAGATGCTGAGT
38297	MIR3142	microRNA	microRNA_3142	[chr5:159901399-159901500:strand=+]	RefSeq	NR_036095		CTGCTGAATCTTCAGAAAGGCCTTTCTGAACCTTCAGAAAGGCTGCTGAATCTTCAGAAAGGCCTTTCTGAACCTTCAGAAAGGCTGCTGAATCTTCAGAAA
38284	MIR3143	microRNA	microRNA_3143	[chr6:27115395-27115477:strand=+]	RefSeq	NR_036096		TTTGCTTCGCTAGATAACATTGTAAAGCGCTTCTTTCGCGGTTGGGCTGGAGCAACTCTTTACAATGTTTCTAAATTAACCCA
38331	MIR3144	microRNA	microRNA_3144	[chr6:120336315-120336413:strand=+]	RefSeq	NR_036098		ATCAGACTGAAACTACACTTTAAGGGGACCAAAGAGATATATAGATATCAGCTACCTATATACCTGTTCGGTCTCTTTAAAGTGTAGTTTAACTGATTT
38327	MIR3145	microRNA	microRNA_3145	[chr6:138756340-138756441:strand=-]	RefSeq	NR_036099		TGTATTTGTTTATATGAGTTCAACTCCAAACACTCAAAACTCATTGTTGAATGGAATGAGATATTTTGAGTGTTTGGAATTGAACTCGTATACACTGATACA
38368	MIR3146	microRNA	microRNA_3146	[chr7:19744971-19745069:strand=-]	RefSeq	NR_036101		CATTTTCTTTGCTAAGTCCCTTCTTTCTATCCTAGTATAACTTGAAGAATTCAAATAGTCATGCTAGGATAGAAAGAATGGGACTTGGCCAGGGAAGAA
38300	MIR3147	microRNA	microRNA_3147	[chr7:57472721-57472806:strand=+]	RefSeq	NR_036102		GGAGGGGCAGGTCCGGGTTGGGCAGTGAGGAGGGTGTGACGCCGCGAAGTGCACCTCGCCCTTGTCCAACTCGGACGGGTGTGGTC
38215	MIR3148	microRNA	microRNA_3148	[chr8:29814778-29814874:strand=-]	RefSeq	NR_036104		CTCCTTTCTGGAGTTAAGATGGAAAAAACTGGTGTGTGCTTATTGATGTAGCCAACAAGCATACATCAGTTTTTTCCAACTTAACTCCAGTATTTTC
38251	MIR3149	microRNA	microRNA_3149	[chr8:77878994-77879096:strand=-]	miRBase	hsa-mir-3149		AAAATGGGATATACATACATGTACACACACATGTCATCCACACACATACATATATATATGTTTGTATGGATATGTGTGTGTATGTGTGTGTATACACAGAACC
38362	MIR3150A	microRNA	microRNA_3150a	[chr8:96085132-96085231:strand=+]	RefSeq	NR_036105		GAGGAGTGAGGGGAAGCAGGCCAACCTCGACGATCTCCTCAGCACCTGAACGCCAAGGCTGGGGAGATCCTCGAGGTTGGCCTGCTTTCCCTCCTTTTCT
38938	MIR3150B	microRNA	microRNA_3150b	[chr8:96085129-96085234:strand=-]	RefSeq	NR_037484		GTAAGAAAAGGAGGGAAAGCAGGCCAACCTCGAGGATCTCCCCAGCCTTGGCGTTCAGGTGCTGAGGAGATCGTCGAGGTTGGCCTGCTTCCCCTCACTCCTCGGG
38266	MIR3151	microRNA	microRNA_3151	[chr8:104166832-104166927:strand=+]	RefSeq	NR_036106		TACAACCTTTGGGGTGATGGGTGGGGCAATGGGATCAGGTGCCTCAAAGGGCATCCCACCTGATCCCACAGCCCACCTGTCACCCCAAAAGCCTGC
38379	MIR3152	microRNA	microRNA_3152	[chr9:18573294-18573387:strand=+]	RefSeq	NR_036107		CTTGAGAGCTGTGCAGAGTTATTGCCTCTGTTCTAACACAAGACTAGGCTTCCCTGTGTTAGAATAGGGGCAATAACTCTGCACTGCATTGCAG
38289	MIR3153	microRNA	microRNA_3153	[chr9:91927130-91927231:strand=+]	RefSeq	NR_036108		AGTAAAATTAGACAAATTTTAAATGTCCCTGTCCCCTTCCCCCCAATTAAAGTAGATTGGGGGAAAGCGAGTAGGGACATTTAAAATTTGTTGTCCTTACTG
38176	MIR3154	microRNA	microRNA_3154	[chr9:131007216-131007319:strand=-]	RefSeq	NR_036110		CCCCTCCTCAGGCCCCTCCTTCTCAGCCCCAGCTCCCGCTCACCCCTGCCACGTCAAAGGAGGCAGAAGGGGAGTTGGGAGCAGAGAGGGGACCACGGGCTGGC
38245	MIR3155	microRNA	microRNA_3155	[chr10:6194149-6194250:strand=+]	RefSeq	NR_036111		AGATGCCTGTTCCGGGCATCACCTCCCACTGCAGAGCCTGGGGAGCCGGACAGCTCCCTTCCCAGGCTCTGCAGTGGGAACTGATGCCTGGAACAGTTCCTG
38241	MIR3156-1	microRNA	microRNA_3156-1	[chr10:45659452-45659546:strand=+]	RefSeq	NR_036112		ATGAAGCTCTGCAGAAGAAAGATCTGGAAGTGGGAGACACTTTTACTATATATAGTGGCTCCCACTTCCAGATCTTTCTCTCTGTGTAAATATAG
38213	MIR3156-2	microRNA	microRNA_3156-2	[chr18:14830155-14830251:strand=+]	RefSeq	NR_036153		CATGAAGCTCTGCAGAAGAAAGATCTGGAAGTGGGAGACACTTTCACTATATATAGTGGCTCCCACTTCCAGATCTTTCTCTCTGTATATATAGTAC
38229	MIR3156-3	microRNA	microRNA_3156-3	[chr21:14778695-14778791:strand=-]	RefSeq	NR_036164		CATGAAGCTCTGCAGAAGAAAGATCTGGAAGTGGGAGACACTTTCACTATATATAGTGGCTCCCACTTCCTGATCTTTCTCTCTGTATATATAGTAC
38172	MIR3157	microRNA	microRNA_3157	[chr10:97824062-97824166:strand=-]	RefSeq	NR_036113		AATATAAGAAGGGAAGGGCTTCAGCCAGGCTAGTGCAGTCTGCTTTGTGCCAACACTGGGGTGATGACTGCCCTAGTCTAGCTGAAGCTTTTCCCTTCTTTCTAC
38196	MIR3158-1	microRNA	microRNA_3158-1	[chr10:103361164-103361264:strand=+]	RefSeq	NR_036114		TAGGATCATTATTCAGGCCGGTCCTGCAGAGAGGAAGCCCTTCTGCTTACAGGTATTGGAAGGGCTTCCTCTCTGCAGGACCGGCCTGAATAATGTAATCA
38279	MIR3158-2	microRNA	microRNA_3158-2	[chr10:103361164-103361264:strand=-]	RefSeq	NR_036115		TGATTACATTATTCAGGCCGGTCCTGCAGAGAGGAAGCCCTTCCAATACCTGTAAGCAGAAGGGCTTCCTCTCTGCAGGACCGGCCTGAATAATGATCCTA
38181	MIR3159	microRNA	microRNA_3159	[chr11:18409324-18409417:strand=+]	RefSeq	NR_036116		CTTCAGGCTCCCAAAGTCCTAGGATTACAAGTGTCGGCCACGGGCTGGGCACAGTGGCTCACGCCTGTAATCCCAGCATTTTGGGAGACAGATC
38197	MIR3160-1	microRNA	microRNA_3160-1	[chr11:46473345-46473449:strand=-]	RefSeq	NR_036117		TTTTTCAGTTGGACCTGCCCTGGGCTTTCTAGTCTCAGCTCTCCTCCAGCTCAGCTGGTCAGGAGAGCTGAGACTAGAAAGCCCAGGGCAGGTTCATATAACAGC
38192	MIR3160-2	microRNA	microRNA_3160-2	[chr11:46473347-46473447:strand=+]	RefSeq	NR_036118		TGTTATATGAACCTGCCCTGGGCTTTCTAGTCTCAGCTCTCCTGACCAGCTGAGCTGGAGGAGAGCTGAGACTAGAAAGCCCAGGGCAGGTCCAACTGAAA
38285	MIR3161	microRNA	microRNA_3161	[chr11:48118324-48118420:strand=+]	RefSeq	NR_036119		TTTTGAGTCACCTCGAGAGCTGATAAGAACAGAGGCCCAGATTGAAGTTGAATAGTGCTGGGCCTTTGTTTTTACCAAGTTCCCTGGATGGTTCTGC
38271	MIR3162	microRNA	microRNA_3162	[chr11:59362540-59362641:strand=-]	RefSeq	NR_036120		AATTTTGAAGCTGACTTTTTTAGGGAGTAGAAGGGTGGGGAGCATGAACAATGTTTCTCACTCCCTACCCCTCCACTCCCCAAAAAAGTCAGCTTCTCTTGT
38209	MIR3163	microRNA	microRNA_3163	[chr11:66701895-66701987:strand=-]	RefSeq	NR_036121		AAGCCTTGGTTTCCTCATCTATAAAATGAGGGCAGTAAGACCTTCCTTCCTTGTCTTACTACCCCCATTTTATAGATGAGGAAACCAACCAGT
38288	MIR3164	microRNA	microRNA_3164	[chr11:68850634-68850736:strand=+]	RefSeq	NR_036122		TCCACAGGTTCTTGGAAACTGTGACTTTAAGGGAAATGGCGCACAGCAGACCCTGCAATCATGCCGTTTTGCTTGAAGTCGCAGTTTCCCAGGACCTCTCACG
38335	MIR3165	microRNA	microRNA_3165	[chr11:71783264-71783358:strand=-]	RefSeq	NR_036123		TTTTTGGTACCCGGTGGCAAGGTGGATGCAATGTGACCTCAACTCTTGGTCCTCTGAGGTCACATTGTATCCACCTTACCACTGGGTACTAACGT
38386	MIR3166	microRNA	microRNA_3166	[chr11:87909660-87909771:strand=+]	RefSeq	NR_036124		ACAAGAAGGTAAATTTTTTTGAGGCCAGTAGGCATTGTCTGCGTTAGGATTTCTGTATCATCCTCCTAACGCAGACAATGCCTACTGGCCTAAGAAAAATTTACCTTCTTGT
38242	MIR3167	microRNA	microRNA_3167	[chr11:126858344-126858448:strand=-]	RefSeq	NR_036126		CCCTCGACACGGCTGTGGAGGCACCAGTATTTCTGAAATTCTTTTTTCTGAAATTCTTCAGGAAGGATTTCAGAAATACTGGTGTCCCGACAGCCGTGTGACCAT
38249	MIR3168	microRNA	microRNA_3168	[chr13:41675145-41675246:strand=-]	RefSeq	NR_036127		ATAATGCTTAAAGATCATGAGTTCTACAGTCAGACAGCCTGAGTTGGAGGCTCATCTTCACTTCTTGCTGTGTGACCCTGGGCCAGTGACTTAACTTCTCTA
38380	MIR3169	microRNA	microRNA_3169	[chr13:61773922-61774024:strand=-]	RefSeq	NR_036128		CTACTAACATATGTGAAAACATAGGACTGTGCTTGGCACATAGCACAAAGTCTTATGGTACTGTGTGCCAAGCATAGTCCTGTGTTTTTACATATGTCATCCC
38282	MIR3170	microRNA	microRNA_3170	[chr13:98860768-98860864:strand=+]	RefSeq	NR_036129		CATATGTCATCTGGTAACACTGGGGTTCTGAGACAGACAGTGTTAGCTCCAGAAGCATTGCCTGTCTTAGAACCCCTATGTTACCAGACGACATAAG
38216	MIR3171	microRNA	microRNA_3171	[chr14:28102401-28102494:strand=-]	miRBase	hsa-mir-3171		TATTTATGCATATATATAGAGATGTATGGAATCTGTATATATCTATATATATGTGTATATATAGATTCCATAAATCTATATATGTATGTGTGTA
38174	MIR3173	microRNA	microRNA_3173	[chr14:95604246-95604333:strand=-]	RefSeq	NR_036131		TGGGCCAGCTTCCCTGCCCTGCCTGTTTTCTCCTTTGTGATTTTATGAGAACAAAGGAGGAAATAGGCAGGCCAGGGAAACGATCTCT
38264	MIR3174	microRNA	microRNA_3174	[chr15:90549977-90550083:strand=+]	RefSeq	NR_036135		CAGCATCAGCGTTACCTGGTAGTGAGTTAGAGATGCAGAGCCCTGGGCTCCTCAGCAAACCTACTGGATCTGCATTTTAATTCACATGCATGGTAATGTCTGTAAAG
38299	MIR3175	microRNA	microRNA_3175	[chr15:93447619-93447715:strand=+]	RefSeq	NR_036136		AGACGGCTCCCCTGGGGGGCGGGGAGAGAACGCAGTGACGTCTGGCCGCGTGCGCATGTCGGGCGCTTTCTCCTCCCCCTACCCAGGGAGCCGCACG
38345	MIR3176	microRNA	microRNA_3176	[chr16:593267-593376:strand=+]	RefSeq	NR_036137		GACCTCGGGATGGCCTCTCCAGTCTGCAGCTCCCGGCAGCCTCGGGCCACACTCCCGGGATCCCCAGGGACTGGCCTGGGACTACCGGGGGTGGCGGCCGTGGCTCTGGC
38364	MIR3177	microRNA	microRNA_3177	[chr16:1784976-1785077:strand=+]	RefSeq	NR_036138		TGTGCCGTCACCACGTGCCATGTGTACACACGTGCCAGGCGCTGTCTTGAGACATTCGCGCAGTGCACGGCACTGGGGACACGTGGCACTGGCTGAACTGCC
38381	MIR3178	microRNA	microRNA_3178	[chr16:2581913-2582016:strand=-]	RefSeq	NR_036139		CCTGCGCTACGAGGCTGGGCGGGGCGCGGCCGGATCGGTCGAGAGCGTCCTGGCTGATGACGGTCTCCCGTGCCCACGCCCCAAACGCAGTCTCTGGCCTGGAT
38353	MIR3179-1	microRNA	microRNA_3179-1	[chr16:16394006-16394109:strand=+chr16:18505741-18505844:strand=-; chr16:14995355-14995458:strand=+]	RefSeq	NR_036140	[HGNC=38325HGNC=38214]	CACGCCCAGCCAGGATCACAGACGTTTAAATTACACTCCTTCTGCTGTGCCTTACAGCAGTAGAAGGGGTGAAATTTAAACGTCTGTGATCCTGGGGTTGTTGA
38382	MIR3180-1	microRNA	microRNA_3180-1	[chr16:15005067-15005180:strand=+chr16:16403726-16403833:strand=+	RefSeq	NR_036141	[HGNC=38239; HGNC=38343]	GCCGACTCTACAGTGCGACGGGCGGAGCTTCCAGACGCTCCGCCCCACGTCGCATGCGCCCCGGGAAAGCGTGGGGCGGAGCTTCCGGAGGCCCCGCCCTGCTGCCGACCCTGT
38920	MIR3180-4	microRNA	microRNA_3180-4	[chr16:15248697-15248869:strand=-]	RefSeq	NR_037466		GCTTCCAGACGCTCCGCCCCACGTCGCATGCGCCCCGGGAACGCGTGGGGCGGAGCTTCCGGAGGCCCCGCTCTGCTGCCGACCCTGTGGAGCGGAGGGTGAAGCCTCCGGATGCCAGTCCCTCATCGCTGGCCTGGTCGCGCTGTGGCGAAGGGGGCGGAGCCTGCACCCGC
38969	MIR3180-5	microRNA	microRNA_3180-5	[chr16:2185968-2186140:strand=-]	RefSeq	NR_037467		GCTTCCAGACGCTCCGCCCCACGTCGCATGCGCCCCGGGAACGCGTGGGGCGGAGCTTCCGGAGGCCCCGCCCTGCTGCCGACCCTGTGGAGCGGAGGGTGAAGCCTCCGGATGCCAGTCCCTCATCGCTGGCCCGGTCGCGCTGTGGCGAAGGGGGCGGAGCCTGCACCCGC
38378	MIR3181	microRNA	microRNA_3181	[chr16:50776206-50776298:strand=+]	miRBase	hsa-mir-3181		GGAGCCGCCGCGGCGACCATCGGGCCCTCGGCGCCGGCCCGTTAGTTGCCCGGGCCCGAGCCGGCCGGGCCCGCGGGTTGCCGAGCCCGCTGA
38317	MIR3182	microRNA	microRNA_3182	[chr16:83541941-83542023:strand=+]	RefSeq	NR_036147		TTGCCCCATGGCTGCTTCTGTAGTGTAGTCCGTGCATCCGCCCTTCGATGCTTGGGTTGGATCATAGAGCAGTGACTGTTGAT
38237	MIR3183	microRNA	microRNA_3183	[chr17:925706-925809:strand=-]	RefSeq	NR_036148		GCCCCTCCCTCTCTGCCCTGCCTCTCTCGGAGTCGCTCGGAGCAGTCACGTTGACGGAATCCTCCGGCGCCTCCTCGAGGGAGGAGAGGCAGGGTCTTGGCAAC
38182	MIR3184	microRNA	microRNA_3184	[chr17:28444094-28444188:strand=-]	RefSeq	NR_036149		GCGGGTTAGGAAGCAAGACTGAGGGGCCTCAGACCGAGCTTTTGGAAAATAGAAAAGTCTCGCTCTCTGCCCCTCAGCCTAACTTCCTTTATTTC
38391	MIR3185	microRNA	microRNA_3185	[chr17:46801760-46801847:strand=-]	RefSeq	NR_036150		GAGCCATCTCGAATGGAAGAAGAAGGCGGTCGGTCTGCGGGAGCCAGGCCGCAGAGCCATCCGCCTTCTGTCCATGTCTTCTTTATCT
38311	MIR3186	microRNA	microRNA_3186	[chr17:79418120-79418224:strand=-]	RefSeq	NR_036152		CTGTGGCTCAAGCCTGCGGTTCCAACAGGCGTCTGTCTACGTGGCTTCAACCAAGTTCAAAGTCACGCGGAGAGATGGCTTTGGAACCAGGGGCTTCAGCACCTG
38319	MIR3187	microRNA	microRNA_3187	[chr19:813574-813663:strand=+]	RefSeq	NR_036154		GCGAGGGCGCGCTGGCCCTGGGCAGCGTGTGGCTGAAGGTCACCATGTTCTCCTTGGCCATGGGGCTGCGCGGGGCCAGCAGGTCCACGT
38226	MIR3188	microRNA	microRNA_3188	[chr19:18392877-18392981:strand=+]	RefSeq	NR_036155		ATAACTCCTTGGCGCCTCCTGCTCTGCTGTGCCGCCAGGGCCTCCCCTAGCGCGCCTTCTGGAGAGGCTTTGTGCGGATACGGGGCTGGAGGCCTGGTGGGGCTG
38307	MIR3189	microRNA	microRNA_3189	[chr19:18497362-18497454:strand=+]	RefSeq	NR_036156		CTACCTTTGAGCCTCAGTTGCCCCATCTGTGCCCTGGGTAGGAATATCCTGGATCCCCTTGGGTCTGATGGGGTAGCCGATGCCTGATTTGCA
38190	MIR3190	microRNA	microRNA_3190	[chr19:47730189-47730288:strand=+]	RefSeq	NR_036158		GGACGCCGCTCTGGGGTCACCTGTCTGGCCAGCTACGTCCCCACGGCCCTTGTCAGTGTGGAAGGTAGACGGCCAGAGAGGTGACCCCGGGGGTGGTCAG
38222	MIR3191	microRNA	microRNA_3191	[chr19:47730191-47730286:strand=-]	RefSeq	NR_036159		GACCACCCCCGGGGTCACCTCTCTGGCCGTCTACCTTCCACACTGACAAGGGCCGTGGGGACGTAGCTGGCCAGACAGGTGACCCCAGAGCGGCGT
38202	MIR3192	microRNA	microRNA_3192	[chr20:18451249-18451345:strand=+]	RefSeq	NR_036160		GAAAGACAGAGGAAGGGATTCTGGGAGGTTGTAGCAGTGGAAAAAGTTCTTTTCTTCCTCTGATCGCCCTCTCAGCTCTTTCCTTCTGACTGAAAAT
38204	MIR3193	microRNA	microRNA_3193	[chr20:30194979-30195053:strand=+]	RefSeq	NR_036161		ACCCCGGGGCTCCTGCGTAGGATCTGAGGAGTGGACGAGTCTCATTACCCAGCTCCTGAGCAGGAAAAATATGTC
38346	MIR3194	microRNA	microRNA_3194	[chr20:50069432-50069524:strand=-]	RefSeq	NR_036162		TTAAGAACGCAGGTGGCAGGGCCAGCCACCAGGAGGGCTGCGTGCCACCCGGGCAGCTCTGCTGCTCACTGGCAGTGTCACCTGCGGAAACTC
38250	MIR3195	microRNA	microRNA_3195	[chr20:60639848-60639951:strand=+]	miRBase	hsa-mir-3195		GGCGCCGGCGCCGCAGCCGCCGCGCCGGGCCCGGGTTGGCCGCTGACCCCCGCGGGGCCCCCGGCGGCCGGGGCGGGGGCGGGGGCTGCCCCGGCGCTGCCCCC
38198	MIR3196	microRNA	microRNA_3196	[chr20:61870121-61870204:strand=+]	RefSeq	NR_036163		TGCCATGTGAGGGTGGGGGCGGGGCGGCAGGGGCCTCCCCCAGTGCCAGGCCCCATTCTGCTTCTCTCCCAGCTTACCCCTTGG
38366	MIR3197	microRNA	microRNA_3197	[chr21:42539474-42539566:strand=+]	RefSeq	NR_036167		GGAGGAGCTTGGCGAGGGGAGGCGCAGGCTCGGAAAGGCGCGCGAGGCTCCAGGCTCCTTCCCGATCCACCGCTCTCCTCGCTGACCTCCGAG
38236	MIR3198-1	microRNA	microRNA_3198-1	[chr22:18246936-18247035:strand=-]	RefSeq	NR_036168		GTGTTTTGTGGACTGTGCTCTCACTGTTCACCCAGCACTAGCAGTACCAGACGGTTCTGTGGAGTCCTGGGGAATGGAGAGAGCACAGTCTGACGCCCTG
41766	MIR3198-2	microRNA	microRNA_3198-2	[chr12:54625171-54625270:strand=-]	RefSeq	NR_039851		GTGTTTTGTGGACTCTGCTCTCACTGTTCACCCAGCACTAGCAGTACCAGATGGTTCTGTGGAGTCCTGGGGAATGGAGAGAGCACAGTCTGACTCCCTG
38294	MIR3199-1	microRNA	microRNA_3199-1	[chr22:28316503-28316610:strand=-]	RefSeq	NR_036169		AGAGAAACTCGGTGACTCCAGGGACTGCCTTAGGAGAAAGTTTCTGGAAGTTCTGACATTCCAGAAACTTTCTCCTAAGGCAGTCCCTGGGAGTCACTGAGTCAGTCC
38205	MIR3199-2	microRNA	microRNA_3199-2	[chr22:28316504-28316609:strand=+]	RefSeq	NR_036170		GACTGACTCAGTGACTCCCAGGGACTGCCTTAGGAGAAAGTTTCTGGAATGTCAGAACTTCCAGAAACTTTCTCCTAAGGCAGTCCCTGGAGTCACCGAGTTTCTC
31631	MIR32	microRNA	microRNA_32	[chr9:111808499-111808588:strand=-]	RefSeq	NR_029506		TTGCTCTGGTGGAGATATTGCACATTACTAAGTTGCATGTTGTCACGGCCTCAATGCAATTTAGTGTGTGTGATATTTTCACATGAGTGC
38227	MIR3200	microRNA	microRNA_3200	[chr22:31127534-31127638:strand=+]	RefSeq	NR_036171		CAAAGAAGGAGGTGGTCGAGGGAATCTGAGAAGGCGCACAAGGTTTGTGTCCAATACAGTCCACACCTTGCGCTACTCAGGTCTGCTCGTGCCCTCCCATGATAT
38235	MIR3201	microRNA	microRNA_3201	[chr22:48670166-48670237:strand=+]	RefSeq	NR_036172		GAGGTGTCCAGGGATATGAAGAAAAATAAGAGGCTAGGATTGCCTCTTATTTTTACATGCCCATAATCCCAA
38224	MIR3202-1	microRNA	microRNA_3202-1	[chrX:153246538-153246638:strand=+]	RefSeq	NR_036174		GTGCGAAATTTATTAATATGGAAGGGAGAAGAGCTTTAATGATTGGAGTCATTTTCAGAGCATTAAAGCTCTTCTCCCTTCCATATTAATGTATTTCTCAG
38228	MIR3202-2	microRNA	microRNA_3202-2	[chrX:153246539-153246637:strand=-]	RefSeq	NR_036175		TGAGAAATACATTAATATGGAAGGGAGAAGAGCTTTAATGCTCTGAAAATGACTCCAATCATTAAAGCTCTTCTCCCTTCCATATTAATAAATTTCGCA
31632	MIR320A	microRNA	microRNA_320a	[chr8:22102465-22102566:strand=-]	RefSeq	NR_029714		ATCAGGCGGCGCTTCGCTCCCCTCCGCCTTCTCTTCCCGGTTCTTCCCGGAGTCGGGAAAAGCTGGGTTGAGAGGGCGAAAAAGGATGAGGTGACTGGTCTG
35247	MIR320B1	microRNA	microRNA_320b-1	[chr1:117214361-117214459:strand=+]	RefSeq	NR_031564		TTCAAAAATAAATTAATCCCTCTCTTTCTAGTTCTTCCTAGAGTGAGGAAAAGCTGGGTTGAGAGGGCAAACAAATTAACTAATTAATTAACTAATTAA
35256	MIR320B2	microRNA	microRNA_320b-2	[chr1:224444696-224444853:strand=-]	RefSeq	NR_031574		ATATCAGAATTGTTATTTTTTGTCTTCTACCTAAGAATTCTGTCTCTTAGGCTTTCTCTTCCCAGATTTCCCAAAGTTGGGAAAAGCTGGGTTGAGAGGGCAAAAGGAAAAAAAAAGAATTCTGTCTCTGACATAATTAGATAGGGAACCAGTTGGGA
35248	MIR320C1	microRNA	microRNA_320c-1	[chr18:19263461-19263568:strand=+]	RefSeq	NR_031565		GAAAATGTGTTTTGCATTAAAAATGAGGCCTTCTCTTCCCAGTTCTTCCCAGAGTCAGGAAAAGCTGGGTTGAGAGGGTAGAAAAAAAATGATGTAGGTGAATAACTA
35387	MIR320C2	microRNA	microRNA_320c-2	[chr18:21901640-21901709:strand=+]	RefSeq	NR_031724		CATGACAGGCCTTCTCTTTCCAGTTCTTCCCAGAATTGGGAAAAGCTGGGTTGAGAGGGTAAGAAAAGAA
35386	MIR320D1	microRNA	microRNA_320d-1	[chr13:41301954-41302021:strand=-]	RefSeq	NR_031723		AATGTTGGCCTTCTCGTCCCAGTTCTTCCCAAAGTTGAGAAAAGCTGGGTTGAGAGGATGAAAAGAAA
35388	MIR320D2	microRNA	microRNA_320d-2	[chrX:140008327-140008394:strand=-]	RefSeq	NR_031725		TCAATAAGCCTTCTCTTCCCAGTTCTTCTTGGAGTCAGGAAAAGCTGGGTTGAGAGGAGCAGAAAAGA
38230	MIR320E	microRNA	microRNA_320e	[chr19:47212540-47212612:strand=-]	RefSeq	NR_036157		CCTCCATGGGGCCTTCTCTTCCCAGTTCTTCCTGGAGTCGGGGAAAAGCTGGGTTGAGAAGGTGAAAAGAAAA
31766	MIR323	microRNA	microRNA_323	[chr14:101492059-101492164:strand=+]	RefSeq	NR_029890		CGGCTGCTGCTTGGTACTTGGAGAGAGGTGGTCCGTGGCGCGTTCGCTTTATTTATGGCGCACATTACACGGTCGACCTCTTTGCAGTATCTAATCCCGCCTTGCA
38349	MIR323B	microRNA	microRNA_323b	[chr14:101522546-101522647:strand=+]	RefSeq	NR_029969		TGCCACCTCATGGTACTCGGAGGGAGGTTGTCCGTGGTGAGTTCGCATTATTTAATGATGCCCAATACACGGTCGACCTCTTTTCGGTATCAGATCTCACCA
31767	MIR324	microRNA	microRNA_324	[chr17:7126606-7126708:strand=-]	RefSeq	NR_029896		AGAAGCTGAGCTGACTATGCCTCCCCGCATCCCCTAGGGCATTGGTGTAAAGCTGGAGACCCACTGCCCCAGGTGCTGCTGGGGGTTGTAGTCTGACCCGACT
31768	MIR325	microRNA	microRNA_325	[chrX:76225819-76225936:strand=-]	RefSeq	NR_029905		CACAGAACCAATACAGTGCTTGGTTCCTAGTAGGTGTCCAGTAAGTGTTTGTGACATAATTTGTTTATTGAGGACCTCCTATCAATCAAGCACTGTGCTAGGCTCTGGGACTACATAG
31769	MIR326	microRNA	microRNA_326	[chr11:75046126-75046240:strand=-]	RefSeq	NR_029891		CTTCCGGAGCCTCATCTGTCTGTTGGGCTGGAGGCAGGGCCTTTGTGAAGGCGGGTGGTGCTCAGATCGCCTCTGGGCCCTTCCTCCAGCCCCGAGGCGGATTCACCATGAGGCT
31770	MIR328	microRNA	microRNA_328	[chr16:67236214-67236308:strand=-]	RefSeq	NR_029887		TCTCAGAGCCTGGAGTGGGGGGGCAGGAGGGGCTCAGGGAGAAAGTGCATACAGCCCCTGGCCCTCTCTGCCCTTCCGTCCCCTGCTCTTGGCCA
32050	MIR329-1	microRNA	microRNA_329-1	[chr14:101493112-101493211:strand=+]	RefSeq	NR_029967		GTTAATCAGTGGTACCTGAAGAGAGGTTTTCTGGGTTTCTGTTTCTTTAATGAGGACGAAACACACCTGGTTAACCTCTTTTCCAGTATCAAATCCCATC
32051	MIR329-2	microRNA	microRNA_329-2	[chr14:101493427-101493530:strand=+]	RefSeq	NR_029968		GTGTTACTTGGTGGTACCTGAAGAGAGGTTTTCTGGGTTTCTGTTTCTTTATTGAGGACGAAACACACCTGGTTAACCTCTTTTCCAGTATCAAATCCCATCTT
31771	MIR330	microRNA	microRNA_330	[chr19:46142242-46142355:strand=-]	RefSeq	NR_029886		GCTGTGTGATCTTTGGCGATCACTGCCTCTCTGGGCCTGTGTCTTAGGCTCTGCAAGATCAACCGAGCAAAGCACACGGCCTGCAGAGAGGCAGCGCTCTGCCCCTTACTCGGC
31772	MIR331	microRNA	microRNA_331	[chr12:95702186-95702299:strand=+]	RefSeq	NR_029895		CACTCCCAAGGAGTTTGGTTTTGTTTGGGTTTGTTCTAGGTATGGTCCCAGGGATCCCAGATCAAACCAGGCCCCTGGGCCTATCCTAGAACCAACCTAAGCTCGCGCATCATT
31773	MIR335	microRNA	microRNA_335	[chr7:130135942-130136055:strand=+]	RefSeq	NR_029899		GGAAATGATTTGTTTTGAGCGGGGGTCAAGAGCAATAACGAAAAATGTTTGTCATAAACCGTTTTTCATTATTGCTCCTGACCTCCTCTCATTTGCTATATTCAATTAAGTAAG
31774	MIR337	microRNA	microRNA_337	[chr14:101340820-101340932:strand=+]	RefSeq	NR_029889		GTTGCGGCCCGTAGTCAGTAGTTGGGGGGTGGGAACGGCTTCATACAGGAGTTGATGCACAGTTATCCAGCTCCTATATGATGCCTTTCTTCATCCCCTTCAACCACGCGCAG
31775	MIR338	microRNA	microRNA_338	[chr17:79099673-79099759:strand=-]	RefSeq	NR_029897		ACGGCTGTCCTCTCCAACAATATCCTGGTGCTGAGTGATGACTCAGGCGACTCCAGCATCAGTGATTTTGTTGAAGAGGGCAGCTGC
31776	MIR339	microRNA	microRNA_339	[chr7:1062559-1062672:strand=-]	RefSeq	NR_029898		TCCGCAGGGGCGGGGCGGCCGCTCTCCCTGTCCTCCAGGAGCTCACGTGTGCCTGCCTGTGAGCGCCTCGACGACAGAGCCGGCGCCTGCCCCAGTGTCTGCGCCGGGACCATG
31634	MIR33A	microRNA	microRNA_33a	[chr22:42296938-42297026:strand=+]	RefSeq	NR_029507		TGGCGGGCAGCTGTGGTGCATTGTAGTTGCATTGCATGTTCTGGTGGTACCCATGCAATGTTTCCACAGTGCATCACAGAGGCCTGCCT
32791	MIR33B	microRNA	microRNA_33b	[chr17:17717140-17717255:strand=-]	RefSeq	NR_030361		GCCGAGAGAGGCGGGCGGCCCCGCGGTGCATTGCTGTTGCATTGCACGTGTGTGAGGCGGGTGCAGTGCCTCGGCAGTGCAGCCCGGAGCCGGCCCCTGGCACCACGGGCCCCCAT
31777	MIR340	microRNA	microRNA_340	[chr5:179442293-179442407:strand=-]	RefSeq	NR_029885		CTAAAACCGTTTGTACCTGGTGTGATTATAAAGCAATGAGACTGATTGTCATATGTCGTTTGTGGGATCCGTCTCAGTTACTTTATAGCCATACCTGGTATCTTATACCACAGAT
31778	MIR342	microRNA	microRNA_342	[chr14:100575982-100576100:strand=+]	RefSeq	NR_029888		GCCAACCTGTGAAACTGGGCTCAAGGTGAGGGGTGCTATCTGTGATTGAGGGACATGGTTAATGGAATTGTCTCACACAGAAATCGCACCCGTCACCTTGGCCTACTTATCACCACCCC
31779	MIR345	microRNA	microRNA_345	[chr14:100774186-100774303:strand=+]	RefSeq	NR_029906		TTAAGCAGAGACCCAAACCCTAGGTCTGCTGACTCCTAGTCCAGGGCTCGTGATGGCTGGTGGGCCCTGAACGAGGGGTCTGGAGGCCTGGGTTTGAATATCGACAGCCTCTCTGACC
31780	MIR346	microRNA	microRNA_346	[chr10:88024441-88024555:strand=-]	RefSeq	NR_029907		GCGTGTGGGAGGTCTCTGTGTTGGGCGTCTGTCTGCCCGCATGCCTGCCTCTCTGTTGCTCTGAAGGAGGCAGGGGCTGGGCCTGCAGCTGCCTGGGCAGAGCGGCTCCTGCATG
31635	MIR34A	microRNA	microRNA_34a	[chr1:9211717-9211846:strand=-]	RefSeq	NR_029610		GCCGTGGACCGGCCAGCTGTGAGTGTTTCTTTGGCAGTGTCTTAGCTGGTTGTTGTGAGCAATAGTAAGGAAGCAATCAGCAAGTATACTGCCCTAGAAGTGCTGCACGTTGTGGGGCCCAAGAGGGAAG
31636	MIR34B	microRNA	microRNA_34b	[chr11:111383653-111383756:strand=+]	RefSeq	NR_029839		CGGGTGCCCGGTGCTCGGTTTGTAGGCAGTGTCATTAGCTGATTGTACTGTGGTGGTTACAATCACTAACTCCACTGCCATCAAAACAAGGCACAGCATCACCG
31637	MIR34C	microRNA	microRNA_34c	[chr11:111384154-111384250:strand=+]	RefSeq	NR_029840		TTTTTCTATGAGTCTAGTTACTAGGCAGTGTAGTTAGCTGATTGCTAATAGTACCAATCACTAACCACACGGCCAGGTAAAAAGATTTGGGAATTCG
41564	MIR3529	microRNA	microRNA_3529	[chr15:89155068-89155165:strand=-]	RefSeq	NR_039867		TGCGATGGCTGGCACCATTAGGTAGACTGGGATTTGTTGTTGAGCGCAGTAAGACAACAACAAAATCACTAGTCTTCCAGATGGGGCCAGCCGGTCCA
41811	MIR3545	microRNA	microRNA_3545	[chr14:104583745-104583850:strand=-]	RefSeq	NR_039859		CGCTGTCGCCGCGCCCGCCGGGTCTAGTGGTCCTAAACATTTCACAATTGCGCTACAGAACTGTTGAACTGTTAAGAACCACTGGACCCAGCGCGCGAGTCCCCAA
41875	MIR3591	microRNA	microRNA_3591	[chr18:56118302-56118394:strand=-]	RefSeq	NR_039899		GATTGCCTAGCAGTAGCTATTTAGTGTGATAATGGCGTTTGATAGTTTAGACACAAACACCATTGTCACACTCCACAGCTCTGCTAAGGAAAC
38922	MIR3605	microRNA	microRNA_3605	[chr1:33797984-33798103:strand=-]	RefSeq	NR_037400		GTGCCTGGATACTTTATACGTGTAATTGTGATGAGGATGGATAGCAAGGAAGCCGCTCCCACCTGACCCTCACGGCCTCCGTGTTACCTGTCCTCTAGGTGGGACGCTCGTCCCTGCTGG
38881	MIR3606	microRNA	microRNA_3606	[chr2:189860346-189860428:strand=+]	RefSeq	NR_037401		AACCAAAATATTGTTGCTATCTAGGTTAGTGAAGGCTATTTTAATTTTTTTAAAATTTCTTTCACTACTTAGGGTCCTGCTGG
38900	MIR3607	microRNA	microRNA_3607	[chr5:85916304-85916402:strand=+]	RefSeq	NR_037402		CTAATGCGGAAAGGTTGCGGTGCATGTGATGAAGCAAATCAGTATGAATGAATTCATGATACTGTAAACGCTTTCTGATGTACTACTCAAACTGATAGA
38956	MIR3609	microRNA	microRNA_3609	[chr7:98479263-98479362:strand=+]	RefSeq	NR_037403		GAGATTAATCGTAACAGTAACTTTTATTCTCATTTTCCTTTTCTCTACCTTGTAGAGAAGCAAAGTGATGAGTAATACTGGCTGGAGCCCCAAAGAGGCA
31867	MIR361	microRNA	microRNA_361	[chrX:85158631-85158722:strand=-]	RefSeq	NR_029848		CTGGGATTTGGGAGCTTATCAGAATCTCCAGGGGTACTTTATAATTTCAAAAAGTCCCCCAGGTGTGATTCTGATTTGCTTCCTTTTCCTCC
38942	MIR3610	microRNA	microRNA_3610	[chr8:117886957-117887049:strand=-]	RefSeq	NR_037404		GGGCGGCAGGAAGAGCCGCGGCGTAACGGCAGCCATCTTGTTTGTTTGAGTGAATCGGAAAGGAGGCGCCGGCTGTGGCGGCGGCGGGAGCTG
38914	MIR3611	microRNA	microRNA_3611	[chr10:35368516-35368618:strand=-]	RefSeq	NR_037405		ACCTACTGTAAGCAGGTCTAATAAGAATTTCTTTTTCTTCACAATTATGAAAGAAAAGAAATTGTGAAGAAAGAAATTCTTACTAGTTTTGCTGTCAAATCTC
38951	MIR3612	microRNA	microRNA_3612	[chr12:128778627-128778733:strand=+]	RefSeq	NR_037406		ATTCACTTTGGGGACTGGGGATGAGGAGGCATCTTGAGAAATGGAAGGAATGGGATCTACTTCCAGTTCACTAGAGGCGTCCTGACACCCCTAGCTCAGCATCTTCC
38964	MIR3613	microRNA	microRNA_3613	[chr13:50570541-50570647:strand=-]	RefSeq	NR_037407		GCAATTAAGATGGTTGGGTTTGGATTGTTGTACTTTTTTTTTTGTTCGTTGCATTTTTAGGAACAAAAAAAAAAGCCCAACCCTTCACACCACTTCATCCGCATCTC
38995	MIR3614	microRNA	microRNA_3614	[chr17:54968621-54968726:strand=-]	RefSeq	NR_037408		AGCTACTGTAGGTTCTGTCTTGGGCCACTTGGATCTGAAGGCTGCCCCTTTGCTCTCTGGGGTAGCCTTCAGATCTTGGTGTTTTGAATTCTTACTATAGATGTTT
38905	MIR3615	microRNA	microRNA_3615	[chr17:72744742-72744848:strand=+]	RefSeq	NR_037409		AGCCGGGGCGGACTCTGGGACGCTCAGACGCCGCGCGGGGCGGGGATTGGTCTGTGGTCCTCTCTCGGCTCCTCGCGGCTCGCGGCGGCCGACGGTTCCTGGGACAC
38943	MIR3616	microRNA	microRNA_3616	[chr20:45795599-45795710:strand=+]	RefSeq	NR_037410		CATATTATCATGTCACTCCGCCAGCATCATGAAGTGCACTCATGATATGTTTGCCCCATCAGCGTGTCACGAGGGCATTTCATGATGCAGGCGGGGTTGGCAGGTGTGCATC
38977	MIR3617	microRNA	microRNA_3617	[chr20:44333731-44333829:strand=-]	RefSeq	NR_037411		GTCTTACTCAAGGTCATAGAAAGACATAGTTGCAAGATGGGATTAGAAACCATATGTCTCATCAGCACCCTATGTCCTTTCTCTGCCCTGGGAGCACAC
38937	MIR3618	microRNA	microRNA_3618	[chr22:20073259-20073366:strand=+]	RefSeq	NR_037412		GCCAGTCACTTAAGCTGAGTGCATTGTGATTTCCAATAATTGAGGCAGTGGTTCTAAAAGCTGTCTACATTAATGAAAAGAGCAATGTGGCCAGCTTGACTAAGCCGC
38998	MIR3619	microRNA	microRNA_3619	[chr22:46486914-46487016:strand=+]	RefSeq	NR_037413		GTCATCAAAAACGGCATCTTTGCACTCAGCAGGCAGGCTGGTGCAGCCCGTGGTGGGGGACCATCCTGCCTGCTGTGGGGTAAGGACGGCTGTGTGCGCCAGG
32022	MIR362	microRNA	microRNA_362	[chrX:49773562-49773646:strand=+]	RefSeq	NR_029850		TGCTCCCCCTCTTGAATCCTTGGAACCTAGGTGTGAGTGCTATTTCAGTGCAACACACCTATTCAAGGATTCAAAGAGGCTGAGC
38917	MIR3620	microRNA	microRNA_3620	[chr1:228284954-228285052:strand=+]	RefSeq	NR_037415		CCCACCATAGGTGAGGTGGGGGCCAGCAGGGAGTGGGCTGGGCTGGGCTGGGCCAAGGTACAAGGCCTCACCCTGCATCCCGCACCCAGGCTTCAACGT
38930	MIR3621	microRNA	microRNA_3621	[chr9:140063628-140063732:strand=-]	RefSeq	NR_037416		CCCGCGTCAGGTGAGCTGCTGGGGACGCGGGTCGGGGTCTGCAGGGCGGTGCGGCAGCCGCCACCTGACGCCGCGCCTTTGTCTGTGTCCCACAGAGGCCGAGAC
38934	MIR3622A	microRNA	microRNA_3622a	[chr8:27559184-27559286:strand=+]	RefSeq	NR_037417		GATCATAGCCAATAGAGGGTGCACAGGCACGGGAGCTCAGGTGAGGCAGGGAGCTGAGCTCACCTGACCTCCCATGCCTGTGCACCCTCTATTATATCACTCG
38961	MIR3622B	microRNA	microRNA_3622b	[chr8:27559180-27559294:strand=-]	RefSeq	NR_037418		TAGACATACGAGTGATATAATAGAGGGTGCACAGGCATGGGAGGTCAGGTGAGCTCAGCTCCCTGCCTCACCTGAGCTCCCGTGCCTGTGCACCCTCTATTGGCTATGATCACAC
32023	MIR363	microRNA	microRNA_363	[chrX:133303398-133303492:strand=-]	RefSeq	NR_029852		TCTGTTTTGCTGTTGTCGGGTGGATCACGATGCAATTTTGATGAGTATCATAGGAGAAAAATTGCACGGTATCCATCTGTAAACCGCAGGACCTT
38935	MIR3646	microRNA	microRNA_3646	[chr20:43036750-43036853:strand=+]	RefSeq	NR_037419		TTTTCCACACTTCAGTAGGTTGGGTTCATTTCATTTTCATGACAACCCTATATGGGAAAATGTTGTGAAAATGAAATGAGCCCAGCCCATTGAACCTATTACAA
38941	MIR3648	microRNA	microRNA_3648	[chr21:9825822-9826021:strand=+]	RefSeq	NR_037421		GGGGACCGGCCGCGACTGCGGCGGCGGTGGTGGGGGGAGCCGCGGGGATCGCCGAGGGCCGGTCGGCCGCCCCGGGTGCCGCGCGGTGCCGCCGGCGGCGGTGAGGCCCCGCGCGTGTGTCCCGGCTGCGGTCGGCCGCGCTCGAGGGGTCCCCGTGGCGTCCCCTTCCCCGCCGGCCGCCTTTCTCGCGCCTTCCCCGT
38948	MIR3649	microRNA	microRNA_3649	[chr12:1769471-1769556:strand=-]	RefSeq	NR_037422		TGGGAGGAAGGCTTGGAACAGGCACCTGTGTGTGCCCAAGTGTTTCTAGCAAACACAGGGACCTGAGTGTCTAAGCACAGGCCCAC
33692	MIR365-1	microRNA	microRNA_365-1	[chr16:14403132-14403238:strand=+]	RefSeq	NR_029854		CTGGTTCGTTACCGCAGGGAAAATGAGGGACTTTTGGGGGCAGATGTGTTTCCATTCCACTATCATAATGCCCCTAAAAATCCTTATTGCTCTTGCAGTATTCCTCG
33693	MIR365-2	microRNA	microRNA_365-2	[chr17:29902420-29902550:strand=+]	RefSeq	NR_029856		CCTCACCTGGAGAGTGTTCAAGGACAGCAAGAAAAATGAGGGACTTTCAGGGGCAGCTGTGTTTTCTGACTCAGTCATAATGCCCCTAAAAATCCTTATTGTTCTTGCAGTGTGCATCGGGCAGCGGCCAG
38981	MIR3650	microRNA	microRNA_3650	[chr5:38557594-38557673:strand=-]	RefSeq	NR_037423		TGTTTCCTACTCAAGGTGTGTCTGTAGAGTCCTGACTGCGTGCCAGGGGCTCTGTCTGGCACATTTCTGAACTTTGCAAA
38897	MIR3651	microRNA	microRNA_3651	[chr9:95054730-95054839:strand=-chr9:95054733-95054885:strand=-]	RefSeq	NR_037424		CTCTCCAGTGGATTCGATGGGCCATAGCAATCCTGTGATTTATGCATGGAGGCTGCTTCTCCTCAGCAGCTGCCATAGCCCGGTCGCTGGTACATGATTCTTCCTGAATA
38894	MIR3652	microRNA	microRNA_3652	[chr12:104324193-104324343:strand=+]	RefSeq	NR_037425		GCGGACCGCGCGGCTGGAGGTGTGAGGATCCGAACCCAGGGGTGGGGGGTGGAGGCGGCTCCTGCGATCGAAGGGGACTTGAGACTCACCGGCCGCACGCCATGAGGGCCCTGTGGGTGCTGGGCCTCTGCTGCGTCCTGCTGACCTTCGG
38896	MIR3654	microRNA	microRNA_3654	[chr7:132719610-132719685:strand=-]	RefSeq	NR_037427		CACTCAGACCTTCATGAGCTGCAATCTCATCACTGGAATGTTCCAGCGACTGGACAAGCTGAGGAAGAATGCCTTC
38960	MIR3655	microRNA	microRNA_3655	[chr5:140027419-140027521:strand=+]	RefSeq	NR_037428		GTGGGAAAGAGCTTGTCGCTGCGGTGTTGCTGTTGGAGACTCGATTGTTGGTGACAGCGAAAGAACGATAACAAAATGCCGGAGCGAGATAGTAAGGCTCAGG
38889	MIR3656	microRNA	microRNA_3656	[chr11:118889644-118889732:strand=+]	RefSeq	NR_037429		GTGTTGGTTGCTTTCGGCCAGCGGGACGGCATCCGAGGTGGGCTAGGCTCGGGCCCGTGGCGGGTGCGGGGGTGGGAGGGCCCCAGTGC
38906	MIR3657	microRNA	microRNA_3657	[chr12:112475393-112475529:strand=-]	RefSeq	NR_037430		CTAATGTTGTTGTGTCCCATAATTAAATAATGAAATCTGAAATCACCAATAATGGGACACTAATGTGATTAATGTTGTTGTGTCCCATTATTGGTGATTTCAGATTTCATATATGATTAAGGACATATCTACCAGAT
38963	MIR3658	microRNA	microRNA_3658	[chr1:165877148-165877223:strand=+]	RefSeq	NR_037431		GACATTACTGTATTTAAGAAAACACCATGGAGATGAAATGCCTTTGATTTTTTTTTTCTTTTTGTACTTTGGAACG
38882	MIR3659	microRNA	microRNA_3659	[chr1:38554893-38555011:strand=+]	RefSeq	NR_037432		TGCTTGTGTCTCTACAAGCAGATACAAGGATGCCCTTGTACACAACACACGTGCTGCTTGTATAGACATGAGTGTTGTCTACGAGGGCATCCTTGTGTCTGTGTGTGTGCCTGTGTTGG
38985	MIR3660	microRNA	microRNA_3660	[chr5:89312428-89312547:strand=-]	RefSeq	NR_037433		GTGAAAAGGAGAAAGAAGAACTGGACAAAATTAAAATGCTCTTCTGTCATTGTAATAGTTCATATGGGCACTGACAGGAGAGCATTTTGACTTTGTCAAGTGTGTCTGCTACTCATTTAT
38892	MIR3661	microRNA	microRNA_3661	[chr5:133561438-133561553:strand=+]	RefSeq	NR_037434		TACTACAGCTCACCTTCTCGCAGAGGCTCTTGACCTGGGACTCGGACAGCTGCTTGCACTCGTTCAGCTGCTCGATCCACTGGTCCAGCTCCTTGGTGAACACCTTCTCGTCCATG
38983	MIR3662	microRNA	microRNA_3662	[chr6:135300466-135300580:strand=-]	RefSeq	NR_037435		CTAGAGGAAGTGTGTTTTCCTCAACGCTCACAGTTACACTTCTTACTCTCAATCCATTCATATTGAAAATGATGAGTAGTGACTGATGAAGCACAAATCAGCCAAACTCTGTTGG
38958	MIR3663	microRNA	microRNA_3663	[chr10:118927179-118927295:strand=-]	RefSeq	NR_037436		GGGCTTCCTTCCCGGGACCTTGGTCCAGGCGCTGGTCTGCGTGGTGCTCGGGTGGATAAGTCTGATCTGAGCACCACACAGGCCGGGCGCCGGGACCAAGGGGGCTCGACAAGAGGA
38899	MIR3664	microRNA	microRNA_3664	[chr11:70718365-70718483:strand=-]	RefSeq	NR_037437		CCCGTCTCCTCTGTAAACTTGAAGGTAGGGAACTCTGTCTTCACTCATGAGTACCTTCCAACACGAGCTCTCAGGAGTAAAGACAGAGTTCCCTACCTTCAATGTGGATCTGCAAAAAG
38939	MIR3665	microRNA	microRNA_3665	[chr13:78272137-78272261:strand=-]	RefSeq	NR_037438		GGGCGGCGCGGCGGGCGGCGGCGGCGGCAGCAGCAGCAGGTGCGGGGCGGCGGCCGCGCTGGCCGCTCGACTCCGCAGCTGCTCGTTCTGCTTCTCCAGCTTGCGCACCAGCTCCTGCAGCTTCT
38940	MIR3666	microRNA	microRNA_3666	[chr7:114293390-114293520:strand=+]	RefSeq	NR_037439		CTGATGGAAAAGTAAGGTCCGTCAGTTGTAATGAGACCCAGTGCAAGTGTAGATGCCGACTCCGTGGCAGAGTTCAGCGTTTCACACTGCCTGGTCTCTGTCACTCTATTGAATTAGATTGATGATGGCAG
38990	MIR3667	microRNA	microRNA_3667	[chr22:49937031-49937124:strand=-]	RefSeq	NR_037440		CTAGCTTCTCTGAGGATGAAAGACCCATTGAGGAGAAGGTTCTGCTGGCTGAGAACCTTCCTCTCCATGGGTCTTTCATCCTCAAAGAACAGTT
38982	MIR3668	microRNA	microRNA_3668	[chr6:140526379-140526473:strand=+]	RefSeq	NR_037441		CTGGCCTAAAATATATGAAATGTAGAGATTGATCAAAATAGTTTCTATCAAAATAGTTTTGATCAATCTCTGCAATTTTATATATGAGGAAACTG
38968	MIR3669	microRNA	microRNA_3669	[chr8:130509584-130509684:strand=-]	miRBase	hsa-mir-3669		TATATACGGAATATATATATACGGAATATATATACGGAATATATATATACGGAATATATATATACGGAATATGTATACGGAATATATATATACGGAATATG
31781	MIR367	microRNA	microRNA_367	[chr4:113569020-113569107:strand=-]	RefSeq	NR_029860		TGGCTACAGGCCATTACTGTTGCTAATATGCAACTCTGTTGAATATAAATTGGAATTGCACTTTAGCAATGGTGATGGATTGTTAAGC
38997	MIR3670	microRNA	microRNA_3670	[chr16:15001564-15001648:strand=+chr16:18499545-18499629:strand=-; chr16:16400217-16400301:strand=+]	RefSeq	NR_037442		TCCCCTGAGGTCTAGACTGGTATAGCTGCTTTTGGAGCCTCACCTGCTGAGAGCTCACAGCTGTCCTTCTCTAGAGAATCACCCT
38925	MIR3671	microRNA	microRNA_3671	[chr1:65523428-65523535:strand=-]	RefSeq	NR_037443		CTGAATGCCTATGTTATTGCTGCTGCTGTCACATTTACATGAAAATAAAATGTAAATTATTTTATTTCTATCAAATAAGGACTAGTCTGCAGTGATATCTGGCACATA
38957	MIR3672	microRNA	microRNA_3672	[chrX:120504816-120504917:strand=+]	RefSeq	NR_037444		CACATTTTTTTCTTTGTGATTACCATGAGACTCATGTAAAACATCTTAGACTATTACAAGATGTTTTATGAGTCTCATGATAATCACAAAGATTACTATTAA
38908	MIR3673	microRNA	microRNA_3673	[chr8:130508078-130508199:strand=-]	miRBase	hsa-mir-3673		TATATACGGAATATATATATATGGAATGTATATACGGAATATATATATATATGGAATGTATATACGGAATATATATATATATGGAATGTATATACGGAATATATATATATATGGAATGTATA
38915	MIR3674	microRNA	microRNA_3674	[chr8:1749281-1749368:strand=+]	RefSeq	NR_037445		CTGCAGATAAACATCACTATTGTAGAACCTAAGATTGGCCGTTTGAGATGTCCTTTCAAGTTTTTGCATTTCTGATGTCCGACTGATC
38973	MIR3675	microRNA	microRNA_3675	[chr1:17185434-17185526:strand=-]	RefSeq	NR_037446		AGGAAAGGGTGGATGATAAGTTATGGGGCTTCTGTAGAGATTTCTATGAGAACATCTCTAAGGAACTCCCCCAAACTGAATTCTGGCACGTAA
38927	MIR3676	microRNA	microRNA_3676	[chr17:8090483-8090587:strand=+]	RefSeq	NR_037447		CGTGGCTTAGTTGGTTAAAGCGCCTGTCTAGTAAACAGGAGATCCTGGGTTCGAATCCCAGCGGTGCCTCCGTGTTTCCCCCACGCTTTTGCCAACATTAAACAT
38932	MIR3677	microRNA	microRNA_3677	[chr16:2320704-2320783:strand=+]	RefSeq	NR_037448		GAGGGCATTAGGCAGTGGCCAGAGCCCTGCAGTGCTGGGCATGGGCTTCTCGTGGGCTCTGGCCACGGCCCTGAGCTCCT
38891	MIR3678	microRNA	microRNA_3678	[chr17:73402140-73402253:strand=+]	RefSeq	NR_037449		AAATATTTGAGAATCCGGTCCGTACAAACTCTGCTGTGTTGAATGATTGGTGAGTTTGTTTGCTCATTGATTGAATCACTGCAGAGTTTGTACGGACCGGATTCTCCAATATAG
38979	MIR3679	microRNA	microRNA_3679	[chr2:134884686-134884773:strand=+]	RefSeq	NR_037450		AGAGGCCCCACGTGGTGAGGATATGGCAGGGAAGGGGAGTTTCCCTCTATTCCCTTCCCCCCAGTAATCTTCATCATGCGGTGTCCCC
38989	MIR3680	microRNA	microRNA_3680	[chr16:21517360-21517466:strand=-chr16:29610490-29610596:strand=-]	miRBase	hsa-mir-3680		GTACAGCCTCAAATTTAAGGAGGGACTCACTCACAGGATTGTGCAAATGCAAAGTTGGCTTTTGCATGACCCTGGGAGTAGGTGCCTCCTTAAATTTTGCACCCTCA
38994	MIR3681	microRNA	microRNA_3681	[chr2:12339246-12339337:strand=+]	RefSeq	NR_037452		ACACTTGTCTACTTCCAGTAGTGGATGATGCACTCTGTGCAGGGCCAACTGTGCACACAGTGCTTCATCCACTACTGGAAGTGTCATGAGCT
38916	MIR3682	microRNA	microRNA_3682	[chr2:54076249-54076352:strand=-]	RefSeq	NR_037453		TCTTTCTTCGTAAGTTATATATGTCTACTTCTACCTGTGTTATCATAATAAAGGTGTCATGATGATACAGGTGGAGGTAGAAATATATAACTTATCTCTTCATA
38999	MIR3683	microRNA	microRNA_3683	[chr7:7106585-7106686:strand=-]	RefSeq	NR_037454		ATAACACAGAGGGTGTACACCCCCTGCGACATTGGAAGTAGTATCATCTCTCCCTTGGATGCTACGAACAATATCACAGAAGGTGTACACCCCCTGCGACAC
38950	MIR3684	microRNA	microRNA_3684	[chr4:99918528-99918621:strand=+]	RefSeq	NR_037455		ATTACCGAACAATCTAAAGGACCTGTACTAGGTTTAACATGTTGAGCATTACTCATGTTAGACCTAGTACACGTCCTTTAGATTCTTTAAAATT
38886	MIR3685	microRNA	microRNA_3685	[chr12:95703689-95703770:strand=+]	RefSeq	NR_037456		TATTAGGGTAGTACATTTCCTACCCTACCTGAAGACTTGAGATTATAGTCTTTGGGGGGATGGGCAAAGTACTCTCTTTTTT
38887	MIR3686	microRNA	microRNA_3686	[chr8:130496293-130496398:strand=-]	RefSeq	NR_037457		AGTCAGAGGGCTCACCTCATTCATTTACCTTCTCTTACAGATCACTTTTCTGCACTGGACAGTGATCTGTAAGAGAAAGTAAATGAAAGAGGTGAGACTTAGGTTC
38946	MIR3687	microRNA	microRNA_3687	[chr21:9826193-9826273:strand=+]	RefSeq	NR_037458		CCGTTCGGCGCGCGCGTGCGCCCGAGCGCGGCCCGGTGGTCCCTCCCGGACAGGCGTTCGTGCGACGTGTGGCGTGGGTCG
38986	MIR3688-1	microRNA	microRNA_3688-1	[chr4:160049944-160050056:strand=-]	RefSeq	NR_037459		ATACACACACTCTTCACTTTCAAGAGTGGCAAAGTCTTTCCATATGTATGTATGTATGTCTGTTACACATATGGAAAGACTTTGCCACTCTTTAAAGTGAAGAACTTTTGGTT
41735	MIR3688-2	microRNA	microRNA_3688-2	[chr4:160049947-160050053:strand=+]	RefSeq	NR_039963		CAAAAGTTCTTCACTTTAAAGAGTGGCAAAGTCTTTCCATATGTGTAACAGACATACATACATACATATGGAAAGACTTTGCCACTCTTGAAAGTGAAGAGTGTGTG
38904	MIR3689A	microRNA	microRNA_3689a	[chr9:137741323-137741420:strand=-]	RefSeq	NR_037460		TCCTGTGCTCCCTGGGAGGTGTGATATCATGGTTCCTGGGAGGTGTGATCCTGTGCTTCCTGGGAGGTGTGATATCGTGGTTCCTGGGAGGTGTGATC
38924	MIR3689B	microRNA	microRNA_3689b	[chr9:137741961-137742128:strand=-]	RefSeq	NR_037469		TGAGCGGTGTGATCCTGTGCTCCCTGGGGGGTCTGATCCTGTGCTTCCTGGGAGGTGTGATATCATGGTTCCTGGGAGGTGTGATCCCGTGCTTCCTGGGAGGTGTGATATTGTGGTTCCTGGGAGGTGTGATCCCGTGCTCCCTGGGAGGTGTGATCCCGTGCTCCC
41816	MIR3689C	microRNA	microRNA_3689c	[chr9:137741134-137741225:strand=-]	RefSeq	NR_039691		CGTGGTTCCTGGGAGGTGTGATATCGTGGTTCCTGGGAGGTGTGATATCGTGGTTCCTGGGAGGTGTGATATTGTGGTTCCTGGGAGGTGTG
41621	MIR3689D1	microRNA	microRNA_3689d-1	[chr9:137741445-137741538:strand=-]	RefSeq	NR_039693		CCACGCTCACTGGGAGGTGTGATCTCACACTCGCTGGGAGGTGTGCTATCGTCTTCCCCGGGAGGTGTGATCCTGTTCTTCCTGAGAGGTGTGA
41846	MIR3689D2	microRNA	microRNA_3689d-2	[chr9:137742113-137742212:strand=-]	RefSeq	NR_039694		TCCCACGCTCACTGGGAGGTGTGATCTCACACTCGCTGGGAGGTGTGCTATCGTCTTCCCTGGGAGGTGTGATCCTGTTCTTCCTGAGCGGTGTGATCCT
41887	MIR3689E	microRNA	microRNA_3689e	[chr9:137742406-137742497:strand=-]	RefSeq	NR_039695		CATGCCTCCTGGGAGGTGTGATATCATGGTTCCTGGGAGGTATGATATCGTGGTTCCTGGGAGGTGTGATCCCGTGCTCCCTGGGAGGTCTG
41702	MIR3689F	microRNA	microRNA_3689f	[chr9:137742578-137742663:strand=-]	RefSeq	NR_039696		GCTTCCTGGGAGGTGTGATATCGTGCTTCCTGGGACGTGTGATGCTGTGCTTCCTGGGAGGTGTGATCCCACACTCGCTGGGAGGT
31783	MIR369	microRNA	microRNA_369	[chr14:101531925-101532014:strand=+]	RefSeq	NR_029862		TTCCTGGTACTTGAAGGGAGATCGACCGTGTTATATTCGCTTTATTGACTTCGAATAATACATGGTTGATCTTTTCTCAGTATCAAATCT
38967	MIR3690	microRNA	microRNA_3690	[chrX:1412801-1412895:strand=+]	RefSeq	NR_037461		AAGACTCTGCCCCATCTCCACCTGGACCCAGCGTAGACAAAGAGGTGTTTCTACTCCATATCTACCTGGACCCAGTGTAGATGGGAGGAGACCCT
38909	MIR3691	microRNA	microRNA_3691	[chr6:5148457-5148566:strand=-]	RefSeq	NR_037462		TCAGTGAATATTGAGGCACTGGGTAGTGGATGATGGAGACTCGGTACCCACTGCTGAGGGTGGGGACCAAGTCTGCGTCATCCTCTCCTCAGTGCCTCAAACGGTCTGGG
38885	MIR3692	microRNA	microRNA_3692	[chr6:157950154-157950242:strand=+]	RefSeq	NR_037463		AGGTTCTTTGCCATTCCTGCTGGTCAGGAGTGGATACTGGAGCAATAGATACAGTTCCACACTGACACTGCAGAAGTGGAGATCTCTGG
31784	MIR370	microRNA	microRNA_370	[chr14:101377466-101377560:strand=+]	RefSeq	NR_029863		TCGGGGCACAAGACAGAGAAGCCAGGTCACGTCTCTGCAGTTACACAGCTCACGAGTGCCTGCTGGGGTGGAACCTGGTCTGTCTGTCTGTCTAA
31785	MIR371	microRNA	microRNA_371	[chr19:54290919-54291005:strand=+]	RefSeq	NR_029864		CCCTCAGCCTGTGGCACTCAAACTGTGGGGGCACTTTCTGCTCTCTGGTGAAAGTGCCGCCATCTTTTGAGTGTTACCGCTTGAGAA
38926	MIR3713	microRNA	microRNA_3713	[chr15:76878978-76879042:strand=+]	RefSeq	NR_037464		AGTTATCCTTGGTATCCGTTTGGGGATGGTTTCACTATCCCCAGATGGATACCAAAATCAGATGC
38928	MIR3714	microRNA	microRNA_3714	[chr3:16974678-16974762:strand=+]	RefSeq	NR_037465		ACCCGAGAGAGAAGGCAGCAGTGCTCCCCTGTGACGTGCTCCATCACCGGGCAGGGAAGACACCGCTGCCACCTCTCCACAGCCT
41863	MIR371B	microRNA	microRNA_371b	[chr19:54290921-54291006:strand=-]	RefSeq	NR_039909		CTTCTCAAGCGGTAACACTCAAAAGATGGCGGCACTTTCACCAGAGAGCAGAAAGTGCCCCCACAGTTTGAGTGCCACAGGCTGAG
31786	MIR372	microRNA	microRNA_372	[chr19:54291134-54291220:strand=+]	RefSeq	NR_029865		TGCTCACCCTGTGGGCCTCAAATGTGGAGCACTATTCTGATGTCCAAGTGGAAAGTGCTGCGACATTTGAGCGTCACCGGTGACGCC
31787	MIR373	microRNA	microRNA_373	[chr19:54291949-54292037:strand=+]	RefSeq	NR_029866		AGCTCATACTGGGATACTCAAAATGGGGGCGCTTTCCTTTTTGTCTGTACTGGGAAGTGCTTCGATTTTGGGGTGTCCCTGTTTGAGTA
31788	MIR374A	microRNA	microRNA_374a	[chrX:73507111-73507202:strand=-]	RefSeq	NR_030785		GAAGAAATTTTACATCGGCCATTATAATACAACCTGATAAGTGTTATAGCACTTATCAGATTGTATTGTAATTGTCTGTGTATATGCCTGTC
33665	MIR374B	microRNA	microRNA_374b	[chrX:73438372-73438463:strand=-]	RefSeq	NR_030620		AAGAAATCCTACTCGGATGGATATAATACAACCTGCTAAGTGTCCTAGCACTTAGCAGGTTGTATTATCATTGTCCGTGTCTATGGCTCTCG
38907	MIR374C	microRNA	microRNA_374c	[chrX:73438374-73438463:strand=+]	RefSeq	NR_037511		AGAGCCATAGACACGGACAATGATAATACAACCTGCTAAGTGCTAGGACACTTAGCAGGTTGTATTATATCCATCCGAGTAGGATTTCTT
31868	MIR375	microRNA	microRNA_375	[chr2:219866357-219866440:strand=-]	RefSeq	NR_029867		TCCGCTCCCGCCCCGCGACGAGCCCCTCGCACAAACCGGACCTGAGCGTTTTGTTCGTTCGGCTCGCGTGAGGCAGGGGCGGCC
31869	MIR376A1	microRNA	microRNA_376a-1	[chr14:101507109-101507196:strand=+]	RefSeq	NR_029868		CTTTGGTATTTAAAAGGTAGATTCTCCTTCTATGAGTACATTATTTATGATTAATCATAGAGGAAAATCCACGTTTTCAGTATCAAAT
32532	MIR376A2	microRNA	microRNA_376a-2	[chr14:101506396-101506495:strand=+]	RefSeq	NR_030266		AACCTTCTTTGGTATTTAAAAGGTAGATTTTCCTTCTATGGTTACGTGTTTGATGGTTAATCATAGAGGAAAATCCACGTTTTCAGTATCAAATGCTGCC
32066	MIR376B	microRNA	microRNA_376b	[chr14:101506763-101506882:strand=+]	RefSeq	NR_030157		TTCCAGAGCCCAGTCCTTCTTTGGTATTTAAAACGTGGATATTCCTTCTATGTTTACGTGATTCCTGGTTAATCATAGAGGAAAATCCATGTTTTCAGTATCAAATGCTGCTTTGGAAAT
31782	MIR376C	microRNA	microRNA_376c	[chr14:101506017-101506102:strand=+]	RefSeq	NR_029861		TTTGGTATTTAAAAGGTGGATATTCCTTCTATGTTTATGTTATTTATGGTTAAACATAGAGGAAATTCCACGTTTTCAGTATCAAA
31870	MIR377	microRNA	microRNA_377	[chr14:101528377-101528465:strand=+]	RefSeq	NR_029869		TGTTTGACCCTTGAGCAGAGGTTGCCCTTGGTGAATTCGCTTTATTTATGTTGAATCACACAAAGGCAACTTTTGTTTGAGTATCAAAT
31871	MIR378	microRNA	microRNA_378	[chr5:149112378-149112463:strand=+]	RefSeq	NR_029870		AGAGCCACCCAGGGCTCCTGACTCCAGGTCCTGTGTGTTACCTAGAAATAGCACTGGACTTGGAGTCAGAAGGCCTGAGTGGAGTC
38283	MIR378B	microRNA	microRNA_378b	[chr3:10371903-10371979:strand=+]	RefSeq	NR_036084		GGAGGAGGCTGGTCATTGAGTCTTCAAGGCTAGTGGAAAGAGCACTGGACTTGGAGGCAGAAAGACCCAACTTGCAT
38374	MIR378C	microRNA	microRNA_378c	[chr10:132760841-132760941:strand=-]	RefSeq	NR_036180		CCCTCCACTCGGAGGCCATCACTGGACTTGGAGTCAGAAGAGTGGAGTCGGGTCAGACTTCAACTCTGACTTTGAAGGTGGTGAGTGCCTCAAACTCAAAC
41550	MIR378D1	microRNA	microRNA_378d-1	[chr4:5924992-5925065:strand=-]	RefSeq	NR_039608		CATTGCCATCACTGTTTCTGTCCTTGTTCTTGTTGTTATTACTGGACTTGGAGTCAGAAACAGGTTCGAATCCC
41797	MIR378D2	microRNA	microRNA_378d-2	[chr8:94928240-94928357:strand=-]	RefSeq	NR_039602		CCGTTGCCCTGAATGGTTACAAGGAGAGAACACTGGACTTGGAGTCAGAAAACTTTCATCCAAGTCATTCCCTGCTCTAAGTCCCATTTCTGTTCCATGAGATTGTTTCCACCTCAGA
41671	MIR378E	microRNA	microRNA_378e	[chr5:169455482-169455580:strand=+]	RefSeq	NR_039609		CTGGCTCTGCCTGACTCCAGTGTCCAGGCCAGGGGCAGACAGTGGACAGAGAACAGTGCCCAAGACCACTGGACTTGGAGTCAGGACATCATTTTAACA
41686	MIR378F	microRNA	microRNA_378f	[chr1:24255550-24255647:strand=+]	RefSeq	NR_039615		CAGCCCCTGGGTCAGGTCCTGGACTCCCATAGTTTTCAGGCTGCTAAACAACAGAACGAGCACTGGACTTGGAGCCAGAAGTCTTGGGCTCAAGCCCT
41785	MIR378G	microRNA	microRNA_378g	[chr1:95211406-95211466:strand=-]	RefSeq	NR_039620		GCAGATAGGGCACTGGGCTTGGAGTCAGAAGACCTGGCTCCAGCCCAGCTCTGCCATGGAC
41744	MIR378H	microRNA	microRNA_378h	[chr5:154209008-154209110:strand=+]	RefSeq	NR_039667		TGCATGTGGTACAGGAACACTGGACTTGGTGTCAGATGGGATGAGCCCTGGCTCTGTTTCCTAGCAGCAATCTGATCTTGAGCTAGTCACTGGACATTTCTGA
41620	MIR378I	microRNA	microRNA_378i	[chr22:42319216-42319311:strand=-]	RefSeq	NR_039760		ATCTTTGGAAGGGAGCACTGGACTAGGAGTCAGAAGGTGGAGTTCTGGGTGCTGTTTTCCCACTCTTGGGCCCTGGGCATGTTCTGTTCTGTGCAT
31872	MIR379	microRNA	microRNA_379	[chr14:101488393-101488479:strand=+]	RefSeq	NR_029871		TGGTTCCTGAAGAGATGGTAGACTATGGAACGTAGGCGTTATGATTTCTGACCTATGTAACATGGTCCACTAACTCTCAGTATCCAA
31873	MIR380	microRNA	microRNA_380	[chr14:101491344-101491424:strand=+]	RefSeq	NR_029872		GGTACCTGAAAAGATGGTTGACCATAGAACATGCGCTATCTCTGTGTCGTATGTAATATGGTCCACATCTTCTCAATATCA
31874	MIR381	microRNA	microRNA_381	[chr14:101512247-101512341:strand=+]	RefSeq	NR_029873		TATTGTTTGGTACTTAAAGCGAGGTTGCCCTTTGTATATTCGGTTTATTGACATGGAATATACAAGGGCAAGCTCTCTGTGAGTATCAAACCTTG
31875	MIR382	microRNA	microRNA_382	[chr14:101520633-101520728:strand=+]	RefSeq	NR_029874		TTTTCTGTGGTACTTGAAGAGAAGTTGTTCGTGGTGGATTCGCTTTACTTATGACGAATCATTCACGGACAACACTTTTTTCAGTACCAAATGCTA
31876	MIR383	microRNA	microRNA_383	[chr8:14710937-14711029:strand=-]	RefSeq	NR_029875		CCGTCACCTGCTCCTCAGATCAGAAGGTGATTGTGGCTTTGGGTGGATATTAATCAGCCACAGCACTGCCTGGTCAGAAAGAGCAAGTGTCCT
31878	MIR384	microRNA	microRNA_384	[chrX:76139688-76139795:strand=-]	RefSeq	NR_029909		ATAGGCAGAATGTTAAATCAGGAATTTTAAACAATTCCTAGACAATATGTATAATGTTCATAAGTCATTCCTAGAAATTGTTCATAATGCCTGTAACATATATGCAAA
38988	MIR3907	microRNA	microRNA_3907	[chr7:151130565-151130735:strand=-]	RefSeq	NR_037468		CACAGGTGTGGGGTTGGAAAGCTGTAGGTGTGGAGGGGCATGGATACGGGGGCCATGAGGGTGGGGTCCAGGCTGGACCAGGCCTGCCCTGAGTCCCCCAGCAGGTGCTCCAGGCTGGCTCACACCCTCTGCCTCTCTCTCTTCCTTCCTGGCCCCAACCCTTGAGGCAGC
38991	MIR3908	microRNA	microRNA_3908	[chr12:124020946-124021091:strand=+]	RefSeq	NR_037470		TTCTAGTCTAGCCTGAGCAATGTAGGTAGACTGTTTCTAAAAAAATAAAAAGTTAAAAAAATTTATGTTAACGTGTAATGTGTTTACTAATTTTTTTTTTTTTTTTTGGAGACAGAGTCTCCCTCTGTCGCCAGGCTAGAGTGCAG
38987	MIR3909	microRNA	microRNA_3909	[chr22:35731623-35731761:strand=+]	RefSeq	NR_037471		GCCTGGCTGAGGTATGCTGTTGCGCTGTCCTTCCTCTGGGGAGCAGGCTCCGGGGGACAGGGAAAAGCACACAAGGAACTTGTCCTCTAGGGCCTGCAGTCTCATGGGAGAGTGACATGCACCAGGACCACCGCTGTGA
38966	MIR3910-1	microRNA	microRNA_3910-1	[chr9:94398523-94398653:strand=+]	RefSeq	NR_037472		TTCTCTTCTTCTTTTGCTGTCAGTTTTTCTGTTGCTTGTCTTGGTTTTATGCCTTTTATATCAAGGCACATAAAAGGCATAAAACCAAGACAAGCAACAAAAAAAGGATTGATCACAGAAGTTTCTCCTTA
38952	MIR3910-2	microRNA	microRNA_3910-2	[chr9:94398536-94398637:strand=-]	RefSeq	NR_037489		TGATCAATCCTTTTTTTGTTGCTTGTCTTGGTTTTATGCCTTTTATGTGCCTTGATATAAAAGGCATAAAACCAAGACAAGCAACAGAAAAACTGACAGCAA
38962	MIR3911	microRNA	microRNA_3911	[chr9:130452956-130453084:strand=-]	RefSeq	NR_037473		AGTTTCTGTGGGGTGAGGATGTGTGTGGATCCTGGAGGAGGCAGAGAAGACAGTGAGCTTGCCAGTTCTGGTTTCCAACACTTCCTTTCCTGCGCTTCTCGATTCCCAGATCTGCACCCACCCCCCTCC
38923	MIR3912	microRNA	microRNA_3912	[chr5:170813650-170813774:strand=-]	RefSeq	NR_037474		GTGTCTATCAAGAGAGGAATGAACAGTTAAATTATAACATGTCCATATTATGGGTTAGTTGTGGACACATACTAACGCATAATATGGACATGTTATAATTTAACTGTTCCTTTCTGAGAGCTCCT
38884	MIR3913-1	microRNA	microRNA_3913-1	[chr12:69978492-69978613:strand=-]	RefSeq	NR_037475		TTATTAGTCTTTGTTTATAATAAACTGAAATATTTGGGACTGATCTTGATGTCTGCCAAAACCTTGGCAGACATCAAGATCAGTCCCAAATATTTCAGTTTATTATAGACAGTTTTCTACTT
38953	MIR3913-2	microRNA	microRNA_3913-2	[chr12:69978493-69978612:strand=+]	RefSeq	NR_037476		AGTAGAAAACTGTCTATAATAAACTGAAATATTTGGGACTGATCTTGATGTCTGCCAAGGTTTTGGCAGACATCAAGATCAGTCCCAAATATTTCAGTTTATTATAAACAAAGACTAATA
38993	MIR3914-1	microRNA	microRNA_3914-1	[chr7:70772648-70772766:strand=-]	RefSeq	NR_037477		ACCAACCACTTGGACTTCAGATTTAACTTCTCATTTTCTGGTTCCTTCTAATGAGTATGCTTAACTTGGTAGAAGGAACCAGAAAATGAGAAGTTGAGTAGGAACTCTACTGCTACTCC
38975	MIR3914-2	microRNA	microRNA_3914-2	[chr7:70772650-70772764:strand=+]	RefSeq	NR_037479		AGTAGCAGTAGAGTTCCTACTCAACTTCTCATTTTCTGGTTCCTTCTACCAAGTTAAGCATACTCATTAGAAGGAACCAGAAAATGAGAAGTTAAATCTGAAGTCCAAGTGGTTG
38955	MIR3915	microRNA	microRNA_3915	[chrX:32601763-32601879:strand=-]	RefSeq	NR_037478		ACTGAAACAACAAGTTGGCACTGTAGAATATTGAGGAAAAGATGGTCTTATTGCAAAGATTTTCAATAAGACCATCCTTTCCTCAATATTCTGTGGTGTCATCTTTGACGAAAATAT
38912	MIR3916	microRNA	microRNA_3916	[chr1:247365259-247365372:strand=-]	RefSeq	NR_037480		CTGAGAAGGAATCCCAGAGAAGAAGGAAGAAGAGGAAGAAATGGCTGGTTCTCAGGTGAATGTGTCTGGGTTCAGGGGATGTGTCTCCTCTTTTCTTCTGGGATGTTATGTGTT
38911	MIR3917	microRNA	microRNA_3917	[chr1:26232843-26232955:strand=-]	RefSeq	NR_037481		GCCTCTGTTTGGCGCTTTTGTGCGCGCCCGGGTCTGTTGGTGCTCAGAGTGTGGTCAGGCGGCTCGGACTGAGCAGGTGGGTGCGGGGCTCGGAGGAGGCGGCGGCTGGCTGA
38919	MIR3918	microRNA	microRNA_3918	[chr6:159185683-159185795:strand=-]	RefSeq	NR_037482		AGATACCAATAGGCGGTTAAGCCATGGGACAGGGCCGCAGATGGAGACTGCTCAAGGTCAAAGGGGTCTCCAGCTGGGACCCTGCACCTGGTTCGTAGCCCCTCTGCAGACGC
38890	MIR3919	microRNA	microRNA_3919	[chr3:159000425-159000533:strand=+]	RefSeq	NR_037483		TAACCCTTTACCTGAGCACCATTTACTGAGTCCTTTGTTCTCTACTAGTTTGTAGTAGTTCGTAGCAGAGAACAAAGGACTCAGTAAATGGTGCTCAGGAATCTTTACC
38974	MIR3920	microRNA	microRNA_3920	[chr11:101390541-101390646:strand=-]	RefSeq	NR_037485		GAGCAGAGAGACTGAGTGAGGGAGTCAGAGAGTTAAGAGAATTAGTACAGGTGAGATTGTACTGATTATCTTAACTCTCTGACCCCCTCACTCAGTAAAGATCAGA
38936	MIR3921	microRNA	microRNA_3921	[chr3:99683148-99683252:strand=-]	RefSeq	NR_037486		CTAAACATCACCTAGCCCAGTACAAGGCATATGGTACTCAAGAGACTTAGAAATCCCTAAGTCTCTGAGTACCATATGCCTTGTACTGGGCTAGGGAGAAACTAG
38895	MIR3922	microRNA	microRNA_3922	[chr12:104985401-104985504:strand=+]	RefSeq	NR_037487		TGAACTTAAAGGAAGAGTCAAGTCAAGGCCAGAGGTCCCACAGCAGGGCTGGAAAGCACACCTGTGGGACTTCTGGCCTTGACTTGACTCTTTCCAGATATCTG
38978	MIR3923	microRNA	microRNA_3923	[chr3:79557027-79557129:strand=+]	RefSeq	NR_037488		ATATAAGTCTGGTAGAGTGAGCTCTAATCCAATATTACTAGCTTCTTTATAAGAAGAGGAAACTAGTAATGTTGGATTAGGGCTCACTCTACTATTCTCAGCA
38984	MIR3924	microRNA	microRNA_3924	[chr10:59064229-59064329:strand=-]	RefSeq	NR_037490		TAAATTAAAATAAATGAAAAAGTAGTAGTCAAATATGCAGATCTATGTCATATATACAGATATGTATATGTGACTGCTACTTTTTTGTTTAATTCTCTTAC
38996	MIR3925	microRNA	microRNA_3925	[chr6:36590203-36590299:strand=-]	RefSeq	NR_037491		CCATGGTCATGTGGGAATAGCAAGAGAACTGAAAGTGGAGCCTGTCACATCTCCAGACTCCAGTTTTAGTTCTCTTGCTATTTCCACCACATCTTTC
38959	MIR3926-1	microRNA	microRNA_3926-1	[chr8:12584731-12584823:strand=-]	RefSeq	NR_037492		GCTTGCTTTTAAAATGGAGCTGGCCAAAAAGCAGGCAGAGACTTTAAAAGCGTCTCTGCCTGCTTTTTGGCCAGCTCCGTTTTTCATCACTGA
38883	MIR3926-2	microRNA	microRNA_3926-2	[chr8:12584736-12584818:strand=+]	RefSeq	NR_037495		GATGAAAAACGGAGCTGGCCAAAAAGCAGGCAGAGACGCTTTTAAAGTCTCTGCCTGCTTTTTGGCCAGCTCCATTTTAAAAG
38901	MIR3927	microRNA	microRNA_3927	[chr9:112273745-112273835:strand=-]	RefSeq	NR_037493		AACCCCAATATGCCAATGCCTATCACATATCTGCCTGTCCTATGACAAACATGGCAGGTAGATATTTGATAGGCATTGGCACACTGGCAAA
38933	MIR3928	microRNA	microRNA_3928	[chr22:31556038-31556115:strand=-]	RefSeq	NR_037496		AATTTCCATGGCTGAAGCTCTAAGGTTCCGCCTGCGGGCAGGAAGCGGAGGAACCTTGGAGCTTCGGCAGCTTTTCAA
38945	MIR3929	microRNA	microRNA_3929	[chr18:33514041-33514115:strand=-]	RefSeq	NR_037497		GGCCAGGTGCAGTGGCTCACACCAGTAATCCCAGCACTTTGGGAGGCTGATGTGAGTAGACCACTTGAGCCCGGG
38965	MIR3934	microRNA	microRNA_3934	[chr6:33665895-33666021:strand=+]	RefSeq	NR_037498		GCCTGCTCCACACAGCCCTTCCTGTCCCCAGTTTTCAGGTGTGGAAACTGAGGCAGGAGGCAGTGAAGTAACTTGCTCAGGTTGCACAGCTGGGAAGTGGAGCAGGGATTTGAATCCTGGTGTGTGG
38918	MIR3935	microRNA	microRNA_3935	[chr16:56279422-56279545:strand=+]	RefSeq	NR_037499		AAGCTGATGTGGATGTGTTCCTGTCCCAGAAGGAGCTGATGGTTGTATCTATGAAGGTAAGCATTTTTGTAGATACGAGCACCAGCCACCCTAAGCAAAGGCAGAGAATGCTTAGGCCAGACAG
38947	MIR3936	microRNA	microRNA_3936	[chr5:131701172-131701301:strand=-]	RefSeq	NR_037500		AGAGTAGAGAATGATTCAGAGCATCTGTCCAGTGTCTGCTGTAGATCCCTCAAATCCGTGTTTGGACGCTTCTGGTAAGGGGTGTATGGCAGATGCACCCGACAGATGCACTTGGCAGCAATAACTTATG
38970	MIR3937	microRNA	microRNA_3937	[chrX:39520460-39520585:strand=+]	RefSeq	NR_037501		GTGTGAAGAGAGAAGAATGCCCAACCAGCCCTCAGTTGCTACAGTTCCCTGTTGTTTCAGCTCGACAACAACAGGCGGCTGTAGCAATGGGGGGCTGGATGGGCATCTCAATGTGCTTCTCCCACA
38972	MIR3938	microRNA	microRNA_3938	[chr3:55886510-55886632:strand=-]	RefSeq	NR_037502		ATTTTTTTAAAGGAATTTTTAACCCGATCACTAGATTATCTACAAGGGAATTTTTTTTTAATTTAAAAAATTCCCTTGTAGATAACCCGGTGGTCAGGTTGGATGGCTCCATGGAGGTCATGA
38931	MIR3939	microRNA	microRNA_3939	[chr6:167411285-167411410:strand=-]	RefSeq	NR_037504		TCTGCCCATGCTGGCTTCCAAAGGCCTCTGTGTGTTCCTGTATGTGGGCGTGCACGTACCTGTCACATGTGTACGCGCAGACCACAGGATGTCCACACTGGCTTCCAAACACATCTCTGTGTTTCT
38893	MIR3940	microRNA	microRNA_3940	[chr19:6416411-6416532:strand=-]	RefSeq	NR_037505		ACGCCAAGCAGCTTATCGAGGAAAAGATCGAGGTGGGTTGGGGCGGGCTCTGGGGATTTGGTCTCACAGCCCGGATCCCAGCCCACTTACCTTGGTTACTCTCCTTCCTTCTAGGGTCCTCT
38949	MIR3941	microRNA	microRNA_3941	[chr10:124176471-124176593:strand=+]	RefSeq	NR_037506		TCTGCAGGTAGAGTCAGAATTCTCATCAGGCTGTGATGCTCAGTTGTGTGTAGATTGAAAGCCCTAATTTTACACACAACTGAGGATCATAGCCTGATGGTTCCTTTTTGTTTTACTCTTAAG
38976	MIR3942	microRNA	microRNA_3942	[chr15:35664447-35664575:strand=-]	RefSeq	NR_037507		ATTTGATTGGTCTTCAGTATGACACCTCAAAGAAGCAATACTGTTACCTGAAATAGGCTGCGAAGATAACAGTATTTCAGATAACAGTATTACATCTTTGAAGTGTCATATTCACTGACACTGAATAAA
38888	MIR3943	microRNA	microRNA_3943	[chr7:43190484-43190603:strand=+]	RefSeq	NR_037508		AGCGCCCCCCCACACAGACGGCAGCTGCGGCCTAGCCCCCAGGCTTCACTTGGCGTGGACAACTTGCTAAGTAAAGTGGGGGGTGGGCCACGGCTGGCTCCTACCTGGACAGGCCTCCAG
38898	MIR3944	microRNA	microRNA_3944	[chr10:135185050-135185177:strand=-]	RefSeq	NR_037509		CACCTTGCTGTCCACCCAGCAGGCGCAGGTCCTGTGCAGCAGGCCAACCGAGAAGCGCCTGCGTCTCCCATTTTCGGGCTGGCCTGCTGCTCCGGACCTGTGCCTGATCTTAATGCTGCAGGAACACC
38954	MIR3945	microRNA	microRNA_3945	[chr4:185772157-185772274:strand=-]	RefSeq	NR_037510		AGAGAAAAGAGATGTTGATGCACGTGACGGGGAGGGCATAGGAGAGGGTTGATATAAAATGCAATTACAGCCTCTTATGCTTTCCAAAGTGGGGGATGATTCAATGATTCCTGACTGG
41595	MIR3960	microRNA	microRNA_3960	[chr9:130548102-130548212:strand=+]	RefSeq	NR_039767		CCCCAGCTCCGGCGCCCCGGCTCCCCGCGCCCCCGATCGGGGCCGCCGCTAGTAGTGGCGGCGGCGGAGGCGGGGGCAGCGGCGGCGGCGGCGGAGGCGCCTCTGCAGCTC
41876	MIR3972	microRNA	microRNA_3972	[chr1:17604374-17604480:strand=+]	RefSeq	NR_039768		TCTGGAGGTCGCCCATTTGCCTTGGCTTGGGGTGGCAGTCCTGTGGGAATGAGAGATGCCAAACTGGACCTGCCAGCCCCGTTCCAGGGCACAGCATGTGGGTCTCA
41756	MIR3973	microRNA	microRNA_3973	[chr11:36031638-36031764:strand=+]	RefSeq	NR_039769		AAAATTTGAAGCCCAGGGTAGCTCTCTGTATTGCTTGTTACATTTTAGGATTGCTTGCCCCTTGCTCCAATGGTGCAGGCAGAAGAAATGCAAACAAAGTACAGCATTAGCCTTAGCAAAACATATA
41672	MIR3974	microRNA	microRNA_3974	[chr12:17826223-17826338:strand=+]	RefSeq	NR_039770		CTAGGAATAAGTTCAGGGAAAAGGTCATTGTAAGGTTAATGCACCCATATTTTAATATCAAACTATGACAAATTTGACTACAGCCTTTCCGTACCCCTGCCAAAACATTAAGAAGA
41613	MIR3975	microRNA	microRNA_3975	[chr18:33171691-33171780:strand=+]	RefSeq	NR_039771		CTTTAACATACATGTAGGTGAGTGATTGCTATTTCAAAAGACTAGAGGTAGGAAATGAGGCTAATGCACTACTTCACATGACTTTGTATG
41578	MIR3976	microRNA	microRNA_3976	[chr18:5840684-5840842:strand=+]	RefSeq	NR_039772		GAGGATGGAATGAGGGATATAGAGAGCAGGAAGATTAATGTCATATTGGAGTTGGACTGCAGGGCTTCCTTTACACAATAAATATTGTATGAAGTGCTGATGTAACCTTTACTGCAGCATGACATGGGATTTGGCTGTTTTTATGGCTCATGATTAAAG
41721	MIR3977	microRNA	microRNA_3977	[chr5:82135964-82136053:strand=+]	RefSeq	NR_039773		ACAGTCTACATTGTGCTTCATCGTAATTAACCTTAAGTGGTTCGGGTAAATCACTTTAATTTGTTATGTGTTGGCAGAATCAAACTACTT
41630	MIR3978	microRNA	microRNA_3978	[chrX:109325336-109325456:strand=+]	RefSeq	NR_039774		AAGGGCTGCCTCAGTGGAAAGCATGCATCCAGGGTGTGGAGCCAAAATTAGAAGGGCCAAAATTCTACCTGGCCCACTACCACAGCAACCTTGGGCATCGTTTTCTTTTGATCTCTAGTAT
32055	MIR409	microRNA	microRNA_409	[chr14:101531627-101531725:strand=+]	RefSeq	NR_029975		AGCCTCTCCATGGTACTCGGGGAGAGGTTACCCGAGCAACTTTGCATCTGGACGACGAATGTTGCTCGGTGAACCCCTTTTCGGTATCAAATTCCACCA
32065	MIR410	microRNA	microRNA_410	[chr14:101532239-101532338:strand=+]	RefSeq	NR_030156		TGGCACTCTGGGTACCTGAGAAGAGGTTGTCTGTGATGAGTTCGCTTTTATTAATGACGAATATAACACAGATGGCCTGTTTTCAGTACCGCTACCGCCC
32792	MIR411	microRNA	microRNA_411	[chr14:101489652-101489767:strand=+]	RefSeq	NR_030389		CATCTCTGTGTGGTACTTGGAGAGATAGTAGACCGTATAGCGTACGCTTTATCTGTGACGTATGTAACACGGTCCACTAACCCTCAGTATCAAATCCATCCCCGAGGCTCCTGGAA
32064	MIR412	microRNA	microRNA_412	[chr14:101531774-101531884:strand=+]	RefSeq	NR_030155		CAGCACCATTCTGGGGTACGGGGATGGATGGTCGACCAGTTGGAAAGTAATTGTTTCTAATGTACTTCACCTGGTCCACTAGCCGTCCGTATCCGCTGCAGCCTGTGGGGC
32793	MIR421	microRNA	microRNA_421	[chrX:73438202-73438306:strand=-]	RefSeq	NR_030398		CTAATCCGGTGCACATTGTAGGCCTCATTAAATGTTTGTTGAATGAAAAAATGAATCATCAACAGACATTAATTGGGCGCCTGCTCTGTGATCTCCATGGGCTCA
31879	MIR422A	microRNA	microRNA_422a	[chr15:64163119-64163228:strand=-]	RefSeq	NR_029944		GTGAGGACACGAGAGAAGCACTGGACTTAGGGTCAGAAGGCCTGAGTCTCTCTGCTGCAGATGGGCTCTCTGTCCCTGAGCCAAGCTTTGTCCTCCCTGGGCCTCAGTTT
31880	MIR423	microRNA	microRNA_423	[chr17:28444087-28444200:strand=+]	RefSeq	NR_029945		TTGTGAGGAAATAAAGGAAGTTAGGCTGAGGGGCAGAGAGCGAGACTTTTCTATTTTCCAAAAGCTCGGTCTGAGGCCCCTCAGTCTTGCTTCCTAACCCGCGCTTGAGTTTCT
31881	MIR424	microRNA	microRNA_424	[chrX:133680634-133680751:strand=-]	RefSeq	NR_029946		TCATTGACTCCGAGGGGATACAGCAGCAATTCATGTTTTGAAGTGTTCTAAATGGTTCAAAACGTGAGGCGCTGCTATACCCCCTCGTGGGGAAGGTAGAAGGTGGGGTCTGCCGGAC
31882	MIR425	microRNA	microRNA_425	[chr3:49057571-49057677:strand=-]	RefSeq	NR_029948		CTTCAGAATGGAAAGCGCTTTGGAATGACACGATCACTCCCGTTGAGTGGGCACCCGAGAAGCCATCGGGAATGTCGTGTCCGCCCAGTGCTCTTTCGGCGCCTCCC
38370	MIR4251	microRNA	microRNA_4251	[chr1:3044529-3044609:strand=+]	RefSeq	NR_036215		CATCTGGGAACACGTCCTCCAGCTTTTTTCCTTAGTGGCCAATTCCTGAGAAAAGGGCCAACGTGCTTCCATCCACTTCAG
38384	MIR4252	microRNA	microRNA_4252	[chr1:6489884-6489966:strand=-]	RefSeq	NR_036218		TGGTGACTCCTGGGGGGCTGGCAGCTCATCAGTCCAGGCCATCTGGCCACTGAGTCAGCACCAGCGCCCAATCACACACAGCA
38231	MIR4253	microRNA	microRNA_4253	[chr1:23189642-23189729:strand=-]	RefSeq	NR_036214		TGGGACTCGGCCAGCCATCGCCCTTGAGGGGCCCTAGGACTTACTTGTGCAGGGCATGTCCAGGGGGTCCAGGTCTGCTCTGTAGTAG
38193	MIR4254	microRNA	microRNA_4254	[chr1:32224251-32224346:strand=-]	RefSeq	NR_036216		CCATGTGGGTCTTGGGAGGAGGGTGGGGTGGCTCCTCTGCAGTGAGTAGGTCTGCCTGGAGCTACTCCACCATCTCCCCCAGCCCCTGTATGGCTG
38187	MIR4255	microRNA	microRNA_4255	[chr1:37627154-37627245:strand=+]	RefSeq	NR_036217		GAACTTTATAGAGCATCCTTCAGTGTTCAGAGATGGAGTCAGTATTGGTCTGGCCATTTTTAGGGCAAAGAGGCAGCATCATGCTGGAAGCA
38388	MIR4256	microRNA	microRNA_4256	[chr1:113004382-113004465:strand=-]	RefSeq	NR_036210		GTTTTATTTTTGTTCCATTTATCTGACCTGATGAAGGTCTCCTGGCATTGATTAGGTCTGATGATCCATTTCTGGGGTGGCTGT
38312	MIR4257	microRNA	microRNA_4257	[chr1:150524395-150524500:strand=+]	RefSeq	NR_036211		TGCCTGAGCCGGCTTAGAAACAGTCCCTAGGTAGGATTTGGGGAGGAGCTAAGAAGCCCCTACAGGGCCCAGAGGTGGGGACTGAGCCTTAGTTGGAGGGCTGAGG
38281	MIR4258	microRNA	microRNA_4258	[chr1:154948159-154948269:strand=+]	RefSeq	NR_036212		CGCTTCGAGAACGCCCCCCGCCCCGCCACCGCCTTGGAGGCTGACCTCTTACTTTCGGTCGGTCTTCTTCCCTGGGCTTGGTTTGGGGGCGGGGGAGTGTCCTAAGGGCCA
38309	MIR4259	microRNA	microRNA_4259	[chr1:159869759-159869879:strand=-]	miRBase	hsa-mir-4259		GAGAACCTCAGATGGGCCCCTTGTGTCCTGAATTGGGTGGGGGCTCTGAGTGGGGAAAGTGGGGGCCTAGGGGAGGTCACAGTTGGGTCTAGGGGTCAGGAGGGCCCAGGAGTAAGGAGAA
38179	MIR4260	microRNA	microRNA_4260	[chr1:209796779-209796865:strand=-]	RefSeq	NR_036213		ACCCACCTTCAACAAGGTGACTTGGGGCATGGAGTCCCACTTCCTGGAGCCCACACCCCAGCTTGTCACACACCAACTGCTGCCACC
38272	MIR4261	microRNA	microRNA_4261	[chr2:10332730-10332807:strand=-]	RefSeq	NR_036222		CCTGCTGGGTGGTGGAAGTGGGTTCCTCCCAGTTCCTGAGACAGGAAACAGGGACCCAGGAGACCAGCCCCAGCGAGG
38308	MIR4262	microRNA	microRNA_4262	[chr2:11977049-11977122:strand=-]	RefSeq	NR_036226		CCCCAGAGAGGAAAGCTGCAGGTGCTGATGTTGGGGGGACATTCAGACTACCTGCAGCAGAGCCCATGGCTGAC
38365	MIR4263	microRNA	microRNA_4263	[chr2:28219224-28219326:strand=+]	RefSeq	NR_036230		CTGTTCTGGGATAGTGCTCTTCAGGGTTTTACTTGGGAGATTGGAGTGGCCAGTGTTCCTAAACAATTCTAAGTGCCTTGGCCCACAACATACTTCAGAATAG
38338	MIR4264	microRNA	microRNA_4264	[chr2:79876410-79876495:strand=-]	RefSeq	NR_036231		GTTCTGTAGGAAAGCTGGATACTCAGTCATGGTCATTGTAACATGATAGTGACAGGTACTGGGTAAGACTGCATAGAGAATTTCCA
38358	MIR4265	microRNA	microRNA_4265	[chr2:109757936-109758054:strand=-]	RefSeq	NR_036223		TAGAGAAAAGTGCAGTGGGTTGGAGCTTCAGCCTACACCTGTAAAGAATTGGTCAGCCTGGGGACTGGTGATCTCTGCAGCTGTGGGCTCAGCTCTGGGCTGGGCCTGGTCACTGGGAA
38175	MIR4266	microRNA	microRNA_4266	[chr2:109930017-109930091:strand=-]	RefSeq	NR_036224		GCAGTGAGCCCCACTGCTGGCCGGGGCCCCTACTCAAGGCTAGGAGGCCTTGGCCAAGGACAGTCCCTATCTGGG
38286	MIR4267	microRNA	microRNA_4267	[chr2:110827528-110827629:strand=-]	RefSeq	NR_036225		GACTTGCAAACTCAGCAGGCTCCAGCTCGGTGGCACTGGGGGAAGGCTCCAGACCCCAGCCTCTGTCATCCCTGCATGGAGCCCACATCTCCAAGGAGGCTG
38352	MIR4268	microRNA	microRNA_4268	[chr2:220771213-220771296:strand=-]	RefSeq	NR_036228		CCCTGGCAAAATGCACATCAGGTTCTAGAGGTTTTGCCCTAGCGGCTCCTCCTCTCAGGATGTGATGTCACCTGGGGGCATCTT
38291	MIR4269	microRNA	microRNA_4269	[chr2:240227147-240227250:strand=+]	RefSeq	NR_036229		TGTGAGCCCAACAGCGCCCTGCAGGCACAGACAGCCCTGGCTTCTGCCTCTTTCTTTGTGGAAGCCACTCTGTCAGGCCTGGGATGGAGGGGCAAGAGGCTTTC
38377	MIR4270	microRNA	microRNA_4270	[chr3:15537736-15537825:strand=-]	RefSeq	NR_036232		GCTCCTAAAAACAAATAGCTTCAGGGAGTCAGGGGAGGGCAGAAATAGATGGCCTTCCCCTGCTGGGAAGAAAGTGGGTCAAGGGGGAAA
38332	MIR4271	microRNA	microRNA_4271	[chr3:49311543-49311629:strand=+]	RefSeq	NR_036233		GTCAGCCTTCAAATCTCTCTCCATATCTTTCCTGCAGCCCCCAGGTGGGGGGGAAGAAAAGGTGGGGAATTAGATTCTCTTTCAAGA
38303	MIR4272	microRNA	microRNA_4272	[chr3:67275878-67275961:strand=+]	RefSeq	NR_036234		GGGCTGGATCTTTTCTGCACAAATTAATCAGTTAATGCATAGAAAGCATTCAACTAGTGATTGTGTTATAAGAGATCTGCTCAA
38339	MIR4273	microRNA	microRNA_4273	[chr3:75787421-75787524:strand=+]	RefSeq	NR_036235		ATACGGTTTTTCCCCTGTGTGTGTTCTCTGATGGACAGTAAGCCTTGACTTATGGCTAAATGCTTCTTCACAATGGTCACATGCATAGGGCTTTTCCCCTGTGT
38194	MIR4274	microRNA	microRNA_4274	[chr4:7461745-7461855:strand=+]	RefSeq	NR_036238		TGGTAGGCGAGGGGCATTTAGGGTAACTGAGCTGCTGCCGGGGCCTGGCGCTCCTCTACCTTGTCAGGTGACCCAGCAGTCCCTCCCCCTGCATGGTGCCCAGTGCTATTT
38293	MIR4275	microRNA	microRNA_4275	[chr4:28821194-28821300:strand=+]	RefSeq	NR_036237		GAGGGTTAGAACATTTTTGTCCAATTACCACTTCTTTTTGCCACCTGAGCACAGTCAGCAGTCAGCATAAAAAAGTGATAATGGGAAGTTAATGTCTAACCAGGTCA
38232	MIR4276	microRNA	microRNA_4276	[chr4:175344936-175345025:strand=+]	RefSeq	NR_036236		GTGGGCATGTCACAGTCTGACTCAGTGACTCATGTGCTGGCAGTGGCCACGTAAATAGAGCTACTGTGTCTGAAAGCAATGGGTAGCTAG
38367	MIR4277	microRNA	microRNA_4277	[chr5:1708890-1708993:strand=-]	RefSeq	NR_036240		TTGTCTGGCTCTGGGTCGAGGCAGTTCTGAGCACAGTACACTGGGCTGCCCCCACTGCCCAGTGCCCTGCTCAGCTCAAGTCCTTGTGCCCCTCCATGTCTAGA
38243	MIR4278	microRNA	microRNA_4278	[chr5:6827956-6828044:strand=-]	RefSeq	NR_036242		TACTGTAATCATCTAACACCAGGAGAATCCCATAGAACATTGACATCAACACTAGGGGGTTTGCCCTTGTGGGGAAGAATCTAAGGTAA
38195	MIR4279	microRNA	microRNA_4279	[chr5:31936198-31936275:strand=-]	RefSeq	NR_036241		CAGCTCCCCATGCTCTGTGGAGCTGAGGAGCAGATTCTCTCTCTCTCCTCCCGGCTTCACCTCCTGAGCTCCAGAGCC
38334	MIR4280	microRNA	microRNA_4280	[chr5:86410686-86410781:strand=-]	RefSeq	NR_036243		TAAGGTAAGGAATCAGGGTGGAGTGTAGTTCTGAGCAGAGCCTTAAAGGATGAGGTATGTTCAAGACTGAATGACACCTTTGTGATGCTATGGAGT
38357	MIR4281	microRNA	microRNA_4281	[chr5:176056430-176056511:strand=-]	RefSeq	NR_036239		GGGCTGCAGGGCTGGGGGTCCCCCGACAGTGTGGAGCTGGGGCCGGGTCCCGGGGAGGGGGGTTCTGGGCAGGAGAATATGA
38189	MIR4282	microRNA	microRNA_4282	[chr6:73677400-73677486:strand=-]	RefSeq	NR_036244		AGGTGTGAATGGTGAAGTTCCAGGGGAAGATTTTAGTATGCCACATTTCTAAAATTTGCATCCAGGAACATCATCCTATTCACCTTC
38238	MIR4283-1	microRNA	microRNA_4283-1	[chr7:57023482-57023581:strand=-chr7:63081458-63081557:strand=+]	RefSeq	NR_036246	[HGNC=38296]	CGGCCCAGGGACTCTGATCCTGGGGCTCAGCGAGTTTGCAAGGGGTGTTTCTGTCCATGGTCAGGCTTGCCAGCCTTGGTCCTTGGGCCCACCATAAGGT
38322	MIR4284	microRNA	microRNA_4284	[chr7:73125637-73125737:strand=+]	RefSeq	NR_036247		GCCTGAGCATGTTCTGTGAGGGGCTCACATCACCCCATCAAAGTGGGGACTCATGGGGAGAGGGGGTAGTTAGGAGCTTTGATAGAGGCGGCTCAGAGGGG
38337	MIR4285	microRNA	microRNA_4285	[chr7:101936359-101936463:strand=+]	RefSeq	NR_036245		TCGCGGGCCCATTAGCTGGGGCGGCGAGTCCGACTCATCAATATTTTAAGGAATGACCCGGCCTTGGGGTGCGGAATTGCTGCGCGGGCGGGGGCTGAAGACCGG
38186	MIR4286	microRNA	microRNA_4286	[chr8:10524478-10524590:strand=+]	RefSeq	NR_036248		TAGCTTCTTTTACTTATGGCACCCCACTCCTGGTACCATAGTCATAAGTTAGGAGATGTTAGAGCTGTGAGTACCATGACTTAAGTGTGGTGGCTTAAACATGAAAGGGTTTG
38208	MIR4287	microRNA	microRNA_4287	[chr8:27743546-27743643:strand=-]	RefSeq	NR_036249		AGGTGCTCTCTAGTTCTTTTTCTCCCTTGAGGGCACTTTTCAGTTCCTGAGATCAATGTGGTCCCTACTGGGGAGACCATAGGAGCCCTGCAGGCCAT
38203	MIR4288	microRNA	microRNA_4288	[chr8:28362623-28362709:strand=-]	RefSeq	NR_036250		CAGTAGAGGGATGGAGGTGGAGAGTCATCAGCAGCACTGAGCAGGCAGTGTTGTCTGCTGAGTTTCCACGTCATTTGCTATTAAAGA
38278	MIR4289	microRNA	microRNA_4289	[chr9:91360741-91360830:strand=-]	RefSeq	NR_036252		GAGCTCTGTCCCTTGGGAGGGCATTGTGCAGGGCTATCAGGCAGTTTCCTGGGCCCTGTCTGCAGAGCCTAAACAGATCACATCTGGCCA
13784	MIR429	microRNA	microRNA_429	[chr1:1104375-1104477:strand=+]	RefSeq	NR_029957		CCCACACCACCGCCGGCCGATGGGCGTCTTACCAGACATGGTTAGACCTGGCCCTCTGTCTAATACTGTCTGGTAAAACCGTCCATCCGCTGCCTGATCACCG
38360	MIR4290	microRNA	microRNA_4290	[chr9:92785713-92785827:strand=-]	RefSeq	NR_036253		ATGGTGGGCTGCCACCAAGAAGGTGAAGGGAGGGTCAGTCCCAATCTGAATCCCACCAAAATAGGTGGTAGAGGGTTGCCCTCCTTTCTTCCCTCACCTCTGACCCCGCTCTTCG
38267	MIR4291	microRNA	microRNA_4291	[chr9:96581629-96581713:strand=+]	RefSeq	NR_036254		CTGAGGGTGACGCCGGGGGCTTCAGCAGGAACAGCTGGGTGGAGGCAGAGCTGTTCTGCTGTGGCTGCAGCCCTGAACTGTGGGA
38348	MIR4292	microRNA	microRNA_4292	[chr9:139725399-139725485:strand=+]	RefSeq	NR_036251		CGAGAGGCAGGAGACACCAGAAGGCCACCTGCTTAGGAGGCCAGAGGTGCCCCTGGGCCGGCCTTGGTGAGGGGCCCGTTTAAATGA
38270	MIR4293	microRNA	microRNA_4293	[chr10:14425189-14425286:strand=-]	RefSeq	NR_036181		GAGGTATGGCAGAGACACCTGTTCCTTGGGAAGCTGGTGACATTGCTAATTCATTTCACACCAGCCTGACAGGAACAGCCTGACTGAAGCAAGCGGTC
38180	MIR4294	microRNA	microRNA_4294	[chr10:50193547-50193642:strand=-]	RefSeq	NR_036182		GACTCTGCTTCCGATGCCTCGGGAGTCTACAGCAGGGCCATGTCTGTGAGGGCCCAAGGGTGCATGTGTCTCCCAGGTTTCGGTGCAGAGCGGCTT
38220	MIR4295	microRNA	microRNA_4295	[chr10:114393919-114394023:strand=+]	RefSeq	NR_036177		TTAGAATTGACTTTGTGGAACAGTGCAATGTTTTCCTTGCCTGTGGCAAGACCACTTCGGTTCAAGGCTAAGAAACTAGACTGTTCCTACAGAGACCCTCTGGGT
38178	MIR4296	microRNA	microRNA_4296	[chr10:126721342-126721449:strand=-]	RefSeq	NR_036178		ATGGGGCTGTTTGGGCTTTGATGTGGGCTCAGGCTCAGAGGGCTGAAGTGGTTGTGGGGAGGGGCTTCTGGGGACTGTGTCCATGTCTCTGTCGTTTTTCCCCATCAC
38393	MIR4297	microRNA	microRNA_4297	[chr10:131641553-131641648:strand=-]	RefSeq	NR_036179		CAGTGTTGTCAGCACGCACGTGCCTTCCTGTCTGTGCCTGCCTTCGAAGTGCACGGCAGGGCCAGGACGGGTCGCTGTGGGTGGGGACTGGTCTCC
38313	MIR4298	microRNA	microRNA_4298	[chr11:1880684-1880776:strand=-]	RefSeq	NR_036185		GCTTTTCTGAGGGGAGGTACCTGGGACAGGAGGAGGAGGCAGCCTTGCCTCAGAAACCAAACTGTCAAAAGTGTAGGTTCCACTCAGGAAGGA
38329	MIR4299	microRNA	microRNA_4299	[chr11:11678188-11678279:strand=-]	RefSeq	NR_036184		TTGATTGTTTGGGTTCTGACCAATCATGTTACAGTGTTTTCTCCTTTAGAGAGAGCTGGTGACATGAGAGGCAGAAAAAGGACCATGGTGGG
38184	MIR4300	microRNA	microRNA_4300	[chr11:81601773-81601888:strand=-]	RefSeq	NR_036186		GTGTTTTCTATGAGTTTAGAAGAGGGCCAGCTAAATCAGCAGAGACATGAGGTGATCAAAAACCTTTTTTCAAAGCAGTGGGAGCTGGACTACTTCTGAACCAATATGGCCTATGC
38323	MIR4301	microRNA	microRNA_4301	[chr11:113320735-113320820:strand=-]	RefSeq	NR_036183		TCTCCAGTTTACCAGCCACCTCCCACTACTTCACTTGTGAACATTGCATTCGTGGAGGGTGGCAGGTGCAGCTCTGGATGCTGGGA
38185	MIR4302	microRNA	microRNA_4302	[chr12:26026943-26027022:strand=-]	RefSeq	NR_036188		TGGGGTCACTTCAGGAGGGACCAGTGTGGCTCAGCGAGGTGGCTGAGTTTACTTAAGGTATTGGAATGAGGTAGAATTAC
38256	MIR4303	microRNA	microRNA_4303	[chr12:98389151-98389236:strand=-]	RefSeq	NR_036189		TGAAATTTACAGAAAATAGCTTCTGAGCTGAGGACAGCTTGCTCTGCTTTTCTTTAGCTTAGGAGCTAACCATGGTCTTGGTTGAG
38276	MIR4304	microRNA	microRNA_4304	[chr12:123495204-123495285:strand=-]	RefSeq	NR_036187		CCTAGCTTGGAGAGAAGTGGCCGGCATGTCCAGGGCATCCCCATTGCTCTGTGACTGCTGCCATCCTTCTCCTCACGCAGAC
38301	MIR4305	microRNA	microRNA_4305	[chr13:40238161-40238282:strand=-]	RefSeq	NR_036190		CTTTCTAGAGCTGCCTTAGACCTAGACACCTCCAGTTCTGGGTTCTTAGAGGCCTAATCCTCTACAAACTCAGTTTTCAGACTGTGAGGGAAATTCTCTGTCTTATTGCTTTCTAGGTATGC
38350	MIR4306	microRNA	microRNA_4306	[chr13:100295303-100295413:strand=+]	RefSeq	NR_036191		AAGCCCTTTTAAGCTGCTTAGTGTCCTTAGAGTCTCCAGAGGCATCCCTAACCCAGAATCTTTTGACTGTCCTCTGGAGAGAAAGGCAGTAGGTCTGTACCAAGACCAAGG
38257	MIR4307	microRNA	microRNA_4307	[chr14:27377838-27377941:strand=+]	RefSeq	NR_036193		AAATGGGCTTTCAGAAGAAAAAACAGGAGATAAAGTTTGTGATAATGTTTGTCTATATAGTTATGAATGTTTTTTCCTGTTTCCTTCAGGGCCATAATACTCCC
38206	MIR4308	microRNA	microRNA_4308	[chr14:55344821-55344921:strand=-]	RefSeq	NR_036194		ATTCCTATACTATGGGTTCAGAGGGAACTCCATTGGACAGAAATTTCCTTTTGAGGAAATCTTTCCCTGGAGTTTCTTCTTACCTTTTTCCCTCACTTTCT
38336	MIR4309	microRNA	microRNA_4309	[chr14:103005971-103006073:strand=+]	RefSeq	NR_036192		CGGGTTCCTGTCTGGGGGTTCTGGAGTCTAGGATTCCAGGATCTGGGTTTTGAGGTCTTGGGTTGTAGGGTCTGCGGTTTGAAGCCCCTCTTGTAACCCAGGA
32027	MIR431	microRNA	microRNA_431	[chr14:101347334-101347467:strand=+]	RefSeq	NR_029965		CACGTCGTTGTCCTGCTTGTCCTGCGAGGTGTCTTGCAGGCCGTCATGCAGGCCACACTGACGGTAACGTTGCAGGTCGTCTTGCAGGGCTTCTCGCAAGACGACATCCTCATCACCAACGACGTGCAGCTCCA
38383	MIR4310	microRNA	microRNA_4310	[chr15:42158683-42158759:strand=-]	RefSeq	NR_036195		GCTAGGCCTGTGGCGTCTGGGGCCTGAGGCTGCAGAACATTGCAGCATTCATGTCCCACCCCCACCAGGCTGAGGAC
38207	MIR4311	microRNA	microRNA_4311	[chr15:66332561-66332680:strand=+]	RefSeq	NR_036196		GTTTAACAATTCAGAGAGGGGAAAGAGAGCTGAGTGTGACCTGGAGCAGCTCAGGAGGGCTTCCTGGGTGAGGTGGCAGGTTACAGGTTCGATCTTTGGCCCTCAGATTCAGCACCTGTG
38376	MIR4312	microRNA	microRNA_4312	[chr15:69094179-69094274:strand=-]	RefSeq	NR_036197		GGATGTTTGAGAAAGGTTGGGGGCACAGAGAGCAAGGAGCCTTCCCCAGAGGAGTCAGGCCTTGTTCCTGTCCCCATTCCTCAGAGTTTATCCTCT
38310	MIR4313	microRNA	microRNA_4313	[chr15:76054546-76054666:strand=-]	RefSeq	NR_036198		GGGACACTGGGATCAGGCCCAGCCCCCTGGCCCCAAACCCTGCAGCCCCAGCTGGAGGATGAGGAGATGCTGGGCTTGGGTGGGGGAATCAGGGGTGTAAAGGGGCCTGCTCACTCCTCAG
38191	MIR4314	microRNA	microRNA_4314	[chr17:7991364-7991475:strand=+]	RefSeq	NR_036201		CCAGCCTCCAGGCCATTCCTCTCTGGGAAATGGGACAGGTAGTGGCCACAGTGAGAAAGCTGGCCTGTCCTTCTGCCCCAGGGCCCAGAGTCTGTGACTGGAAGGGTGGGAG
38342	MIR4315-1	microRNA	microRNA_4315-1	[chr17:43552719-43552811:strand=-chr17:62818138-62818230:strand=-]	RefSeq	NR_036199	[HGNC=38356]	TGGCCCTGTCTGGGCTTTGCCCGCTTTCTGAGCTGGACCCTCTCTCTACCTCTGGTGCAGAACTACAGCGGAAGGAATCTCTGGATTCCATTT
38306	MIR4316	microRNA	microRNA_4316	[chr17:75393056-75393146:strand=-]	RefSeq	NR_036200		CTGGCTGCACAGTGGCCCAGGGTGAGGCTAGCTGGTGTGGTCACCCACTCTCCAGCCCAGCCCCAATCCCACCACAACCACATTCGACAAA
38260	MIR4317	microRNA	microRNA_4317	[chr18:6374350-6374434:strand=-]	RefSeq	NR_036205		CCTTGCATCTAAAAGGCGAGACATTGCCAGGGAGTTTATTTTGTAGCTCTCTTGATAAAATGTTTTAGCAAACACTAGCGTGCCA
38333	MIR4318	microRNA	microRNA_4318	[chr18:35237088-35237188:strand=+]	RefSeq	NR_036202		GTTTGTAGGAGCTTCTTAATTATGTCATAAACCCACTGTGGACAAGGGCCTTGTCTTAGACAGTCACTGTGGGTACATGCTAGGTGCTCAAAAACTTGTTT
38212	MIR4319	microRNA	microRNA_4319	[chr18:42550037-42550141:strand=-]	RefSeq	NR_036203		CATCACCTTTTTGGCTTGAGTCCCTGAGCAAAGCCACTGGGAATGCTCCCTGAGGACGTTATATGAGTGCTCAGCTCATGGGGCTATGATGGTCAAAGGAGAAAA
32083	MIR432	microRNA	microRNA_432	[chr14:101350810-101350923:strand=+]	RefSeq	NR_030173		AACCGTTGCATGACTCCTCCAGGTCTTGGAGTAGGTCATTGGGTGGATCCTCTATTTCCTTACGTGGGCCACTGGATGGCTCCTCCATGTCTTGGAGTAGATCAGTGGGCAGCT
38369	MIR4320	microRNA	microRNA_4320	[chr18:47652859-47652943:strand=-]	RefSeq	NR_036204		TCACCAGAGTGACATGTGGGGTTTGCTGTAGACATTTCAGATAACTCGGGATTCTGTAGCTTCCTGGCAACTTTGCCCTGACAGC
38244	MIR4321	microRNA	microRNA_4321	[chr19:2250628-2250727:strand=+]	RefSeq	NR_036207		GGGCTGAGCCCTGGTCTCCGCAGAGCCTCTGCCCCTCCCGAGACACCCGCTACCTGGTGTTAGCGGTGGACCGCCCTGCGGGGGCCTGGCGCGGCTCCGG
38261	MIR4322	microRNA	microRNA_4322	[chr19:10341079-10341171:strand=+]	RefSeq	NR_036206		CAGCAGCTGCACCGCGAGTTCCGCGCCTGGCCGTGTCGCCCCACGAGGGGGACTGTGGGCTCAGCGCGTGGGGCCCGGAGCATCTGACAAGGA
38394	MIR4323	microRNA	microRNA_4323	[chr19:42637587-42637675:strand=-]	RefSeq	NR_036208		GGATGTCCTGCGGGGCCCAGGCGGGCATGTGGGGTGTCTGGAGACGCCAGGCAGCCCCACAGCCTCAGACCTCGGGCACCAAGAGGAAG
38392	MIR4324	microRNA	microRNA_4324	[chr19:49812044-49812135:strand=-]	RefSeq	NR_036209		GAGGTAAGGCCGGCCCCTTTGTTAAGGGTCTCAGCTCCAGGGAACTTTAAAACCCTGAGACCCTAACCTTAAAGGTGCTGCAAAGACCCATG
38304	MIR4325	microRNA	microRNA_4325	[chr20:55896548-55896657:strand=-]	RefSeq	NR_036219		GTAAGGAGATGGGGAAGATGTTGCACTTGTCTCAGTGAGAGATGCTTCTAGATCCAGGAGGCAGACCTCAAGGATGGAGAGAAGGCAGATCCTTTGAGATTGTTCCTATT
38314	MIR4326	microRNA	microRNA_4326	[chr20:61918150-61918228:strand=+]	RefSeq	NR_036220		AGGAGCTGGCGCTGCTCTGCTGTTCCTCTGTCTCCCAGACTCTGGGTGGATGGAGCAGGTCGGGGGCCAGGGGACAGGA
38355	MIR4327	microRNA	microRNA_4327	[chr21:31747602-31747706:strand=-]	RefSeq	NR_036221		GAAAGCCACAGGCCTGGGTAGGCTTGCATGGGGGACTGGGAAGAGACCATGAACAGGTTAGTCCAGGGAGTTCTCATCAAGCCTTTACTCAGTAGTGGGTTCTTC
38280	MIR4328	microRNA	microRNA_4328	[chrX:78156681-78156756:strand=-]	RefSeq	NR_036258		TTAACCCCAAAACAGTTGAGTCCTGAGAACCATTGAGAACCAGTTTTCCCAGGATTAACTGTTCCGAGAGATAAAA
38290	MIR4329	microRNA	microRNA_4329	[chrX:112023936-112024026:strand=-]	RefSeq	NR_036255		GTCCAGGTTCTAGAGAGGAAGGTGTACCAGGGTTTTGGAGTTTTTTTTTCCTCCTGAGACCCTAGTTCCACATTCTGGAGCTCCTCCACAC
32026	MIR433	microRNA	microRNA_433	[chr14:101348213-101348325:strand=+]	RefSeq	NR_029966		GACCCAATGCCCGGGGAGAAGTACGGTGAGCCTGTCATTATTCAGAGAGGCTAGATCCTCTGTGTTGAGAAGGATCATGATGGGCTCCTCGGTGTTCTCCAGGTAGCGGCACC
38273	MIR4330	microRNA	microRNA_4330	[chrX:150336684-150336808:strand=+]	RefSeq	NR_036256		ACTACTAGCTAATTGTCAGCAGGCAATTATCTGAGGATGCAGGAGAGGAAGGGGGCTTCTTTTTGACGCCTACTTCATCAGCTGCTCCTCAGATCAGAGCCTTGCAGGTCAGGCCAGAGGGGAGA
41535	MIR4417	microRNA	microRNA_4417	[chr1:5624121-5624213:strand=+]	RefSeq	NR_039612		CTGTTCACAGGAAAACAACCAGGTGGGCTTCCCGGAGGGCGGAACACCCAGCCCCAGCATCCAGGGCTCACCTACCACGTTTGTGACCTTCCT
41789	MIR4418	microRNA	microRNA_4418	[chr1:22592722-22592803:strand=+]	RefSeq	NR_039613		CTGGGGGCTTTGGTTTTTGCTCTGAGTGACCGTGGTGGTTGTGGGAGTCACTGCAGGACTCAGCAGGAATTCTGGATAGTAA
41828	MIR4419A	microRNA	microRNA_4419a	[chr1:23384341-23384437:strand=-]	RefSeq	NR_039614		TAGCTGGGTATGGTGGTGTGTGCCTGTAGTCTTAGCTACTCGGGAGGCTGAGGGAGGAGACTGCAGTGAGTGGAGGTCACGCCACTGCACTCCAGCC
41724	MIR4419B	microRNA	microRNA_4419b	[chr12:128729041-128729128:strand=+]	RefSeq	NR_039720		TGCAACATTTCTCAGGCTCAGTGGTGCATGCTTATAGTCCCAGCCACTCTGGAGGCTGAAGGAAGATGGCTTGAGCCTCGGAGGCAGA
41772	MIR4420	microRNA	microRNA_4420	[chr1:31211993-31212089:strand=-]	RefSeq	NR_039616		CTGCCACCAGCTCTTGGTATGAACATCTGTGTGTTCATGTCTCTCTGTGCACAGGGGACGAGAGTCACTGATGTCTGTAGCTGAGACGGTCTCTCAA
41879	MIR4421	microRNA	microRNA_4421	[chr1:51525499-51525587:strand=+]	RefSeq	NR_039617		GCTACTCACTCTGGGTCTCCTTTCTGCTGAGAGTTGAACACTTGTTGGGACAACCTGTCTGTGGAAAGGAGCTACCTACTCTGGGTTTC
41654	MIR4422	microRNA	microRNA_4422	[chr1:55691304-55691406:strand=+]	RefSeq	NR_039618		CCAGTTAACCAGTTCTTCTGCAGACAAAAGCATCAGGAAGTACCCACCATGTACCAGTGGGCCCTTCTTGATGCTCTTGATTGCAGAGGAGCCCTGCAACCTG
41784	MIR4423	microRNA	microRNA_4423	[chr1:85599467-85599566:strand=+]	RefSeq	NR_039619		GGTGCCTGACATCATGTACTGCAGTTGCCTTTTTGTTCCCATGCTGTTTAAGCCTAGCATAGGCACCAAAAAGCAACAACAGTATGTGAAACTGAGACAC
41805	MIR4424	microRNA	microRNA_4424	[chr1:178646874-178646979:strand=+]	RefSeq	NR_039622		GGACCATTATCTTACATCACACACAGAGTTAACTCAAAATGGACTAATTTTTCCACTAGTTAGTCCATTTCAAGTTAACTCTGTGTGTGATGTAGTCTAGAAACTC
41891	MIR4425	microRNA	microRNA_4425	[chr1:25349984-25350087:strand=+]	RefSeq	NR_039623		TGTGTGCTAAGTGCTTTACATGAATGGTCCCATTGAATCCCAACAGCTTTGCGAAGTGTTGTTGGGATTCAGCAGGACCATTCGTGTAAAGTAATATTCCCATT
41848	MIR4426	microRNA	microRNA_4426	[chr1:192685448-192685530:strand=+]	RefSeq	NR_039624		GCTGGCAAGCAGTTGGAAGATGGACGTACTTTGTCTGACTACAATATTCAAAAGGAGTCTACTCTTCATCTTGTGTTGAGACT
41678	MIR4427	microRNA	microRNA_4427	[chr1:233759888-233759975:strand=+]	RefSeq	NR_039625		CTGCTTCACTGAAGCCTCTTGGGGCTTATTTAGACAATGGTTTCATCATTTCGTCTGAATAGAGTCTGAAGAGTCTTTGGTGGAAGTA
41667	MIR4428	microRNA	microRNA_4428	[chr1:237634409-237634501:strand=+]	RefSeq	NR_039626		GGCTTTCCACTTGGCAGGTGCCATGTTGCCTGCTCCTTACTGTACACGTGGCTGGCAAGGAGACGGGAACATGGAGCCGCCATTTTGAACATG
41579	MIR4429	microRNA	microRNA_4429	[chr2:11680721-11680813:strand=-]	RefSeq	NR_039627		GTGTTACTGAAGGGAGAAAAGCTGGGCTGAGAGGCGACTGGTGTCTAATTTGTTTGTCTCTCCAACTCAGACTGCCTGGCCCACAGCCACAGC
41646	MIR4430	microRNA	microRNA_4430	[chr2:33643573-33643641:strand=+]	RefSeq	NR_039628		GCCCAGGAGGGTGAGGCTGGAGTGAGCGGAGATCGTACCACTGCACTCCAACCTGGTGACAAAGGGAGA
41738	MIR4431	microRNA	microRNA_4431	[chr2:52929650-52929763:strand=-]	RefSeq	NR_039630		AATGTTTAATTGGTTTGCGACTCTGAAAACTAGAAGGTTTATGACTGGGCATTTCTCACCCAATGCCCAATATTGAACTTTCTAGTTGTCAGAGTCATTAACCCATTAAACCTT
41649	MIR4432	microRNA	microRNA_4432	[chr2:60614487-60614590:strand=-]	RefSeq	NR_039631		GGGCAGAAAGGCATCTTGCAGAGCCGTTCCAATGCGACACCTCTAGAGTGTCATCCCCTAGAATGTCACCTTGGAAAGACTCTGCAAGATGCCTTGTTAACCAT
41634	MIR4433	microRNA	microRNA_4433	[chr2:64567883-64567983:strand=+]	RefSeq	NR_039632		TTCTTTCCCCCATCCTCCTTACGTCCCACCCCCCACTCCTGTTTCTGGTGAAATATTCAAACAGGAGTGGGGGTGGGACATAAGGAGGATAGGGAACACAG
41832	MIR4434	microRNA	microRNA_4434	[chr2:64752637-64752709:strand=+]	RefSeq	NR_039633		TTCAAAGTTCTCACTTTAGGAGAAGTAAAGTAGAACTTTGGTTTTCAACTTTTCCTACAGTGTAAGTCTTCCT
41713	MIR4435-1	microRNA	microRNA_4435-1	[chr2:112078580-112078673:strand=-chr2:87929264-87929363:strand=+]	RefSeq	NR_039634	[HGNC=41837]	ACCACAGGCAGCAAATGGCCAGAGCTCACACAGAGGGATGAGTGCACTTCACCTGCAGTGTGACTCAGCAGGCCAACAGATGCTATCAGGGAAG
41762	MIR4436A	microRNA	microRNA_4436a	[chr2:89111874-89111978:strand=+]	RefSeq	NR_039635		ACTCCTCATGGCCTCACTTTTCCACTTATGCCTGCCCTGCCCCTCGAATCTGCTCCACGATTTGGGCAGGACAGGCAGAAGTGGATAAGTGAGGACACTTCTCAC
41715	MIR4437	microRNA	microRNA_4437	[chr2:182170310-182170389:strand=-]	RefSeq	NR_039637		AGGCAACTGTACTTTGTGCATTGGGTCCACAAGGAGGGGATGACCCTTGTGGGCTCAGGGTACAAAGGTTCACATTTCAC
41555	MIR4438	microRNA	microRNA_4438	[chr2:214622781-214622893:strand=+]	RefSeq	NR_039640		ACTAAGTTACTAAGTGTAAACTTAAGGACTGTCTTTTCTAAGCCTGTGCCTTGCCTTTCCTTTGGCACAGGCTTAGAAAAGACAGTCTTTAAGTTTACACTTCAGACTGATTC
41622	MIR4439	microRNA	microRNA_4439	[chr2:225875168-225875267:strand=-]	RefSeq	NR_039641		AGCTAGGGTACCAGTGACTGATACCTTGGAGGCATTTTATCTAAGATACACACAAAGCAAATGCCTCTAAGGTATCAGTTTACCAGGCCAGGAGACAGAA
41740	MIR4440	microRNA	microRNA_4440	[chr2:239990503-239990620:strand=-]	RefSeq	NR_039642		CCGTGACTCCCTCTCACCAAGCAAGTGCAGTGGGGCTTGCTGGCTTGCACCGTGACTCCCTCTCACCAAGCAAGTGTCGTGGGGCTTGCTGGCTTGCACTGTGAAGATGTGAAATGAG
41728	MIR4441	microRNA	microRNA_4441	[chr2:240007513-240007632:strand=-]	RefSeq	NR_039643		CGTGTTAGAGCAGAGTCTCCTTCGTGTACAGGGAGGAGACTGTACGTGAGAGATAGTCAGATCCGCATGTTAGAGCAGAGTCTCCTTCGTGTACAGGGAGGAGATTGTACGTGAGAGATA
41718	MIR4442	microRNA	microRNA_4442	[chr3:25706354-25706440:strand=-]	RefSeq	NR_039644		GGCGGCCGCCGCGCCCTCCCTCTCTCCCCGGTGTGCAAATGTGTGTGTGCGGTGTTATGCCGGACAAGAGGGAGGTGACCGTGGCGG
41830	MIR4443	microRNA	microRNA_4443	[chr3:48238044-48238116:strand=+]	RefSeq	NR_039645		GGGATGGCATGGTGGGGGTTGGAGGCGTGGGTTTTAGAACCTATCCCTTTCTAGCCCTGAGCAATGCTTGCCC
41710	MIR4444	microRNA	microRNA_4444	[chr2:111042420-111042530:strand=+chr2:110844000-110844110:strand=-]	miRBase	hsa-mir-4444	[HGNC=41587]	TGAGTGAGAAGTGTCCTCACTTGTCCACTTCTGCCTGCCCTGCCCAAATGGTGGAGCAGATTCGAGGGGCAGGGCAGGAAGAAGTGGACAAGTGAGGCCATGAGGAGTCCT
41614	MIR4445	microRNA	microRNA_4445	[chr3:109321665-109321754:strand=+]	RefSeq	NR_039647		TTGTCTGTTTTTCCTGCAGATTGTTTCTTTTGCCGTGCAAGTTTAAGTTTTTGCACGGCAAAAGAAACAATCCAGAGGGTAAACAGACAA
41700	MIR4446	microRNA	microRNA_4446	[chr3:113313713-113313799:strand=+]	RefSeq	NR_039648		TCCAGTGGCTCTGGTCCATTTCCCTGCCATTCCCTTGGCTTCAATTTACTCCCAGGGCTGGCAGTGACATGGGTCAAGGCTCACACC
41850	MIR4447	microRNA	microRNA_4447	[chr3:116569114-116569224:strand=-]	RefSeq	NR_039649		TTTTTCTGGTGTTCTAGAGCATGGTTTCTCATCATTTGCACTACTGATACTTGGGGTCAGATAATTGTTTGTGGTGGGGGCTGTTGTTTGCATTGTAGGATGTTAGAAGAA
41604	MIR4448	microRNA	microRNA_4448	[chr3:183604578-183604683:strand=+]	RefSeq	NR_039650		GGACATAGTGAGGAGTGACCAAAAGACAAGAGTGCGAGCCTTCTATTATGCCCAGACAGGGCCACCAGAGGGCTCCTTGGTCTAGGGGTAATGCCAGCGTCTGGGA
41864	MIR4449	microRNA	microRNA_4449	[chr4:53578839-53578924:strand=+]	RefSeq	NR_039651		GGAGGGGTAGAGCAGCCCTCGGCGGCCCGGGGGGCGGGCGGCGGTGCCCGTCCCGGGGCTGCGCGAGGCACAGGCGCCGCGCCCAG
41725	MIR4450	microRNA	microRNA_4450	[chr4:77494711-77494795:strand=+]	RefSeq	NR_039654		TGCTAAACAGTGTCTGGGGATTTGGAGAAGTGGTGAGCGCAGGTCTTTGGCACCATCTCCCCTGGTCCCTTGGCTCTGTCCATAG
41858	MIR4451	microRNA	microRNA_4451	[chr4:86643611-86643696:strand=+]	RefSeq	NR_039656		GTATTACAGTTCTGTACCTCAGCTTTGCTCCCAACCAACCACTTCCACATGTTTTGCTGGTAGAGCTGAGGACAGCTCTGCCAAGA
41539	MIR4452	microRNA	microRNA_4452	[chr4:87463625-87463715:strand=-]	RefSeq	NR_039657		GGTGCGATCATGGATCACTTGAGGCCAAGAGTGCAAGGCTGTAGTGTGCACAGCCTTGAATTCTTGGCCTTAAGTGATCCCTGTCCCAGCC
41892	MIR4453	microRNA	microRNA_4453	[chr4:153457570-153457678:strand=+]	RefSeq	NR_039658		GAGGGCGGCCTGGAGAGCTTGGTCTGTAGCGGTTTCCTTCGGGGCAGGTGGGGACTGCTCCTTTGGGAGGAAGGAGGAGGCCCAGGCCGCGTCTTCAGGCAGCTGCGCG
41553	MIR4454	microRNA	microRNA_4454	[chr4:164014716-164014790:strand=-]	RefSeq	NR_039659		AGGGAGGTCCCCGGATCCGAGTCACGGCACCAAATTTCATGCGTGTCCGTGTGAAGAGACCACCAAACAGGCTTT
41536	MIR4455	microRNA	microRNA_4455	[chr4:185859527-185859604:strand=-]	RefSeq	NR_039660		TAAGCAGATGAGAAGGGTGTGTGTGTTTTTCCTGAGAATAAGAGAAGGAAGGACAGCCAAATTCTTCATTTGCAAAGG
41606	MIR4456	microRNA	microRNA_4456	[chr5:535945-536007:strand=-]	RefSeq	NR_039661		ATTACATCCCATGAACCTGGTGGCTTCCTTTTCTGGGAGGAAGTTAGGGTTCACGTCCATCAC
41554	MIR4457	microRNA	microRNA_4457	[chr5:1309415-1309502:strand=-]	RefSeq	NR_039662		ATGACTCTTTGGAGTACTCCAGTCAATACCGTGTGAGTTAGAAAAGCTCAATTCACAAGGTATTGACTGGCGTATTCAGAAGAGTCTG
41674	MIR4458	microRNA	microRNA_4458	[chr5:8461028-8461122:strand=+]	RefSeq	NR_039663		ACACTTGCATGAGCGCACAGAGGTAGGTGTGGAAGAAAGTGAAACACTATTTTAGGTTTTAGTTACACTCTGCTGTGGTGTGCTGCCTAGTATTT
41551	MIR4459	microRNA	microRNA_4459	[chr5:53371338-53371423:strand=-]	RefSeq	NR_039664		AATCACTTGAACCCAGGAGGCGGAGGAGGTGGAGGTTGCAGTGAGCCAAGATCGTGGCACTGACTCCAGCCTGGGGAACAAAGTGA
41795	MIR4460	microRNA	microRNA_4460	[chr5:128732745-128732850:strand=-]	RefSeq	NR_039665		GAGAGGCACTGTTTTTTGCCCATAGTGGTTGTGAATTTACCTTCTCCTCTTTGCAGTGATAAAGGAGGTAAATTCACAACCACTGTGGGCAGAAACCAGGTGAATC
41656	MIR4461	microRNA	microRNA_4461	[chr5:134263719-134263812:strand=+]	RefSeq	NR_039666		TTTAGCATTGGAGTAGGCTTAGGTTATGTACGTAGTCTAGGCCATACGTGTTGGAGATTGAGACTAGTAGGGCTAGGCCTACTGCTGCCTTGCA
41549	MIR4462	microRNA	microRNA_4462	[chr6:37523131-37523208:strand=-]	RefSeq	NR_039669		GGCCTCTGTGCTTCCCAGCTGCCCTAAGTCAGGAGTGGCTTTCCTGACACGGAGGGTGGCTTGGGAAATGAAAAGTGA
41665	MIR4463	microRNA	microRNA_4463	[chr6:76138113-76138199:strand=+]	RefSeq	NR_039670		AGAGCTTGTTAATAGATTATTGGTCACCACCTCCAGTTTCTGAATTTGTGAGACTGGGGTGGGGCCTGAGAATTTGCATTTCTCACA
41528	MIR4464	microRNA	microRNA_4464	[chr6:91022451-91022562:strand=+]	RefSeq	NR_039671		TTAAAAATCAGGAACCTTAGTAAGGTTTGGATAGATGCAATAAAGTATGTCCACAGCTGAAAGGACATACTTTATTGCATGTATCCAAACCTTACTAATTCAGAGTTTTGTG
41842	MIR4465	microRNA	microRNA_4465	[chr6:141004941-141005030:strand=+]	RefSeq	NR_039675		CCCAAGCTCTCATGTGTCCCCTGGCACGCTATTTGAGGTTTACTATGGAACCTCAAGTAGTCTGACCAGGGGACACATGAGAGCTTTTCA
41726	MIR4466	microRNA	microRNA_4466	[chr6:157100802-157100875:strand=-]	RefSeq	NR_039676		GAGGGGGGGGACGCGGGTGCGGGCCGGCGGGGTAGAAGCCACCCGGCCCGGCCCGGCCCGGCGAAGCCCTCCCA
41896	MIR4467	microRNA	microRNA_4467	[chr7:102111906-102111988:strand=+]	RefSeq	NR_039677		GCGGCAGAGGTGGTGGCGGCGGTAGTTATGGGCTTCTCTTTCTCACCAGCAGCCCCTGGGCCGCCGCCTCCCTCCCTGCCCGT
41533	MIR4468	microRNA	microRNA_4468	[chr7:137808494-137808577:strand=+]	RefSeq	NR_039678		CCAAGAAATGAGTCTTCTCCTGGGGCTTTGGTGGCTATGGTTGACTGGGCCACTCAGAGCAGAAGGATGAGATGGTCCCCGCTT
41556	MIR4469	microRNA	microRNA_4469	[chr8:42751330-42751428:strand=-]	RefSeq	NR_039679		GGTGGAGGGGCCGACGCGGAGAGCGGCTCTAGGTGGGTTTGGCGGCGGCGAGGACACCGCCGCTCCCTCTAGGGTCGCTCGGAGCGTGACCCTGAGAAC
41833	MIR4470	microRNA	microRNA_4470	[chr8:62627337-62627428:strand=+]	RefSeq	NR_039680		CCTGTGAGCGCGAGCCTCTTTCGGCTTTCCAGTTTGTCTCGGTCCTTTGGAACGTGGCAAACGTGGAAGCCGAGAGGGCTCTCGCGAGCGTT
41657	MIR4471	microRNA	microRNA_4471	[chr8:101394981-101395083:strand=+]	RefSeq	NR_039681		TCTTTTCCTTCCAAATTTAAAACTTAAACCTCTACTAAGTTTCCATGAAAAGAACCCATGGGAACTTAGTAGAGGTTTAAGTTTTAAATTTGAAGGGAAAAGA
41644	MIR4472-1	microRNA	microRNA_4472-1	[chr8:143257690-143257789:strand=+]	RefSeq	NR_039682		ATCTCCTCACTGGCAGACCCTTGCTCTCTCACTCTCCCTAATGGGGCTGAAGACAGCTCAGGGGCAGGGTGGGGGGTGTTGTTTTTGTTTTTTTAAGGCT
41752	MIR4472-2	microRNA	microRNA_4472-2	[chr12:116866047-116866133:strand=-]	RefSeq	NR_039683		TTATTTTTTTTGGTGGGGGTGGGGGGTGTTGTTTTTGTTTTTGAGACAGAGTCTTGCTCCGTCGCCCAGGCCGGAGTGCAGTGGCAC
41540	MIR4473	microRNA	microRNA_4473	[chr9:20411136-20411246:strand=-]	RefSeq	NR_039684		AGCAAGACAAAAGGAACAGGGGACACTTGTAATGGAGAACACTAAGCTATGGACTGCTATGGACTGCTAGTGCTCTCCGTTACAAGTATCCCCTGTTACCTTGGCTAGTAA
41821	MIR4474	microRNA	microRNA_4474	[chr9:20502253-20502350:strand=-]	RefSeq	NR_039685		AGGCTGGCATTTGCCTACCTTGTTAGTCTCATGATCAGACACAAATATGGCTCTTTGTGGCTGGTCATGAGGCTAACAAGGTAGGCACCTGGAACCAC
41697	MIR4475	microRNA	microRNA_4475	[chr9:36823526-36823606:strand=-]	RefSeq	NR_039686		CCATCTCAAAATCTCAATGAGTGTGTGGTTCTAAATGACTCATAGTCAAGGGACCAAGCATTCATTATGAAGCCTGAAAGT
41793	MIR4476	microRNA	microRNA_4476	[chr9:36893449-36893538:strand=-]	RefSeq	NR_039687		AAAGTGGGCAAAAAGCCTGTCCCTAAGTCCCTCCCAGCCTTCCAGAGTTGGTGCCAGGAAGGATTTAGGGACAGGCTTTGTGCCCACTTT
41859	MIR4477A	microRNA	microRNA_4477a	[chr9:68415298-68415398:strand=-]	RefSeq	NR_039688		TAATATTTCATCCTCCTCCCATCAATCACAAATGTCCTTAATGGCATTTAAGGATTGCTATTAAGGACATTTGTGATTCACGGGAGGAGGTTCAAATATCA
41898	MIR4477B	microRNA	microRNA_4477b	[chr9:68415298-68415398:strand=+]	RefSeq	NR_039689		TGATATTTGAACCTCCTCCCGTGAATCACAAATGTCCTTAATAGCAATCCTTAAATGCCATTAAGGACATTTGTGATTGATGGGAGGAGGATGAAATATTA
41759	MIR4478	microRNA	microRNA_4478	[chr9:124882351-124882456:strand=-]	RefSeq	NR_039690		AGAGCCCAGGGGCCGAGGCTGAGCTGAGGAGCCTCCAAACCTGTAGACAGGGTCATGCAGTACTAGGGGCGAGCCTCATCCCCTGCAGCCCTGGCCTCTGCAGGGA
41767	MIR4479	microRNA	microRNA_4479	[chr9:139781175-139781265:strand=+]	RefSeq	NR_039697		CGCTGGGCCGGAAACCAAGTCCGAGCGTGGCTGGCGCGGGAAAGTTCGGGAACGCGCGCGGCCGTGCTCGGAGCAGCGCCAGGGCACGGTC
26069	MIR448	microRNA	microRNA_448	[chrX:114058007-114058137:strand=+]	RefSeq	NR_029955		CTTCGCATGGGCCGGGAGGTTGAACATCCTGCATAGTGCTGCCAGGAAATCCCTATTTCATATAAGAGGGGGCTGGCTGGTTGCATATGTAGGATGTCCCATCTCCCAGCCCACTTCGTCATGACAGACAC
41716	MIR4480	microRNA	microRNA_4480	[chr10:12620742-12620832:strand=+]	RefSeq	NR_039700		CCTGACCATTGCAGAGGTGAGTTGACCTCCACAGGGCCACCCAGGGAGTAAGTAGCCAAGTGGAAGTTACTTTACCTCTGTGATGATTTGC
41781	MIR4481	microRNA	microRNA_4481	[chr10:12695127-12695206:strand=-]	RefSeq	NR_039701		GGTCATCACAGGAGTGGGCTGGTGGTTTTTTAAGAGGAAGGGAGACCTAAGCTAGCACATGAGCACGCTCAGCCCCCCAG
41792	MIR4482	microRNA	microRNA_4482	[chr10:106028084-106028173:strand=-]	RefSeq	NR_039702		AAAATTGAATAGTGAGCAACCCAGTGGGCTATGGAAATGTGTGGAAGATGGCATTTCTATTTCTCAGTGGGGCTCTTACCTATTACTCAT
41761	MIR4483	microRNA	microRNA_4483	[chr10:115537742-115537823:strand=-]	RefSeq	NR_039703		CTAGTCCTTGAAAAAACAACATACTTAGTGCATACCCATATAATATTAGGGGTGGTCTGTTGTTGTTTTTCTTTTGAGACAG
41799	MIR4484	microRNA	microRNA_4484	[chr10:127508299-127508401:strand=+]	RefSeq	NR_039704		GCAGTGTCTGGGGTTTCCTCTGCCTTTTTTTCCAATGAAAATAACGAAACCTGTTATTTCCCATTGAGGGGGAAAAAGGCGGGAGAAGCCCCAGCAGAAATGA
41628	MIR4485	microRNA	microRNA_4485	[chr11:10529807-10529883:strand=-]	RefSeq	NR_039705		TCTCAGTATTAGAGGCACCGCCTGCCCAGTGACATGCGTTTAACGGCCGCGGTACCCTAACTGTGCAAAGGTAGCAT
41566	MIR4486	microRNA	microRNA_4486	[chr11:19596847-19596929:strand=+]	RefSeq	NR_039706		GCAGGTGGAAGCATGCTGGGCGAGGCTGGCATCTAGCACAGGCGGTAGATGCTTGCTCTTGCCATTGCAATGAGAAAGGAGCC
41851	MIR4487	microRNA	microRNA_4487	[chr11:47422511-47422603:strand=+]	RefSeq	NR_039707		GCAGAAGGGAACTGTCCTTCAGCCAGAGCTGGCTGAAGGGCAGAAGGGAACTGTCCTTCAGCCAGAGCTGGCTGAAGGGCAGAAGGGAACTGT
41599	MIR4488	microRNA	microRNA_4488	[chr11:61276058-61276139:strand=+]	RefSeq	NR_039708		TGGATGGGCAGGTAGGGGGCGGGCTCCGGCGCTGGGACCCCACTAGGGTGGCGCCTTGGCCCCGCCCCGCCCCGCCCTCCCT
41685	MIR4489	microRNA	microRNA_4489	[chr11:65416653-65416734:strand=+]	RefSeq	NR_039709		CTGGCGGGCTGGGGGTGGGGCTAGTGATGCAGGACGCTGGGGACTGGAGAAGTCCTGCCTGACCCTGTCCCACCCCACAGGA
41871	MIR4490	microRNA	microRNA_4490	[chr11:90288932-90289035:strand=-]	RefSeq	NR_039711		AGTATGTAGTATAGTTTCTGCAATGCTCAAATCTCTGGCCAAAGACCAGAACTTAATGGTCTCTGGTAAGAGATTTGGGCATATTAGAAACTAAACTAATTACC
41808	MIR4491	microRNA	microRNA_4491	[chr11:111218472-111218559:strand=+]	RefSeq	NR_039712		ATAAACCTGGACATTTGGTCACACCAGTCCACATTAACGTGGACCAGACAATATTAATGTGGACTGGTGTGACCAAAAGTCCAGGCTT
41563	MIR4492	microRNA	microRNA_4492	[chr11:118781407-118781506:strand=+]	RefSeq	NR_039713		GCGGACAGGACTGCAGCGTGCTTCTCCAGGCCCCGCGCGCGGACAGACACACGGACAAGTCCCGCCAGGGGCTGGGCGCGCGCCAGCCGGCAAGAGCTTG
41778	MIR4493	microRNA	microRNA_4493	[chr11:123252138-123252230:strand=-]	RefSeq	NR_039714		AGAATCTCAACCAGAGATGGGAAGGCCTTCCGGTGATTATCACAGCCATGCCTTTACCTCCAGAAGGCCTTTCCATCTCTGTCTAATAAGAGG
41731	MIR4494	microRNA	microRNA_4494	[chr12:47757959-47758062:strand=-]	RefSeq	NR_039715		TGTTTTCTGAAGTTTTAGTTACCCTGGTCATCTGCAGTCTGAAAATACAAAATGGAAAATTCCAGACTGTGGCTGACCAGAGGTAACTGAAACCTCAGAAAGTA
41693	MIR4495	microRNA	microRNA_4495	[chr12:98332824-98332909:strand=-]	RefSeq	NR_039716		AACTGAGGCTAAGAAATGTAAACAGGCTTTTTGCTCAGTGGAGTTATTTTGAGCAAAAAGCTTATTTACATTTCTGAGTCTCAGTT
41569	MIR4496	microRNA	microRNA_4496	[chr12:109029576-109029656:strand=+]	RefSeq	NR_039717		TGCTTTGCATACATCAGCTCATATAATCCTCGAAGCTGCCTTTAGAAATGAGGAAACTGAAGCTGAGAGGGAGAATGTGCC
41737	MIR4497	microRNA	microRNA_4497	[chr12:110271143-110271251:strand=+]	RefSeq	NR_039718		GGCCCCACTTACCTCCGGGACGGCTGGGCGCCGGCGGCCGGGAGATCCGCGCTTCCTGAATCCCGGCCGGCCCGCCCGGCGCCCGTCCGCCCGCGGGTCCCTCCTCCGC
41838	MIR4498	microRNA	microRNA_4498	[chr12:120593228-120593313:strand=-]	RefSeq	NR_039719		AGTGGGAAGAAGGGCTGGGCTGGCAGGGCAAGTGCTGCAGATCTTTGTCTAAGCAGCCCCTGCCTTGGATCTCCCACAGGCTCTGG
41739	MIR4499	microRNA	microRNA_4499	[chr13:21007907-21007995:strand=-]	RefSeq	NR_039721		AATCGCAGAGAAGACTGAGAGGAGGGAACTGGTGAGTTGTACATAGAAATGCTTTCTAACTCCTTGTCTCAGTCTGTTTTTGCTACCAG
27645	MIR449A	microRNA	microRNA_449a	[chr5:54466350-54466460:strand=-]	RefSeq	NR_029960		CTCTGGATACCTGTGTGTGATGAGCTGGCAGTGTATTGTTAGCTGGTTGAATATGTGAATGGCATCGGCTAACATGCAACTGCTGTCTTATTGCATATACAATGAACATCA
32794	MIR449B	microRNA	microRNA_449b	[chr5:54466464-54466580:strand=-]	RefSeq	NR_030387		GAATCGGCAGTGACCTGAATCAGGTAGGCAGTGTATTGTTAGCTGGCTGCTTGGGTCAAGTCAGCAGCCACAACTACCCTGCCACTTGCTTCTGGATAAATTCTTCTTGTCAATGAA
37302	MIR449C	microRNA	microRNA_449c	[chr5:54468080-54468191:strand=-]	RefSeq	NR_031572		AAAGGATAAAGCTGGGATGTGTCAGGTAGGCAGTGTATTGCTAGCGGCTGTTAATGATTTTAACAGTTGCTAGTTGCACTCCTCTCTGTTGCATTCAGAAGCACGCCCCCCA
41853	MIR4500	microRNA	microRNA_4500	[chr13:88270910-88271005:strand=-]	RefSeq	NR_039722		TAGCAGAGCCCAGGAGAGAAAGTACTGCCCAGAAGCTAAAGTGTAGATCAAACGCATAATGGCTGAGGTAGTAGTTTCTTGAACTTATTTGTGAGC
41650	MIR4501	microRNA	microRNA_4501	[chr13:97079473-97079556:strand=+]	RefSeq	NR_039723		TATCACTTGTTATGTGACCTCGGATGAATCACTGAAATATGTCTGAGCTTCTGTTTCATCAGATGTCACATTTTATAAGTGATA
41534	MIR4502	microRNA	microRNA_4502	[chr13:115039293-115039393:strand=+]	RefSeq	NR_039724		TGATCCTCTAAGCCTTTAGCAAGTTGTAATCTTTTTGCTGATGGAGGGTCTTGCCTCCATGGGGATGGCTGATGATGATGGTGCTGAAGGCTGGGGTGACC
41675	MIR4503	microRNA	microRNA_4503	[chr14:37421504-37421606:strand=-]	RefSeq	NR_039725		ATTGAAATTGACAATGTAGATATTTAAGCAGGAAATAGAATTTACATATAAATTTCTATTTGTTTCTATTTCCTGCTTAAATATCTACATTGCCAAAAACCAA
41624	MIR4504	microRNA	microRNA_4504	[chr14:50766563-50766674:strand=-]	RefSeq	NR_039726		TTTATTTCACCTAAGATAATGTCCTCCAGGTTCATCTCTGTTGTCATTTGTGGCATGGACCATTTGTGACAATAGAGATGAACATGGAGGATATTATCTTAAGTATTTCTCA
41743	MIR4505	microRNA	microRNA_4505	[chr14:74225440-74225532:strand=+]	RefSeq	NR_039727		AGCTCTCGCTGGAGGCTGGGCTGGGACGGACACCCGGCCTCCACTTTCTGTGGCAGGTACCTCCTCCATGTCGGCCCGCCTTGGGGCTGAAGC
41663	MIR4506	microRNA	microRNA_4506	[chr14:94414562-94414658:strand=-]	RefSeq	NR_039728		ATATCCACCATGGCCTCTGCCATCAGACCATCTGGGTTCAAGTTTGGCTCCATCTTTATGAAATGGGTGGTCTGAGGCAAGTGGTCTAGGTGTTCTG
41642	MIR4507	microRNA	microRNA_4507	[chr14:106324283-106324354:strand=-]	RefSeq	NR_039730		GCCAGGCTGATCTGGGCTGAGCCGAGCTGGGTTAAGCCGAGCTGGGTTGGGCTGGGCTGGGTTGGGCTGGGC
41659	MIR4508	microRNA	microRNA_4508	[chr15:23807199-23807288:strand=-]	RefSeq	NR_039731		GGCGGGGTCCAGGACCCAGCGGGGCTGGGCGCGCGGAGCAGCGCTGGGTGCAGCGCCTGCGCCGGCAGCTGCAAGGGCCGCAGAAATTAA
41860	MIR4509-1	microRNA	microRNA_4509-1	[chr15:28671627-28671740:strand=+chr15:22675138-22675251:strand=-; chr15:28735888-28736001:strand=-]	RefSeq	NR_039732	[HGNC=41537; HGNC=41610]	CTACAGAAAGCTTTAATACTATCTCAAACTAAAGGATATAGAAGGTTTTCCCTTTCTCTTGCCCTGAAACCTTCTGTATCCTTTATTTTGAGATAGTATTAGAATTCTTACTAT
28008	MIR450A1	microRNA	microRNA_450a-1	[chrX:133674361-133674471:strand=-]	RefSeq	NR_029962		AGGCAATCAAAAACGATACTAAACTGTTTTTGCGATGTGTTCCTAATATGCACTATAAATATATTGGGAACATTTTGCATGTATAGTTTTGTATCAATATACAGATGAAAA
32137	MIR450A2	microRNA	microRNA_450a-2	[chrX:133674528-133674647:strand=-]	RefSeq	NR_030227		ATAAAGGTGACCAAAGAAAGATGCTAAACTATTTTTGCGATGTGTTCCTAATATGTAATATAAATGTATTGGGGACATTTTGCATTCATAGTTTTGTATCAATAATATGGGGAAAAGAGG
33642	MIR450B	microRNA	microRNA_450b	[chrX:133674205-133674302:strand=-]	RefSeq	NR_030587		AATGTAAGATGCAGAATTATTTTTGCAATATGTTCCTGAATATGTAATATAAGTGTATTGGGATCATTTTGCATCCATAGTTTTGTATCAACATATGG
32053	MIR451	microRNA	microRNA_451	[chr17:27188377-27188468:strand=-]	RefSeq	NR_029970		TGCCAGGGCACTTGGGAATGGCAAGGAAACCGTTACCATTACTGAGTTTAGTAATGGTAATGGTTCTCTTGCTATACCCAGAAAACGTGCCA
41708	MIR4510	microRNA	microRNA_4510	[chr15:36219047-36219134:strand=+]	RefSeq	NR_039735		GTGGAATAGTGTGTATGTGAGGGAGTAGGATGTATGGTTGTTAGATAGACAACTACAATCTTTTCTCACAACAGACAGAGCCTGTCAT
41589	MIR4511	microRNA	microRNA_4511	[chr15:66011574-66011680:strand=-]	RefSeq	NR_039736		TATTAAAAAAAAAAAAAAGGGAAAGAAGAACTGTTGCATTTGCCCTGCACTCAGTTTGCACAGGGTAAATGCAATAGTTCTTCTTTCCCTTTTTTTAAAAGTCTGTT
41701	MIR4512	microRNA	microRNA_4512	[chr15:66789286-66789382:strand=-]	RefSeq	NR_039737		AATGCAGCCCCTCAGCCCGGGCAATATAGTGAGACCTCGTCTCTACAAAAAATTGAGACAGGGCCTCACTGTATCGCCCAGGCTGGAGTGCAGTGAC
41855	MIR4513	microRNA	microRNA_4513	[chr15:75081003-75081108:strand=-]	RefSeq	NR_039738		TCCTGGCCACATTCTAGGTGGGGAGACTGACGGCTGGAGGCCCATAAGCTGTCTAAAACTTCGGCCCCCAGATTTCTGGTCTCCCCACTTCAGAACCAGGATCTGC
41845	MIR4514	microRNA	microRNA_4514	[chr15:81289748-81289824:strand=-]	RefSeq	NR_039739		GAACTGACAGGTTGAGACAGGCAGGATTGGGGAAACATCTTTTACCTCGTCTCTTGCCTGTTTTAGAAGGTGCATCC
41800	MIR4515	microRNA	microRNA_4515	[chr15:83736077-83736177:strand=+]	RefSeq	NR_039740		GTGCGCGGCCGCGGGAGGTGTAACAGGACTGGACTCCCGGCAGCCCCAGGGCAGGGGCGTGGGGAGCTGGTCCTAGCTCAGCGCTCCCGGAGGTGGAGCTT
41617	MIR4516	microRNA	microRNA_4516	[chr16:2183110-2183215:strand=+]	RefSeq	NR_039741		ATGGGTCAGGAGGGAGAAGGGTCGGGGCAGGGAGGGCAGGGCAGGCTCTGGGGTGGGGGGTCTGTGAGTCAGCCACGGCTCTGCCCACGTCTCCCCACGAAGCTTC
41878	MIR4517	microRNA	microRNA_4517	[chr16:28969894-28969992:strand=+]	RefSeq	NR_039742		ATACCTTGCCAGGTAAATATGATGAAACTCACAGCTGAGGAGCTTAGCAAGTAGCTAAGGCCAGAGCTTGTGTTTGGGTGGTGTGGCTGGGGGCATGGA
41809	MIR4518	microRNA	microRNA_4518	[chr16:30515230-30515332:strand=+]	RefSeq	NR_039743		TAGGACACAGTGGGGGAAAAGTGCTGGGATTGATTAGTGATGTCTGCTGGGGAACCGGGGCTCAGGGATGATAACTGTGCTGAGAAGCCCCCTGGGTGTGCTG
41544	MIR4519	microRNA	microRNA_4519	[chr16:30886577-30886654:strand=-]	RefSeq	NR_039744		GACCTCGGGCAACCTCAGCAGTGCGCAGGGCTGCACTGTCTCCGTCTGCGGCCTGCAGTAAGCGGGTAGGGGATATGT
41655	MIR451B	microRNA	microRNA_451b	[chr17:27188379-27188466:strand=+]	RefSeq	NR_039876		GCACGTTTTCTGGGTATAGCAAGAGAACCATTACCATTACTAAACTCAGTAATGGTAACGGTTTCCTTGCCATTCCCAAGTGCCCTGG
32054	MIR452	microRNA	microRNA_452	[chrX:151128090-151128194:strand=-]	RefSeq	NR_029973		TCTTATAATTGCTAAGCACTTACAACTGTTTGCAGAGGAAACTGAGACTTTGTAACTATGTCTCAGTCTCATCTGCAAAGAAGTAAGTGCTTTGCCAAGCTCCTT
41775	MIR4520A	microRNA	microRNA_4520a	[chr17:6558749-6558838:strand=-]	RefSeq	NR_039745		AGCGCTTACTGTGTGCCACCTGCGTGTTTTCTGTCCAAATCAGAAAAGGATTTGGACAGAAAACACGCAGGAAGAAGGAATCAACCCCTG
41839	MIR4520B	microRNA	microRNA_4520b	[chr17:6558758-6558831:strand=+]	RefSeq	NR_039874		ATTCCTTCTTCCTGCGTGTTTTCTGTCCAAATCCTTTTCTGATTTGGACAGAAAACACGCAGGTGGCACACAGT
41813	MIR4521	microRNA	microRNA_4521	[chr17:8090253-8090332:strand=+]	RefSeq	NR_039746		CCCATCCTCGTCGGCTAAGGAAGTCCTGTGCTCAGTTTTGTAGCATCAAAACTAGGATTTCTCTTGTTACCCCCAGTCAC
41668	MIR4522	microRNA	microRNA_4522	[chr17:25620926-25621032:strand=-]	RefSeq	NR_039748		CCGGCCCGGCGCGGGCGTTGCCTGGGGGCCTCGCAGGGGGAGATCCAGCCCAGGCTGGTTCCGCTGACTCTGCCTGTAGGCCGGTGGCGTCTTCTGGGCCTGGATGG
41583	MIR4523	microRNA	microRNA_4523	[chr17:27717670-27717758:strand=+]	RefSeq	NR_039749		AGGGGCCGCGGCGGGGGACCGAGAGGGCCTCGGCTGTGTGAGGACTAGAGGCGGCCGAGGCCCGGGCCGGTTCCCCCGAGGCGGCGACG
41771	MIR4524	microRNA	microRNA_4524	[chr17:67095695-67095783:strand=-]	RefSeq	NR_039750		TTCCTCTTTGGAACGATAGCAGCATGAACCTGTCTCACTGCAGAATTATTTTGAGACAGGCTTATGCTGCTATCCTTCAAAAGAACACA
41903	MIR4525	microRNA	microRNA_4525	[chr17:80626099-80626193:strand=-]	RefSeq	NR_039751		CGGTGCTTTTGTCAGAGGGGGGATGTGCATGCTGGTTGGGGTGGGCTGCCTGTGGACCAATCAGCGTGCACTTCCCCACCCTGAAGACCACAAAA
41618	MIR4526	microRNA	microRNA_4526	[chr18:13611103-13611209:strand=+]	RefSeq	NR_039752		TGGAGGACCCTGCGGTGACATCAGGGCCCAGTCCCTGCTGTCATGCCCCAGGTGACGTGCTGGGCTGACAGCAGGGCTGGCCGCTAACGTCACTGTCCTGGCTTCTA
41633	MIR4527	microRNA	microRNA_4527	[chr18:44906857-44906946:strand=+]	RefSeq	NR_039753		GAAGCAGAGGCCAGAAGTGGTCTGCAAAGAGATGACTGTGAATCCAAGATCCACATCAGCTCTGTGCTGCCTACATCTGACTTCTCCGGG
41547	MIR4528	microRNA	microRNA_4528	[chr18:50763461-50763570:strand=+]	miRBase	hsa-mir-4528		ATATATTATATATTCTACTGAGAGTACAGATCTTTATATATATGATCATTATATGTATGATGAGATCATTATATGTATGATCTGGACACCCAGTAGAATCTAGCTCATTA
41703	MIR4529	microRNA	microRNA_4529	[chr18:53146442-53146539:strand=+]	RefSeq	NR_039754		AACTTCCCCAATGACAGGCCATCAGCAGTCCAATGAAGACATGAAGACCCAATGTCTTCATTGGACTGCTGATGGCCCGTCACTGGGAAAGTTATTTA
41764	MIR4530	microRNA	microRNA_4530	[chr19:39900253-39900328:strand=-]	RefSeq	NR_039755		ATCCCGTCCCCGACCGCACCCGCCCGAAGCTGGGTCAAGGAGCCCAGCAGGACGGGAGCGCGGCGCCCCCGACGCC
41872	MIR4531	microRNA	microRNA_4531	[chr19:45156946-45157012:strand=-]	RefSeq	NR_039756		GAGAGCAGAAGCCTAGGAGTCCTTGGTCAGTGGGGACATGGAGAAGGCTTCTGAGGAGCTGCTTTTC
41869	MIR4532	microRNA	microRNA_4532	[chr20:56470440-56470510:strand=+]	RefSeq	NR_039757		ATCACACTGTACAGACCCCGGGGAGCCCGGCGGTGAAGCTCCTGGTATCCTGGGTGTCTGAAGACAAAGGT
41886	MIR4533	microRNA	microRNA_4533	[chr20:59053159-59053249:strand=+]	RefSeq	NR_039758		AAACTCGTCATGAGAATGTGGAAGGAGGTTGCCGGACGCTGCTGGCTGCCTTCCAGCGTCCACTTCCCTTTCTCTCTCTCCTGACACAGCT
41692	MIR4534	microRNA	microRNA_4534	[chr22:38384791-38384870:strand=+]	RefSeq	NR_039759		TCCCTGAGGCTGTGAATGACCCCCTTCCAGAGCCAAAATCACCAGGGATGGAGGAGGGGTCTTGGGTACTGGACCCACCA
41629	MIR4535	microRNA	microRNA_4535	[chr22:49176097-49176175:strand=+]	RefSeq	NR_039761		CCTGAGCTGAAACTGGGTCCCAGTCTTCACAGTTGGTTTCTGACACGTGGACCTGGCTGGGACGATGTGGCTTGAGCAG
41730	MIR4536	microRNA	microRNA_4536	[chrX:55477883-55477963:strand=+]	RefSeq	NR_039764		ACATACATATATGTGTGGTAGATATATGCACTGTATATAAACATAATGTGGTAGATATATGCACGATATAGGTATGTATGT
41682	MIR4537	microRNA	microRNA_4537	[chr14:106325643-106325732:strand=-]	miRBase	hsa-mir-4537		TCAGCAGAGCTGAGCCGAGCTGAGCTTAGCTGGGCTGAGCTAACCAGGGCTGGGCTGAGCTGGGCTGAGCTGAGCTGAGCTGAACTGGGC
41664	MIR4538	microRNA	microRNA_4538	[chr14:106324324-106324421:strand=-]	miRBase	hsa-mir-4538		GGGCTGAGCTGAGCTTGGATGAGCTGGGCTGAACTGGGCTGGGTTGAGCTGGGCTGGGCTGAGTTGAGCCAGGCTGATCTGGGCTGAGCCGAGCTGGG
41546	MIR4539	microRNA	microRNA_4539	[chr14:106323672-106323751:strand=-]	miRBase	hsa-mir-4539		TGAGCTGGGCTGAGCTGGGCTCTGCTGTGCTGTGCTGAGCAGGGCTGAGCTGAACTGGGCTGAGCTGGGCTGAGCTGGGC
33137	MIR454	microRNA	microRNA_454	[chr17:57215109-57215243:strand=-]	RefSeq	NR_030411		TAAAAAAAATTCTGTTTATCACCAGATCCTAGAACCCTATCAATATTGTCTCTGCTGTGTAAATAGTTCTGAGTAGTGCAATATTGCTTATAGGGTTTTGGTGTTTGGAAAGAACAATGGGCAGGCTGCAGAAAG
41670	MIR4540	microRNA	microRNA_4540	[chr9:36864241-36864315:strand=-]	RefSeq	NR_039766		GGAGGCTGAGAAGCTGCATGGACCAGGACTTGGCACCTTTGGCCTTAGTCCTGCCTGTAGGTTTACCAGCCTTAG
32344	MIR455	microRNA	microRNA_455	[chr9:116971704-116971819:strand=+]	RefSeq	NR_030255		CCTGCGCCCTTCCCTGGCGTGAGGGTATGTGCCTTTGGACTACATCGTGGAAGCCAGCACCATGCAGTCCATGGGCATATACACTTGCCTCAAGGCCTATGTCATCGAGGAGCCAC
41593	MIR4632	microRNA	microRNA_4632	[chr1:12251752-12251849:strand=+]	RefSeq	NR_039775		GAGTGCTGGGCTGTCTGGGAGGGCAGCGTGGGTGTGGCGGAGGCAGGCGTGACCGTTTGCCGCCCTCTCGCTGCTCTAGACCAGGTGGAAACTCAAGC
41822	MIR4633	microRNA	microRNA_4633	[chr5:128433371-128433469:strand=+]	RefSeq	NR_039776		GCAGGTTACATGGCAAGTCTCCGCATATGCCTGGCTAGCTCCTCCACAAATGCGTGTGGAGGAGCTAGCCAGGCATATGCAGAGCGTCACTTACAGCCG
41559	MIR4634	microRNA	microRNA_4634	[chr5:174178727-174178800:strand=+]	RefSeq	NR_039777		TTCACTCCGGGGACAAGGGCGGCGCGACCGGCCCGGGGCTCTTGGGCGGCCGCGTTTCCCCTCCCACCGGCTGC
41748	MIR4635	microRNA	microRNA_4635	[chr5:1063001-1063099:strand=-]	RefSeq	NR_039778		GCTGGCGGTCCCGGGACTTTGTGGGTTCTGACCCCACTTGGATCACGCCGACAACACTGGTCTTGAAGTCAGAACCCGCAAAGTCCTGGTTTCTTCCGG
41798	MIR4636	microRNA	microRNA_4636	[chr5:9053918-9054017:strand=-]	RefSeq	NR_039779		CACTGAGCTATAGATTCAGAACTCGTGTTCAAAGCCTTTAGCCCAGCAATGGGAGAGTGCTAAAGGCTTCAAGCACGAGTTCTGAATCTATGGCATGTTA
41651	MIR4637	microRNA	microRNA_4637	[chr5:14826028-14826131:strand=-]	RefSeq	NR_039780		TTAGTTAGGACCCTTACTTGGATCTGCAATTAGTATTTTAATCATAGATTGTATTTAGTTAGTTTTTAATACTAACTGCAGATTCAAGTGAGGGTTCTAACCCT
41841	MIR4638	microRNA	microRNA_4638	[chr5:180649556-180649643:strand=-]	RefSeq	NR_039781		AGGACCTGCGGACTCGGCTGCGGTGGACAAGTCCGGCTCCAGAACCTGGACACCGCTCAGCCGGCCGCGGCAGGGGTCCCCGGGCCTG
41645	MIR4639	microRNA	microRNA_4639	[chr6:16141768-16141871:strand=+]	RefSeq	NR_039782		CTTAAAAGTGACTGTGAAATTGCTAAGTAGGCTGAGATTGATGTCAGGTTATCCCCAAGCATAACCTCACTCTCACCTTGCTTTGCAGGCATATCTTTTTCTTG
41561	MIR4640	microRNA	microRNA_4640	[chr6:30858650-30858759:strand=+]	RefSeq	NR_039783		TAAGTGGCCACTGTGGGCTGGGCCAGGGAGCAGCTGGTGGGTGGGAAGTAAGATCTGACCTGGACTCCATCCCACCCACCCCCTGTTTCCTGGCCCACAGGTGATCTCAG
41835	MIR4641	microRNA	microRNA_4641	[chr6:41566442-41566541:strand=+]	RefSeq	NR_039784		CAGAGTTCTGGGTGAGTTTGGGGGGCAGGGGGCAGAGGGCATCAGAGGACAGCCGCCTGGTGCCCATGCCATACTTTTGCCTCAGCCACCAGGTGCAGGT
41865	MIR4642	microRNA	microRNA_4642	[chr6:44403368-44403469:strand=+]	RefSeq	NR_039785		TCAAATAGGGCACAACTGCATGGCATCGTCCCCTGGTGGCTGTGGCCTAGGGCAAGCCACAAAGCCACTCAGTGATGATGCCAGCAGTTGTGCCCTACTTAA
41814	MIR4643	microRNA	microRNA_4643	[chr6:92231368-92231465:strand=+]	RefSeq	NR_039786		ATTAAAGTATGTGTGCCCTAGCATTTATAATCATGTGTTCATTCACATGATCATAAGTGGACACATGACCATAAATGCTAAAGCACACTTACTTCTAC
41687	MIR4644	microRNA	microRNA_4644	[chr6:170639839-170639942:strand=+]	RefSeq	NR_039787		TGGACCATCTGCGGCGGTGCTCTGCCTCTTTCTCCATCCACCCTGGTCCAGGTCCACAGCAGTGGAGAGAGAAAAGAGACAGAAGGATGGCCGTGGTCAGCGCA
41689	MIR4645	microRNA	microRNA_4645	[chr6:2854255-2854351:strand=-]	RefSeq	NR_039788		TCAGTTTCCATGATAGGGAAACCAGGCAAGAAATATTGTCTCCTCAAGTTGCGACGAGACAGTAGTTCTTGCCTGGTTTCTCTATCATGGAGTCTTG
41543	MIR4646	microRNA	microRNA_4646	[chr6:31668796-31668878:strand=-]	RefSeq	NR_039789		TTGGGGCTGAACTGGGAAGAGGAGCTGAGGGACATTGCGGAGAGGGTCTCACATTGTCCCTCTCCCTTCCCAGGTTACTTGAG
41594	MIR4647	microRNA	microRNA_4647	[chr6:44221933-44222032:strand=-]	RefSeq	NR_039790		TGCTGCTTTCCCAGGAGGGTGAAGATGGTGCTGTGCTGAGGAAAGGGGATGCAGAGCCCTGCCCAGCACCACCACCTCCTATGCTCCTGGATCCCTAGGC
41560	MIR4648	microRNA	microRNA_4648	[chr7:2566698-2566796:strand=+]	RefSeq	NR_039791		CCGCCAGTGTTGTGGGACTGCAAATGGGAGCTCAGCACCTGCCTGCCACCCACGCAGACCAGCCCCTGCTCTGTTCCCACAGGTTCCGCTCCATCCACT
41852	MIR4649	microRNA	microRNA_4649	[chr7:44150431-44150533:strand=+]	RefSeq	NR_039792		TGGCTCTGCTCCCATTGTCTGGGCGAGGGGTGGGCTCTCAGAGGGGCTGGCAGTACTGCTCTGAGGCCTGCCTCTCCCCAGACCTTTCATGGGAACGTGGACA
41755	MIR4650-1	microRNA	microRNA_4650-1	[chr7:66579299-66579394:strand=-chr7:72162864-72162959:strand=+]	RefSeq	NR_039793	[HGNC=41810]	CATGTTGCCTTTCTGTAGAGATTATCAGGCCTCTTTCTACCTTCCAAGGCTCAGAAGGTAGAATGAGGCCTGACATATCTGCAGGAAAAAAAAGGA
41647	MIR4651	microRNA	microRNA_4651	[chr7:75544505-75544597:strand=+]	RefSeq	NR_039795		CTATCTTTCGCGGCGACGGCGGGGTGGGTGAGGTCGGGCCCCAAGACTCGGGGTTTGCCGGGCGCCTCAGTTCACCGCGGCCGCCTGGCTCTC
41615	MIR4652	microRNA	microRNA_4652	[chr7:93346230-93346327:strand=+]	RefSeq	NR_039796		CGTTTGACTCTATTGGACGAGGGGACTGGTTAATAGAACTAACTAACCAGAACTATTTTGTTCTGTTAACCCATCCCCTCATCTAATAGAGTATAAAC
41562	MIR4653	microRNA	microRNA_4653	[chr7:100802744-100802846:strand=+]	RefSeq	NR_039797		CCAGTCTCCTTTGTCCAATTCTCTGAGCAAGGCTTAACACCAAAGGGTTAAGGGTTTGCTCTGGAGTTAAGGGTTGCTTGGAGAATTGGAGAAGGGGCACCTG
41643	MIR4654	microRNA	microRNA_4654	[chr1:162126887-162126982:strand=+]	RefSeq	NR_039798		TGGTATGGGGCTGGCTGGTTGTGGGATCTGGAGGCATCTGGGGTTGGAATGTGACCCCAGTCTCCTTTTCCCTCATCATCTGCCAGCCCTTATGGC
41754	MIR4655	microRNA	microRNA_4655	[chr7:1883806-1883899:strand=-]	RefSeq	NR_039799		ACACTTCTCCCCAAGGGCACACCGGGGATGGCAGAGGGTCGTGGGAAAGTGTTGACCCTCGTCAGGTCCCCGGGGAGCCCCTGGCAGGCCGTTC
41749	MIR4656	microRNA	microRNA_4656	[chr7:4828186-4828280:strand=-]	RefSeq	NR_039800		ATCGGGACAAAGGCTGGCGTGGGCTGAGGGCAGGAGGCCTGTGGCCGGTCCCAGGCCTCCTGCTTCCTGGGCTCAGGCTCGGTTTGTCCATCTGC
41706	MIR4657	microRNA	microRNA_4657	[chr7:44921337-44921409:strand=-]	RefSeq	NR_039801		GAATAGAAAGAATGTGGAAGTGGTCTGAGGCATATAGAGTATATGCCAAGAACACTACCATATATGGCATCAG
41673	MIR4658	microRNA	microRNA_4658	[chr7:99754218-99754302:strand=-]	RefSeq	NR_039802		CTACCCCAAAGCTGCCCTTCACTCAGAGCATCTACACCCACTACCGGTGAGTGTGGATCCTGGAGGAATCGTGGCGTTCGCCTTT
41857	MIR4659A	microRNA	microRNA_4659a	[chr8:6602675-6602775:strand=+]	RefSeq	NR_039803		TTCTTTGGAAGAAACTGCTGAAGCTGCCATGTCTAAGAAGAAAACTTTGGAGAAAAATTTTCTTCTTAGACATGGCAACGTCAACAGTTTCTAAGCTCTTG
41530	MIR4659B	microRNA	microRNA_4659b	[chr8:6602679-6602771:strand=-]	RefSeq	NR_039807		AGCTTAGAAACTGTTGACGTTGCCATGTCTAAGAAGAAAATTTTTCTCCAAAGTTTTCTTCTTAGACATGGCAGCTTCAGCAGTTTCTTCCAA
38359	MIR466	microRNA	microRNA_466	[chr3:31203186-31203289:strand=-]	miRBase	hsa-mir-466		ATATTTGTATGTGTGTGTATATGTGTGTTGCATGTGTGTATATGTGTGTATATATGTACACATACACATACACGCAACACACATATATACATGCACACACCCAC
41861	MIR4660	microRNA	microRNA_4660	[chr8:8905945-8906038:strand=+]	RefSeq	NR_039804		AGACAGCCAAACTCCTTCTGCAGCTCTGGTGGAAAATGGAGAAGACTTTTCCTTTCCTCCATCTCCCCCAGGGCCTGGTGGAGTGAGGCGTTGC
41582	MIR4661	microRNA	microRNA_4661	[chr8:92217703-92217797:strand=+]	RefSeq	NR_039805		ATATCAGGTATTTACTCTGAACTAGCTCTGTGGATCCTGACAGACAGCCTGATAGACAGGATCCACAGAGCTAGTCCAGAGTAAAAGACCTAAAT
41826	MIR4662A	microRNA	microRNA_4662a	[chr8:125834217-125834303:strand=+]	RefSeq	NR_039806		TACCACAGTGTCTATTTAGCCAATTGTCCATCTTTAGCTATTCTGAATGCCTAAAGATAGACAATTGGCTAAATAGAAATTGTGGTA
41607	MIR4662B	microRNA	microRNA_4662b	[chr8:125834210-125834310:strand=-]	RefSeq	NR_039809		ATGGATGTACCACAATTTCTATTTAGCCAATTGTCTATCTTTAGGCATTCAGAATAGCTAAAGATGGACAATTGGCTAAATAGACACTGTGGTACACAATG
41623	MIR4663	microRNA	microRNA_4663	[chr8:124228018-124228113:strand=-]	RefSeq	NR_039808		GGTTTGCCTTCTGTGGTGGAGCTGAGCTCCATGGACGTGCAGTGGCATCTGTCATTGCTGCCTTCCTGGAGCTCAGGCCCTTGCAGAGGCAGTCTG
41777	MIR4664	microRNA	microRNA_4664	[chr8:144815243-144815333:strand=-]	RefSeq	NR_039810		CACTGACCCCGTTGGGGGCTGGGGTGCCCACTCCGCAAGTTATCACTGAGCGACTTCCGGTCTGTGAGCCCCGTCCTCCGCACCCCACCTT
41696	MIR4665	microRNA	microRNA_4665	[chr9:6007816-6007914:strand=+]	RefSeq	NR_039811		GGAACAGCCGCTCGAGGTGCTGGGGGACGCGTGAGCGCGAGCCGCTTCCTCACGGCTCGGCCGCGGCGCGTAGCCCCCGCCACATCGGGCCTGGCTCTC
41750	MIR4666	microRNA	microRNA_4666	[chr1:228649765-228649863:strand=+]	RefSeq	NR_039812		GTGAGTGACAATCACTTAAATACATGTCAGATTGTATGCCTACAAAATCCCTCCAGACTGGCATACAATCTGACATGTATTTAAGAGATTGCCCCTCAC
41723	MIR4667	microRNA	microRNA_4667	[chr9:35608074-35608172:strand=+]	RefSeq	NR_039813		CCTAGAGGTTGAGGTTCTGACTGGGGAGCAGAAGGAGAACCCAAGAAAAGCTGACTTGGAGGTCCCTCCTTCTGTCCCCACAGGACTTTGGCCTGGATG
41545	MIR4668	microRNA	microRNA_4668	[chr9:114694370-114694459:strand=+]	RefSeq	NR_039814		TGATTATTTGAGGGAAAAAAAAAAGGATTTGTCTTGTAGCCAGGATATTGTTTTAAAGAAAATCCTTTTTGTTTTTCCAGGTGGACCAAA
41558	MIR4669	microRNA	microRNA_4669	[chr9:137271247-137271328:strand=+]	RefSeq	NR_039816		CTGAGATGGGGCCTCCCTTCACTTCCTGGCCATCCAGGCATCTGTGTCTGTGTCCGGGAAGTGGAGGAGGGCCCCCAGGACC
41862	MIR4670	microRNA	microRNA_4670	[chr9:95290256-95290350:strand=-]	RefSeq	NR_039817		CTGAATGATTCTCTAGGAAGCGACCATGATGTAACTTCACAGACTCTCCAAAAGTCTGAAGTTACATCATGGTCGCTTCCTAGAGTATCATTCTA
41598	MIR4671	microRNA	microRNA_4671	[chr1:234442203-234442295:strand=+]	RefSeq	NR_039818		AATATTATGCTATTTTAAGACCGAAGACTGTGCGCTAATCTCTTAGCACTGAAGATTAGTGCATAGTCTTTGGTCTCAAAATATCACAAAGCT
41662	MIR4672	microRNA	microRNA_4672	[chr9:130631684-130631784:strand=-]	RefSeq	NR_039819		CCGGAGGTCAGGCTGCTTCTCGCCTCTGTCCAGCTGTGTGGCCTTGGACAAGCCTCTTGGTTACACAGCTGGACAGAGGCACGAAACAGCCTGACCTGAGA
41574	MIR4673	microRNA	microRNA_4673	[chr9:139414010-139414088:strand=-]	RefSeq	NR_039820		TGTGTCGGGGGTCCAGGCAGGAGCCGGACTGGACCTCAGGGAAGAGGCTGACCCGGCCCCTCTTGCGGCAGGCTTCACC
41729	MIR4674	microRNA	microRNA_4674	[chr9:139440615-139440721:strand=-]	RefSeq	NR_039821		GAGAAGTAGTCCCAGGCGCCCGCTCCCGACCCACGCCGCGCCGCCGGGTCCCTCCTCCCCGGAGAGGCTGGGCTCGGGACGCGCGGCTCAGCTCGGGGAGGCGCAAA
41619	MIR4675	microRNA	microRNA_4675	[chr10:20840889-20840985:strand=+]	RefSeq	NR_039822		AGACTCACTCCATGAGAAATCCTGCTGGTCAACCATAGCCCTGGTCAGACTCTCCGGGGCTGTGATTGACCAGCAGGACTTCTCATGCACTGAGTCT
41691	MIR4676	microRNA	microRNA_4676	[chr10:74480777-74480868:strand=+]	RefSeq	NR_039823		ATCCAGAGCCTGAATGAAAGAGCCAGTGGTGAGACAGTGAGTTGATTACTTCTCACTGTTTCACCACTGGCTCTTTGGTTCATGCTAACAAT
41844	MIR4677	microRNA	microRNA_4677	[chr1:243509468-243509567:strand=+]	RefSeq	NR_039824		ATTTGGAGTAGCAAAGCAGCAATTGTTCTTTGGTCTTTCAGCCATGACCTGACCTTCTGTCTGTGAGACCAAAGAACTACTTTGCTTGGCCACCATCTGC
41717	MIR4678	microRNA	microRNA_4678	[chr10:89263628-89263721:strand=+]	RefSeq	NR_039825		AGTTCAAGTGGGAAAAAACAAGGTATTGTTCAGACTTATGATTTTTGGGGTCAAAGATTCTGAGCAATAACCTATTAAAAAACCCAGCTTTTGA
41612	MIR4679-1	microRNA	microRNA_4679-1	[chr10:90823083-90823177:strand=+]	RefSeq	NR_039826		TTGCTTTACCGTCTTTTTTCTGTGATAGAGATTCTTTGCTTTGTTAGAAACAAAAAGCAAAGAATCTCTATCACAGAAAAAAGATAGTAATAAGC
41890	MIR4679-2	microRNA	microRNA_4679-2	[chr10:90823082-90823178:strand=-]	RefSeq	NR_039827		TGCTTATTACTATCTTTTTTCTGTGATAGAGATTCTTTGCTTTTTGTTTCTAACAAAGCAAAGAATCTCTATCACAGAAAAAAGACGGTAAAGCAAA
41541	MIR4680	microRNA	microRNA_4680	[chr10:112657833-112657926:strand=+]	RefSeq	NR_039828		CAGAGAGCTACTGAATATAAGAACTCTTGCAGTCTTAGATGTTATAAAAATATATATCTGAATTGTAAGAGTTGTTAGCACAAGTTTTTTTTTT
41753	MIR4681	microRNA	microRNA_4681	[chr10:121137474-121137565:strand=+]	RefSeq	NR_039829		TTGAGTGGGAGGCAACGGGAATGCAGGCTGTATCTGCAGGGCATTGTGCTAACAGGTGCAGGCTGCAGACCTGTCACAGGCCGCTGAGACCA
41788	MIR4682	microRNA	microRNA_4682	[chr10:121718015-121718114:strand=+]	RefSeq	NR_039830		CCTGAAGTGCTGCCCCTGGTCTGAGTTCCTGGAGCCTGGTCTGTCACTGGGGAAGTCCAGAGCTCCAAGGCTCAGTGCCCAGGGGACGCAGAAGTCACGA
41883	MIR4683	microRNA	microRNA_4683	[chr10:35930090-35930190:strand=-]	RefSeq	NR_039831		GTTCAACCACGACACGCAAGACGAGGCGGGCCTGGAGGTGCACCAGTTCTGGCCGCTGGTGGAGATCCAGTGCTCGCCCGATCTCAAGTTCTTCCTGTGCA
41695	MIR4684	microRNA	microRNA_4684	[chr1:23046000-23046101:strand=+]	RefSeq	NR_039832		GAATGTGTGAGCACCAGGGGTACCTCTCTACTGACTTGCAACATACATTTGTCTTGGTGTGTTGCAAGTCGGTGGAGACGTACCCTTGGTGCTCAACCCCTG
41802	MIR4685	microRNA	microRNA_4685	[chr10:100191029-100191125:strand=-]	RefSeq	NR_039833		GTCCCCACTAGCCCAGGGCTTGGAGTGGGGCAAGGTTGTTGGTGATATGGCTTCCTCTCCCTTCCTGCCCTGGCTAGGCCCTGGAGCGACTGATTCA
41601	MIR4686	microRNA	microRNA_4686	[chr11:2194283-2194378:strand=+]	RefSeq	NR_039834		CAGGGCTTGGGGCTTCCTGTATCTGCTGGGCTTTCTGGTGTTGGCAGCCCAAGATGACACCCTGGGCCCAGCAGGAGCCAGAAGCCCTAGACGCTC
41712	MIR4687	microRNA	microRNA_4687	[chr11:3877282-3877381:strand=+]	RefSeq	NR_039835		CCACTGTTGGACCTGAGGAGCCAGCCCTCCTCCCGCACCCAAACTTGGAGCACTTGACCTTTGGCTGTTGGAGGGGGCAGGCTCGCGGGTGGCTGGACAG
41897	MIR4688	microRNA	microRNA_4688	[chr11:46397942-46398044:strand=+]	RefSeq	NR_039837		TGGACGGTGAGTCTACTCCCAGGGTGCCAAGCTGTTTCGTGTTCCCTCCCTAGGGGATCCCAGGTAGGGGCAGCAGAGGACCTGGGCCTGGACATGGCACTCC
41895	MIR4689	microRNA	microRNA_4689	[chr1:5922722-5922811:strand=-]	RefSeq	NR_039838		GCACAAGCCCGGTTTCTCCTTGAGGAGACATGGTGGGGGCCGGTCAGGCAGCCCATGCCATGTGTCCTCATGGAGAGGCCGCTCAAGCCT
41707	MIR4690	microRNA	microRNA_4690	[chr11:65403771-65403850:strand=+]	RefSeq	NR_039839		CACGGCAGGTGAGCAGGCGAGGCTGGGCTGAACCCGTGGGTGAGGAGTGCAGCCCAGCTGAGGCCTCTGCTGTCTTATCT
41796	MIR4691	microRNA	microRNA_4691	[chr11:67801354-67801458:strand=+]	RefSeq	NR_039840		TTTGTCCTCTGGAGCACTCCCAGGTCCTCCAGGCCATGAGCTGCGGCCCTGATGTCTCTACTCCAGCCACGGACTGAGAGTGCATAGGAGTGTCCCCAAACAGCA
41856	MIR4692	microRNA	microRNA_4692	[chr11:72494565-72494647:strand=+]	RefSeq	NR_039841		GGCCTCAGCAGTTTTACTTGATACCCACACTGCCTGGGTGGGACACTCAGGCAGTGTGGGTATCAGATAAAACCCAAAGGGGA
41818	MIR4693	microRNA	microRNA_4693	[chr11:103720624-103720718:strand=+]	RefSeq	NR_039842		GGGGTAAAATGTTTAAAGAATACTGTGAATTTCACTGTCACAAATTCAAATAAAGTGAGAGTGGAATTCACAGTATTTAAGGAATCAATCCTTGC
41586	MIR4694	microRNA	microRNA_4694	[chr11:19781540-19781639:strand=-]	RefSeq	NR_039843		TTTTCTTTTTCAAATACATAGGTGTTATCCTATCCATTTGCCTCTCTCAGAAAATAGAGTCAAATGGACAGGATAACACCTATGTATTTGGAAATTTACA
41573	MIR4695	microRNA	microRNA_4695	[chr1:19209678-19209784:strand=-]	RefSeq	NR_039844		CGGGGTCTGGAGGTACCTGCAGGAGGCAGTGGGCGAGCAGGCGGGGCAGCCCAATGCCATGGGCCTGATCTCACCGCTGCCTCCTTCCCCAGGGCTTCGTGGCGGCC
41780	MIR4696	microRNA	microRNA_4696	[chr11:74431303-74431392:strand=-]	RefSeq	NR_039845		GGTAACAGTCCAAAGCCACTGCAAGACGGATACTGTCATCTATTCCAGAAGATGACAATGTCCATTTTGCAGTGGCTTTGTGATTGTTAC
41570	MIR4697	microRNA	microRNA_4697	[chr11:133768389-133768486:strand=-]	RefSeq	NR_039846		TGGGGATAGAGGGCCCAGAAGGGGGCGCAGTCACTGACGTGAAGGGACCACATCCCGCTTCATGTCAGTGACTCCTGCCCCTTGGTCTTCAGTGTTTT
41867	MIR4698	microRNA	microRNA_4698	[chr12:47581585-47581684:strand=+]	RefSeq	NR_039847		AGGAAAGTTATGCTTCTCCTGGGGTCTTCCTCTACATTTCCACCTAGACGGGCCTGGGTCAAAATGTAGAGGAAGACCCCAGAAGGAGCAAAACTTTCAC
41636	MIR4699	microRNA	microRNA_4699	[chr12:81552157-81552250:strand=+]	RefSeq	NR_039848		CAGCTTCAACAGCAATTGGAGAAGATTGCAGAGTAAGTTCCTGATTAAGAAATGGAATTTACTCTGCAATCTTCTCCAATTGCTGTCACCATCA
41806	MIR4700	microRNA	microRNA_4700	[chr12:121160986-121161079:strand=+]	RefSeq	NR_039849		CACTATGATGTCAGTGAGGTCTGGGGATGAGGACAGTGTGTCCTGAAATTCACAGGACTGACTCCTCACCCCAGTGCACGAGGATTCCTGTGGC
41627	MIR4701	microRNA	microRNA_4701	[chr12:49165736-49165837:strand=-]	RefSeq	NR_039850		TTATCCGCACTTCCAAGCCTTGGCCACCACACCTACCCCTTGTGAATGTCGGGCAATGGGTGATGGGTGTGGTGTCCACAGGCAACAGGGGAGAAGGAGGAG
41817	MIR4703	microRNA	microRNA_4703	[chr13:52126715-52126813:strand=+]	RefSeq	NR_039852		GAGATTTGCTTTATGCATATTAGCAATACAGTACAAATATAGTGTGTTTGATTTGCACTGTAGTTGTATTGTATTGCCACTCTGTATAAAAATCCAATC
41602	MIR4704	microRNA	microRNA_4704	[chr13:66792372-66792466:strand=+]	RefSeq	NR_039853		GATGAATCTTCTTATCCTAGACACTAGGCATGTGAGTGATTGTCTTCCTCACTCAATCAGTCACATATCTAGTGTCTAGAATGAGAAGACTCAAA
41567	MIR4705	microRNA	microRNA_4705	[chr13:102698274-102698364:strand=-]	RefSeq	NR_039854		TTCTCTAACCCTCACAAGATCAATCACTTGGTAATTGCTGTGATAACAACTCAGCAATTACCAAGTGATTGGTTTTGTGAGAATGCTTGTT
41576	MIR4706	microRNA	microRNA_4706	[chr14:65511396-65511497:strand=+]	RefSeq	NR_039855		CCTTGAAATTGCTACGGGGAGCGGGGAGGAAGTGGGCGCTGCTTCTGCGTTATCTGGAAGGAGCAGCCCACTCCTGTCCTGGGCTCTGTGGTGATTGCCACC
41531	MIR4707	microRNA	microRNA_4707	[chr14:23426149-23426248:strand=-]	RefSeq	NR_039856		CCGAACGAGAGGTTCCGGAGCCCCGGCGCGGGCGGGTTCTGGGGTGTAGACGCTGCTGGCCAGCCCGCCCCAGCCGAGGTTCTCGGCACCGCCTTGAGAG
41824	MIR4708	microRNA	microRNA_4708	[chr14:65801825-65801911:strand=-]	RefSeq	NR_039857		CAACAGCATATTTAGGAGAGAGATGCCGCCTTGCTCCTTGAACAGGAGGAGCAAGGCGGCATCTCTCTGATACTAAAAGGAGAATAC
41690	MIR4709	microRNA	microRNA_4709	[chr14:74946826-74946917:strand=-]	RefSeq	NR_039858		TCCAGCTCTGCTGCTTCAACAACAGTGACTTGCTCTCCAATGGTATCCAGTGATTCGTTGAAGAGGAGGTGCTCTGTAGCAGAAACTGAGCT
41727	MIR4710	microRNA	microRNA_4710	[chr14:105144021-105144096:strand=-]	RefSeq	NR_039860		GCCTGTCCCAGACCGAGTGGGGTGAGGGCAGGTGGTTCTTCCCGAAGCAGCTCTCGCCTCTTCGTCAGGGAAGGGA
41847	MIR4711	microRNA	microRNA_4711	[chr1:60198889-60198978:strand=-]	RefSeq	NR_039861		GGGGACACAAAAATGTGCATCAGGCCAGAAGACATGAGCCCTTTGGAAAGGTCTCGTGTCTTCTGGCTTGATGCACATTTGCTAGGCTTT
41732	MIR4712	microRNA	microRNA_4712	[chr15:50652516-50652617:strand=+]	RefSeq	NR_039862		AGGTGTTAAAGACAGGATTCCAGTACAGGTCTCTCATTTCCTTCATGATTAGGAATACTACTTTGAAATGAGAGACCTGTACTGTATCTGTTAATTCCAAAT
41899	MIR4713	microRNA	microRNA_4713	[chr15:51534377-51534471:strand=+]	RefSeq	NR_039863		CACTGGAGTGGTCCCCATTTTTCTCCCACTACCAGGCTCCCATAAGGGTCGAATGGGATCCAGACAGTGGGAGAAAAATGGGGACCACTATCACC
41763	MIR4714	microRNA	microRNA_4714	[chr15:99327645-99327741:strand=+]	RefSeq	NR_039864		TAGAATTTTTATTTTGGCCAACTCTGACCCCTTAGGTTGATGTCAGAATGAGGTGTACCAACCTAGGTGGTCAGAGTTGGCCAAAATACACATTTTC
41666	MIR4715	microRNA	microRNA_4715	[chr15:26093884-26093982:strand=-]	RefSeq	NR_039865		CCATGAGAAAGGGGAATGAAAGTTGGCTGCAGTTAAGGTGGCTAATCAGCTGATGGTGCCACCTTAACTGCAGCCAATTCTAATTCCCCTTTCTCTTGG
41812	MIR4716	microRNA	microRNA_4716	[chr15:49461257-49461360:strand=-]	RefSeq	NR_039866		TATGTATATGCATACTTTGTCTCCATGTTTCCTTCCCCCTTCTGTATACATGTATACAGGAGGAAGGGGGAAGGAAACATGGAGACAAAGTGTGAATGGACAAT
41571	MIR4717	microRNA	microRNA_4717	[chr16:2324611-2324702:strand=+]	RefSeq	NR_039868		TTTTCTCGTGGGCAGTGTTTAGGCCACAGCCACCCATGTGTAGGGGTGGCTACACATGGGTGGCTGTGGCCTAAACACTGCCCAAACACGTT
41900	MIR4718	microRNA	microRNA_4718	[chr16:12814168-12814238:strand=+]	RefSeq	NR_039869		TGTTCTTTGTAGCTGTACCTGAAACCAAGCACCTGTTTGTGACTTGGCTTCAGTTACTAGCAAGCTTTTCC
41807	MIR4719	microRNA	microRNA_4719	[chr16:76902823-76902926:strand=+]	RefSeq	NR_039870		GCTGAAAAGCACAATGATGACTTGTATGTTATAGATTTGTGATTACATTAAAACTTAAAATTTCACAAATCTATAATATGCAGGTCATCACTGTGAAAACTATA
41705	MIR4720	microRNA	microRNA_4720	[chr16:81418613-81418708:strand=+]	RefSeq	NR_039871		CCATTTCTAAAAGCCTGGCATATTTGGTATAACTTAAGCACCAGGTAAAATCTGGTGCTTAAGTTGTACCAAGTATAGCCAAGTTTAACTGTCGTT
41609	MIR4721	microRNA	microRNA_4721	[chr16:28855230-28855338:strand=-]	RefSeq	NR_039872		ACTTGCGGCGGGGCCTGGTCATGGTCAAGCCAGGTTCCATCAAGCCCCACCAGAAGGTGGAGGCCCAGGTGAGGGCTCCAGGTGACGGTGGGCAGGGTTGAGCCAAGCT
41782	MIR4722	microRNA	microRNA_4722	[chr16:88782676-88782755:strand=-]	RefSeq	NR_039873		CCGGGTGGTGGGCAGGAGGGCTGTGCCAGGTTGGCTGGGCCAGGCCTGACCTGCCAGCACCTCCCTGCAGGGTCATCCCT
41660	MIR4723	microRNA	microRNA_4723	[chr17:26687666-26687769:strand=+]	RefSeq	NR_039875		GACTGAAACCCAGTTGGTGGGGGAGCCATGAGATAAGAGCACCTCCTAGAGAATGTTGAACTAAAGGTGCCCTCTCTGGCTCCTCCCCAAAGTGAGATCATTGA
41590	MIR4724	microRNA	microRNA_4724	[chr17:29861891-29861999:strand=+]	RefSeq	NR_039877		GTTGGAAGCCACGCAAAATGAACTGAACCAGGAGTGAGCTTCGTGTACATTATCTATTAGAAAATGAAGTACCTTCTGGTTCAGCTAGTCCCTGTGCGTTGAGAGGCTT
41608	MIR4725	microRNA	microRNA_4725	[chr17:29902278-29902387:strand=+]	RefSeq	NR_039878		GGAGAAAATTGTGTCTCTCTGGAGACCCTGCAGCCTTCCCACCCACCAGGGAGCTTTCCATGGGCTGTGGGGAAGGCGTCAGTGTCGGGTGAGGGAACACCAGCTTCACC
41722	MIR4726	microRNA	microRNA_4726	[chr17:36875934-36876011:strand=+]	RefSeq	NR_039879		ATACGGGAGAAGGGCCAGAGGAGCCTGGAGTGGTCGGGTCGACTGAACCCAGGTTCCCTCTGGCCGCAGGTCCCCCAT
41709	MIR4727	microRNA	microRNA_4727	[chr17:36982081-36982155:strand=+]	RefSeq	NR_039880		AAACTTTTAAAATCTGCCAGCTTCCACAGTGGCAGATTTTCCCATAGTGGGAAGCTGGCAGATTCCTTTCCCTTC
41632	MIR4728	microRNA	microRNA_4728	[chr17:37882722-37882829:strand=+]	RefSeq	NR_039881		ACTGTCTAGACCAGACTGGAGGGGGAGTGGGAGGGGAGAGGCAGCAAGCACACAGGGCCTGGGACTAGCATGCTGACCTCCCTCCTGCCCCAGGTTGGATGATTGACT
41585	MIR4729	microRNA	microRNA_4729	[chr17:57443434-57443525:strand=+]	RefSeq	NR_039882		AGAGCAATTTTCTGTTTCCTCATTTATCTGTTGGGAAGCTAACTGTGACCTTAGCGTCCCAGCAGATAAATGAGGAAACAGAAAAGTGTTTC
41880	MIR4730	microRNA	microRNA_4730	[chr17:78393208-78393303:strand=+]	RefSeq	NR_039883		TGTGCTGCTCCGCAGGCCTCTGGCGGAGCCCATTCCATGCCAGATGCTGAGCGATGGCTGGTGTGTGCTGCTCCACAGGCCTGGTGGAGCCTGTTG
41597	MIR4731	microRNA	microRNA_4731	[chr17:15154934-15155023:strand=-]	RefSeq	NR_039884		GTGGTCAGGTCCCTGCCAGTGCTGGGGGCCACATGAGTGTGCAGTCATCCACACACAAGTGGCCCCCAACACTGGCAGGGACCCGGAGTC
41639	MIR4732	microRNA	microRNA_4732	[chr17:27188663-27188758:strand=-]	RefSeq	NR_039885		GCTGGCCTGCGAGGGAGCTGTAGAGCAGGGAGCAGGAAGCTGTGTGTGTCCAGCCCTGACCTGTCCTGTTCTGCCCCCAGCCCCTCACAGTGCTTT
41638	MIR4733	microRNA	microRNA_4733	[chr17:29421358-29421453:strand=-]	RefSeq	NR_039886		TTTTTTTAGAGGTCGCTTAAATCCCAATGCTAGACCCGGTGGCAATCAAGGTCTAGCCACCAGGTCTAGCATTGGGATTTAAGCCCAGCTTTCCTC
41572	MIR4734	microRNA	microRNA_4734	[chr17:36858505-36858594:strand=-]	RefSeq	NR_039887		CGCGCTGCTGCTCGGGCCCGACCGCGCCGGCCCGCACCTCCCGGCCCGGAGCTGCGGGCTGCGGTCAGGGCGATCCCGGGGCCCTAGGCG
41888	MIR4735	microRNA	microRNA_4735	[chr1:196551533-196551621:strand=-]	RefSeq	NR_039888		TGCATAAAATTGCAGTGCCTAATTTGAACACCTTCGGTATTCATCAAAAATACCAAAGGTGCTCAAATTAGACATTGCATTTTTTGCGC
41804	MIR4736	microRNA	microRNA_4736	[chr17:56413327-56413393:strand=-]	RefSeq	NR_039889		GCTCTTTGTAAGGCAGGTTATCTGGGCTGCCATCTCCCACTGGCTGCTTGCCTGCCTGTGAGTGAGG
41669	MIR4737	microRNA	microRNA_4737	[chr17:58120376-58120476:strand=-]	RefSeq	NR_039890		CCTGGCCCAGCTGCACAGGATGCGAGGATGCTGACAGTGCCTCACAGCCGCACAGGACCGAGGATGCTGACGGTGCCTCACAGCCACACAGGACGCGAGGA
41679	MIR4738	microRNA	microRNA_4738	[chr17:73780592-73780698:strand=-]	RefSeq	NR_039892		ATTGCAGTCCGGTCGCATTTCTCCTTCTTACCAGCGCGTTTTCAGTTTCATAGGGAAGCCTTTCCATGAAACTGGAGCGCCTGGAGGAGAAGGGGCCCAGAGCTAGG
41801	MIR4739	microRNA	microRNA_4739	[chr17:77680975-77681068:strand=-]	RefSeq	NR_039893		ACGTGGGCAGGGGAGGAAGAAGGGAGGAGGAGCGGAGGGGCCCTTGTCTTCCCAGAGCCTCTCCCTTCCTCCCCTCCCCCTCCCTCTGCTCATC
41711	MIR4740	microRNA	microRNA_4740	[chr17:79374506-79374588:strand=-]	RefSeq	NR_039894		GGCCCGCTCTGCCAAGGACTGATCCTCTCGGGCAGGGAGTCAGAGGGGACCGCCCGAGAGGATCCGTCCCTGCGAGGCCCAGC
41661	MIR4741	microRNA	microRNA_4741	[chr18:20513302-20513411:strand=+]	RefSeq	NR_039895		CGCGGGCTCCCGGGCGGGGCGGGTCCGGCCGCCTCCGAGCCCGGCCGGCAGCCCCCGGCCTTAAAGCGCGGGCTGTCCGGAGGGGTCGGCTTTCCCACCGAGGATTTGGC
41565	MIR4742	microRNA	microRNA_4742	[chr1:224585919-224586023:strand=-]	RefSeq	NR_039896		AGATATTTCATCAGGCAAAGGGATATTTACAGATACTTTTTAAAATTTGTTTGAGTTGAGGCAGATTAAATATCTGTATTCTCCTTTGCCTGCAGGGAGTTCATT
41894	MIR4743	microRNA	microRNA_4743	[chr18:46196953-46197062:strand=+]	RefSeq	NR_039897		GACTGTCCCTCCTCTCCTGCTGGCCGGATGGGACAGGAGGCATGAATGAGCCATCTTTCCAATGCCTTTCTGTCTTTTCTGGTCCAGGTGTGGCAAAGGGAAGCTGGAAG
41866	MIR4744	microRNA	microRNA_4744	[chr18:46576047-46576148:strand=-]	RefSeq	NR_039898		AATGGGCTCTGTAATCACATCTAAAGACTAGACTTCGCTATGACCAGGCCATAGTAAACATCATAGTATGTCTAGTCTTTAGGTTTGATTACAGAACATTAT
41868	MIR4745	microRNA	microRNA_4745	[chr19:804922-805033:strand=+]	RefSeq	NR_039900		GCCCAGCACGCCAAGCTGGTGAGTGGGGCTCCCGGGACGGCGCCCGCCCTGGCCCTGGCCCGGCGACGTCTCACGGTCCCTCTCCCCTCAGTCGCTGGACGGGCAGAACATC
41904	MIR4746	microRNA	microRNA_4746	[chr19:4445965-4446055:strand=+]	RefSeq	NR_039901		CCTCCTGGGGGTGTCTGTGCCGGTCCCAGGAGAACCTGCAGAGGCATCGGGTCAGCGGTGCTCCTGCGGGCCGACACTCACCAGCCCGCAC
41827	MIR4747	microRNA	microRNA_4747	[chr19:4932689-4932762:strand=+]	RefSeq	NR_039902		TTTCCCATTGAGGGAAGGAGGCTTGGTCTTAGCACGGGGTCTAAGGCCCGGGCTTTCCTCCCAGCTACCCGGAG
41557	MIR4748	microRNA	microRNA_4748	[chr19:10890920-10891021:strand=+]	RefSeq	NR_039903		AGCAAATCTGTGGCTGGCTGAGGTTTGGGGAGGATTTGCTGGTGCTAGAGAGGAAAGCAGACCCTACCCAACCCCACGCCCTACTACAGCCACCCCGACCCG
41760	MIR4749	microRNA	microRNA_4749	[chr19:50357831-50357927:strand=+]	RefSeq	NR_039904		CAGGGTCTTGTCTTGTCCCTGCGGGGACAGGCCAGGGCATCTAGGCTGTGCACAGTGACGCCCCTCCTGCCCCCACAGAAGCGCAGACCCTACTCTG
41765	MIR4750	microRNA	microRNA_4750	[chr19:50391418-50391504:strand=+]	RefSeq	NR_039905		AAGCACAGAGTGGGCGCTCGGGCGGAGGTGGTTGAGTGCCGACTGGCGCCTGACCCACCCCCTCCCGCAGCACATCAACGAGCTGAC
41819	MIR4751	microRNA	microRNA_4751	[chr19:50436311-50436404:strand=+]	RefSeq	NR_039906		GTTTACAAGGCCCGGAGCCAGAGGACCCGTAGCTGCTAGAAGGGCAGGGGTGTGGCTTCTGGGGGCTGGTCTTCAGCTCTGGCGCCTTCATCCC
41803	MIR4752	microRNA	microRNA_4752	[chr19:54785954-54786045:strand=+]	RefSeq	NR_039907		CTTCTTGCCCAGTGTCTCCTTGTGGATCTCAAGGATGTGCTTCCACATAGCAGCATGTTCTTCAGATGGACAAGGAGACACTGGGTATTCTA
41527	MIR4753	microRNA	microRNA_4753	[chr1:235353339-235353441:strand=-]	RefSeq	NR_039908		ACTCTGAAATATATCTACACAAGGCCAAAGGAAGAGAACAGATATATCCACAGTACACTTGGCTGTTCTCTTTCTTTAGCCTTGTGTAGATATATTTTCATCC
41786	MIR4754	microRNA	microRNA_4754	[chr19:58898127-58898235:strand=-]	RefSeq	NR_039910		CCTCACCGGCACGCGCCTGATGCGGACCTGGGTTAGCGGAGTGAGGCCCAGTGGTCACCGCCGCCCTCCGCAGGTCCAGGTTGCCGTGCGCATGTGCCTGCCACACGCG
41815	MIR4755	microRNA	microRNA_4755	[chr20:32636915-32637006:strand=+]	RefSeq	NR_039911		TATGAAAGCCAGATTCAGCTTTCCCTTCAGAGCCTGGCTTTGGCATCTATGAAAGCCAGGCTCTGAAGGGAAAGTTGAATCTTGCTAGAGTG
41529	MIR4756	microRNA	microRNA_4756	[chr20:52684937-52685034:strand=-]	RefSeq	NR_039913		GAGCACCTGGGGGATAAAATGCAGGGAGGCGCTCACTCTCTGCTGCCGATTCTGCACCAGAGATGGTTGCCTTCCTATATTTTGTGTCCTGCTATGCT
41746	MIR4757	microRNA	microRNA_4757	[chr2:19548180-19548276:strand=+]	RefSeq	NR_039914		AAGCCTTGTGTTCCAGCCCGAGGCCTCTGTGACGTCACGGTGTCTGCGGGAGGAGACCATGACGTCACAGAGGCTTCGCGCTCTGAGAGGTGGGACG
41836	MIR4758	microRNA	microRNA_4758	[chr20:60907519-60907626:strand=-]	RefSeq	NR_039915		CCCTGCCTGTACAGGTGAGTGGGAGCCGGTGGGGCTGGAGTAAGGGCACGCCCGGGGCTGCCCCACCTGCTGACCACCCTCCCCCCACAGCACCCTGTGCCGGGGCAC
41575	MIR4759	microRNA	microRNA_4759	[chr21:28326270-28326372:strand=+]	RefSeq	NR_039916		AAATTGGGCTCATTTAGGACTAGATGTTGGAATTAGACAGAAAAAAGTTAGACACAAAAAATTGTGTCTAATTCCAACATCTAGTCCTAAATGTACTAAGCCA
41698	MIR4760	microRNA	microRNA_4760	[chr21:41584269-41584368:strand=-]	RefSeq	NR_039917		GACCAGGGCTGCCATGGTGTTTAGATTGAACATGAAGTTAGAATTCTTAAGTATCAAAACTAAATTCATGTTCAATCTAAACCCCATGGCTATGCCTCTC
41591	MIR4761	microRNA	microRNA_4761	[chr22:19951266-19951367:strand=+]	RefSeq	NR_039918		CTGGCGTGAAGGACAAGGTGTGCATGCCTGACCCGTTGTCAGACCTGGAAAAAGGGCCGGCTGTGGGCAGGGAGGGCATGCGCACTTTGTCCTCCCCACCAG
41603	MIR4762	microRNA	microRNA_4762	[chr22:46156394-46156488:strand=+]	RefSeq	NR_039919		CCCATTATTTCTGATACCCCAAATCTTGATCAGAAGCCTTGATCAGAAGCTAGGAAGGCTTCTGATCAAGATTTGTGGTGTCAAGAATAACAACG
41677	MIR4763	microRNA	microRNA_4763	[chr22:46509436-46509547:strand=+]	RefSeq	NR_039920		TGCCATCTCCCCTGTCCCTCCTGCCCTGCGCCTGCCCAGCCCTCCTGCTCTGGTGACTGAGGACCGCCAGGCAGGGGCTGGTGCTGGGCGGGGGGCGGCGGGCCCTCCCGCA
41714	MIR4764	microRNA	microRNA_4764	[chr22:33832558-33832665:strand=-]	RefSeq	NR_039921		CTCACCTTTCTCTTCCCCATGGATGTGGAAGGAGTTATCTGTCACCAGTCAGATAACTGTCACCAGTCAGTTAACTCCTTTCACACCCATGGGGAAGAGAAAAGATCG
41791	MIR4765	microRNA	microRNA_4765	[chr2:32860312-32860408:strand=+]	RefSeq	NR_039922		CCAGCCACTTTGGTGATTTTGAACGTAGCTATCCACCACTCAGCCTGGAAAAAGCTGAGTGATTGATAGCTATGTTCAAAATCACCAAATTGTATCC
41680	MIR4766	microRNA	microRNA_4766	[chr22:41209877-41209972:strand=-]	RefSeq	NR_039923		TTCTACCTTTCTGAAGCTCCTTCTGAAAGAGCAGTTGGTGTTTATTTTTTACTAAATAGCAATTGCTCTTTTGGAAGGAACTTGAGAAGACATTAC
41548	MIR4767	microRNA	microRNA_4767	[chrX:7065891-7065988:strand=+]	RefSeq	NR_039924		GCCAGCCCGGACATGGGCCCGCGGGCGCTCCTGGCCGCCGCCCGACTTCGGGGCCAGCCGGGGGCAGAGCGCGCGGGAGCCCGAGCGTCCCTGCATGA
41592	MIR4768	microRNA	microRNA_4768	[chrX:17443994-17444087:strand=+]	RefSeq	NR_039925		TAACTTCTCCAAACTTTGATTCTCTCTGGATCCCATGGATATGGGAACTGTGATGTCCAGGAGATCCAGAGAGAATCAGAGTTTCAGTGAGTGA
41694	MIR4769	microRNA	microRNA_4769	[chrX:47446818-47446914:strand=+]	RefSeq	NR_039926		GTTTGGGGCAGAGGAGAGGTGGGATGGAGAGAAGGTATGAGCTAAAAATCCCCAAGCTCTGCCATCCTCCCTCCCCTACTTCTCCCCTCACTCCTCT
41542	MIR4770	microRNA	microRNA_4770	[chrX:6301937-6302014:strand=-]	RefSeq	NR_039927		TAGAGATAATGAGTTATGGGGTCATCTATCCTTCCCTTGGAAAATGATCTGAGATGACACTGTAGCTCCCCATCCTCT
41901	MIR4771-1	microRNA	microRNA_4771-1	[chr2:87421899-87421992:strand=+chr2:112528628-112528721:strand=-]	RefSeq	NR_039928	[HGNC=41774]	CCCTAAGCCTGCTCTAGCCTAATTTTAGATCTGGTCTGCTTCAGTTTCACTCCAAGCAGACTTGACCTACAATTAGCCTAGAGCAGAACTAAGG
41741	MIR4772	microRNA	microRNA_4772	[chr2:103048739-103048836:strand=+]	RefSeq	NR_039930		GCTGAGCTCTGTGATTGCCTCTGATCAGGCAAAATTGCAGACTGTCTTCCCAAATAGCCTGCAACTTTGCCTGATCAGAGGCAGTCACAGAGCAATAC
41699	MIR4773-1	microRNA	microRNA_4773-1	[chr2:152224838-152224935:strand=+]	RefSeq	NR_039931		CTTCATTTGTTGCTCCCCAGCCTTTCTATGCTCCTGTTCTGCTTTATTTCATCAAAGCAGAACAGGAGCATAGAAAGGCTGGGGAGCATCTTTTTTCT
41790	MIR4773-2	microRNA	microRNA_4773-2	[chr2:152224838-152224935:strand=-]	RefSeq	NR_039932		AGAAAAAAGATGCTCCCCAGCCTTTCTATGCTCCTGTTCTGCTTTGATGAAATAAAGCAGAACAGGAGCATAGAAAGGCTGGGGAGCAACAAATGAAG
41873	MIR4774	microRNA	microRNA_4774	[chr2:169439443-169439538:strand=+]	RefSeq	NR_039933		TAGATTAGCCTATATTGTTGTCTGGTATGTAGTAGGTAATAACTGACAAACAGACAATTGCCTAACATGTGCCAGAAAACAACATAGGCAAGGCTT
41885	MIR4775	microRNA	microRNA_4775	[chr2:208619521-208619615:strand=+]	RefSeq	NR_039934		TCTCCTGAATATTAAGCTTTTAATTTTTTGTTTCGGTCACTCTTGATAGCAGACATTGACTGAAACAAAAAATTAAAAGCTTTATATTCAAAATT
41641	MIR4776-1	microRNA	microRNA_4776-1	[chr2:213790971-213791070:strand=+]	RefSeq	NR_039935		GGGAGCTCGGCTATATGCAGTGGACCAGGATGGCAAGGGCTCTCCTGAAAGGACAGTAGAGCCCTTGCCATCCTGGTCCACTGCATATAGTCTGCTCCAT
41631	MIR4776-2	microRNA	microRNA_4776-2	[chr2:213790971-213791070:strand=-]	RefSeq	NR_039936		ATGGAGCAGACTATATGCAGTGGACCAGGATGGCAAGGGCTCTACTGTCCTTTCAGGAGAGCCCTTGCCATCCTGGTCCACTGCATATAGCCGAGCTCCC
41773	MIR4777	microRNA	microRNA_4777	[chr2:232227409-232227514:strand=+]	RefSeq	NR_039937		CAACGTCATCTAGAATATTTCGGCATTCTAGATGAGAGATATATATATACCTCATATGTATATGGTATACCTCATCTAGAATGCTGTAATATTCTAAATCACAAGT
41648	MIR4778	microRNA	microRNA_4778	[chr2:66585371-66585470:strand=-]	RefSeq	NR_039938		TCAGTGTAAATCACATGTCCAATTCTGTAAAGGAAGAAGAGGTAAGAAGAAGTGAAGCCCTCTTCTTCCTTTGCAGAGTTGAATATGTGGCTTATAGTCC
41747	MIR4779	microRNA	microRNA_4779	[chr2:86420139-86420241:strand=-]	RefSeq	NR_039939		CCCATCTTCTTAAATGTCTTACTGCTTTTACTGTTCCCTCCTAGAGTCCATTCTTTACTCTAGGAGGGAATAGTAAAAGCAGTAAGACATTTAGTAAAAGGCT
41552	MIR4780	microRNA	microRNA_4780	[chr2:88382028-88382128:strand=-]	RefSeq	NR_039940		AAAATGTGCTGGCCAGTGCCAGGGGGTCAGGCTCAAGGACCAGCCCAAAGGCCAGGCCTGACCCTTGAGCCTGATCCCTAGCACTGATCCCAGCATGGCAT
41769	MIR4781	microRNA	microRNA_4781	[chr1:54519742-54519837:strand=+]	RefSeq	NR_039942		AAGAGGGCTTAGGTGCACGCTCTAGCGGGGATTCCAATATTGGGCCAATTCCCCCAATGTTGGAATCCTCGCTAGAGCGTGCACTTCTGGAAGCTA
41635	MIR4782	microRNA	microRNA_4782	[chr2:114478857-114478955:strand=-]	RefSeq	NR_039943		ACTTTAACTGATTGCCCAGTTCTGGATATGAAGACAATCAAGAAAAGATTTGGTGTTCTTGATTGTCTTCATATCTAGAACTGGGCAGTCAGTTAAAGG
41874	MIR4783	microRNA	microRNA_4783	[chr2:128181103-128181204:strand=-]	RefSeq	NR_039944		AAAGGAAGCAGGGAAAGCGGAGGGCGCGCCCAGCTCCCGGGCTGATTGCGCTAACAGTGGCCCCGGTGTTGGGGCGCGTCTGCCGCTGCCCCAAGGCTCAAC
41580	MIR4784	microRNA	microRNA_4784	[chr2:132248723-132248819:strand=-]	RefSeq	NR_039945		TCCAGTGTGGTGACTGGGCTGAGGAGATGCTGGGACTGAGAGTGTCATGGTGGAGCCTCCGTCCCTGCTCATCCTCTCCGCATGTTGCTTCTGCTCC
41889	MIR4785	microRNA	microRNA_4785	[chr2:161264311-161264403:strand=-]	RefSeq	NR_039946		TGAGGCCGCGGTAGGTGGGGACGCGGCGGCGCTGCTCCTCCGCTGCCGCCGGGAGAGTCGGCGACGCCGCCAGCTCCGCGCGCGAACTCCCGT
41751	MIR4786	microRNA	microRNA_4786	[chr2:240882422-240882521:strand=-]	RefSeq	NR_039949		GTTGGCCTGTGGGCATGGCCTGAGACCAGGACTGGATGCACCACTCTCCCTGTGATGAGGTGAAGCCAGCTCTGGTCTGGGCCATTTCACAGGATTCCAG
41653	MIR4787	microRNA	microRNA_4787	[chr3:50712501-50712604:strand=+]	RefSeq	NR_039950		CGGAGCCTCGCGGTCCAGACGTGGCGGGGGTGGCGGCGGCATCCCGGACGGCCTGTGAGGGATGCGCCGCCCACTGCCCCGCGCCGCCTGACCGTCCCCGCCTC
41676	MIR4788	microRNA	microRNA_4788	[chr3:134156659-134156758:strand=+]	RefSeq	NR_039951		ATGATTGGGAAATGAAGGATTACGGACCAGCTAAGGGAGGCATTAGGATCCTTATTCTTGCCTCCCTTAGTTGGTCCCTAATCCTTCGTTTGGATCCCAC
41719	MIR4789	microRNA	microRNA_4789	[chr3:175087319-175087420:strand=+]	RefSeq	NR_039952		TGTATATATACATGCTACGTATGTATACACCTGATATGTGTATGTGTAAATACATATCCACACACATAGCAGGTGTATATATAGGTAGCCTGTGTGTGTGTG
41820	MIR4790	microRNA	microRNA_4790	[chr3:5291852-5291950:strand=-]	RefSeq	NR_039953		TGATAATGAACAATGTGACATCGCTTTACCATTCATGTTCACTGAAAGGTAGATTTTAAAAACATGAATGGTAAAGCGATGTCACATTGTTCATTGTCA
41704	MIR4791	microRNA	microRNA_4791	[chr3:19356330-19356433:strand=-]	RefSeq	NR_039954		TAATACAATTTAAGAACTGGATATGATGACTGAAATAAGCTCCATATCAATGAGAATTTCAATGGGATTATGTGCAGTCAATGTCCAGTAATTAGAAAAGCTAT
41577	MIR4792	microRNA	microRNA_4792	[chr3:24562843-24562936:strand=-]	RefSeq	NR_039955		TGCGCGTTAGGCAGCCCGGTGAGCGCTCGCTGGCCTGGCAGTGCGTCGGAAGAACAGGGCGGGTGGGGCCGCGCACATCTCTGCAAGAGTGAGC
41538	MIR4793	microRNA	microRNA_4793	[chr3:48681617-48681723:strand=-]	RefSeq	NR_039956		CGGGACCATGTTTCTCCTCGCTGCCCGCACATCCTGCTCCACAGGGCAGAGGGAGGCCAAGAAGACCTCTGCACTGTGAGTTGGCTGGCTGGAGGAAGGGGGCTTCT
41829	MIR4794	microRNA	microRNA_4794	[chr1:65045520-65045616:strand=+]	RefSeq	NR_039957		GTATGTTATCTTTTAACATCTGGCTATCTCACGAGACTGTATGTCCTAACAGTGCTTGTAGTCTCATGAGATAGCCAGATGTTAAAAAAAAAAAACA
41757	MIR4795	microRNA	microRNA_4795	[chr3:87275329-87275437:strand=-]	RefSeq	NR_039958		ATATTATCTCTGATATGGAAGAAATCCAGAAGTGGCTAATAATATTGACACTATAACAATAATGTCAATATTATTAGCCACTTCTGGATTTATGAATCATGTCTCAAGG
41779	MIR4796	microRNA	microRNA_4796	[chr3:114462282-114462382:strand=-]	RefSeq	NR_039959		GTCATGGCAGTAAATTTGTGTCTATACTCTGTCACTTTACTTTTGGCCTCAAGTCATTGCAGTAAAGTGGCAGAGTATAGACACAAATTTAGGCCTTCTTC
41758	MIR4797	microRNA	microRNA_4797	[chr3:197020739-197020829:strand=-]	RefSeq	NR_039960		AGAAAAATCCGACTCAGAAGACAGAGTGCCACTTACTGAAAGGTTTTTTCTCTCAGTAAGTGGCACTCTGTCTTCTGAGTTGGTACCTGTG
41616	MIR4798	microRNA	microRNA_4798	[chr4:7312167-7312261:strand=+]	RefSeq	NR_039961		CATAATAATGAAGTACAACTTCGGTATACTTTGTGAATTGGCTTTTACAAAAGACCAACTCACGAAGTATACCGAAGTCATACTTGATTACAACT
41584	MIR4799	microRNA	microRNA_4799	[chr4:148703736-148703829:strand=+]	RefSeq	NR_039962		CGGTTCAGTCACTGCTAATATCTAAATGCAGCATGCCAGTCCTGAGATGCAGGGACTGGCATGCTGCATTTATATATTAGCAGTCTGAGATGCC
41877	MIR4800	microRNA	microRNA_4800	[chr4:2251794-2251893:strand=-]	RefSeq	NR_039964		CTGGATCCCAGGAGAAAGGAGTGGACCGAGGAAGGAAGGAAGGCAAGGCTGTCTGTCCATCCGTCCGTCTGTCCACCTACCTGTCAGTCCACATAGGCTC
41840	MIR4801	microRNA	microRNA_4801	[chr4:37243522-37243623:strand=-]	RefSeq	NR_039965		TTTAACTTTTTTGAGGCTTGGTTTTCTTATGTGTAAAATGTAATAACATTTCTTATGTTTAAAACACTTTACACAAGAAAACCAAGGCTCAAAAAATGAAAT
41658	MIR4802	microRNA	microRNA_4802	[chr4:40504047-40504146:strand=-]	RefSeq	NR_039966		TTCTATTGAGCTGACTGGCTTGTATGGAGGTTCTAGACCATGTTAGTGTTCAAGTCTACATGGATGGAAACCTTCAAGCAGGCCAAGCAGGAGACAGGTG
41568	MIR4803	microRNA	microRNA_4803	[chr5:71465284-71465377:strand=+]	RefSeq	NR_039967		AATCCCTCTGAGTGGGATTTAACATAATAGTGTGGATTGAATCACACACACATTTCAACCCACACTATGATGTTAAATCCCATTCAGAAGTGGA
41720	MIR4804	microRNA	microRNA_4804	[chr5:72174408-72174500:strand=+]	RefSeq	NR_039968		ACGATTCCAGTCAGTGTATTTGGACGGTAAGGTTAAGCAAGGTGCGTCGTATCTTGCTTAACCTTGCCCTCGAAATACACTGACTGGATTTTT
32340	MIR483	microRNA	microRNA_483	[chr11:2155354-2155449:strand=-]	RefSeq	NR_030158		CTGTGGGGGAGAGGGGGAAGACGGGAGGAAAGAAGGGAGTGGTTCCATCACGCCTCCTCACTCCTCTCCTCCCGTCTTCTCCTCTCCTGCCCTTGT
32341	MIR484	microRNA	microRNA_484	[chr16:15737141-15737239:strand=+]	RefSeq	NR_030159		GCGGCCCTGCAGCCTCGTCAGGCTCAGTCCCCTCCCGATAAACCCCTAAATAGGGACTTTCCCGGGGGGTGACCCTGGCTTTTTTGGCGAAAACCCCCA
32067	MIR485	microRNA	microRNA_485	[chr14:101521746-101521838:strand=+]	RefSeq	NR_030160		CATGTGTGGTACTTGGAGAGAGGCTGGCCGTGATGAATTCGATTCATCAAAGCGAGTCATACACGGCTCTCCTCTCTTTTAGTGTCAAATTCT
32342	MIR486	microRNA	microRNA_486	[chr8:41517949-41518036:strand=-]	RefSeq	NR_030161		CCTCCCTGGGGCATCCTGTACTGAGCTGCCCCGAGGCCCTTCATGCTGCCCAGCTCGGGGCAGCTCAGTACAGGATACTCGGGGTGGG
32343	MIR487A	microRNA	microRNA_487a	[chr14:101518773-101518872:strand=+]	RefSeq	NR_030162		GTCAGCCTTCGGTACTTGAAGAGTGGTTATCCCTGCTGTGTTCGCTTAATTTATGACGAATCATACAGGGACATCCAGTTTTTCAGTATCAAATACTGCT
32533	MIR487B	microRNA	microRNA_487b	[chr14:101512782-101512885:strand=+]	RefSeq	NR_030267		GTGCTAACCTTTGGTACTTGGAGAGTGGTTATCCCTGTCCTGTTCGTTTTGCTCATGTCGAATCGTACAGGGTCATCCACTTTTTCAGTATCAAGAGCGCAGAC
32073	MIR488	microRNA	microRNA_488	[chr1:176998489-176998591:strand=-]	RefSeq	NR_030163		GAAAATTTCAGAGAATCATCTCTCCCAGATAATGGCACTCTCAAACAAGTTTCCAAATTGTTTGAAAGGCTATTTCTTGGTCAGATGACTCTCAATTTCTTCT
32074	MIR489	microRNA	microRNA_489	[chr7:93113238-93113341:strand=-]	RefSeq	NR_030164		ACTGCTGTTGGTGGCAGCTTGGTGGTCGTATGTGTGACGCCATTTACTTGAACCTTTAGGAGTGACATCACATATACGGCAGCTAAACTGCTACATGGGACAAC
32075	MIR490	microRNA	microRNA_490	[chr7:136587904-136588051:strand=+]	RefSeq	NR_030165		CTTCACTTTATGGAGGCCTTGCTGGTTTGGAAAGTTCATTGTTCGACACCATGGATCTCCAGGTGGGTCAAGTTTAGAGATGCACCAACCTGGAGGACTCCATGCTGTTGAGCTGTTCACAAGCAGCGGACACTTCCAACTCCATCTT
32076	MIR491	microRNA	microRNA_491	[chr9:20716094-20716197:strand=+]	RefSeq	NR_030166		GCTGTGGGAATTGACTTAGCTGGGTAGTGGGGAACCCTTCCATGAGGAGTAGAACACTCCTTATGCAAGATTCCCTTCTACCTGGCTGGGTTGGAGTCATATCC
32081	MIR492	microRNA	microRNA_492	[chr12:95228164-95228299:strand=+]	RefSeq	NR_030171		GGCCCTCCCACAACTACAGCCACTACTACAGGACCATCGAGGACCTGCGGGACAAGATTCTTGGTGCCACCATTGAGAACGCCAGGATTGTCCTGCAGATCAACAATGCTCAACTGGCTGCAGATGACTTCTGAAC
32082	MIR493	microRNA	microRNA_493	[chr14:101335387-101335495:strand=+]	RefSeq	NR_030172		GGGGCTCATTCTGGCCTCCAGGGCTTTGTACATGGTAGGCTTTCATTCATTCGTTTGCACATTCGGTGAAGGTCTACTGTGTGCCAGGCCCTGTGCCAGGCATCGTGTA
32084	MIR494	microRNA	microRNA_494	[chr14:101495961-101496061:strand=+]	RefSeq	NR_030174		GCTAATCTTCGATACTCGAAGGAGAGGTTGTCCGTGTTGTCTTCTCTTTATTTATGATGAAACATACACGGGAAACCTCTTTTTTAGTATCAAATCCCACC
32085	MIR495	microRNA	microRNA_495	[chr14:101500082-101500183:strand=+]	RefSeq	NR_030175		TGCTCATCTCTGGTACCTGAAAAGAAGTTGCCCATGTTATTTTCGCTTTATATGTGACGAAACAAACATGGTGCACTTCTTTTTCGGTATCAAATATCTCCT
32086	MIR496	microRNA	microRNA_496	[chr14:101526900-101527021:strand=+]	RefSeq	NR_030176		GAAGCGAGCACCCAAGTCAGGTACTCGAATGGAGGTTGTCCATGGTGTGTTCATTTTATTTATGATGAGTATTACATGGCCAATCTCCTTTCGGTACTCAATTCTTCTTGGGAAACGTCACG
32088	MIR497	microRNA	microRNA_497	[chr17:6921220-6921351:strand=-]	RefSeq	NR_030178		TCCTTTCAACCCACCCCGGTCCTGCTCCCGCCCCAGCAGCACACTGTGGTTTGTACGGCACTGTGGCCACGTCCAAACCACACTGTGGTGTTAGAGCGAGGGTGGGGGAGGCACCGCCGAGGCTTGGCCCTG
32092	MIR498	microRNA	microRNA_498	[chr19:54177441-54177584:strand=+]	RefSeq	NR_030182		TCAAGCCCCAAACCCTCCTTGGGAAGTGAAGCTCAGGCTGTGATTTCAAGCCAGGGGGCGTTTTTCTATAACTGGATGAAAAGCACCTCCAGAGCTTGAAGCTCACAGTTTGAGAGCAATCGTCTAAGGAAGTTGATGGCAATG
32133	MIR499	microRNA	microRNA_499	[chr20:33578169-33578310:strand=+]	RefSeq	NR_030223		TTCACCCCCTGCCCTGTCCCCTGTGCCTTGGGCGGGCGGCTGTTAAGACTTGCAGTGATGTTTAACTCCTCTCCACGTGAACATCACAGCAAGTCTGTGCTGCTTCCCGTCCCTACGCTGCCTGGGCAGGGTTTGTGGGGAA
41640	MIR499A	microRNA	microRNA_499a	[chr20:33578193-33578285:strand=-]	RefSeq	NR_039912		CGTAGGGACGGGAAGCAGCACAGACTTGCTGTGATGTTCACGTGGAGAGGAGTTAAACATCACTGCAAGTCTTAACAGCCGCCCGCCCAAGGC
32134	MIR500A	microRNA	microRNA_500a	[chrX:49773029-49773132:strand=+]	RefSeq	NR_030224		TTTGTGTTCTGCTCCCCCTCTCTAATCCTTGCTACCTGGGTGAGAGTGCTGTCTGAATGCAATGCACCTGGGCAAGGATTCTGAGAGCGAGAGCTTCATCTTCG
38223	MIR500B	microRNA	microRNA_500b	[chrX:49775270-49775368:strand=+]	RefSeq	NR_036257		TGTCCTGGTTCCCCCTCTCTAATCCTTGCTACCTGGGTGAGAGTGCTTTCTGAATGCAGTGCACCCAGGCAAGGATTCTGCAAGGGGGAGTGACATCTT
32135	MIR501	microRNA	microRNA_501	[chrX:49774320-49774423:strand=+]	RefSeq	NR_030225		CTTCTGCTCTGCTCTTCCTCTCTAATCCTTTGTCCCTGGGTGAGAGTGCTTTCTGAATGCAATGCACCCGGGCAAGGATTCTGAGAGGGTGAGCCCCCTCTGCG
32136	MIR502	microRNA	microRNA_502	[chrX:49779196-49779301:strand=+]	RefSeq	NR_030226		CCTTCTGCCCTGCTCCCCCTCTCTAATCCTTGCTATCTGGGTGCTAGTGCTGGCTCAATGCAATGCACCTGGGCAAGGATTCAGAGAGGGGGAGCTCAACTGTACC
32138	MIR503	microRNA	microRNA_503	[chrX:133680348-133680438:strand=-]	RefSeq	NR_030228		CGCTCAGCCGTGCCCTAGCAGCGGGAACAGTTCTGCAGTGAGCGATCGGTGCTCTGGGGTATTGTTTCCGCTGCCAGGGTAAGTCTGGGAC
32139	MIR504	microRNA	microRNA_504	[chrX:137749862-137749964:strand=-]	RefSeq	NR_030229		TGTTGAATCAGCTGCTGTTGGGAGACCCTGGTCTGCACTCTATCTGTATTCTTACTGAAGGGAGTGCAGGGCAGGGTTTCCCATACAGAGGGCACAGACTACC
41834	MIR5047	microRNA	microRNA_5047	[chr17:62497322-62497441:strand=-]	RefSeq	NR_039969		TGGCTTCTTGGAAGCGCTTGCCTAGACGAGACACAGTGCATAAAAACAACTTTTGGGGGACAGGTATGTTTTCTTGCAGCTGCGGTTGTAAGGTCTTGGCAAGACAAGCAGTGTGGCCAG
32140	MIR505	microRNA	microRNA_505	[chrX:139006297-139006400:strand=-]	RefSeq	NR_030230		GTGGTAAATTGATGCACCCAGTGGGGGAGCCAGGAAGTATTGATGTTTCTGCCAGTTTAGCGTCAACACTTGCTGGTTTCCTCTCTGGAGCATCGCCAAGTTCG
32143	MIR506	microRNA	microRNA_506	[chrX:146312228-146312371:strand=-]	RefSeq	NR_030233		GATGGTCAGTGCCACCACCATCAGCCATACTATGTGTAGTGCCTTATTCAGGAAGGTGTTACTTAATAGATTAATATTTGTAAGGCACCCTTCTGAGTAGAGTAATGTGCAACATGGACAACATTTGTGGTGGCATTGGTAATG
32144	MIR507	microRNA	microRNA_507	[chrX:146312492-146312605:strand=-]	RefSeq	NR_030234		ATTTTCCGCTGTGCTGTGTGTAGTGCTTCACTTCAAGAAGTGCCATGCATGTGTCTAGAAATATGTTTTGCACCTTTTGGAGTGAAATAATGCACAACAGATACAAGTCAGAAC
32145	MIR508	microRNA	microRNA_508	[chrX:146318421-146318555:strand=-]	RefSeq	NR_030235		GGTAGAGCCACCACCTTCAGCTGAGTGTAGTGCCCTACTCCAGAGGGCGTCACTCATGTAAACTAAAACATGATTGTAGCCTTTTGGAGTAGAGTAATACACATCACGTAACGCATATTTGGTGGCCATGGGTGT
32146	MIR509-1	microRNA	microRNA_509-1	[chrX:146342040-146342153:strand=-chrX:146340268-146340378:strand=-]	RefSeq	NR_030236	[HGNC=33641]	CATCCTCAGACATGCTGTGTGTGGTACCCTACTGCAGACAGTGGCAATCATGTATAATTAAAAATGATTGGTACGTCTGTGGGTAGAGTACTGCATGACACATGCAACATACAT
33675	MIR509-3	microRNA	microRNA_509-3	[chrX:146341160-146341254:strand=-]	RefSeq	NR_030629		CATGCTGTGTGTGGTACCCTACTGCAGACGTGGCAATCATGTATAATTAAAAATGATTGGTACGTCTGTGGGTAGAGTACTGCATGACACGTGCA
41849	MIR5095	microRNA	microRNA_5095	[chr1:53400592-53400699:strand=+]	RefSeq	NR_039970		CTCCCAAGTGCTGGGATTACAGGCGTGAACCACCGCGCCCGGCCTAACTTTTAAGAAACGTCGGCCCGGGAGCGGTGGCTCACGCCTGTAATCCCAGCACTTTGGGAG
41611	MIR5096	microRNA	microRNA_5096	[chr4:79741896-79741985:strand=+]	RefSeq	NR_039973		TTGTATTTTTAGTAGAGGTGGGGTTTCACCATGTTGGTCAGGCTGGTCTCAAACTCCTGACCTCAGGTGATCCATCCACCTCGGCCTCCC
32147	MIR510	microRNA	microRNA_510	[chrX:146353843-146353936:strand=-]	RefSeq	NR_030237		GTGTATGTGTGTGGTGTCCTACTCAGGAGAGTGGCAATCACATGTAATTAGGTGTGATTGAAACCTCTAAGAGTGGAGTAACACATGACATGTA
32077	MIR511-1	microRNA	microRNA_511-1	[chr10:17887097-17887203:strand=+chr10:18134026-18134132:strand=+]	RefSeq	NR_030168	[HGNC=32078]	GATAAGAAAACAATAGACACCCATCGTGTCTTTTGCTCTGCAGTCAGTAAATATTTTTTTGTGAATGTGTAGCAAAAGACAGAATGGTGGTCCATTGAATCCCCAGG
32090	MIR512-1	microRNA	microRNA_512-1	[chr19:54169923-54170026:strand=+chr19:54172401-54172518:strand=+]	RefSeq	NR_030180	[HGNC=32091]	ATACAGGGAGGGTACTTCTCAGTCTGTGGCACTCAGCCTTGAGGGCACTTTCTGGTGCCAGAATGAAAGTGCTGTCATAGCTGAGGTCCAATGACTGAGGCGAGCACCGAAAAAACAC
32141	MIR513A1	microRNA	microRNA_513a-1	[chrX:146294971-146295119:strand=-]	RefSeq	NR_030231		CATTTGGTCTGGGATGCCACATTCAGCCATTCAGCGTACAGTGCCTTTCACAGGGAGGTGTCATTTATGTGAACTAAAATATAAATTTCACCTTTCTGAGAAGGGTAATGTACAGCATGCACTGCATATGTGGTGTCCCTGAGGATGGG
32142	MIR513A2	microRNA	microRNA_513a-2	[chrX:146307334-146307480:strand=-]	RefSeq	NR_030232		ATTTGTTCTTGGATGCCACATTCAGCCATTCAGTGTGCAGTGCCTTTCACAGGGAGGTGTCATTTATGTGAACTAAAATATAAATTTCACCTTTCTGAGAAGGGTAATGTACAGCATGCACTGCATATGTGGTGTCCCTGAGGATGG
33935	MIR513B	microRNA	microRNA_513b	[chrX:146280552-146280655:strand=-]	RefSeq	NR_031708		CAGCCATTCAGTGTACAGTGCCTTTCACAAGGAGGTGTCATTTATGTGAACTAAAATATAAATGTCACCTTTTTGAGAGGAGTAATGTACAGCATGCACTGCAT
33934	MIR513C	microRNA	microRNA_513c	[chrX:146271212-146271315:strand=-]	RefSeq	NR_031709		CAGCCATTCAGCGTACAGTGCCTTTCTCAAGGAGGTGTCGTTTATGTGAACTAAAATATAAATTTCACCTTTCTGAGAAGAGTAATGTACAGCATGCACTGCAT
32148	MIR514-1	microRNA	microRNA_514-1	[chrX:146360755-146360872:strand=-]	RefSeq	NR_030238		TCCATCCTTAAACATGTTGTCTGTGGTACCCTACTCTGGAGAGTGACAATCATGTATAATTAAATTTGATTGACACTTCTGTGAGTAGAGTAACGCATGACACGTACGACAGACAATG
32149	MIR514-2	microRNA	microRNA_514-2	[chrX:146366149-146366256:strand=-chrX:146363451-146363558:strand=-]	RefSeq	NR_030240	[HGNC=32150]	CCTTAAACATGTTGTCTGTGGTACCCTACTCTGGAGAGTGACAATCATGTATAACTAAATTTGATTGACACTTCTGTGAGTAGAGTAACGCATGACACTTACGACAGA
38292	MIR514B	microRNA	microRNA_514b	[chrX:146331659-146331758:strand=-]	RefSeq	NR_036173		TTCTATTCTTCATGTGGTACTCTTCTCAAGAGGGAGGCAATCATGTGTAATTAGATATGATTGACACCTCTGTGAGTGGAGTAACACATGATATATACAT
32094	MIR515-1	microRNA	microRNA_515-1	[chr19:54182247-54182349:strand=+chr19:54188253-54188355:strand=+]	RefSeq	NR_030184	[HGNC=32097]	AGCGAGAAGATCTCATGCAGTCATTCTCCAAAAGAAAGCACTTTCTGTTGTCTGAAAGCAGAGTGCCTTCTTTTGGAGCGTTACTGTTTGAGAAAAACCACGT
32130	MIR516A1	microRNA	microRNA_516a-1	[chr19:54259985-54260094:strand=+]	RefSeq	NR_030220		TGGAGCAAGATCTCAGGCTGTGACCTTCTCGAGGAAAGAAGCACTTTCTGTTGTCTGAAAGAAAAGAAAGTGCTTCCTTTCAGAGGGTTACGGTTTGAGAAAAGCAACGT
32131	MIR516A2	microRNA	microRNA_516a-2	[chr19:54264377-54264486:strand=+]	RefSeq	NR_030221		AGCAAGAAGATCTCAGGTTGTGACCTTCTCGAGGAAAGAAGCACTTTCTGTTGTCTGAAAGAAAAGAAAGTGCTTCCTTTCAGAGGGTTACGGTTTGAGAAAAGCAACGT
32122	MIR516B1	microRNA	microRNA_516b-1	[chr19:54240089-54240198:strand=+]	RefSeq	NR_030212		AGCAAGAATATCTCAGGCTGTGACCATCTGGAGGTAAGAAGCACTTTCTGTTTTGTGAAAGAAAAGAAAGTGCTTCCTTTCAGAGGGTTACTCTTTGAGAAAAGCAACGT
32117	MIR516B2	microRNA	microRNA_516b-2	[chr19:54228686-54228790:strand=+]	RefSeq	NR_030207		AGCAAGAAGATCTCATGATGTGACCATCTGGAGGTAAGAAGCACTTTGTGTTTTGTGAAAGAAAGTGCTTCCTTTCAGAGGGTTACTCTTTGAGAAAAGCAGCAT
32111	MIR517A	microRNA	microRNA_517a	[chr19:54215512-54215618:strand=+]	RefSeq	NR_030201		AAAAAGAAGATCTCAGGCAGTGACCCTCTAGATGGAAGCACTGTCTGTTGTATAAAAGAAAAGATCGTGCATCCCTTTAGAGTGTTACTGTTTGAGACAAGCAACGT
32115	MIR517B	microRNA	microRNA_517b	[chr19:54224320-54224406:strand=+]	RefSeq	NR_030205		ACCTCATGCTGTGACCCTCTAGATGGAAGCACTGTCTGTTGTCTAAGAAAAGATCGTGCATCCCTTTAGAGTGTTACTGTTTGAGAA
32124	MIR517C	microRNA	microRNA_517c	[chr19:54244557-54244671:strand=+]	RefSeq	NR_030214		ACTGGAGCAAGAAGATCTCAGGCAGTGACCCTCTAGATGGAAGCACTGTCTGTTGTCTAAGAAAAGATCGTGCATCCTTTTAGAGTGTTACTGTTTGAGAAAATCAACGTTGAAG
32120	MIR518A1	microRNA	microRNA_518a-1	[chr19:54234250-54234354:strand=+]	RefSeq	NR_030210		AGCAAGAAGATCTCAAGCTGTGACTGCAAAGGGAAGCCCTTTCTGTTGTCTGAAAGAAGAGAAAGCGCTTCCCTTTGCTGGATTACGGTTTGAGAAAAACAACAC
32123	MIR518A2	microRNA	microRNA_518a-2	[chr19:54242577-54242683:strand=+]	RefSeq	NR_030213		AGCAAGAAGATCTCAAGCTGTGGGTCTGCAAAGGGAAGCCCTTTCTGTTGTCTAAAAGAAGAGAAAGCGCTTCCCTTTGCTGGATTACGGTTTGAGAAAGCGACGTT
32106	MIR518B	microRNA	microRNA_518b	[chr19:54205981-54206083:strand=+]	RefSeq	NR_030196		CAAGAATATGTCATGCTGTGGCCCTCCAGAGGGAAGCGCTTTCTGTTGTCTGAAAGAAAACAAAGCGCTCCCCTTTAGAGGTTTACGGTTTGAGTAAAGCAGC
32109	MIR518C	microRNA	microRNA_518c	[chr19:54211979-54212099:strand=+]	RefSeq	NR_030199		GATGGCTGGAGCGAGAAGATCTCATGCTGTGACTCTCTGGAGGGAAGCACTTTCTGTTGTCTGAAAGAAAACAAAGCGCTTCTCTTTAGAGTGTTACGGTTTGAGAAAAGCAACGTTGAAG
32121	MIR518D	microRNA	microRNA_518d	[chr19:54238121-54238227:strand=+]	RefSeq	NR_030211		AGTGAGAAGATCCCATGCTGTGACCCTCTAGAGGGAAGCACTTTCTGTTGTCTGAAAGAAACCAAAGCGCTTCCCTTTGGAGCGTTACGGTTTGAGAAACTCAATGT
32119	MIR518E	microRNA	microRNA_518e	[chr19:54233082-54233189:strand=+]	RefSeq	NR_030209		TGGAGCAAGATCTCAGGCTGTGACCCTCTAGAGGGAAGCGCTTTCTGTTGGCTAAAAGAAAAGAAAGCGCTTCCCTTCAGAGTGTTAACGCTTTGAGAAAAGCAACGT
32104	MIR518F	microRNA	microRNA_518f	[chr19:54203259-54203365:strand=+]	RefSeq	NR_030194		AGCAAGAAGATCTCATGCTGTGACCCTCTAGAGGGAAGCACTTTCTCTTGTCTAAAAGAAAAGAAAGCGCTTCTCTTTAGAGGATTACTCTTTGAGAAAAGCAACGT
32128	MIR519A1	microRNA	microRNA_519a-1	[chr19:54255641-54255745:strand=+]	RefSeq	NR_030218		GCAAGAAGACCTCAGGCTGTGACACTCTAGAGGGAAGCGCTTTCTGTTGTCTGAAAGAAAGGAAAGTGCATCCTTTTAGAGTGTTACTGTTTGAGAAAAGCAACA
32132	MIR519A2	microRNA	microRNA_519a-2	[chr19:54265588-54265694:strand=+]	RefSeq	NR_030222		AGCAAGAAGATCTCAGGCTGTGTCCCTCTACAGGGAAGCGCTTTCTGTTGTCTGAAAGAAAGGAAAGTGCATCCTTTTAGAGTGTTACTGTTTGAGAAAAGCAACGT
32101	MIR519B	microRNA	microRNA_519b	[chr19:54198457-54198557:strand=+]	RefSeq	NR_030191		AAGAAGATCCCATGCTGTGACCCTCTAGAGGGAAGCGCTTTCTGTTGTCTGAAAGAAAAGAAAGTGCATCCTTTTAGAGGTTTACTGTTTGAGGAAAGCAA
32098	MIR519C	microRNA	microRNA_519c	[chr19:54189713-54189819:strand=+]	RefSeq	NR_030188		AGCAAGAAGATCTCAGCCTGTGACCCTCTAGAGGGAAGCGCTTTCTGTTGTCTGAAAGAAAAGAAAGTGCATCTTTTTAGAGGATTACAGTTTGAGAAAAGCAACGT
32112	MIR519D	microRNA	microRNA_519d	[chr19:54216591-54216698:strand=+]	RefSeq	NR_030202		AGCAAGAAGATCCCATGCTGTGACCCTCCAAAGGGAAGCGCTTTCTGTTTGTTTTCTCTTAAACAAAGTGCCTCCCTTTAGAGTGTTACCGTTTGGGAAAAGCCACGT
32095	MIR519E	microRNA	microRNA_519e	[chr19:54183184-54183287:strand=+]	RefSeq	NR_030185		AGCGAGAAGATCTCATGCAGTCATTCTCCAAAAGGGAGCACTTTCTGTTTGAAAGAAAACAAAGTGCCTCCTTTTAGAGTGTTACTGTTTGAGAAAAACCACGT
32099	MIR520A	microRNA	microRNA_520a	[chr19:54194125-54194229:strand=+]	RefSeq	NR_030189		GCAAGAAGATCTCAGGCTGTGACCCTCCAGAGGGAAGTACTTTCTGTTGTCTGAGAGAAAAGAAAGTGCTTCCCTTTGGACTGTTTCGGTTTGAGTAAAGCAGCG
32105	MIR520B	microRNA	microRNA_520b	[chr19:54204471-54204551:strand=+]	RefSeq	NR_030195		CAGGCTGTGTCCCTCTACAGGGAAGCGCTTTCTGTTGTCTGAAAGAAAAGAAAGTGCTTCCTTTTAGAGGGTTACCGTTTA
32108	MIR520C	microRNA	microRNA_520c	[chr19:54210697-54210803:strand=+]	RefSeq	NR_030198		AGCAAGAAGATCTCAGGCTGTCGTCCTCTAGAGGGAAGCACTTTCTGTTGTCTGAAAGAAAAGAAAGTGCTTCCTTTTAGAGGGTTACCGTTTGAGAAAAGCAACAT
32114	MIR520D	microRNA	microRNA_520d	[chr19:54223340-54223446:strand=+]	RefSeq	NR_030204		AGCAAGAAGATCTCAAGCTGTGAGTCTACAAAGGGAAGCCCTTTCTGTTGTCTAAAAGAAAAGAAAGTGCTTCTCTTTGGTGGGTTACGGTTTGAGAAAAGCAACGT
32093	MIR520E	microRNA	microRNA_520e	[chr19:54178955-54179061:strand=+]	RefSeq	NR_030183		AGCAAGACTGTCTCCTGCTGTGACCCTCAAGATGGAAGCAGTTTCTGTTGTCTGAAAGGAAAGAAAGTGCTTCCTTTTTGAGGGTTACTGTTTGAGAAAAGCAACCT
32096	MIR520F	microRNA	microRNA_520f	[chr19:54185403-54185509:strand=+]	RefSeq	NR_030186		AGCAAGAGGATCTCAGGCTGTGACCCTCTAAAGGGAAGCGCTTTCTGTGGTCAGAAAGAAAAGCAAGTGCTTCCTTTTAGAGGGTTACCGTTTGGGAAAAGCAATGT
32116	MIR520G	microRNA	microRNA_520g	[chr19:54225410-54225519:strand=+]	RefSeq	NR_030206		AGCAAGAAGATCCCATGCTGTGACCCTCTAGAGGAAGCACTTTCTGTTTGTTGTCTGAGAAAAAACAAAGTGCTTCCCTTTAGAGTGTTACCGTTTGGGAAAAGCAGTGT
32125	MIR520H	microRNA	microRNA_520h	[chr19:54245756-54245863:strand=+]	RefSeq	NR_030215		AGCAAGAAGATCCCATGCTGTGACCCTCTAGAGGAAGCACTTTCTGTTTGTTGTCTGAGAAAAAACAAAGTGCTTCCCTTTAGAGTTACTGTTTGGGAAAAGCAGTGT
32126	MIR521-1	microRNA	microRNA_521-1	[chr19:54251880-54251986:strand=+]	RefSeq	NR_030216		AGCAAGAAGATCTCAGGCTGTGACCCTCCAAAGGGAAGAACTTTCTGTTGTCTAAAAGAAAAGAACGCACTTCCCTTTAGAGTGTTACCGTGTGAGAAAAGCAACGT
32113	MIR521-2	microRNA	microRNA_521-2	[chr19:54219838-54219944:strand=+]	RefSeq	NR_030203		AGTAAGAAGGTCTCGGGCTGTGACTCTCCAAAGGGAAGAATTTTCTCTTGTCTAAAAGAAAAGAACGCACTTCCCTTTAGAGTGTTACCGTGTGAGAAAAGCAATGC
32127	MIR522	microRNA	microRNA_522	[chr19:54254455-54254561:strand=+]	RefSeq	NR_030217		AGCAAGAAGATCTCAGGCTGTGTCCCTCTAGAGGGAAGCGCTTTCTGTTGTCTGAAAGAAAAGAAAATGGTTCCCTTTAGAGTGTTACGCTTTGAGAAAAGCATCGC
32103	MIR523	microRNA	microRNA_523	[chr19:54201629-54201735:strand=+]	RefSeq	NR_030193		AGCAAGAAGATCTCATGCTGTGACCCTCTAGAGGGAAGCGCTTTCTGTTGTCTGAAAGAAAAGAACGCGCTTCCCTATAGAGGGTTACCCTTTGAGAAAAGCAGCAT
32110	MIR524	microRNA	microRNA_524	[chr19:54214246-54214352:strand=+]	RefSeq	NR_030200		AGCAAGAAGATCTCATGCTGTGACCCTACAAAGGGAAGCACTTTCTCTTGTCCAAAGGAAAAGAAGGCGCTTCCCTTTGGAGTGTTACGGTTTGAGAAAAGCAGCGT
32102	MIR525	microRNA	microRNA_525	[chr19:54200777-54200881:strand=+]	RefSeq	NR_030192		GCAAGAAGATCTCAAGCTGTGACTCTCCAGAGGGATGCACTTTCTCTTATGTGAAAAAAAAGAAGGCGCTTCCCTTTAGAGCGTTACGGTTTGGGTAAAGCAACG
32107	MIR526A1	microRNA	microRNA_526a-1	[chr19:54209496-54209600:strand=+]	RefSeq	NR_030197		GCAAGAAGAGCTCAGGCTGTGACCCTCTAGAGGGAAGCACTTTCTGTTGCTTGAAAGAAGAGAAAGCGCTTCCTTTTAGAGGATTACTCTTTGAGAAAAACAACA
32118	MIR526A2	microRNA	microRNA_526a-2	[chr19:54230166-54230250:strand=+]	RefSeq	NR_030208		ATCTCGTGCTGTGACCCTCTAGAGGGAAGCACTTTCTGTTGAAAGAAAAGAACATGCATCCTTTCAGAGGGTTACTCTTTGAGAA
32100	MIR526B	microRNA	microRNA_526b	[chr19:54197637-54197739:strand=+]	RefSeq	NR_030190		CAAGAAGATGTCAGGCTGTGACCCTCTTGAGGGAAGCACTTTCTGTTGTCTGAAAGAAGAGAAAGTGCTTCCTTTTAGAGGCTTACTGTCTGAGAAAAGCAAC
32129	MIR527	microRNA	microRNA_527	[chr19:54257262-54257366:strand=+]	RefSeq	NR_030219		AGCAAGAAGATCTCAAGCTGTGACTGCAAAGGGAAGCCCTTTCTGTTGTCTAAAAGAAAAGAAAGTGCTTCCCTTTGGTGAATTACGGTTTGAGAAAAGCAACGT
32795	MIR532	microRNA	microRNA_532	[chrX:49767744-49767854:strand=+]	RefSeq	NR_030241		GCAGACCTCCCGACTTGCTTTCTCTCCTCCATGCCTTGAGTGTAGGACCGTTGGCATCTTAATTACCCTCCCACACCCAAGGCTTGCAAAAAAGCGAGCCTTCTCTTCCCT
32529	MIR539	microRNA	microRNA_539	[chr14:101513648-101513745:strand=+]	RefSeq	NR_030256		CTGCTGTTTCATACTTGAGGAGAAATTATCCTTGGTGTGTTCGCTTTATTTATGATGAATCATACAAGGACAATTTCTTTTTGAGTATCAAATCTTGC
33650	MIR541	microRNA	microRNA_541	[chr14:101530822-101530925:strand=+]	RefSeq	NR_030594		GCTCATGCCAACGTCAGGGAAAGGATTCTGCTGTCGGTCCCACTCCAAAGTTCACAGAATGGGTGGTGGGCACAGAATCTGGACTCTGCTTGTGGCATCCATCG
32534	MIR542	microRNA	microRNA_542	[chrX:133675361-133675477:strand=-]	RefSeq	NR_030399		CAAGGATGCACAGATCTCAGACATCTCGGGGATCATCATGTCACGAGATACCAGTGTGCACTTGTGACAGATTGATAACTGAAAGGTCTGGGAGCCACTCATCTTCATAGCAAAACA
33664	MIR543	microRNA	microRNA_543	[chr14:101498314-101498411:strand=+]	RefSeq	NR_030619		TGACGTGCGGTACTTAATGAGAAGTTGCCCGTGTTTTTTTCGCTTTATTTGTGACGAAACATTCGCGGTGCACTTCTTTTTCAGTATCCTATTCTGCC
32530	MIR544	microRNA	microRNA_544	[chr14:101514985-101515095:strand=+]	RefSeq	NR_030257		TGCTCCTAAGATTTTCATCACCTAGGGATCTTGTTAAAAAGCAGATTCTGATTCAGGGACCAAGATTCTGCATTTTTAGCAAGTTCTCAAGTGATGCTAATACCGCCGGTC
38361	MIR544B	microRNA	microRNA_544b	[chr3:124451276-124451373:strand=+]	RefSeq	NR_036088		GAATTACCTGGGAATTTTGTTAAAATGCAGAATCCATTTCTGTAGCTCTGAGACTAGACCTGAGGTTGTGCATTTCTAACAAAGTGCCAGCTGAAACT
32531	MIR545	microRNA	microRNA_545	[chrX:73506929-73507054:strand=-]	RefSeq	NR_030258		ATCTCCAGAGCCCAGCCTGGCACATTAGTAGGCCTCAGTAAATGTTTATTAGATGAATAAATGAATGACTCATCAGCAAACATTTATTGTGTGCCTGCTAAAGTGAGCTCCACAGGCTCTGGATTG
32796	MIR548A1	microRNA	microRNA_548a-1	[chr6:18572005-18572121:strand=+]	RefSeq	NR_030312		ATTTATGCACTGCAGGGAGGTATTAAGTTGGTGCAAAAGTAATTGTGATTTTTGCCATTAAAAGTAACGACAAAACTGGCAATTACTTTTGCACCAAACCTGGTATTTTTGATCATA
32797	MIR548A2	microRNA	microRNA_548a-2	[chr6:135560288-135560404:strand=+]	RefSeq	NR_030317		TGTGTGCGCGTGTGATGTGTATTAGGTTTGTGCAAAAGTAATTGGGGTTTTTTGCCGTTAAAAGTAATGGCAAAACTGGCAATTACTTTTGCACCAAACTAATATAATGAAAGTGCT
32798	MIR548A3	microRNA	microRNA_548a-3	[chr8:105496587-105496703:strand=-]	RefSeq	NR_030330		TCTCAGACATCCTAGAATGTTATTAGGTCGGTGCAAAAGTAATTGCGAGTTTTACCATTACTTTCAATGGCAAAACTGGCAATTACTTTTGCACCAACGTAATACTTCTGCCACATT
38944	MIR548AA1	microRNA	microRNA_548aa-1	[chr8:124360264-124360380:strand=+]	RefSeq	NR_037516		CCTTGTATTTCTTTATTAGTCTGGTGCAAAAGAAACTGTGGTTTTTGCCATTACTTTTACAGGCAAAAACCACAATTACTTTTGCACCAACCTAATATAACTTGTTTCATATTTGAA
38921	MIR548AA2	microRNA	microRNA_548aa-2	[chr17:65467595-65467711:strand=+]	RefSeq	NR_037517		AAACTTTTTATTTTATTAGGTTGGTGCAAAAGAAACTGTGGTTTTTGCCATTACTTTCAATGGCAAAAACCACAATTACTTTTGCACCAACCTAAATCTTCCCTCTCTCTGGATTTG
41825	MIR548AB	microRNA	microRNA_548ab	[chr3:103242867-103242970:strand=-]	RefSeq	NR_039611		TCCATCCATTATGTTGGTGCAAAAGTAATTGTGGATTTTGCTATTACTTGTATTTATTTGTAATGCAAAACCCGCAATTAGTTTTGCACCAACCTAATAGAAAG
41626	MIR548AC	microRNA	microRNA_548ac	[chr1:117102636-117102743:strand=-]	RefSeq	NR_039621		ATTTCGACATGTATTAGGTTGGTGCAAAAGTTATTGTGGTTTTTGCTATTTTTTTTTAATGGCAAAAACCGGCAATTACTTTTGCACTAACCTAGTAGTTACTACAAA
41683	MIR548AD	microRNA	microRNA_548ad	[chr2:35696461-35696562:strand=+]	RefSeq	NR_039629		TACGTGTCAACTGTTAGGTTGGTGCAAAAGTAATTGTGGTTTTTGAAAGTAACTTGGCGAAAACGACAATGACTTTTGCACCAATCTAATACAATCAACAGT
41742	MIR548AE1	microRNA	microRNA_548ae-1	[chr2:185243692-185243781:strand=+]	RefSeq	NR_039638		AAAAGTAACGGCAGTTTTTGCCATTAAGTTGCGGTTTTTGCCATTATAATGGCAAAAACTGCAATTACTTTCACACCTGCTTAATAGAGT
41831	MIR548AE2	microRNA	microRNA_548ae-2	[chr5:57825860-57825946:strand=-]	RefSeq	NR_039639		TTATTAGGTTTGTGCAAAAGTAATTGTGGTTTTTGTCATTTAAAAGTAATGGCAAAAACTGCAATTACTTTCACACCAACCTAATAT
41625	MIR548AG1	microRNA	microRNA_548ag-1	[chr4:61788327-61788412:strand=+]	RefSeq	NR_039652		TATTAGGTTGGTGCAAAGGTAATTGTGGTTTCTGCTTTTAAAGGTAATGGCAAATATTACATTTACTTTTGCACCAACCTAATACA
41745	MIR548AG2	microRNA	microRNA_548ag-2	[chr20:59139610-59139693:strand=+]	RefSeq	NR_039653		ATTCGGTTGGTGCAAAGGTAATTGTGGTTTCTGCCATTGAAAGTAAAGGCAAGAACCTCAATTACCTTTGCAGCGACCTAATAC
41605	MIR548AH	microRNA	microRNA_548ah	[chr4:77496694-77496789:strand=+]	RefSeq	NR_039655		CATTTCTATTAGGTTGGTGCAAAAGTGATTGCAGTGTTTGCCAATAAAAGTAATGACAAAAACTGCAGTTACTTTTGCACCAGCCCAATATATGCC
41854	MIR548AI	microRNA	microRNA_548ai	[chr6:99572475-99572582:strand=+]	RefSeq	NR_039672		GGGAAATACAGTATTAGGTTGGTGCAAAGGTAATTGCAGTTTTTCCCATTTAAAATATGGAAAAAAAAATCACAATTACTTTTGCATCAACCTAATAATTATATAATG
41884	MIR548AJ1	microRNA	microRNA_548aj-1	[chr6:132436322-132436413:strand=-]	RefSeq	NR_039673		AATGTATTAGATTGGTGTAAAAGTAATTGCAGGTTATGCCATTAAAAGTAATGGTAAAAACTGCAATTACTTTTACACTAACCTAATAGAAC
41600	MIR548AJ2	microRNA	microRNA_548aj-2	[chrX:37883138-37883249:strand=-]	RefSeq	NR_039674		AGTTTGGAAAAAGGTATTAGGTTGGTGCAAAAGTAATTGCAGTTTTTGCTATTACTTTTAATGGTAAAAACTGCAATTACTTTTACACCAACCTAATATTTAAGATCACTGT
41893	MIR548AK	microRNA	microRNA_548ak	[chr10:12172749-12172825:strand=-]	RefSeq	NR_039699		TATTAGGTTGGTGCAAAAGTAACTGCGGTTTTTGAGAAGTAATTGAAAACCGCAATTACTTTTGCAGCAACCTAATA
41736	MIR548AL	microRNA	microRNA_548al	[chr11:74110272-74110388:strand=+]	RefSeq	NR_039710		TATTTTATTAGGTCGGTGCAAAAGTAATTGCTGTTTTTGCCATTAAAAATAATGGCATTAAAAGTAATGGCAAAAACGGCAATGACTTTTGTACCAATCTAATATCTCTGCTGCTAT
41637	MIR548AM	microRNA	microRNA_548am	[chrX:16645125-16645218:strand=-]	RefSeq	NR_039762		TTTTTTATTAAGTTGGTGCAAAAGTAATTGCGGTTTTTGCCGTCGAAAATAATGGCAAAAACTGCAGTTACTTTTGTACCAATGTATTAGATGC
41681	MIR548AN	microRNA	microRNA_548an	[chrX:105883034-105883136:strand=+]	RefSeq	NR_039765		TAAGAGAAAACATTAGGTTGGTGCAAAAGGCATTGTGGTTTTTGCCTATAAAAGTAATGGCAAAAACCGCAATTCCTTTTGCACCAACCTAATATTTTTACTT
32799	MIR548B	microRNA	microRNA_548b	[chr6:119390202-119390318:strand=-]	RefSeq	NR_030315		TATTCCATTTCAGACTATATATTTAGGTTGGCGCAAAAGTAATTGTGGTTTTGGCCTTTATTTTCAATGGCAAGAACCTCAGTTGCTTTTGTGCCAACCTAATACTTCACATATATT
32800	MIR548C	microRNA	microRNA_548c	[chr12:65016279-65016395:strand=+]	RefSeq	NR_030347		AAGGAATCGGCATTGGCATCTATTAGGTTGGTGCAAAAGTAATTGCGGTTTTTGCCATTACTTTCAGTAGCAAAAATCTCAATTACTTTTGCACCAACTTAATACTTTCAGGCTTGT
32801	MIR548D1	microRNA	microRNA_548d-1	[chr8:124360264-124360380:strand=-]	RefSeq	NR_030382		TTCAAATATGAAACAAGTTATATTAGGTTGGTGCAAAAGTAATTGTGGTTTTTGCCTGTAAAAGTAATGGCAAAAACCACAGTTTCTTTTGCACCAGACTAATAAAGAAATACAAGG
32802	MIR548D2	microRNA	microRNA_548d-2	[chr17:65467595-65467711:strand=-]	RefSeq	NR_030385		CAAATCCAGAGAGAGGGAAGATTTAGGTTGGTGCAAAAGTAATTGTGGTTTTTGCCATTGAAAGTAATGGCAAAAACCACAGTTTCTTTTGCACCAACCTAATAAAATAAAAAGTTT
35275	MIR548E	microRNA	microRNA_548e	[chr10:112748674-112748781:strand=+]	RefSeq	NR_031614		ATCTATGGCTTTATTAGGTTGGTACAAAAGCAATCGCGGTTTTTGCTATTACTTTTAAAGGCAAAAACTGAGACTACTTTTGCACCAACCTGATAGAAGAATGTTATT
35305	MIR548F1	microRNA	microRNA_548f-1	[chr10:56367624-56367727:strand=-]	RefSeq	NR_031642		GTGCGGAAGTATTAGGTTGGTGCAAAAGTAATCACAGTTTTTGACATTACTTTCAAAGACAAAAACTGTAATTACTTTTGGACCAACCTAATAGCCTGATTAGC
35306	MIR548F2	microRNA	microRNA_548f-2	[chr2:213290977-213291094:strand=-]	RefSeq	NR_031643		ACCATCTTTCTAATAACTATTAGGTTGGTGCGAACATAATTGCAGTTTTTATCATTACTTTTAATGGCAAAAACTGTAATTACTTTTGCACCAACCTAATATTTTAGTGTGCATTTGG
35307	MIR548F3	microRNA	microRNA_548f-3	[chr5:109849520-109849626:strand=-]	RefSeq	NR_031644		TACTCAAAATATTAGGTTGGTGCAAACCTAATTGCAATTTTTGCAGTTTTTTTAAGTAATTGCAAAAACTGTAATTACTTTTGCACCAACCTAATACAATTGCCGTA
35308	MIR548F4	microRNA	microRNA_548f-4	[chr7:147075099-147075223:strand=-]	RefSeq	NR_031645		GTATAAAAATGAGTTCTAACGTATTAGGTTGGTGCAAAAGTAATAGTGGTTTTTGCCATTAAAAGTAATGACAAAAACTGTAATTACTTTTGGAACAATATTAATAGAATTTCAGAGGAGAGAAA
35309	MIR548F5	microRNA	microRNA_548f-5	[chrX:32659581-32659686:strand=-]	RefSeq	NR_031646		ACATACTTACTATTAGGTTGCTGCAAAAGTAATCATGTTTTTTTCCATTGTAAGTAATGGGAAAAACTGTAATTACTTTTGTACCAACCTAATAGCAACATCAAAT
35326	MIR548G	microRNA	microRNA_548g	[chr4:148265771-148265879:strand=-]	RefSeq	NR_031662		ACTTTCTCTGAGTTATTAGATTAGTGCAAAAGTAATTGCAGTTTTTGCATTACGTTCTATGGCAAAACTGTAATTACTTTTGTACCAACATAATACTTCATATATGTAT
35342	MIR548H1	microRNA	microRNA_548h-1	[chr14:64561732-64561853:strand=-]	RefSeq	NR_031677		AGCACCCACATCTGTCCATTAGGTGGGTGCAAAAGTAATCGCGGTTTTTGTCATTACTTTTAATGGTAAAAACTGGAATTACTTTTGCACTGACCTAATATTAAGCCAGATATTAAAGAGAT
35343	MIR548H2	microRNA	microRNA_548h-2	[chr16:11400287-11400394:strand=-]	RefSeq	NR_031678		ATAGCAATGTGTATTAGGTTGGTGCAAAAGTAATCGCGGTTTTTGTCATTACTTTCAATGGCAAACACCACAATTACTTTTGCACCAACCTAATATAAACCACATCAT
35344	MIR548H3	microRNA	microRNA_548h-3	[chr17:13446836-13446973:strand=-]	RefSeq	NR_031679		AGAGAACAAATCTGATTCTGCATGTATTAGGTTGGTGCAAAAGTAATCGCGGTTTTTGTCATTGAAAGTAATAGCAAAAACTGCAATTACTTTTGCACCAACCTAAAAGTAGTCACTGTCTTCAGATATTTAAAAACA
35345	MIR548H4	microRNA	microRNA_548h-4	[chr8:26906360-26906490:strand=-]	RefSeq	NR_031680		CATTTCCAAAGCTATTAGGTTGGTGCAAAAGTAATCGCGGTTTTTGTCATTACTTTAATTACTTTACGTTTCATTAATGACAAAAACCGCAATTACTTTTGCACCAACCTAATACTTGCTATCATCACTTC
41768	MIR548H5	microRNA	microRNA_548h-5	[chr6:132113302-132113381:strand=+]	RefSeq	NR_039610		TTAGGTTGGCACAAAAGTAATCGCGGTTTTTGTCATTACTTTTAACTGTAAAAACCACGGTTGCTTTTGCGCCAGCCTAA
35352	MIR548I1	microRNA	microRNA_548i-1	[chr3:125509237-125509405:strand=-]	RefSeq	NR_031687		CCCTCTGATGCAGATGGCTCTGAAGTTTGCACCCTATTAGGTTGGTGCAAAAGTAATTGCGGATTTTGCCATTAAAAGTAATGGCAAAAATAGCAATTATTTTTGTACCAGCCTAGTATCTTTTCTCCTTCTACCAAACTTTGTCCCTGAGCCATCTCATCACCTATAA
35353	MIR548I2	microRNA	microRNA_548i-2	[chr4:9557779-9557947:strand=-]	RefSeq	NR_031688		CCCTCTGATGTAGATGGCTCCGAAGTTTGCATCCTATTAGTTTGGTGCAAAAGTAATTGCGGATTTTGCCATTAAAAGTAATGGCAAAAATAGCAATTATTTTTGTACCAGCCTAGTATCTTTTCTCCTTCTAACAAAGTTCGTCCCTGATCCATCTCATCACCTATAA
35354	MIR548I3	microRNA	microRNA_548i-3	[chr8:7946453-7946621:strand=-]	RefSeq	NR_031689		CCCTCTGATGCAGATGGCTCCGAAGTTTACATCCTATTAGGTTTGTGCAAAAGTAATTGCGGATTTTGCCATTAAAAGTAATGGCAAAAATAGCAATTATTTTTGTACCAGCCTAGTATCTTTTCTCCTTCTACCAAACTTTGTCCCTGAGCCATCTCATCACCTATAA
35355	MIR548I4	microRNA	microRNA_548i-4	[chrX:83480750-83480846:strand=-]	RefSeq	NR_031690		ATTATGTGTTAGGTTGGTGCAAAAGTAATTGCGGATTTTGCCATACTTTTAACGGCAAAAACCACAAATATTATTGCACCAACCTATAAGAGCAGGG
35276	MIR548J	microRNA	microRNA_548j	[chr22:26951168-26951299:strand=-]	RefSeq	NR_031615		TGGCCCAGGTGGGCAGCCAGTGAATAGTTAGCTGGTGCAAAAGTAATTGCGGTCTTTGGTATTACTTTCAGTGGCAAAAACTGCATTACTTTTGCACCAGCCTACTAGAACGCTGAGTTCAGTGCCTTAAGC
35285	MIR548K	microRNA	microRNA_548k	[chr11:70130051-70130186:strand=+]	RefSeq	NR_031624		GAATCAGAAGCTTTTCTCAAGTATTGCTGTTAGGTTGGTGCAAAAGTACTTGCGGATTTTGCTTTACTTTTAATGGCAAAAACCGCAATTATTTTTGCTTCAACCTAATATGATGCAAAATTGGCTACAACTGTAA
35292	MIR548L	microRNA	microRNA_548l	[chr11:94199651-94199756:strand=-]	RefSeq	NR_031630		CCTTGGTTTGTATTAGGTTGGTGCAAAAGTATTTGCGGGTTTTGTCGTAGAAAGTAATGGCAAAAACTGCAGTTACTTGTGCACCAACCAAATGCTTCGTAGATTT
35331	MIR548M	microRNA	microRNA_548m	[chrX:94318130-94318235:strand=-]	RefSeq	NR_031667		TTTATTCTAGATATTAGGTTGGTGCAAAGGTATTTGTGGTTTTTGTCATTAAAGTAATGCAAAAGCCACAAATACCTTTGCACCAACCTAATATTAGCCCCTCGGA
35330	MIR548N	microRNA	microRNA_548n	[chr7:34980362-34980456:strand=-]	RefSeq	NR_031666		CTGATGATATAGGTTGGTGCAAAAGTAATTGTGGATTTTGTCGTTAAAAATAGCAAAACCCGCAATTACTTTTGCACCAACCTAATAGAAAGTGT
35333	MIR548O	microRNA	microRNA_548o	[chr7:102046179-102046312:strand=-]	RefSeq	NR_031669		TATTTCTCATTGGTGAAAATGTGTTGATTGTAATGGTTCCTATTCTGATCAATAAACATGGTTTGAGCCTAGTTACAATGATCTAAAATTCACGGTCCAAAACTGCAGTTACTTTTGCACCAACCAAAACTTTT
41882	MIR548O2	microRNA	microRNA_548o-2	[chr20:37145196-37145285:strand=+]	RefSeq	NR_039605		ATATTTAGATTGGTGCAAAAGTAATTGCGGTTTTTGCCATTAAAAGTAATGCGGCCAAAACTGCAGTTACTTTTGCACCCACCTAATACA
35351	MIR548P	microRNA	microRNA_548p	[chr5:100152176-100152279:strand=-]	RefSeq	NR_031686		AACTATCATTATTAGGTTGGTATAAAATTAATTGCAGTTTTTGTCATTACTTTCAATAGCAAAAACTGCAGTTACTTTTGCACCAATGTAATACTTCTAAACTT
37312	MIR548Q	microRNA	microRNA_548q	[chr10:12767243-12767362:strand=-]	RefSeq	NR_031752		ACGTAAGAATATATTAGGCTGGTGCAAAAGTAATGGCGGTTTTTGCCATTACTTTTCATTTTTACCATTAAAAGTAATGGCAAAAAGCATGATTACTTTTTCACCAACCTAAGATTCATG
38354	MIR548S	microRNA	microRNA_548s	[chr2:11907560-11907661:strand=+]	RefSeq	NR_036071		TTCTATTAGCTTGCTGCAAAAATAATTGCAGTTTTTGCCATTATTTTTAATAATTATAATAATGGCCAAAACTGCAGTTATTTTTGCACCAACGTACTGTTT
38298	MIR548T	microRNA	microRNA_548t	[chr4:174189301-174189394:strand=+]	RefSeq	NR_036093		GAAAAATGTTAGGGTGGTGCAAAAGTGATCGTGGTTTTTGCAATTTTTTAATGACAAAAACCACAATTACTTTTGCACCAACCTAACCTTGTTT
38316	MIR548U	microRNA	microRNA_548u	[chr6:57254920-57255020:strand=+]	RefSeq	NR_036097		CCATGAGACTATTAGGATGGTGCAAAAGTAATGTGGTTTTTTTCTTTACTTTTAATGGCAAAGACTGCAATTACTTTTGCGCCAACCTAATAACAGAAAAA
38302	MIR548V	microRNA	microRNA_548v	[chr8:17539077-17539176:strand=-]	RefSeq	NR_036103		GGATTTATTGAATACTAGGTTTGAGCAAAAGTAATTGCGGTTTTGCCATCATGCCAAAAGCTACAGTTACTTTTGCACCAGCCTAATATTTACTAAGTGC
38255	MIR548W	microRNA	microRNA_548w	[chr16:26036548-26036641:strand=+]	RefSeq	NR_036146		GGCCTAGTTAGGTTGGTGCAAAAGTAACTGCGGTTTTTGCCTTTCAACATAATGGCAAAACCCACAATTACTTTTGCACCAATCTAATAGGTTG
38248	MIR548X	microRNA	microRNA_548x	[chr21:20058398-20058492:strand=-]	RefSeq	NR_036166		GCAATATATTAGGTTAGTGCAAAAGTAATTGCAGTTTTTGCGTTACTTTCAATCGTAAAAACTGCAATTACTTTCACACCAATCTTAATATTTCG
41734	MIR548X2	microRNA	microRNA_548x-2	[chr13:66540452-66540571:strand=-]	RefSeq	NR_039692		AACCCCATAGATGCCAAATATTAGGTTGGCACAAAAGTAATTGTGGCTTTTGCCATTAAAAGTAATGGTAAAAACTGCAATTACTTTCGTGCCAACCTAATATTTGTGTGAGGTCTTACA
38980	MIR548Y	microRNA	microRNA_548y	[chr14:48230188-48230317:strand=-]	RefSeq	NR_037503		TGTGACAGCAGCCTAAACTATTAGGTTGGTGCAAAAGTAATCACTGTTTTTGCCATTACTCTCAGTGGCAAAAACCGTGATTACTTTTGCACCAACCTAGTAACACCTTCACTGTGGGGGTGCAGACATG
38929	MIR548Z	microRNA	microRNA_548z	[chr12:65016279-65016395:strand=-]	RefSeq	NR_037515		ACAAGCCTGAAAGTATTAAGTTGGTGCAAAAGTAATTGAGATTTTTGCTACTGAAAGTAATGGCAAAAACCGCAATTACTTTTGCACCAACCTAATAGATGCCAATGCCGATTCCTT
32803	MIR549	microRNA	microRNA_549	[chr15:81134309-81134424:strand=-]	RefSeq	NR_030393		ATCTTCTGATAGACATGCAACTCAAGAATATATTGAGAGCTCATCCATAGTTGTCACTGTCTCAAATCAGTGACAACTATGGATGAGCTCTTAATATATCCCAGGCACTGTGCTAG
32804	MIR550A1	microRNA	microRNA_550a-1	[chr7:30329400-30329516:strand=+]	RefSeq	NR_030319		CCTGGTATTTTGATGCTTTGCTGGCTGGTGCAGTGCCTGAGGGAGTAAGAGCCCTGTTGTTGTAAGATAGTGTCTTACTCCCTCAGGCACATCTCCAACAAGTCTCTTGCTCTCCTC
32805	MIR550A2	microRNA	microRNA_550a-2	[chr7:32772583-32772699:strand=+]	RefSeq	NR_030320		CCTGGTATTTTGATGCTTTGCTGGCTGGTGCAGTGCCTGAGGGAGTAAGAGCCCTGTTGTTGTCAGATAGTGTCTTACTCCCTCAGGCACATCTCCAGCGAGTCTCTTGCTCTCCTC
41870	MIR550A3	microRNA	microRNA_550a-3	[chr7:29720340-29720454:strand=-]	RefSeq	NR_039600		CTGGTATTTTGATGCTTTGCTGGCTGGTGCAGTGCCTGAGGGAGTAAGAGTCCTGTTGTTGTAAGATAGTGTCTTACTCCCTCAGGCACATCTCCAACAAGTCTCTTGCTCTCCT
38992	MIR550B1	microRNA	microRNA_550b-1	[chr7:30329400-30329516:strand=-]	RefSeq	NR_037513		GAGGAGAGCAAGAGACTTGTTGGAGATGTGCCTGAGGGAGTAAGACACTATCTTACAACAACAGGGCTCTTACTCCCTCAGGCACTGCACCAGCCAGCAAAGCATCAAAATACCAGG
38910	MIR550B2	microRNA	microRNA_550b-2	[chr7:32772583-32772699:strand=-]	RefSeq	NR_037514		GAGGAGAGCAAGAGACTCGCTGGAGATGTGCCTGAGGGAGTAAGACACTATCTGACAACAACAGGGCTCTTACTCCCTCAGGCACTGCACCAGCCAGCAAAGCATCAAAATACCAGG
32806	MIR551A	microRNA	microRNA_551a	[chr1:3477249-3477364:strand=-]	RefSeq	NR_030277		GGCTGCCAGAGGGGACTGCCGGGTGACCCTGGAAATCCAGAGTGGGTGGGGCCAGTCTGACCGTTTCTAGGCGACCCACTCTTGGTTTCCAGGGTTGCCCTGGAAACCACAGATGG
32807	MIR551B	microRNA	microRNA_551b	[chr3:168269632-168269747:strand=+]	RefSeq	NR_030294		TAGATCTGCCAGATGTGCTCTCCTGGCCCATGAAATCAAGCGTGGGTGAGACCTGGTGCAGAACGGGAAGGCGACCCATACTTGGTTTCAGAGGCTGTGAGAATAACTGCAATTTA
32808	MIR552	microRNA	microRNA_552	[chr1:35135190-35135305:strand=-]	RefSeq	NR_030278		CAGTTTGTTTAACCATTCAAATATACCACAGTTTGTTTAACCTTTTGCCTGTTGGTTGAAGATGCCTTTCAACAGGTGACTGGTTAGACAAACTGTGGTATATACACAGGATGGAA
32809	MIR553	microRNA	microRNA_553	[chr1:100746787-100746874:strand=+]	RefSeq	NR_030279		CTATAACATTCTTCAATTTTATTTTAAAACGGTGAGATTTTGTTTTGTCTGAGAAAATCTCGCTGTTTTAGACTGAGGCAGTGTGTTA
32810	MIR554	microRNA	microRNA_554	[chr1:151518262-151518377:strand=+]	RefSeq	NR_030280		CAGGGTGAAGACCTGAGTAACCTTTGCTAGTCCTGACTCAGCCAGTACTGGTCTTAGACTGGTGATGGGTCAGGGTTCATATTTTGGCATCTCTCTCTGGGCATCTTTCCTCTTCT
32811	MIR555	microRNA	microRNA_555	[chr1:155316131-155316246:strand=-]	RefSeq	NR_030282		TGATTGTATGGGAGTGAACTCAGATGTGGAGCACTACCTTTGTGAGCAGTGTGACCCAAGGCCTGTGGACAGGGTAAGCTGAACCTCTGATAAAACTCTGATCTATAAGTAGGAGA
32812	MIR556	microRNA	microRNA_556	[chr1:162312326-162312440:strand=+]	RefSeq	NR_030283		AGTTCACAAAGATAGTAATAAGAAAGATGAGCTCATTGTAATATGAGCTTCATTTATACATTTCATATTACCATTAGCTCATCTTTTTTATTACTACCTTCAACAAGGCCTTCTA
32813	MIR557	microRNA	microRNA_557	[chr1:168344752-168344869:strand=+]	RefSeq	NR_030284		GTGTGCAGACAGAATGGGCAAATGAACAGTAAATTTGGAGGCCTGGGGCCCTCCCTGCTGCTGGAGAAGTGTTTGCACGGGTGGGCCTTGTCTTTGAAAGGAGGTGGAGAAAGGAAGC
32814	MIR558	microRNA	microRNA_558	[chr2:32757210-32757323:strand=+]	RefSeq	NR_030285		GTGTGTGTGTGTGTGTGTGTGTGTGTGTGGTTATTTTGGTATAGTAGCTCTAGACTCTATTATAGTTTCCTGAGCTGCTGTACCAAAATACCACAAACGGGCTGGCTTAAAACA
32815	MIR559	microRNA	microRNA_559	[chr2:47604804-47604919:strand=+]	RefSeq	NR_030286		CTGTGGATGAGCTCCAGTAACATCTTAAAGTAAATATGCACCAAAATTACTTTTGGTAAATACAGTTTTGGTGCATATTTACTTTAGGATGTTACTGGAGCTCCCATCTTCTCTGC
32817	MIR561	microRNA	microRNA_561	[chr2:189162209-189162325:strand=+]	RefSeq	NR_030287		TTTCTTGAAACTTCATCCACCAGTCCTCCAGGAACATCAAGGATCTTAAACTTTGCCAGAGCTACAAAGGCAAAGTTTAAGATCCTTGAAGTTCCTGGGGGAACCATGGATGGCTAT
32818	MIR562	microRNA	microRNA_562	[chr2:233037353-233037467:strand=+]	RefSeq	NR_030288		TACACCTAGGAGTGAAATTGCTAGGTCATATGGTCAGTCTACTTTTAGAGTAATTGTGAAACTGTTTTTCAAAGTAGCTGTACCATTTGCACTCCCTGTGGCAATGTATGAGGGT
32819	MIR563	microRNA	microRNA_563	[chr3:15915268-15915366:strand=+]	RefSeq	NR_030289		TTTTACAGGAAGCAAAGAAGTGTGTTGCCCTCTAGGAAATGTGTGTTGCTCTGATGTAATTAGGTTGACATACGTTTCCCTGGTAGCCAATATAAGGAA
32820	MIR564	microRNA	microRNA_564	[chr3:44903370-44903483:strand=+]	RefSeq	NR_030290		CTCTGCCCTGCGGGCAGCGGGTGCCAGGCACGGTGTCAGCAGGCAACATGGCCGAGAGGCCGGGGCCTCCGGGCGGCGCCGTGTCCGCGACCGCGTACCCTGACACCCCCGCGG
32822	MIR566	microRNA	microRNA_566	[chr3:50210749-50210862:strand=+]	RefSeq	NR_030291		ACAAAAATTAGCTAGGCGTGGTGGCGGGCGCCTGTGATCCCAACTACTCAGGAGGCTGGGGCAGCAGAATCGCTTGAACCCGGGAGGCGAAGGTTGCAGTGAGCCAAGATCGCG
32823	MIR567	microRNA	microRNA_567	[chr3:111831638-111831755:strand=+]	RefSeq	NR_030292		CTATGGAAGAGGATTCTTATAGGACAGTATGTTCTTCCAGGACAGAACATTCTTTGCTATTTTGTACTGGAAGAACATGCAAAACTAAAAAAAAAAAAAGTTATTGCTTAAATTCATT
32824	MIR568	microRNA	microRNA_568	[chr3:114035312-114035426:strand=-]	RefSeq	NR_030293		CAGTTGAAACGATATACACTATATTATGTATAAATGTATACACACTTCCTATATGTATCCACATATATATAGTGTATATATTATACATGTATAGGTGTGTATATGTGCATATATA
32825	MIR569	microRNA	microRNA_569	[chr3:170824443-170824558:strand=-]	RefSeq	NR_030295		GGAGTTAGTAGGTATTGTTAGATTAATTTTGTGGGACATTAACAACAGCATCAGAAGCAACATCAGCTTTAGTTAATGAATCCTGGAAAGTTAAGTGACTTTATTTCCTTGTCTGT
32826	MIR570	microRNA	microRNA_570	[chr3:195426262-195426378:strand=+]	RefSeq	NR_030296		AAAGAGTCCCCTAGATAAGTTATTAGGTGGGTGCAAAGGTAATTGCAGTTTTTCCCATTATTTTAATTGCGAAAACAGCAATTACCTTTGCACCAACCTGATGGAGTCCCCCTTGCC
32827	MIR571	microRNA	microRNA_571	[chr4:343936-344051:strand=+]	RefSeq	NR_030297		GCTTCAGAATCCTCAGTAAGACCAAGCTCAGTGTGCCATTTCCTTGTCTGTAGCCATGTCTATGGGCTCTTGAGTTGGCCATCTGAGTGAGGGCCTGCTTATTCTAAATAACCCTC
32828	MIR572	microRNA	microRNA_572	[chr4:11370441-11370555:strand=+]	RefSeq	NR_030298		ATTAGGAGGTGTCGAGGCCGTGGCCCGGAAGTGGTCGGGGCCGCTGCGGGCGGAAGGGCGCCTGTGCTTCGTCCGCTCGGCGGTGGCCCAGCCAGGCCCGCGGGACTCAGACCAG
32829	MIR573	microRNA	microRNA_573	[chr4:24521805-24521923:strand=-]	RefSeq	NR_030299		TGTCGGCTGCTTTAGCGGTTTCTCCCTGAAGTGATGTGTAACTGATCAGGATCTACTCATGTCGTCTTTGGTAAAGTTATGTCGCTTGTCAGGGTGAGGAGAGTTTTTGAGATGCAAAT
32830	MIR574	microRNA	microRNA_574	[chr4:38869643-38869758:strand=+]	RefSeq	NR_030300		GCGCGGCCGAGGGACCTGCGTGGGTGCGGGCGTGTGAGTGTGTGTGTGTGAGTGTGTGTCGCTCCGGGTCCACGCTCATGCACACACCCACACGCCCACACTCAGGGTCTGCCCCC
32831	MIR575	microRNA	microRNA_575	[chr4:83674480-83674593:strand=-]	RefSeq	NR_030301		TGTGCCTTTAAATTCAGCCCTGCCACTGGCTTATGTCATGACCTTGGGCTACTCAGGCTGTCTGCACAATGAGCCAGTTGGACAGGAGCAGTGCCACTCAACTCTGGCCATACA
32832	MIR576	microRNA	microRNA_576	[chr4:110409844-110409961:strand=+]	RefSeq	NR_030302		TGCACCATTTTACAATCCAACGAGGATTCTAATTTCTCCACGTCTTTGGTAATAAGGTTTGGCAAAGATGTGGAAAAATTGGAATCCTCATTCGATTGGTTATAACCATCCTAGTGGA
32833	MIR577	microRNA	microRNA_577	[chr4:115577905-115578020:strand=+]	RefSeq	NR_030303		AGGCTGTATTTGGGGGAGTGAAGAGTAGATAAAATATTGGTACCTGATGAATCTGAGGCCAGGTTTCAATACTTTATCTGCTCTTCATTTCCCCATATCTACTTACTGTAGGTACG
32834	MIR578	microRNA	microRNA_578	[chr4:166307384-166307499:strand=+]	RefSeq	NR_030304		GTTGGTCTACAGATAAATCTATAGACAAAATACAATCCCGGACAACAAGAAGCTCCTATAGCTCCTGTAGCTTCTTGTGCTCTAGGATTGTATTTTGTTTATATATATTTTTTAAT
32835	MIR579	microRNA	microRNA_579	[chr5:32394474-32394591:strand=-]	RefSeq	NR_030305		TAAATGGAGTCATATTAGGTTAATGCAAAAGTAATCGCGGTTTGTGCCAGATGACGATTTGAATTAATAAATTCATTTGGTATAAACCGCGATTATTTTTGCATCAACTTACTACAGT
32836	MIR580	microRNA	microRNA_580	[chr5:36147984-36148100:strand=-]	RefSeq	NR_030306		GTGAAGTTAGATAAAATTTCCAATTGGAACCTAATGATTCATCAGACTCAGATATTTAAGTTAACAGTATTTGAGAATGATGAATCATTAGGTTCCGGTCAGAAATTTTTCATTCAG
32837	MIR581	microRNA	microRNA_581	[chr5:53247324-53247439:strand=-]	RefSeq	NR_030307		TTTCCAAAAAGTTATGTGAAGGTATTCTTGTGTTCTCTAGATCAGTGCTTTTAGAAAATTTGTGTGATCTAAAGAACACAAAGAATACCTACACAGAACCACCTGCAGACTGGTGC
32838	MIR582	microRNA	microRNA_582	[chr5:58999422-58999539:strand=-]	RefSeq	NR_030308		CAACAAGTCAATCTGTGCTCTTTGATTACAGTTGTTCAACCAGTTACTAATCTAACTAATTGTAACTGGTTGAACAACTGAACCCAAAGGGTGCAAAGTAGAAACATTTCATTGTGAA
32839	MIR583	microRNA	microRNA_583	[chr5:95414832-95414926:strand=+]	RefSeq	NR_030309		TACATCTTACAACTCACACATTAACCAAAGAGGAAGGTCCCATTACTGCAGGGATCTTAGCAGTACTGGGACCTACCTCTTTGGTACTTTCCCCT
32840	MIR584	microRNA	microRNA_584	[chr5:148441866-148441982:strand=-]	RefSeq	NR_030310		GAGAGTGACTTAGGGTGACCAGCCATTATGGTTTGCCTGGGACTGAGGAATTTGCTGGGATATGTCAGTTCCAGGCCAACCAGGCTGGTTGGTCTCCCTGAAGCAACCTTCTTGCTT
32841	MIR585	microRNA	microRNA_585	[chr5:168690595-168690708:strand=-]	RefSeq	NR_030311		AGGGGGAGTGTGGGGTGTCTGTGCTATGGCAGCCCTAGCACACAGATACGCCCAGAGAAAGCCTGAACGTTGGGCGTATCTGTATGCTAGGGCTGCTGTAACAATGTACCACAA
32842	MIR586	microRNA	microRNA_586	[chr6:45165401-45165517:strand=-]	RefSeq	NR_030313		ATTAAAAGACATGGGGTAAAACCATTATGCATTGTATTTTTAGGTCCCAATACATGTGGGCCCTAAAAATACAATGCATAATGGTTTTTCACTCTTTATCTTCTTATTTTATGTAAA
32843	MIR587	microRNA	microRNA_587	[chr6:107231990-107232105:strand=+]	RefSeq	NR_030314		CTTTCTGCCCCTCCTATGCACCCTCTTTCCATAGGTGATGAGTCACAGGGCTCAGGGAATGTGTCTGCACCTGTGACTCATCACCAGTGGAAAGCCCATCCCATATCCCACCTAAA
32844	MIR588	microRNA	microRNA_588	[chr6:126805767-126805869:strand=+]	RefSeq	NR_030316		ACCGAAAATCAGCTTAGGTACCAATTTGGCCACAATGGGTTAGAACACTATTCCATTGTGTTCTTACCCACCATGGCCAAAATTGGGCCTAAGGGGTCCCAAT
32845	MIR589	microRNA	microRNA_589	[chr7:5535440-5535558:strand=-]	RefSeq	NR_030318		GTGGACAAACTCCAGCCTGTGCCCAGCAGCCCCTGAGAACCACGTCTGCTCTGAGCTGGGTACTGCCTGTTCAGAACAAATGCCGGTTCCCAGACGCTGCCAGCTGGCCCCGTTCCTCT
32846	MIR590	microRNA	microRNA_590	[chr7:73605518-73605634:strand=+]	RefSeq	NR_030321		AAAAGTCCTGTAGCCAGTCAGAAATGAGCTTATTCATAAAAGTGCAGTATGGTGAAGTCAATCTGTAATTTTATGTATAAGCTAGTCTCTGATTGAAACATGCAGCAGCTGTCTTCT
32847	MIR591	microRNA	microRNA_591	[chr7:95848964-95849078:strand=-]	RefSeq	NR_030322		GAGGAGGGAGTCTTATCAATGAGGTAGACCATGGGTTCTCATTGTAATAGTGTAGAATGTTGGTTAACTGTGGACTCCCTGGCTCTGTCTCAAATCTACTGATTCATAATTTTTG
32848	MIR592	microRNA	microRNA_592	[chr7:126698132-126698248:strand=-]	RefSeq	NR_030323		AATTTGATGATATTATGCCATGACATTGTGTCAATATGCGATGATGTGTTGTGATGGCACAGCGTCATCACGTGGTGACGCAACATCATGACGTAAGACGTCACAACGCCAGTTAAA
32849	MIR593	microRNA	microRNA_593	[chr7:127721903-127722022:strand=+]	RefSeq	NR_030324		TGATTTGTAGCCCCCAGAATCTGTCAGGCACCAGCCAGGCATTGCTCAGCCCGTTTCCCTCTGGGGGAGCAAGGAGTGGTGCTGGGTTTGTCTCTGCTGGGGTTTCTCCTTCTCTAGAGG
32851	MIR595	microRNA	microRNA_595	[chr7:158325400-158325515:strand=-]	RefSeq	NR_030325		GGGCTCCTGCACGGAAGCCTGCACGCATTTAACACCAGCACGCTCAATGTAGTCTTGTAAGGAACAGGTTGAAGTGTGCCGTGGTGTGTCTGGAGGAAGCGCCTGTTGCTGGTTTT
32852	MIR596	microRNA	microRNA_596	[chr8:1765387-1765483:strand=+]	RefSeq	NR_030326		CGGGAAAGCGAGCACGGCCTCTCCGAAGCCTGCCCGGCTCCTCGGGAACCTGCCTCCCGCATGGCAGCTGCTGCCCTTCGGAGGCCGACCCGACCCA
32853	MIR597	microRNA	microRNA_597	[chr8:9599172-9599288:strand=+]	RefSeq	NR_030327		GTTAAGATGTTACTTACTCTACGTGTGTGTCACTCGATGACCACTGTGAAGACAGTAAAATGTACAGTGGTTCTCTTGTGGCTCAAGCGTAATGTAGAGTACTGGTCGACCTTGTCT
32854	MIR598	microRNA	microRNA_598	[chr8:10892706-10892822:strand=-]	RefSeq	NR_030328		CAGGAAGATGGCTTGATGATGCTGCTGATGCTGGCGGTGATCCCGATGGTGTGAGCTGGAAATGGGGTGCTACGTCATCGTTGTCATCGTCATCATCATCATCCGAGCAGCCACCAG
32855	MIR599	microRNA	microRNA_599	[chr8:100548854-100548968:strand=-]	RefSeq	NR_030329		GTTTAATGCCAAAGACATGCTGTCCACAGTGTGTTTGATAAGCTGACATGGGACAGGGATTCTTTTCACTGTTGTGTCAGTTTATCAAACCCATACTTGGATGACAGTCAATTCA
32856	MIR600	microRNA	microRNA_600	[chr9:125873815-125873932:strand=-]	RefSeq	NR_030331		CTGTGACAGCAAGTCACGTGCTGTGGCTCCAGCTTCATAGGAAGGCTCTTGTCTGTCAGGCAGTGGAGTTACTTACAGACAAGAGCCTTGCTCAGGCCAGCCCTGCCCCTGCCTACAG
32857	MIR601	microRNA	microRNA_601	[chr9:126164794-126164892:strand=-]	RefSeq	NR_030332		CTTGAAAAAGTGCATGAGTTCGTCTTGGTCTAGGATTGTTGGAGGAGTCAGAAAAACTACCCCAGGGATCCTGAAGTCCTTTGGGTGGAAAGGGGGAGG
32858	MIR602	microRNA	microRNA_602	[chr9:140732861-140732978:strand=+]	RefSeq	NR_030333		GAAATCCCCCTTCTCACCCCCGCCTGACACGGGCGACAGCTGCGGCCCGCTGTGTTCACTCGGGCCGAGTGCGTCTCCTGTCAGGCAAGGGAGAGCAGAGCCCCCCTGGCTTTGGCAG
32859	MIR603	microRNA	microRNA_603	[chr10:24564604-24564720:strand=+]	RefSeq	NR_030334		ATGCAGGCAAGATTGATGCTGTTGGTTTGGTGCAAAAGTAATTGCAGTGCTTCCCATTTAAAAGTAATGGCACACACTGCAATTACTTTTGCTCCAACTTAATACTTGGCTTTATTG
32860	MIR604	microRNA	microRNA_604	[chr10:29833923-29834036:strand=-]	RefSeq	NR_030335		TGTCTGCAGGAGAGCATCGTGCTTGACCTTCCACGCTCTCGTGTCCACTAGCAGGCAGGTTTTCTGACACAGGCTGCGGAATTCAGGACAGTGCATCATGGAGAAACATACATC
32861	MIR605	microRNA	microRNA_605	[chr10:53059323-53059425:strand=+]	RefSeq	NR_030336		TATGTCTCTAGCCCTAGCTTGGTTCTAAATCCCATGGTGCCTTCTCCTTGGGAAAAACAGAGAAGGCACTATGAGATTTAGAATCAAGTTAGGACTGCAGATA
32862	MIR606	microRNA	microRNA_606	[chr10:77312206-77312321:strand=+]	RefSeq	NR_030337		GAATTTTCACTGTATCCTTGGTTTTTAGTAGTTTTACTATGATGAGGTGTGCCATCCACCCCATCATAGTAAACTACTGAAAATCAAAGATACAAGTGCCTGACCACTTCTACCCC
32863	MIR607	microRNA	microRNA_607	[chr10:98588416-98588531:strand=-]	RefSeq	NR_030338		GTTAAGTAACTTGCCTAAAGTCACACAGGTTATAGATCTGGATTGGAACCCAGGGAGCCAGACTGCCTGGGTTCAAATCCAGATCTATAACTTGTGTGACTTTGGGCGAGTTACTT
32864	MIR608	microRNA	microRNA_608	[chr10:102734732-102734851:strand=+]	RefSeq	NR_030339		AAGATCCACTGGGCCAAGGTGGGCCAGGGGTGGTGTTGGGACAGCTCCGTTTAAAAAGGCATCTCCAAGAGCTTCCATCAAAGGCTGCCTCTTGGTGCAGCACAGGTAGAAAATGGGGCT
32865	MIR609	microRNA	microRNA_609	[chr10:105978537-105978651:strand=-]	RefSeq	NR_030340		GCTGTCATGCTGCTCGGCTGTTCCTAGGGTGTTTCTCTCATCTCTGGTCTATAATGGGTTAAATAGTAGAGATGAGGGCAACACCCTAGGAACAGCAGAGGAACCCTAAACCACC
32866	MIR610	microRNA	microRNA_610	[chr11:28078352-28078467:strand=+]	RefSeq	NR_030341		CAACTATTTGTCTATTTGTCTTAGGTGAGCTAAATGTGTGCTGGGACACATTTGAGCCAAATGTCCCAGCACACATTTAGCTCACATAAGAAAAATGGACTCTAGTTGGGAGTGAG
32867	MIR611	microRNA	microRNA_611	[chr11:61559957-61560043:strand=-]	RefSeq	NR_030342		TTCGCGGGGCAAAATGGTGAGAGCGTTGAGGGGAGTTCCAGACGGAGATGCGAGGACCCCTCGGGGTCTGACCCACACCGCGCTTAT
32868	MIR612	microRNA	microRNA_612	[chr11:65211919-65212038:strand=+]	RefSeq	NR_030343		AGCCTCTGCTTCCCATCTGGACCCTGCTGGGCAGGGCTTCTGAGCTCCTTAGCACTAGCAGGAGGGGCTCCAGGGGCCCTCCCTCCATGGCAGCCAGGACAGGACTCTCAAATGAGGACA
32869	MIR613	microRNA	microRNA_613	[chr12:12917573-12917687:strand=+]	RefSeq	NR_030344		TTGATTTCTCGGTGAGTGCGTTTCCAAGTGTGAAGGGACCCTTCCTGTAGTGTCTTATATACAATACAGTAGGAATGTTCCTTCTTTGCCACTCATACACCTTTATGTGCATCTC
32870	MIR614	microRNA	microRNA_614	[chr12:13068753-13068862:strand=+]	RefSeq	NR_030345		TTGTTTCCCTTCTAAGAAACGCAGTGGTCTCTGAAGCCTGCAGGGGCAGGCCAGCCCTGCACTGAACGCCTGTTCTTGCCAGGTGGCAGAAGGTTGCTGCTCATTTGAGC
32871	MIR615	microRNA	microRNA_615	[chr12:54427724-54427839:strand=+]	RefSeq	NR_030753		ATTCCAGCGACTCGGGAGGGGCGGGAGGGGGGTCCCCGGTGCTCGGATCTCGAGGGTGCTTATTGTTCGGTCCGAGCCTGGGTCTCCCTCTTCCCCCCAACCCCCCCTCAGCCCCT
32872	MIR616	microRNA	microRNA_616	[chr12:57912936-57913052:strand=-]	RefSeq	NR_030346		AGGAATTACCTTAGGTAATTCCTCCACTCAAAACCCTTCAGTGACTTCCATGACATGAAATAGGAAGTCATTGGAGGGTTTGAGCAGAGGAATGACCTGTTTTAAAAGGCTCACTCA
32873	MIR617	microRNA	microRNA_617	[chr12:81226302-81226418:strand=-]	RefSeq	NR_030348		TACCATAAGCCATCATAAGGAGCCTAGACTTCCCATTTGAAGGTGGCCATTTCCTACCACCTTCAAATGGTAAGTCCAGGCTCCTTCTGATTCAATAAATGAGGAGCATTCTGGAAA
32874	MIR618	microRNA	microRNA_618	[chr12:81329505-81329622:strand=-]	RefSeq	NR_030349		TTAAAGTTTGCTCTTGTTCACAGCCAAACTCTACTTGTCCTTCTGAGTGTAATTACGTACATGCAGTAGCTCAGGAGACAAGCAGGTTTACCCTGTGGATGAGTCTGAAAAAATTCAT
32875	MIR619	microRNA	microRNA_619	[chr12:109230674-109230792:strand=-]	RefSeq	NR_030350		TCAAGTGATCCGCCCACCTCAGCCTCCCAAAATGCTGGGATTACAGGCATGAGCCACTGCGGTCGACCATGACCTGGACATGTTTGTGCCCAGTACTGTCAGTTTGCAGAGTGTCCCTC
32876	MIR620	microRNA	microRNA_620	[chr12:116586355-116586469:strand=-]	RefSeq	NR_030351		ACTTATATCTATATATATCTATATCTAGCTCCGTATATATATATATATATATATAGATATCTCCATATATATGGAGATAGATATAGAAATAAAACAAGCAAAGAAGTTTTTAGTA
32877	MIR621	microRNA	microRNA_621	[chr13:41384892-41385007:strand=+]	RefSeq	NR_030352		TCTTGGGCTTTAGATTGAGGAAGGGGCTGAGTGGTAGGCGGTGCTGCTGTGCTCTGATGAAGACCCATGTGGCTAGCAACAGCGCTTACCTTTTGTCTCTGGGTCCTGGCCTGGGG
32878	MIR622	microRNA	microRNA_622	[chr13:90883426-90883541:strand=+]	RefSeq	NR_030754		GGAAGAACCGAGAGAAGCTGGACAAGTACTGGTCTCAGCAGATTGAGGAGAGCACCACAGTGGTCATCACACAGTCTGCTGAGGTTGGAGCTGCTGAGATGACACTCACGGAGCTG
32879	MIR623	microRNA	microRNA_623	[chr13:100008375-100008492:strand=+]	RefSeq	NR_030353		CTGTCAGACTGTACACAGTAGAAGCATCCCTTGCAGGGGCTGTTGGGTTGCATCCTAAGCTGTGCTGGAGCTTCCCGATGTACTCTGTAGATGTCTTTGCACCTTCTGTCCTCATTGC
32880	MIR624	microRNA	microRNA_624	[chr14:31483842-31483958:strand=-]	RefSeq	NR_030354		ACCAATATATAATGCTGTTTCAAGGTAGTACCAGTACCTTGTGTTCAGTGGAACCAAGGTAAACACAAGGTATTGGTATTACCTTGAGATAGCATTACACCTAAGTGGTTTCAGTGA
32881	MIR625	microRNA	microRNA_625	[chr14:65937810-65937914:strand=+]	RefSeq	NR_030355		TGTGGTGGTAAGGGTAGAGGGATGAGGGGGAAAGTTCTATAGTCCTGTAATTAGATCTCAGGACTATAGAACTTTCCCCCTCATCCCTCTGCCCTCTACCAACTG
32882	MIR626	microRNA	microRNA_626	[chr15:41983773-41983886:strand=+]	RefSeq	NR_030356		CGTGGCAAGAACTGATATATTTGTCTTATTTGAGAGCTGAGGAGTATTTTTATGCAATCTGAATGATCTCAGCTGTCTGAAAATGTCTTCAATTTTAAAGGCTTCTTTTGGTAG
32883	MIR627	microRNA	microRNA_627	[chr15:42491758-42491874:strand=-]	RefSeq	NR_030357		ATTACTGAATTACTTATTACTGGTAGTGAGTCTCTAAGAAAAGAGGAGGTGGTTGTTTTCCTCCTCTTTTCTTTGAGACTCACTACCAATAATAAGAAATACTACTAATGGGCATAA
32884	MIR628	microRNA	microRNA_628	[chr15:55665128-55665242:strand=-]	RefSeq	NR_030358		AATATCGGAGATAGCTGTTGTGTCACTTCCTCATGCTGACATATTTACTAGAGGGTAAAATTAATAACCTTCTAGTAAGAGTGGCAGTCGAAGGGAAGGGCTCATCTGACTTCTG
32885	MIR629	microRNA	microRNA_629	[chr15:70371701-70371817:strand=-]	RefSeq	NR_030714		TTGCTTCATGTCCCTTTCCCAGGGGAGGGGCTGGGTTTACGTTGGGAGAACTTTTACGGTGAACCAGGAGGTTCTCCCAACGTAAGCCCAGCCCCTCCCCTCTGCCTGCCTCAACCC
32886	MIR630	microRNA	microRNA_630	[chr15:72879548-72879664:strand=+]	RefSeq	NR_030359		TTCTACCTGAAACTTAACATCATGCTACCTCTTTGTATCATATTTTGTTATTCTGGTCACAGAATGACCTAGTATTCTGTACCAGGGAAGGTAGTTCTTAACTATATTGTACTTTTA
32887	MIR631	microRNA	microRNA_631	[chr15:75645942-75646036:strand=-]	RefSeq	NR_030360		GTTGGGAGGAGTGGGGAGCCTGGTTAGACCTGGCCCAGACCTCAGCTACACAAGCTGATGGACTGAGTCAGGGGCCACACTCTCCCTCCTCTGGT
32888	MIR632	microRNA	microRNA_632	[chr17:30677118-30677231:strand=+]	RefSeq	NR_030362		TTCTTGGCTCCGCCTCCTACCGCAGTGCTTGACGGGAGGCGGAGCGGGGAACGAGGCCGTCGGCCATTTTGTGTCTGCTTCCTGTGGGACGTGGTGGTAGCCGTTGGGTTGGGA
32889	MIR633	microRNA	microRNA_633	[chr17:61021566-61021683:strand=+]	RefSeq	NR_030363		TATGCTACTCAACCTCTCTTAGCCTCTGTTTCTTTATTGCGGTAGATACTATTAACCTAAAATGAGAAGGCTAATAGTATCTACCACAATAAAATTGTTGTGAGGATAAAAAAAAATA
32890	MIR634	microRNA	microRNA_634	[chr17:64783180-64783296:strand=+]	RefSeq	NR_030364		GAAACACCACAAACCCACACCACTGCATTTTGGCCATCGAGGGTTGGGGCTTGGTGTCATGCCCCAAGATAACCAGCACCCCAACTTTGGACAGCATGGATTAGTCTTGGCCTGTTT
32891	MIR635	microRNA	microRNA_635	[chr17:66420582-66420699:strand=-]	RefSeq	NR_030365		CTCCTAGAGCCAGAGAGGAGCTGCCACTTGGGCACTGAAACAATGTCCATTAGGCTTTGTTATGGAAACTTCTCCTGATCATTGTTTTGTGTCCATTGAGCTTCCAATTGTAAAAGGA
32892	MIR636	microRNA	microRNA_636	[chr17:74732522-74732640:strand=-]	RefSeq	NR_030366		GGCGAGATAATGGCGGCCTGGGCGGGAGCGCGCGGGCGGGGCCGGCCCCGCTGCCTGGAATTAACCCCGCTGTGCTTGCTCGTCCCGCCCGCAGCCCTAGGCGGCGTCGCCGCAGCCGA
32893	MIR637	microRNA	microRNA_637	[chr19:3961402-3961520:strand=-]	RefSeq	NR_030367		CTTGATCCTTTGGCTAAGGTGTTGGCTCGGGCTCCCCACTGCAGTTACCCTCCCCTCGGCGTTACTGAGCACTGGGGGCTTTCGGGCTCTGCGTCTGCACAGATACTTCGAGTCTCCAA
32894	MIR638	microRNA	microRNA_638	[chr19:10829070-10829189:strand=+]	RefSeq	NR_030368		TCGTGGGCCGGTGAGCGGGCGCGGCAGGGATCGCGGGCGGGTGGCGGCCTAGGGCGCGGAGGGCGGACCGGGAATGGCGCGCCGTGCGCCGCCGGCGTAACTGCGGCGCTTGCGTGCCCG
32895	MIR639	microRNA	microRNA_639	[chr19:14640345-14640462:strand=+]	RefSeq	NR_030369		GTGCCCTGATTGGCCGACGGGGCGCGCGCGGCCTGGAGGGGCGGGGCGGACGCAGAGCCGCGTTTAGTCTATCGCTGCGGTTGCGAGCGCTGTAGGGAGCCTGTGCTGTGCCGCGCAG
32896	MIR640	microRNA	microRNA_640	[chr19:19545862-19545977:strand=+]	RefSeq	NR_030370		TGTGTGCTCTGTGACCCTGGGCAAGTTCCTGAAGATCAGACACATCAGATCCCTTATCTGTAAAATGGGCATGATCCAGGAACCTGCCTCTACGGTTGCCTTGGGGATTCAGAGAT
32897	MIR641	microRNA	microRNA_641	[chr19:40788440-40788558:strand=-]	RefSeq	NR_030371		GGTTCCAGGCTGGGTGAAAGGAAGGAAAGACATAGGATAGAGTCACCTCTGTCCTCTGTCCTCTACCTATAGAGGTGACTGTCCTATGTCTTTCCTTCCTCTTACCCCTGAGCCTCAGG
32898	MIR642A	microRNA	microRNA_642a	[chr19:46178176-46178292:strand=+]	RefSeq	NR_030372		TCCACAGTTTATCTGAGTTGGGAGGGTCCCTCTCCAAATGTGTCTTGGGGTGGGGGATCAAGACACATTTGGAGAGGGAACCTCCCAACTCGGCCTCTGCCATCATTTAACTCTCCC
38902	MIR642B	microRNA	microRNA_642b	[chr19:46178180-46178276:strand=-]	RefSeq	NR_037512		GGCAGAGGCCGAGTTGGGAGGTTCCCTCTCCAAATGTGTCTTGATCCCCCACCCCAAGACACATTTGGAGAGGGACCCTCCCAACTCAGATAAACTG
32899	MIR643	microRNA	microRNA_643	[chr19:52785040-52785156:strand=+]	RefSeq	NR_030373		TGTTCGACACACCAAGTGATATTCATTGTCTACCTGAGCTAGAATACAAGTAGTTGGCGTCTTCAGAGACACTTGTATGCTAGCTCAGGTAGATATTGAATGAAAAATCTACACTAG
32900	MIR644	microRNA	microRNA_644	[chr20:33054120-33054233:strand=+]	RefSeq	NR_030374		TTTTTGCTGATTTTTTTTTAGTATTTTTCCATCAGTGTTCATAAGGAATGTTGCTCTGTAGTTTTCTTATAGTGTGGCTTTCTTAGAGCAAAGATGGTTCCCTATTACTTTCTA
32901	MIR645	microRNA	microRNA_645	[chr20:49202313-49202426:strand=+]	RefSeq	NR_030375		CCATGCAGTCCAGTTCCTAACAGGCCTCAGACCAGTACCGGTCTGTGGCCTGGGGGTTGAGGACCCCTGCTCTAGGCTGGTACTGCTGATGCTTAAAAAGAGAGGGTTTGCCAG
32902	MIR646	microRNA	microRNA_646	[chr20:58883522-58883635:strand=+]	RefSeq	NR_030376		GAAGCCTGGAGATCAGGAGTCTGCCAGTGGAGTCAGCACACCTGCTTTTCACCTGTGATCCCAGGAGAGGAAGCAGCTGCCTCTGAGGCCTCAGGCTCAGTGGCCTATCTTTAC
32903	MIR647	microRNA	microRNA_647	[chr20:62573974-62574089:strand=-]	RefSeq	NR_030377		TGGTCAGCCAAGGAAGTGTTGGCCTGTGGCTGCACTCACTTCCTTCAGCCCCAGGAAGCCTTGGTCGGGGGCAGGAGGGAGGGTCAGGCAGGGCTGGGGGCCTGACCGCCCACACT
32904	MIR648	microRNA	microRNA_648	[chr22:18463624-18463737:strand=-]	RefSeq	NR_030378		TAGACAGATGATCACAGACACCTCCAAGTGTGCAGGGCACTGGTGGGGGCCGGGGCAGGCCCAGCGAAAGTGCAGGACCTGGCACTTAGTCGGAAGTGAGGGTGCAGTTGAGCA
32905	MIR649	microRNA	microRNA_649	[chr22:21388455-21388571:strand=-]	RefSeq	NR_030379		TGAGCCACTGGGCCTAGCCAAATACTGTATTTTTGATCGACATTTGGTTGAAAAATATCTATGTATTAGTAAACCTGTGTTGTTCAAGAGTCCACTGTGTTTTGCTGGGGATTTCTA
32906	MIR650	microRNA	microRNA_650	[chr22:23165260-23165375:strand=+]	RefSeq	NR_030755		GGGGCAGGCCCAGTGCTGGGGTCTCAGGAGGCAGCGCTCTCAGGACGTCACCACCATGGCCTGGGCTCTGCTCCTCCTCACCCTCCTCACTCAGGGCACAGGTGATGCCTCCAGGG
32907	MIR651	microRNA	microRNA_651	[chrX:8094996-8095112:strand=+]	RefSeq	NR_030380		GATCTACAGAAATCTATCACTGCTTTTTAGGATAAGCTTGACTTTTGTTCAAATAAAAATGCAAAAGGAAAGTGTATCCTAAAAGGCAATGACAGTTTAATGTGTTTCTGACATGCA
32908	MIR652	microRNA	microRNA_652	[chrX:109298547-109298664:strand=+]	RefSeq	NR_030381		CAGGGCCGCCACGAATGGCTATGCACTGCACAACCCTAGGAGAGGGTGCCATTCACATAGACTATAATTGAATGGCGCCACTAGGGTTGTGCAGTGCACAACCTACACAACTGTACTC
32909	MIR653	microRNA	microRNA_653	[chr7:93112062-93112177:strand=-]	RefSeq	NR_030388		GTTCTAATTTTTCATTCCTTCAGTGTTGAAACAATCTCTACTGAACCAGCTTCAAACAAGTTCACTGGAGTTTGTTTCAATATTGCAAGAATGATAAGATGGAAGCTACTTTCATC
32910	MIR654	microRNA	microRNA_654	[chr14:101506546-101506646:strand=+]	RefSeq	NR_030390		GAGCCCTCCAGGGTAAGTGGAAAGATGGTGGGCCGCAGAACATGTGCTGAGTTCGTGCCATATGTCTGCTGACCATCACCTTTAGAAGCCCCCTTTCGCTG
32911	MIR655	microRNA	microRNA_655	[chr14:101515877-101515993:strand=+]	RefSeq	NR_030391		TTCGTTTCAGAACTATGCAAGGATATTTGAGGAGAGGTTATCCGTGTTATGTTCGCTTCATTCATCATGAATAATACATGGTTAACCTCTTTTTGAATATCAGACTCTGCCTCGGAG
32912	MIR656	microRNA	microRNA_656	[chr14:101533051-101533148:strand=+]	RefSeq	NR_030392		TCAGTGGTACCTGAAATAGGTTGCCTGTGAGGTGTTCACTTTCTATATGATGAATATTATACAGTCAACCTCTTTCCGATATCGAATCCCACCTTGGA
32913	MIR657	microRNA	microRNA_657	[chr17:79099066-79099183:strand=-]	RefSeq	NR_030394		GAGAGTGATAGTGTAGTAGAGCTAGGAGGAGAGGGTCCTGGAGAAGCGTGGACCGGTCCGGGTGGGTTCCGGCAGGTTCTCACCCTCTCTAGGCCCCATTCTCCTCTGCACTGTAACA
32914	MIR658	microRNA	microRNA_658	[chr22:38240269-38240388:strand=-]	RefSeq	NR_030395		GCCCGCCCCCGCTCGGTTGCCGTGGTTGCGGGCCCTGCCCGCCCGCCAGCTCGCTGACAGCACGACTCAGGGCGGAGGGAAGTAGGTCCGTTGGTCGGTCGGGAACGAGGCTCAGGCGGC
32915	MIR659	microRNA	microRNA_659	[chr22:38243675-38243791:strand=-]	RefSeq	NR_030396		GCTTAAGCTTTACCGACCCTCGATTTGGTTCAGGACCTTCCCTGAACCAAGGAAGAGTCACAGTCTCTTCCTTGGTTCAGGGAGGGTCCCCAACAATGTCCTCATGGTCCTTTGCTT
32916	MIR660	microRNA	microRNA_660	[chrX:49777839-49777955:strand=+]	RefSeq	NR_030397		GAAGAATGAACTGCTCCTTCTCCCATACCCATTGCATATCGGAGTTGTGAATTCTCAAAACACCTCCTGTGTGCATGGATTACAGGAGGGTGAGCCTTGTCATCGTGAATCTTCTGC
32917	MIR661	microRNA	microRNA_661	[chr8:145019349-145019457:strand=-]	RefSeq	NR_030383		TGGGACCCCAGGAGAGGCTGTGCTGTGGGGCAGGCGCAGGCCTGAGCCCTGGTTTCGGGCTGCCTGGGTCTCTGGCCTGCGCGTGACTTTGGGGTGGCTGTCCCGGCCA
32918	MIR662	microRNA	microRNA_662	[chr16:820173-820287:strand=+]	RefSeq	NR_030384		CCAGGGTGGAGCTGTTGAGGCTGCGCAGCCAGGCCCTGACGGTGGGGTGGCTGCGGGCCTTCTGAAGGTCTCCCACGTTGTGGCCCAGCAGCGCAGTCACGTTGCCAACATCCAG
32919	MIR663	microRNA	microRNA_663	[chr20:26188812-26188924:strand=-]	RefSeq	NR_030386		GTGCCGAGGGCCTTCCGGCGTCCCAGGCGGGGCGCCGCGGGACCGCCCTCGTGTCTGTGGCGGTGGGATCCCGCGGCCGTGTTTTCCTGGTGGCCCGGCCATGCCTGAGGTTT
35270	MIR663B	microRNA	microRNA_663b	[chr2:133014529-133014663:strand=-]	RefSeq	NR_031608		GGGTCTCGGTGGTGCCGAGGGCCGTCCGGCATCCTAGGCGGGTCGCTGCGGTACCTCCCTCCTGTCTGTGGCGGTGGGATCCCGTGGCCGTGTTTTCCTGGTGGCCCGGCCGTGCCTGAGGTTTCTCCCCGAGCC
33662	MIR665	microRNA	microRNA_665	[chr14:101341360-101341451:strand=+]	RefSeq	NR_030617		AAGAGGAGGGTCTCCTCGAGGGGTCTCTGCCTCTACCCAGGACTCTTTCATGACCAGGAGGCTGAGGCCCCTCACAGGCGGCTTCTTACTCT
33135	MIR668	microRNA	microRNA_668	[chr14:101521585-101521670:strand=+]	RefSeq	NR_030408		ACTCCCTTAAGGTAAGTGCGCCTCGGGTGAGCATGCACTTAATGTGGGTGTATGTCACTCGGCTCGGCCCACTACCCAATACTATC
37304	MIR670	microRNA	microRNA_670	[chr11:43581196-43581313:strand=+]	RefSeq	NR_031577		TCTTCATCCAGTTTAGGGGTGGACCTGATGTCCCTGAGTGTATGTGGTGAACCTGAATTTGCCTTGGGTTTCCTCATATTCATTCAGGAGTGTCAGTTGCCCCTTCACGCGACGTTGG
33134	MIR671	microRNA	microRNA_671	[chr7:150935497-150935634:strand=+]	RefSeq	NR_030407		AGCCCGGCTGGCAGGTGAACTGGCAGGCCAGGAAGAGGAGGAAGCCCTGGAGGGGCTGGAGGTGATGGATGTTTTCCTCCGGTTCTCAGGGCTCCACCTCTTTCGGGCCGTAGAGCCAGGGCTGGTGCAGAAGTTCTC
33351	MIR675	microRNA	microRNA_675	[chr11:2017979-2018071:strand=-]	RefSeq	NR_030533		GGCACTGCGGCCCAGGGTCTGGTGCGGAGAGGGCCCACAGTGGACTTGGTGACGCTGTATGCCCTCACCGCTCAGCCCCTGGGGCTGGCTTGG
38880	MIR676	microRNA	microRNA_676	[chrX:69242697-69242783:strand=+]	RefSeq	NR_037494		TCACCTGAACGCATGACTCTTCAACCTCAGGACTTGCAGAATTAATGGAATGCTGTCCTAAGGTTGTTGAGTTGTGCATTTCTGGGC
31638	MIR7-1	microRNA	microRNA_7-1	[chr9:86584653-86584782:strand=-]	RefSeq	NR_029605		AGAAGATTCATTGGATGTTGGCCTAGTTCTGTGTGGAAGACTAGTGATTTTGTTGTTTTTAGATAACTAAATCGACAACAAATCACAGTCTGCCATATGGCACAGGCCATGCCTCTACAGGACAAATGAT
31639	MIR7-2	microRNA	microRNA_7-2	[chr15:89155046-89155175:strand=+]	RefSeq	NR_029606		CAGAACTGGCCTGGATACAGAGTGGACCGGCTGGCCCCATCTGGAAGACTAGTGATTTTGTTGTTGTCTTACTGCGCTCAACAACAAATCCCAGTCTACCTAATGGTGCCAGCCATCGCAGCGGGGTGCA
31640	MIR7-3	microRNA	microRNA_7-3	[chr19:4770672-4770801:strand=+]	RefSeq	NR_029607		GTGGTGAAGAAGATTAGAGTGGCTGTGGTCTAGTGCTGTGTGGAAGACTAGTGATTTTGTTGTTCTGATGTACTACGACAACAAGTCACAGCCGGCCTCATAGCGCAGACTCCCTTCGACCTTCGCCTTC
33654	MIR708	microRNA	microRNA_708	[chr11:79113056-79113163:strand=-]	RefSeq	NR_030598		GTGAAATGGTAACTGCCCTCAAGGAGCTTACAATCTAGCTGGGGGTAAATGACTTGCACATGAACACAACTAGACTGTGAGCTTCTAGAGGGCAGGGACCTTACCCTA
37316	MIR711	microRNA	microRNA_711	[chr3:48616325-48616420:strand=-]	RefSeq	NR_031756		ACCATGATGAACTGACTTTGAGTCTCTCCTCAGGGTGCTGCAGGCAAAGCTGGGGACCCAGGGAGAGACGTAAGTGAGGGGAGATGCTGGGACAGA
37317	MIR718	microRNA	microRNA_718	[chrX:153285361-153285450:strand=-]	RefSeq	NR_031757		CCCAGCGCGCGGCCGCGGCGCGCAAGATGGCGGCGGGCCCGGGCACCGCCCCTTCCGCCCCGCCGGGCGTCGCACGAGGCCGGCTCGAAG
35375	MIR720	microRNA	microRNA_720	[chr3:164059119-164059248:strand=+]	RefSeq	NR_031712		TGGAGCGAGACCGGATCTCACACGGTGGTGTTAATATCTCGCTGGGGCCTCCAAAATGTTGTGCCCAGGGGTGTTAGAGAAAACACCACACTTTGAGATGAATTAAGAGTCCTTTATTAGCCGGCGACCG
33658	MIR744	microRNA	microRNA_744	[chr17:11985206-11985323:strand=+]	RefSeq	NR_030613		GCACACTGGGTTGGGCAAGGTGCGGGGCTAGGGCTAACAGCAGTCTTACTGAAGGTTTCCTGGAAACCACGCACATGCTGTTGCCACTAACCTCAACCTTACTCGGTCCTGACCGGCT
33133	MIR758	microRNA	microRNA_758	[chr14:101492347-101492454:strand=+]	RefSeq	NR_030406		GTCAGCACGTGCCTGGATACATGAGATGGTTGACCAGAGAGCACACGCTTTATTTGTGCCGTTTGTGACCTGGTCCACTAACCCTCAGTATCTAATGCCCCCTTGGAG
37307	MIR759	microRNA	microRNA_759	[chr13:53384175-53384285:strand=+]	RefSeq	NR_031582		GAAAGGATTATAATAAATTAAATGCCTAAACTGGCAGAGTGCAAACAATTTTGACTCAGATCTAAATGTTTGCACTGGCTGTTTAAACATTTAATTTGTTAGAATGGAAGT
33666	MIR760	microRNA	microRNA_760	[chr1:94312378-94312477:strand=+]	RefSeq	NR_030621		TGCGGCGCGGGGCGCGTCGCCCCCCTCAGTCCACCAGAGCCCGGATACCTCAGAAATTCGGCTCTGGGTCTGTGGGGAGCGAAATGCAACCCAAACCCCG
37305	MIR761	microRNA	microRNA_761	[chr1:52302006-52302084:strand=-]	RefSeq	NR_031580		GATGGCAAGCGGAGGAGCAGCAGGGTGAAACTGACACAGTTCTGGTGAGTTTCACTTTGCTGCTCCTCCTGATTCTCAG
37303	MIR762	microRNA	microRNA_762	[chr16:30905214-30905316:strand=+]	RefSeq	NR_031576		TGTCATCCTTGGCCCGGCTCCGGGTCTCGGCCCGTACAGTCCGGCCGGCCATGCTGGCGGGGCTGGGGCCGGGGCCGAGCCCGCGGCGGGGCCGCCTCCCGTC
37306	MIR764	microRNA	microRNA_764	[chrX:113873908-113874012:strand=+]	RefSeq	NR_031581		TTCAATCTAAAATCTAGGAGGCAGGTGCTCACTTGTCCTCCTCCATGCTTGGAAAATGCAGGGAGGAGGCCATAGTGGCAACTGTTACCATGATTAATTTCGTTG
33141	MIR765	microRNA	microRNA_765	[chr1:156905913-156906046:strand=-]	RefSeq	NR_030527		ACCTAAGGGCTTTAGGCGCTGATGAAAGTGGAGTTCAGTAGACAGCCCTTTTCAAGCCCTACGAGAAACTGGGGTTTCTGGAGGAGAAGGAAGGTGATGAAGGATCTGTTCTCGTGAGCCTGAACTTTCTAGAC
33139	MIR766	microRNA	microRNA_766	[chrX:118780691-118780821:strand=-]	RefSeq	NR_030413		GTATGAAGCTGCATCCTCAGGACCTGGGCTTGGGTGGTAGGAGGAATTGGTGCTGGTCTTTCATTTTGGATTTGACTCCAGCCCCACAGCCTCAGCCACCCCAGCCAATTGTCATAGGAGCTGGATTGGAA
33136	MIR767	microRNA	microRNA_767	[chrX:151561883-151562011:strand=-]	RefSeq	NR_030409		ACACCCACCTGCTTTTATATTGTAGGTTTTTGCTCATGCACCATGGTTGTCTGAGCATGCAGCATGCTTGTCTGCTCATACCCCATGGTTTCTGAGCAGGAACCTTCATTGTCTACTGCTTTACAGGGA
33138	MIR769	microRNA	microRNA_769	[chr19:46522180-46522317:strand=+]	RefSeq	NR_030412		CATCCCGGCCGCCTTGGTGCTGATTCCTGGGCTCTGACCTGAGACCTCTGGGTTCTGAGCTGTGATGTTGCTCTCGAGCTGGGATCTCCGGGGTCTTGGTTCAGGGCCGGGGCCTCTGGGTTCCAAGCACCAGTGAGG
33143	MIR770	microRNA	microRNA_770	[chr14:101318717-101318834:strand=+]	RefSeq	NR_030528		TTCATGTGTCAGGAGCCACCTTCCGAGCCTCCAGTACCACGTGTCAGGGCCACATGAGCTGGGCCTCGTGGGCCTGATGTGGTGCTGGGGCCTCAGGGGTCTGCTCTTCTTCTCTTTC
33140	MIR802	microRNA	microRNA_802	[chr21:37093003-37093116:strand=+]	RefSeq	NR_030414		GTCACCACTCGTTCTGTTATTTGCAGTCAGTAACAAAGATTCATCCTTGTGTCCATCATGCAACAAGGAGAATCTTTGTCACTTAGTGTAATTAATAGCTGGACCTTGCAAAGG
33663	MIR873	microRNA	microRNA_873	[chr9:28888867-28888963:strand=-]	RefSeq	NR_030618		GAATAAGTTTGTGTGCATTTGCAGGAACTTGTGAGTCTCCTATTGAAAATGAACAGGAGACTGATGAGTTCCCGGGAACACCCACAAATCTTCCTAC
33643	MIR874	microRNA	microRNA_874	[chr5:136983251-136983348:strand=-]	RefSeq	NR_030588		ATTGTTGGTGTTAGCCCTGCGGCCCCACGCACCAGGGTAAGAGAGACTCTCGCTTCCTGCCCTGGCCCGAGGGACCGACTGGCTGGGCCTGCCTTCTG
33652	MIR875	microRNA	microRNA_875	[chr8:100549004-100549099:strand=-]	RefSeq	NR_030596		TTCTTAAAGTTTAGTGGTACTATACCTCAGTTTTATCAGGTGTTCTTAAAATCACCTGGAAACACTGAGGTTGTGTCTCACTGAACATAAGCTTCG
33653	MIR876	microRNA	microRNA_876	[chr9:28863614-28863714:strand=-]	RefSeq	NR_030597		ACACAAACTGTGAAGTGCTGTGGATTTCTTTGTGAATCACCATATCTAAGCTAATGTGGTGGTGGTTTACAAAGTAATTCATAGTGCTTCACAGGTGCTTC
33660	MIR877	microRNA	microRNA_877	[chr6:30552099-30552204:strand=+]	RefSeq	NR_030615		GCTAGAGAAGGTAGAGGAGATGGCGCAGGGGACACGGGCAAAGACTTGGGGGTTCCTGGGACCCTCAGACGTGTGTCCTCTTCTCCCTCCTCCCAGGTGTATGAGG
33659	MIR885	microRNA	microRNA_885	[chr3:10436163-10436256:strand=-]	RefSeq	NR_030614		GCTACTCGGCCCGCACTCTCTCCATTACACTACCCTGCCTCTTCTCCATGAGAGGCAGCGGGGTGTAGTGGATAGAGCACGGGTTCAAGTCCCG
33661	MIR887	microRNA	microRNA_887	[chr5:15935281-15935379:strand=+]	RefSeq	NR_030616		GAGCCCCGGGGTGCAGATCCTTGGGAGCCCTGTTAGACTCTGGATTTTACACTTGGAGTGAACGGGCGCCATCCCGAGGCTTTGCACAGGGGCAAGCTT
33648	MIR888	microRNA	microRNA_888	[chrX:145076292-145076388:strand=-]	RefSeq	NR_030592		CCATGTTGTGGGCAGTGCTCTACTCAAAAAGCTGTCAGTCACTTAGATTACATGTGACTGACACCTCTTTGGGTGAAGGAAGGCTCACCAAGTACAC
33651	MIR889	microRNA	microRNA_889	[chr14:101514228-101514326:strand=+]	RefSeq	NR_030595		CAGTTCTTTGGTGCTTAAAGAATGGCTGTCCGTAGTATGGTCTCTATATTTATGATGATTAATATCGGACAACCATTGTTTTAGTATCCAAATTTGCTT
33644	MIR890	microRNA	microRNA_890	[chrX:145075783-145075879:strand=-]	RefSeq	NR_030589		ACATGCTGTGGGAAGTGCCCTACTTGGAAAGGCATCAGTTGCTTAGATTACATGTAACTATTCCCTTTCTGAGTAGAGTAAGTCTTACCAAGTACAA
33635	MIR891A	microRNA	microRNA_891a	[chrX:145109302-145109400:strand=-]	RefSeq	NR_030581		AATGTTGTCTCCTTAATCCTTGCAACGAACCTGAGCCACTGATTCAGTAAAATACTCAGTGGCACATGTTTGTTGTGAGGGTCAAAAGAGATAATCTCT
33645	MIR891B	microRNA	microRNA_891b	[chrX:145082561-145082659:strand=-]	RefSeq	NR_030590		AATGTTGTCTCCTTAATCCTTGCAACTTACCTGAGTCATTGATTCAGTAAAACATTCAATGGCACATGTTTGTTGTTAGGGTCAAAAGAGATAATCCAT
33639	MIR892A	microRNA	microRNA_892a	[chrX:145078177-145078271:strand=-]	RefSeq	NR_030584		CATGCTGTGGGCAGTGCCTTACTCAGAAAGGTGCCAGTCACTTACACTACATGTCACTGTGTCCTTTCTGCGTAGAGTAAGGCTCACTAAGTACA
33649	MIR892B	microRNA	microRNA_892b	[chrX:145078706-145078802:strand=-]	RefSeq	NR_030593		CCATGCTGTGTGCAATGCCCTACTCAGAAAGGTGCCATTTATGTAGATTTTATGTCACTGGCTCCTTTCTGGGTAGAGCAAGGCTCACCATGTATAT
31641	MIR9-1	microRNA	microRNA_9-1	[chr1:156390123-156390231:strand=-]	RefSeq	NR_029691		AGCCAGGAGGCGGGGTTGGTTGTTATCTTTGGTTATCTAGCTGTATGAGTGGTGTGGAGTCTTCATAAAGCTAGATAACCGAAAGTAAAAATAACCCCATACACTGCGC
31642	MIR9-2	microRNA	microRNA_9-2	[chr5:87962661-87962767:strand=-]	RefSeq	NR_030741		GGCCTGTGTGGGAAGCGAGTTGTTATCTTTGGTTATCTAGCTGTATGAGTGTATTGGTCTTCATAAAGCTAGATAACCGAAAGTAAAAACTCCTTCAAGATCGCCGG
31646	MIR9-3	microRNA	microRNA_9-3	[chr15:89911238-89911347:strand=+]	RefSeq	NR_029692		ACTGGCTAAGGGAGGCCCGTTTCTCTCTTTGGTTATCTAGCTGTATGAGTGCCACAGAGCCGTCATAAAGCTAGATAACCGAAAGTAGAAATGATTCTCACAACTTCTGC
33670	MIR920	microRNA	microRNA_920	[chr12:24365345-24365439:strand=+]	RefSeq	NR_030625		AAAGCCACTGGTAGTTGTTCTACAGAAGACCTGGATGTGTAGGAGCTAAGACACACTCCAGGGGAGCTGTGGAAGCAGTAACACGGGAGGGGTTA
33671	MIR921	microRNA	microRNA_921	[chr1:166123970-166124045:strand=-]	RefSeq	NR_030626		CAGTGCCACAACTAGTGAGGGACAGAACCAGGATTCAGACTCAGGTCCATGGGCCTGGATCACTGGCTAATTCTGT
33672	MIR922	microRNA	microRNA_922	[chr3:197401357-197401457:strand=-]	RefSeq	NR_030627		TGAAACGGGGATGGCGTTTTCCCTCTCCCTGTCCTGGACTGGGGTCAGACTGTGCCCCGAGGAGAAGCAGCAGAGAATAGGACTACGTCATGGGCATTTCG
33674	MIR924	microRNA	microRNA_924	[chr18:37202077-37202149:strand=-]	RefSeq	NR_030628		TAAGCCAGTCAATAGAGTCTTGTGATGTCTTGCTTAAGGGCCATCCAACCTAGAGTCTACAACTGATTCCCTT
31643	MIR92A1	microRNA	microRNA_92a-1	[chr13:92003558-92003655:strand=+]	RefSeq	NR_029508		ACTCAAACCCCTTTCTACACAGGTTGGGATCGGTTGCAATGCTGTGTTTCTGTATGGTATTGCACTTGTCCCGGCCTGTTGAGTTTGGTGGGGATTGT
31644	MIR92A2	microRNA	microRNA_92a-2	[chrX:133303558-133303652:strand=-]	RefSeq	NR_029509		TCATGCCCATTCATCCCTGGGTGGGGATTTGTTGCATTACTTGTGTTCTATATAAAGTATTGCACTTGTCCCGGCCTGTGGAAGAAAGGAGGATT
32920	MIR92B	microRNA	microRNA_92b	[chr1:155164958-155165073:strand=+]	RefSeq	NR_030281		AGCGGGATCCCGGGCCCCGGGCGGGCGGGAGGGACGGGACGCGGTGCAGTGTTGTTTTTTCCCCCGCCAATATTGCACTCGTCCCGGCCTCCGGCCCCCCCGGCCCCCCGGCCTCC
31645	MIR93	microRNA	microRNA_93	[chr7:99691381-99691480:strand=-]	RefSeq	NR_029510		GACCTCAGTCCTGGGGGCTCCAAAGTGCTGTTCGTGCAGGTAGTGTGATTACCCAACCTACTGCTGAGCTAGCACTTCCCGAGCCCCCGGGACACGTTCT
33676	MIR933	microRNA	microRNA_933	[chr2:176032351-176032447:strand=-]	RefSeq	NR_030630		TCTTCACCCTACTTGGGTCAGTTCAGAGGTCCTCGGGGCGCGCGTCGAGTCAGCCGTGTGCGCAGGGAGACCTCTCCCACCCACAGTCCTTGGGTTG
33677	MIR934	microRNA	microRNA_934	[chrX:135633027-135633129:strand=+]	RefSeq	NR_030631		AACGAACTTGAGAAATAAGGCTTCTGTCTACTACTGGAGACACTGGTAGTATAAAACCCAGAGTCTCCAGTAATGGACGGGAGCCTTATTTCTATCACTCAGT
33678	MIR935	microRNA	microRNA_935	[chr19:54485551-54485661:strand=+]	RefSeq	NR_030632		GCTCAAGGCCGGCGGGGGCGCGGGCGGCAGTGGCGGGAGCGGCCCCTCGGCCATCCTCCGTCTGCCCAGTTACCGCTTCCGCTACCGCCGCCGCTCCCGCTCTAGCTCCCG
33679	MIR936	microRNA	microRNA_936	[chr10:105807837-105807954:strand=-]	RefSeq	NR_030760		ACAATGTGCTTCAAGGCCACTGGGACAGTAGAGGGAGGAATCGCAGAAATCACTCCAGGAGCAACTGAGAGACCTTGCTTCTACTTTACCAGGTCCTGCTGGCCCAGACGGACACCAA
33680	MIR937	microRNA	microRNA_937	[chr8:144895117-144895222:strand=-]	RefSeq	NR_030633		ACCAGCTGTCAGCACTGCCCCCGGTGAGTCAGGGTGGGGCTGGCCCCCTGCTTCGTGCCCATCCGCGCTCTGACTCTCTGCCCACCTGCAGGAGCTCGGGAACCTG
33681	MIR938	microRNA	microRNA_938	[chr10:29891183-29891285:strand=-]	RefSeq	NR_030634		CGGCATGTTGGAAGGTGTACCATGTGCCCTTAAAGGTGAACCCAGTGCACCTTCATGAACCGTGGTACACCTTTAAGAACTTGGTATGCCTTCATGAACACTT
33682	MIR939	microRNA	microRNA_939	[chr8:145619354-145619455:strand=-]	RefSeq	NR_030635		TTTCTGGGTATGTGGGCAGGGCCCTGGGGAGCTGAGGCTCTGGGGGTGGCCGGGGCTGACCCTGGGCCTCTGCTCCCCAGTGTCTGACCGCGACCGCAACCT
33683	MIR940	microRNA	microRNA_940	[chr16:2321738-2321851:strand=+]	RefSeq	NR_030636		ACCAGTGTCTGTGAGGTGTGGGCCCGGCCCCAGGAGCGGGGCCTGGGCAGCCCCGTGTGTTGAGGAAGGAAGGCAGGGCCCCCGCTCCCCGGGCCTGACCCCACTGCTTCAGCC
33684	MIR941-1	microRNA	microRNA_941-1	[chr20:62550768-62550904:strand=+]	RefSeq	NR_030637		AGGACAGCGCCACGGAAGAGGACACACCCGGCTGTGTGGACATGTGCCCAGGGCCCGGGACAGCGCCACGGAAGAGGACGCACCCGGCTGTGTGCACATGTGCCCAGGGCCCGGGACAGCGCCACGGAAGAGGACGC
33685	MIR941-2	microRNA	microRNA_941-2	[chr20:62551187-62551323:strand=+chr20:62551075-62551211:strand=+]	RefSeq	NR_030638	[HGNC=33687]	GGGACAGCGCCATGGAAGAGGACGCACCCGGCTGTGTGCACATGTGCCCAGGGCCCGGGACAGCGCCACGGAAGAGGACGCACCCGGCTGTGTGCACATGTGCCCAGGGCCCGGGACAGCGCCACGGAAGAGGATGC
33686	MIR941-3	microRNA	microRNA_941-3	[chr20:62551075-62551211:strand=+]	RefSeq	NR_030639		AGGACAGCGCCACGGAAGAGGACGCACCCGGCTGTGTGCACATGTGCCCAGGGCCCGGGACAGCGCCACGGAAGAGGACGCACCCGGCTGTGTGCACATGTGCCCAGGGCCCGGGACAGCGCCATGGAAGAGGACGC
33688	MIR942	microRNA	microRNA_942	[chr1:117637255-117637360:strand=+]	RefSeq	NR_030640		TTCAGCAAACATTAGGAGAGTATCTTCTCTGTTTTGGCCATGTGTGTACTCACAGCCCCTCACACATGGCCGAAACAGAGAAGTTACTTTCCTAATATTTGCCTCC
33689	MIR943	microRNA	microRNA_943	[chr4:1988101-1988214:strand=-]	RefSeq	NR_030641		AGAAGAGGGTGGGACGTTCTGAGCTCGGGGTGGGGGACGTTTGCCGGTCACTGCTGCTGGCGCCCTGACTGTTGCCGTCCTCCAGCCCCACTCAAAGGCATCCCGAAGCAGGCG
33690	MIR944	microRNA	microRNA_944	[chr3:189547701-189547808:strand=+]	RefSeq	NR_030642		TTGTATTTATGTTCCAGACACATCTCATCTGATATACAATATTTTCTTAAATTGTATAAAGAGAAATTATTGTACATCGGATGAGCTGTGTCTGGGATTAAGTATTAG
31647	MIR95	microRNA	microRNA_95	[chr4:8007018-8007118:strand=-]	RefSeq	NR_029511		TGTGACACCCAACACAGTGGGCACTCAATAAATGTCTGTTGAATTGAAATGCGTTACATTCAACGGGTATTTATTGAGCACCCACTCTGTGCCAGACGCTG
31648	MIR96	microRNA	microRNA_96	[chr7:129414522-129414619:strand=-]	RefSeq	NR_029512		GCCATCTGCTTGGCCGATTTTGGCACTAGCACATTTTTGCTTGTGTCTCTCCGCTCTGAGCAATCATGTGCAGTGCCAATATGGGAAAAGCAGGACCC
31649	MIR98	microRNA	microRNA_98	[chrX:53583174-53583312:strand=-]	RefSeq	NR_029513		CCCTTATTAGAGGATTCTGCTCATGCCAGGGTGAGGTAGTAAGTTGTATTGTTGTGGGGTAGGGATATTAGGCCCCAATTAGAAGATAACTATACAACTTACTACTTTCCCTGGTGTGTGGCATATTCACACTTAGTCT
31650	MIR99A	microRNA	microRNA_99a	[chr21:17911399-17911499:strand=+]	RefSeq	NR_029514		CAAGATGTTGCCCATTGGCATAAACCCGTAGATCCGATCTTGTGGTGAAGTGGACCGCACAAGCTCGCTTCTATGGGTCTGTGTCAGTGTGGTAATCTGAC
31651	MIR99B	microRNA	microRNA_99b	[chr19:52195855-52195944:strand=+]	RefSeq	NR_029843		CCTGGGTCCTGGCACCCACCCGTAGAACCGACCTTGCGGGGCCTTCGCCGCACACAAGCTCGTGTCTGTGGGTCCGTGTCGGGGGCTCAC
31476	MIRLET7A1	microRNA	microRNA_let-7a-1	[chr9:96938229-96938328:strand=+]	RefSeq	NR_029476		CTCTTCACTGTGGGATGAGGTAGTAGGTTGTATAGTTTTAGGGTCACACCCACCACTGGGAGATAACTATACAATCTACTGTCTTTCCTAACGTGATAGA
31477	MIRLET7A2	microRNA	microRNA_let-7a-2	[chr11:122017220-122017311:strand=-]	RefSeq	NR_029477		GCATGCTCCCAGGTTGAGGTAGTAGGTTGTATAGTTTAGAATTACATCAAGGGAGATAACTGTACAGCCTCCTAGCTTTCCTTGGGTCTTGC
31478	MIRLET7A3	microRNA	microRNA_let-7a-3	[chr22:46508619-46508712:strand=+]	RefSeq	NR_029478		CTGCCCTTTGGGGTGAGGTAGTAGGTTGTATAGTTTGGGGCTCTGCCCTGCTATGGGATAACTATACAATCTACTGTCTTTCCTGAAGTGGCTG
31479	MIRLET7B	microRNA	microRNA_let-7b	[chr22:46509556-46509658:strand=+]	RefSeq	NR_029479		CCGGGCCTGGCGGGGTGAGGTAGTAGGTTGTGTGGTTTCAGGGCAGTGATGTTGCCCCTCGGAAGATAACTATACAACCTACTGCCTTCCCTGAGGAGCCCAG
31480	MIRLET7C	microRNA	microRNA_let-7c	[chr21:17912138-17912241:strand=+]	RefSeq	NR_029480		GAAGCTGTGTGCATCCGGGTTGAGGTAGTAGGTTGTATGGTTTAGAGTTACACCCTGGGAGTTAACTGTACAACCTTCTAGCTTTCCTTGGAGCACACTTGAGC
31481	MIRLET7D	microRNA	microRNA_let-7d	[chr9:96941106-96941212:strand=+]	RefSeq	NR_029481		AAAATGGGTTCCTAGGAAGAGGTAGTAGGTTGCATAGTTTTAGGGCAGGGATTTTGCCCACAAGGAGGTAACTATACGACCTGCTGCCTTTCTTAGGGCCTTATTAT
31482	MIRLET7E	microRNA	microRNA_let-7e	[chr19:52196029-52196127:strand=+]	RefSeq	NR_029482		TGCCGCGCCCCCCGGGCTGAGGTAGGAGGTTGTATAGTTGAGGAGGACACCCAAGGAGATCACTATACGGCCTCCTAGCTTTCCCCAGGCTGCGCCCTG
31483	MIRLET7F1	microRNA	microRNA_let-7f-1	[chr9:96938619-96938725:strand=+]	RefSeq	NR_029483		CATTGCTCTATCAGAGTGAGGTAGTAGATTGTATAGTTGTGGGGTAGTGATTTTACCCTGTTCAGGAGATAACTATACAATCTATTGCCTTCCCTGAGGAGTAGACT
31484	MIRLET7F2	microRNA	microRNA_let-7f-2	[chrX:53584143-53584245:strand=-]	RefSeq	NR_029484		ACTGGTGCTCTGTGGGATGAGGTAGTAGATTGTATAGTTTTAGGGTCATACCCCATCTTGGAGATAACTATACAGTCTACTGTCTTTCCCACGGTGGTACACT
31485	MIRLET7G	microRNA	microRNA_let-7g	[chr3:52302284-52302387:strand=-]	RefSeq	NR_029660		GCCTGATTCCAGGCTGAGGTAGTAGTTTGTACAGTTTGAGGGTCTATGATACCACCCGGTACAGGAGATAACTGTACAGGCCACTGCCTTGCCAGGAACAGCGC
31486	MIRLET7I	microRNA	microRNA_let-7i	[chr12:62997456-62997559:strand=+]	RefSeq	NR_029661		CACCATGGCCCTGGCTGAGGTAGTAGTTTGTGCTGTTGGTCGGGTTGTGACATTGCCCGCTGTGGAGATAACTGCGCAAGCTACTGCCTTGCTAGTGCTGGTGA
19273	RPPH1	ribonuclease P	ribonuclease_P_RNA_component_H1	[chr14:20811221-20811580:strand=-]	RefSeq	NR_002312		ACTTTTTCCCATAGGGCGGAGGGAAGCTCATCAGTGGGGCCACGAGCTGAGTGCGTCCTGTCACTCCACTCCCATGTCCCTTGGGAAGGTCTGAGACTAGGGCCAGAGGCGGCCCTAACAGGGCTCTCCCTGAGCTTCGGGGAGGTGAGTTCCCAGAGAACGGGGCTCCGCGCGAGGTCAGACTGGGCAGGAGATGCCGTGGACCCCGCCCTTCGGGGAGGGGCCCGGCGGATGCCTCCTTTGCCGGAGCTTGGAACAGACTCACGGCCAGCGAAGTGAGTTCAATGGCTGAGGTGAGGTACCCCGCAGGGGACCTCATAACCCAATTCAGACTACTCTCCTCCGCCCATTTTTGGAAAA
34362	RN5S1	RNA,_5S_	RNA,_5S_ribosomal_1	[chr1:228768366-228768506:strand=-chr1:228770606-228770746:strand=-; chr1:228772831-228772971:strand=-; chr1:228761644-228761784:strand=-chr1:228777303-228777443:strand=-chr1:228759402-228759542:strand=-chr1:228775072-228775212:strand=-chr1:228766125-228766265:strand=-chr1:228781775-228781915:strand=-chr1:228779544-228779684:strand=-]	RefSeq	NR_023363	[HGNC=34363; HGNC=34364; ; HGNC=34365; HGNC=34366; HGNC=34367; HGNC=34368; HGNC=34369; HGNC=34371; HGNC=34372; HGNC=34373; HGNC=34374; HGNC=34375; HGNC=34376; HGNC=34377; HGNC=34378]	CTCCTTCAGCGTCTACGGCCATACCACCCTGAACGCGCCCGATCTCGTCTGATCTCGGAAGCTAAGCAGGGTCGGGCCTGGTTAGTACTTGGATGGGAGACCGCCTGGGAATACCGGGTGCTGTAGGCTTTTTCTTTGGCT
34370	RN5S9	RNA,_5S_	RNA,_5S_ribosomal_9	[chr1:228763883-228764023:strand=-]	RefSeq	NR_023371		CTCCTTCAGCGTCTACGGCCATACCACCCTGAACGCGCCCGATCTCGTCTGATCTCGGAAGCTAAGCAGGGTCGGGCCTGGTTAGTACTTGGACGGGAGACCGCCTGGGAATACCGGGTGCTGTAGGCTTTTTCTTTGGCT
10037	RN7SK	RNA,_7SK_small_nuclear	RNA,_7SK_small_nuclear	[chr6:52860408-52860759:strand=+]	RefSeq	NR_001445		TGGGTACCTCGGATGTGAGGGCGATCTGGCTGCGACATCTGTCACCCCATTGATCGCCAGGGTTGATTCGGCTGATCTGGCTGGCTAGGCGGGTGTCCCCTTCCTCCCTCACCGCTCCATGTGCGTCCCTCCCGAAGCTGCGCGCTCGGTCGAAGAGGACGACCATCCCCGATAGAGGAGGACCGGTCTTCGGTCAAGGGTATACGAGTAGCTGCGCTCCCCTGCTAGAACCTCCAAACAAGCTCTCAAGGTCCATTTGTAGGAGAACGTAGGGTAGTCAAGCTTCCAAGACTCCAGACACATCCAAATGAGGCGCTGCATGTGGCAGTCTGCCTTTCTTTTGACCCATTAC
10038	RN7SL1	RNA,_7SL,_cytoplasmic	RNA,_7SL,_cytoplasmic_1	[chr14:50053288-50053606:strand=+]	RefSeq	NR_002715		GTATCCGACCGCCGGGCGCGGTGGCGCGTGCCTGTAGTCCCAGCTACTCGGGAGGCTGAGGCTGGAGGATCGCTTGAGTCCAGGAGTTCTGGGCTGTAGTGCGCTATGCCGATCGGGTGTCCGCACTAAGTTCGGCATCAATATGGTGACCTCCCGGGAGCGGGGGACCACCAGGTTGCCTAAGGAGGGGTGAACCGGCCCAGGTCGGAAACGGAGCAGGTCAAAACTCCCGTGCTGATCAGTAGTGGGATCGCGCCTGTGAATAGCCACTGCACTCCAGCCTGGGCAACATAGCGAGACCCCGTCTCTTTTGAACAAT
23134	RN7SL2	RNA,_7SL,_cytoplasmic	RNA,_7SL,_cytoplasmic_2	[chr14:50329259-50329577:strand=-]	RefSeq	NR_027260		GTCTCCGACCGCCGGGCGCGGTGGCGCGTGCCTGTAGTCCCAGCTACTCGGGAGGCTGAGGTGGGAGGATCGCTTGAGCCCAGGAGTTCTGGGCTGTAGTGCGCTATGCCGATCGGGTGTCCGCACTAAGTTCGGCATCAATATGGTGACCTCCCGGGAGCGGGGGACCACCAGGTTGCCTAAGGAGGGGTGAACCGGCCCAGGTCGGAAACGGAGCAGGTCAAAACTCCCGTGCTGATCAGTAGTGGGATCGCGCCTGTGAATAGCCACTGCACTCCAGCCTGAGCAACATAGCGAGACCCCGTCTCTTTTGCCCCCC
10242	RNY1	RNA,_Ro-associated	RNA,_Ro-associated_Y1	[chr7:148684219-148684350:strand=-]	RefSeq	NR_004391		AGGACTTATTGGCTGGTCCGAAGGTAGTGAGTTATCTCAATTGATTGTTCACAGTCAGTTACAGATCGAACTCCTTGTTCTACTCTTTCCCCCCTTCTCACTACTGCACTTGACTAGTCTTTTACGAGAGTT
10243	RNY3	RNA,_Ro-associated	RNA,_Ro-associated_Y3	[chr7:148680837-148680957:strand=+]	RefSeq	NR_004392		TTTGTGTTTCGGCTGGTCCGAGTGCAGTGGTGTTTACAACTAATTGATCACAACCAGTTACAGATTTCTTTGTTCCTTCTCCACTCCCACTGCTTCACTTGACTAGCCTTTTGCTGTGGTT
10244	RNY4	RNA,_Ro-associated	RNA,_Ro-associated_Y4	[chr7:148660397-148660509:strand=+]	RefSeq	NR_004393		CAGTTTTTCTGGCTGGTCCGATGGTAGTGGGTTATCAGAACTTATTAACATTAGTGTCACTAAAGTTGGTATACAACCCCCCACTGCTAAATTTGACTGGCTTTTTACCATTT
10120	RNU1-1	snRNA	RNA,_U1_small_nuclear_1	[chr14:35015910-35016093:strand=+chr1:17067001-17067184:strand=+; chr1:17222465-17222648:strand=+; chr14:35025422-35025605:strand=-; chr1:16993270-16993453:strand=-chr1:149224048-149224231:strand=-; chr1:16840607-16840790:strand=-]	RefSeq	NR_004430	[HGNC=10123; HGNC=10128; HGNC=10130; HGNC=37496; HGNC=37497HGNC=37498]	CGGCCAGTCCATACTTACCTGGCAGGGGAGATACCATGATCACGAAGGTGGTTTTCCCAGGGCGAGGCTTATCCATTGCACTCCGGATGTGCTGACCCCTGCGATTTCCCCAAATGTGGGAAACTCGACTGCATAATTTGTGGTAGTGGGGGACTGCGTTCGCGCTTTCCCCTGCCTTACTGGA
37499	RNU1-6	snRNA	RNA,_U1_small_nuclear_6	[chr1:145969260-145969443:strand=-chr1:147510994-147511177:strand=-]	RefSeq	NR_030723	[HGNC=37500]	GTGTGAAGTCATACTTACCTGGCAGGGGAGATACCATGATCACGAAGGTGGTTTTCCCAGGGCGAGGCTTATCCATTGCACTCCGGATGTGCTGACCCCTGCGATTTCCCCAAATGTGGGAAACTCGACTGCATAATTTGTGGTAGTGGGGGACTGCGTCCGCGCTTTCCCCTGAATTTTTGTA
10103	RNU105B	snRNA	RNA,_U105B_small_nucleolar	[chr20:8811822-8812050:strand=+]	RefSeq	NR_004386		GAGTGGAGTCTCCAATGTGGATACACCCAGGAGGTCACTCTCTCCCCAGGCTGTGTCCAAGTAGCATAGGGGAGCACAGGGCTCTGTCCCCATGATGTACTGTCCTTTTCCATGACATTGGAGATGAAGCTGGACCTCAACTCTGCACATGCATATTCCTACAACTTCTCAGAGTCCTGTGGATAATGACGGAGGAGAGAAACCATGCAGGAAACAGCCCCCTAGAGCA
10104	RNU105C	snRNA	RNA,_U105C_small_nucleolar	[chr8:55243236-55243462:strand=+]	RefSeq	NR_004385		TAAATAAAATTCCAACATGGATAGTCTGGGAGGTCACTCTCCCCAGGCTCTGTGGAAGTGGTGTTGGGGAGCATAGACGTTTGGTCCATGACGTACAGTACAGCCCCTTTCCACAATGCTGGAGATGAAGCTGGGTCTCCTGTCTGCGCCTGCATATTCCTATAGCTTCCCTGAGTCCTGTGGATGATGACTGGTGAGACAAATCGTGCAGGAAACAAGTTTAGTTT
10108	RNU11	snRNA	RNA,_U11_small_nuclear	[chr1:28975102-28975256:strand=+]	RefSeq	NR_004407		CAGAGAAAGCAAAAAGGGCTTCTGTCGTGAGTGGCACACGTAGGGCAACTCGATTGCTCTGCGTGCGGAATCGACATCAAGAGATTTCGGAAGCATAATTTTTTGGTATTTGGGCAGCTGGTGATCGTTGGTCCCGGCGCCCTTTCTTTACTGTT
19380	RNU12	snRNA	RNA,_U12_small_nuclear	[chr22:43011240-43011409:strand=+]	RefSeq	NR_029422		AAACGTCCTTATGCCTTAAACTTATGAGTAAGGAAAATAACGATTCGGGGTGACGCCCGAATCCTCACTGCTAATGTGAGACGAATTTTTGAGCGGGTAAAGGTCGCCCTCAAGGTGACCCGCCTACTTTGCGGGATGCCTGGGAGTTGCGATCTGCCCGACCTTATTCA
10192	RNU4-1	snRNA	RNA,_U4_small_nuclear_1	[chr12:120730887-120731050:strand=-]	RefSeq	NR_003925		GTAACAAATTAGCTTTGCGCAGTGGCAGTATCGTAGCCAATGAGGTCTATCCGAGGCGCGATTATTGCTAATTGAAAACTTTTCCCAATACCCCGCCGTGACGACTTGCAATATAGTCGGCACTGGCAATTTTTGACAGTCTCTACGGAGACTGAATTTTCTTG
10193	RNU4-2	snRNA	RNA,_U4_small_nuclear_2	[chr12:120729553-120729716:strand=-]	RefSeq	NR_003137		GAACCTTTCCAGCTTTGCGCAGTGGCAGTATCGTAGCCAATGAGGTTTATCCGAGGCGCGATTATTGCTAATTGAAAACTTTTCCCAATACCCCGCCATGACGACTTGAAATATAGTCGGCATTGGCAATTTTTGACAGTCTCTACGGAGACTGAATTTTTAAA
34016	RNU4ATAC	snRNA	RNA,_U4atac_small_nuclear_(U12-dependent_splicing)	[chr2:122288446-122288595:strand=+]	RefSeq	NR_023343		TTTCTATTATAACCATCCTTTTCTTGGGGTTGCGCTACTGTCCAATGAGCGCATAGTGAGGGCAGTACTGCTAACGCCTGAACAACACACCCGCATCAACTAGAGCTTTTGCTTTATTTTGGTGCAATTTTTGGAAAAATGAAAACCTGT
10211	RNU5A-1	snRNA	RNA,_U5A_small_nuclear_1	[chr15:65588379-65588515:strand=+]	RefSeq	NR_002756		AGTAACTGGTATACTCTGGTTTCTCTTCAGATCGCATAAATCTTTCGCCTTTTACTAAAGATTTCCGTGGAGAGGAACAACTCTGAGTCTTAACCCAATTTTTTGAGGCCTTGCTTTGGCAAGGCTATATGTGGTAA
10212	RNU5B-1	snRNA	RNA,_U5B_small_nuclear_1	[chr15:65597005-65597141:strand=+]	RefSeq	NR_002757		ATTAACAAGCATACTCTGGTTTCTCTTCAGATCGTATAAATCTTTCGCCTTTTACTAAAGATTTCCGTGGAGAGGAACAACTCTGAGTCTTAAGCTAATTTTTTGAGGCCTTGTTCCGACAAGGCTATATAAAGCTG
10214	RNU5D-1	snRNA	RNA,_U5D_small_nuclear_1	[chr1:45196731-45196850:strand=-]	RefSeq	NR_002755		TCCAACACATGCTCTGGTTTCTCTTCAAATCGTATAAATCTTTCGCCTTTTACTAAAGATTTCCGTGGAGAGAAACCGTTTTGAGTTTCAAGCAAATTTTTTGAAGCCCTATGTTGGTGG
10215	RNU5E-1	snRNA	RNA,_U5E_small_nuclear_1	[chr1:11968201-11968339:strand=+]	RefSeq	NR_002754		CTGATGTTATACTCTGGTTTCTCTTCAAATCGTATAAATCTTTCGCCTTTTACTAAAGATTTCCGTGGAGAGAAACGAGTGTGAGTCTGAAACCAATTTTTTGAGGCCTTGCGTTTTTTAGCAGGGCTTATTTTAAGTG
10216	RNU5F-1	snRNA	RNA,_U5F_small_nuclear_1	[chr1:45187448-45187583:strand=-]	RefSeq	NR_002753		TAACAGGCAGATCTCTGGTTTCTCTTCATAACGAATAAATCTTTCGCCTTTTACTAAAGATTTCCGTGGAGAAAAACAACTATGAGTTTATGGTTAAATTTTTTGAAGTCTTGCCTAGGCAAGGCTGAATGTTCTG
10227	RNU6-1	snRNA	RNA,_U6_small_nuclear_1	[chr3:180949515-180949641:strand=+chr19:893474-893600:strand=+; chr2:175422684-175422810:strand=-; chr10:13259259-13259385:strand=+chr15:68132267-68132393:strand=-chr14:32672360-32672485:strand=-chr14:32671241-32671366:strand=+chr19:1021511-1021637:strand=+chrX:140212205-140212331:strand=-]	RefSeq	NR_004394	[HGNC=10228]	TGGATGTTGGGTGCTCGCTTCGGCAGCACATATACTAAAATTGGAACGATACAGAGAAGATTAGCATGGCCCCTGCGCAAGGATGACACGCAAATTCGTGAAGCGTTCCATATTTTTTTGAGAAATG
34259	RNU6-15	snRNA	RNA,_U6_small_nuclear_15	[chr10:21610880-21611006:strand=+]	RefSeq	NR_028372		GAACACAACAGTGCTCACTTCGGCAGCACATATACTAAAATTGGAACGATACAGAGAAGATTAGCATGGCCCCTGCGCAAGGATGACACGCAAATTCGTGAAGCATTCCATATTTTTTTTTACACCT
34265	RNU6-21	snRNA	RNA,_U6_small_nuclear_21	[chr16:62221434-62221560:strand=-]	RefSeq	NR_028369		ATAAAGTCTCGTGCTCACTTCGGCAGCACATATACTAAAATAGGAACGATACAGAGAAGATTAGCATGGCCCCTGCACAAGGATGACACACAAATTCGTGAAGTGTTCCATATTTTTTTGACCCAGT
34286	RNU6-42	snRNA	RNA,_U6_small_nuclear_42	[chr3:196511841-196511967:strand=-]	RefSeq	NR_028373		ATTAAAAACAGTGCTCGCTTCAGCAGCACATATACTAAAATACGAACGATACAGAGAAGATTAGCATGGCCCCTGCGCAAGGATGACACGCAAATTCGTGAAGCGTTCCATATTTTTCACTGGCCAT
34017	RNU6ATAC	snRNA	RNA,_U6atac_small_nuclear_(U12-dependent_splicing)	[chr5:55593382-55593526:strand=-]	RefSeq	NR_023344		CCCTGAAAACGTGTTGTATGAAAGGAGAGAAGGTTAGCACTCCCCTTGACAAGGATGGAAGCGGCCCTCGGGCCTGACAACACGCATACGGTTAAGGCATTGCCACCTACTTCGTGGCATCTAACCATCGTTTTTTATACATCAT
34033	RNU7-1	snRNA	RNA,_U7_small_nuclear_1	[chr12:7052968-7053051:strand=+]	RefSeq	NR_023317		CACATACGCAGCAGTGTTACAGCTCTTTTAGAATTTGTCTAGTAGGCTTTCTGGCTTTTTACCGGAAAGCCCCTCTTATGATGT
32555	SCARNA1	SCA	small_Cajal_body-specific_RNA_1	[chr1:28160902-28161087:strand=+]	RefSeq	NR_002997		TAAACTTGATCAGCACTTGATACTAACCGAGCTGTCTATATCCTAGCCTTGTGTCAAAGGCTTGTGATGTGTTGTGATAGCTGGGTTTAAGAAGTGCAATATTAAAACAAAAGCCATGAGTCTTTTAAGCCCAGTGTGTAAAGATACACTCTGAGTTATAACTCAGAGGCACAACTGGATAGCAGT
32567	SCARNA10	SCA	small_Cajal_body-specific_RNA_10	[chr12:6619378-6619727:strand=+]	RefSeq	NR_004387		CATTTTGTCAGCCACATGATGATATCAAGGCTGTTGTGATTCAGTTGGTTTGGCTAAGCCCAGGGACCTTTGGCCTGTTAAAGGTCTGTAATCTTGGTGGGCGATACAGAGTTATGTGTGTTCACTGTAAGGGCAGACCAACAAGAACTTTTTCCTACTTTTGAGCTACCTCTTTTTAATAGGGGTGATTCTTCCAGTTGCTGGAGAGAAATTGTGGTAACTGGAGTGAGAGAGTAGGAACAGGGCATGTTCAGGGTATCAGGGCCAAGGGTCCTAAAGGACTTAGCTTGTGTTATGGCCACTGAGAGATGAAACACAGATCTTTGGTAATCTGATGGCTGCAAGTGCTG
32568	SCARNA11	SCA	small_Cajal_body-specific_RNA_11	[chr12:6690629-6690785:strand=-]	RefSeq	NR_003012		CCCTCTCTTTTTGTCCTGGCCTATTTTTCTGCTCCCCTGTGCTCAGTTCTAACAGGGTAGTCTGGCAGGACACACAGCAATTCCCTCTCAGTTTAGGAGGGCCGTCCTAAGAATAGGGCTGGCTCTTAAAGGCACGAGAGGACAATTTAAGATGAGA
32569	SCARNA12	SCA	small_Cajal_body-specific_RNA_12	[chr12:7076490-7076779:strand=-]	RefSeq	NR_003010		CCTTCATGGGCAGGCTGATGAGACTAAGGCGAATGCGACTCCGTGCTCTCTGGCCCTTGGCTCCTTGTTGGGGGTGGGGACTACAGATGAGATCTGAAATCTTAGTGGTAGTACCTGAGCCATGACTCCCCACTGTAAGGCCAGATCAATAGCATTGGTGGCCTTGCCTTCATTTCTGGTGCTGCCCCTAGTTCCTGGCAGCAGCCTGCAGGGAGGCCCACAGGTGGGGTCCACGGTAGGGCTGGGCACAAGCCACCTGAGCGCAACCTTGGATCTGACAGCCCAGAGGA
32570	SCARNA13	SCA	small_Cajal_body-specific_RNA_13	[chr14:95999682-95999976:strand=-]	RefSeq	NR_003002		CTTGCTACATAATCTGTAGTCTTGGAGCCGCACAGGGTTGGTGGTACCCTCGAGCACACCAGACTTGCAGAAAAAGCATACTCCAGAGGAAGCTGAGGCATGCCTGCTCGAGAGCCAGCTGTTCCATGTGCAATTTTCCTCTGATAGTTTCTGGTCACTGTTGCCACGGTGATAATGACTGGGCTATGTCATTATCTATCCGCCAACAGTAAGAGAAGCTTTGCAGTCGAGATATTGTTTAGCAGATGGAGTGTTTTCTGTTGAACACTAAGTACTGCCACAAGTTACTTTTTTT
32571	SCARNA14	SCA	small_Cajal_body-specific_RNA_14	[chr15:66639534-66639690:strand=-]	RefSeq	NR_004388		TGAGACCTTTGTGACTGTTCCTGGTATTGATTGCATTTGTTAGTTGTACAGTGCAACCATAGACAGTCACACACATTAAAACAGATGGTTCCTGCCGACAGGGTCTGTATAGTTATCAGATTTTCTGTGCGATGGCTCCATACATGTTTGTTTTTGT
32572	SCARNA15	SCA	small_Cajal_body-specific_RNA_15	[chr15:83424687-83424833:strand=+]	RefSeq	NR_003011		TTATGTTCTTCTGGAGACTAAGAAAATAGAGTCCTTGAAATCAAGCTGACTCTGCTTTTAGCCTCCTAAATGAAAAGGTAGATAGAACAGGTCTTGTTTGCAAAATAAATTCAAGACCTACTTATCTACCAACAGCAATTACACGCT
32573	SCARNA16	SCA	small_Cajal_body-specific_RNA_16	[chr17:75085379-75085585:strand=+]	RefSeq	NR_003013		TTCAGGTCAGACGGTCTGGGGAAAGGCTCCTGTGTTGTTGAGCCTGCCAAGTTGTGGGTGCAGCATGGTACCAGGCAGCCCAACCCTGACCTAAAGTAAATTCCCGGAAGAAGTCTTTCCTGGGTTTTGAATTTGCAGTAACAGGTGTGAGCATTCTAGCAGCAGTTTGATGATCATGTATGATACTGCAAACAGGACCTACGTTTA
32574	SCARNA17	SCA	small_Cajal_body-specific_RNA_17	[chr18:47340383-47340823:strand=+]	RefSeq	NR_003003		TCCGCTGGGCAGAGGCTTGGGCCGCCGAGCTGGACCCGGACCGGTTTTGGGTACTGTACTGGGGGCAGGGCAGAGAGGTGGGCGGCAGTTGGGGTGCGGTGATTGTAGTAGGCTAGGGCGCTTTCGGGTCCCCATTGCAGCCCCCGGATGAGCCCGCAGTATTTTCCTTATATGATCAGGTCCCATTGCGGGCGGCGCCGCTTGCCCGGAGCCTGAGAGGATTATGAAAACGTGGCGAGCGAAATGGGGCCAGGGGACCTGGAGCAGGGGCGTGAGGAGAGTAGGCAGCGGGTGAGGCTGGACGGGAGGGAGGTCTAGGGAGGCCTCTGCCGCGGGCACTGTGAGTCCTGGCCGATGATGACGAGACCACTGCGCAATCTGAGTTCTGGGAACCAGGTG…
32559	SCARNA18	SCA	small_Cajal_body-specific_RNA_18	[chr5:82360013-82360166:strand=-]	RefSeq	NR_003139		AGCAAGTAGGTTGCATGTGGAAATGTCTGCTTCTCATTCCTTGGGAGCAGGAATATGTTCATAACATGCTACATTAACAAAGGAGTTCTCAGGGCTGCCAACCTTCTAGTAAAGGTTGAGTGGTAGTATATTTCTCCAACATAAAAGACCAAAA
32558	SCARNA2	SCA	small_Cajal_body-specific_RNA_2	[chr1:109642805-109643244:strand=+]	RefSeq	NR_003023		GACTTCCGCTGTTTTAGGGAGGGAGAGCGGCCTGGGTCCTGGGTGTTGTGTGCGGAGCTGTGGCGTCGCGTGTGAGGCGCGTGCAGGGTGAGTGTGAGTGGACGCGTGAGTGTGTGAGTGTGCGCGCTTGGAGCGTGTTAGGCGAGTGCGTGCGCCCACCCCTGCGCCCCTCCTCCCGCTTACACTTTGATCTTATTTGATCGGATCGTGACCCCAGCCCCGCCGGGCCGACCCGAAATGAAAAGCTCTCCTCCTGCGAAGCCCCCTCGGGGCGCTGTGCAGCGAGGCCCCTTAGGCGGCGGCCACGCTGTGGTCCCCGAGGTCCCGGAGCTGGCCCTGCGGGGCCCGGCGCTCAGAAGTGATGAATTGATCAGATAGACGAGGCCGGGCTTGTCCCCG…
32578	SCARNA20	SCA	small_Cajal_body-specific_RNA_20	[chr17:58308867-58309016:strand=-]	RefSeq	NR_002999		CACCTTTCGTGCCTCTCTCCCATGGGCTTTGGGGGGTCCCTGTTCTCCTTAGCCAAGGCTGGAGGCCAAGAGCAGCCCTCGAGGATCGTCGTCAGGACTGCCACGAGTGGGGCAGCCTTGTTTTCCTGCCTCAGACATGTGTAGTTGAGT
32579	SCARNA21	SCA	small_Cajal_body-specific_RNA_21	[chr17:7809431-7809588:strand=+]	RefSeq	NR_003000		AATACTTCCTGGCTCGATTTCCTGGGGGGTGGTCTCAGCCCACTCCACCTCCCCTCAGCCGAGCCTAGAGTAGAGGGGCCAGGCATCCTCCCCAGGGGAGGGGCGTTGAAGCAAGGAGCCTCTCCTGGGCTGTCCTAGCCTCACATTTACTTGACCAC
32580	SCARNA22	SCA	small_Cajal_body-specific_RNA_22	[chr4:1976353-1976497:strand=+]	RefSeq	NR_003004		GTCCTCCCCGGCGCTCACTAAGGCTCGGTCCTCTCCACGTGGTCCTGACCTGTCCTCTGTGAGCAAGAGAAACAGGACTGGTTTGGGGGTGTCCTGTCTCAGTGGACACAGGACACCACGGTTTTCAGTACAACAAGGAACACAA
32581	SCARNA23	SCA	small_Cajal_body-specific_RNA_23	[chrX:24762548-24762697:strand=+]	RefSeq	NR_003007		GTCTTAATAGTGGACATTTATTTTTATTCAGTTTCTTCTCAAGGTGAAGATAACTCTTTGTAAATGTCCTACAGAAATATAGTAGCTTTCTGTTCTTCCTTTGCAAGTAAAAAGGGTGGGTCGTTCCACTACTGACATTTATATATATGT
32577	SCARNA3	SCA	small_Cajal_body-specific_RNA_3	[chr1:175937523-175937686:strand=-]	RefSeq	NR_002998		GCACACCAGAAATGGAAGCTGCTGGAACCAGCCATGTGGACAAATGAAAAAATGCCTTTTGTCTACAGATTGCAGCGATCCTACATAAATATATGGAGGTCTCTGTCTGGCTTAGGACAGCTGGCTAAGTCTGATCGTTCCCCTCCGTACAGCCTTTAAAACTG
32560	SCARNA4	SCA	small_Cajal_body-specific_RNA_4	[chr1:155895739-155895887:strand=-]	RefSeq	NR_003005		CTTGATGACAACTGGAGGACTAAGAAGGCTGAGTCTGATGAAGTAAGACTTTGCTGATACATTCCTCCTAGAAAAAAGGGTTGGAGAGAGCAGCCTTCACTGAAGAGTATCACAGGGCTGACTGTACTACCCAACACTCTACCCCAGTT
32561	SCARNA5	SCA	small_Cajal_body-specific_RNA_5	[chr2:234184362-234184659:strand=+]	RefSeq	NR_003008		GCACCTGCAGAGGTCGATGATGATTGGTAAAAGGTCTGATTGCACTGAATGTCACGGTCCCTTTGTTGCCCTCAACTCCCAGCAGCCCATTTTTTCCCTCCCGTCACATTTAAGTCATGTGTATGGGATCATGGAGCAGCTGATAATTTGGGATTCTGTCAGTGTGTGTTTCTGAGAGTGATCGGCTCACAGCTGACGAGTATCCAACAAAACCAGTTACACAGGAGACTGACGAGTGGCAGTCATGGGTGTGATGGTGCATGATCTCAAGTTTTCAATCTGAGACCTCCTAAGGAGA
32562	SCARNA6	SCA	small_Cajal_body-specific_RNA_6	[chr2:234197312-234197597:strand=+]	RefSeq	NR_003006		ACTGCATAGAGGTCAATGATGAATGGTAAAAGGTCTGAGTCCTCAGATCCCCTCCCGGCATCCCAGTTATCCCCAGCTGCCTCTCCTCCATCGCACTTCAGAAGTGCTGCGATGGGCAGAAGGGCAGCTGACACTCCGTGATGTCCCTCATTCTGTGTTCCTCCGTGAGCTCAGGGAAGACACTGGTTGGCATCCAACAGCTTAGTCACAAAGGGATTTGATTGTTGGGAGTGCTGGTATCTGTGGCTATGATCTGCCTTGTTCAAGCTGAGACCTCTGATTGAAA
32563	SCARNA7	SCA	small_Cajal_body-specific_RNA_7	[chr3:160232685-160233034:strand=-]	RefSeq	NR_003001		TTGGCTCTCTTGGAAATGATGAAATAGAGATAATTGGGTGTTGAATGTTGTATGACTGGAAATTTTTAATATGTATATTATGTAATTCTTATAAGTTTAGTGTTTTATAGGTACTTAATAGAGAGTGTGTATGCATGTGTGTGTGCTTGTGGTGGCTATGGAAAGGGGGCACTGACTGGTGATGCTGATATTGGAGTGCATCTGAGGCTGTTGTAGAAATAACATGGGTTGTTGATTACAACATTGCCAATGATTATAACCCAAGAACAGCTCACCTAACTAGCCTGGCACCCTAAAATCTCTAACAGGTTCATTAAAATGGTCCTGTGATCTGATCCAAAAGAGCCTAG
32564	SCARNA8	SCA	small_Cajal_body-specific_RNA_8	[chr9:19063644-19063794:strand=-]	RefSeq	NR_003009		TCTTCATAATTGGGAGGCTGATACACAAATTGGGCTGAAATACTGCTCTACTTGTCACCATGCCTCCCTAGAATAAACTGCCTTTTGATGACCGGGACGAATTGAGTGAAATCGTAACGGACAGATACGGGGCAGACAGATTTTAGAATAG
32566	SCARNA9	SCA	small_Cajal_body-specific_RNA_9	[chr11:93454670-93455042:strand=+]	RefSeq	NR_002569		AAAGTCAGTGCTTTCTGAGATCTGCTTTTAGTGAAGTGGATCAATGATGAAACTAGCCAAATCTGAGCATCAGAAGTCTTTCCAGTCTACCTGATGCATGATCTCTACAGTTCTGAGAAGCAAAACTATAAAACAATGTAAAACAATAAGGGCATATGTCTGGTGTGTGTGTGTGTGTGTGTGTGTGTGTGTGTGTGTACGCACATGTGTTTATAAAGATAACAGCTGTAGGAATGAATGAGATTGAGGGTGGGGGGGTGCGTATGTATGTCTATGAAAGCCTAATCATTTCTGGGCAATGATGAAAAGGTTTTACTACTGATCTTTGTAACTATGATGGTTTCTACACTTGACCTGAGCTCAGAAGTGACAA
33559	SCARNA9L	SCA	small_Cajal_body-specific_RNA_9-like_(retrotransposed)	[chrX:20154184-20154531:strand=-]	RefSeq	NR_023358		TTCTCTGAGATCTGCTTTTACTGAAGTGGATCAATGATGAAACTAGCCAAATCTGAGCATCAGAAGGCTTTCCGGTCTACCTGATGCATGATCTCTACAGTTCTGAGAAGCAGAACTATAAAACAATGTAAAACAATAAGGGCATATGTCTGGTGTGTGTGTGGGGGGTGTGTGTGTGTGTGCACGCACACGTGTTTATAAAGGTAGCAGTTGTAGGAATGAATGAGATTGGGGGTGAGGGGGTGCATATGTATGTCTATGAAAGCCTAATCATTTCTGGGCAATGATGTAAAGGTTTTACGACTGACCTTTGTAACTATGAAGTTTTCTACACTTGACCTGAGCTCA
34304	SNAR-A1	SNAR	small_ILF3/NF90-associated_RNA_A1	[chr19:48437438-48437559:strand=+chr19:48421686-48421807:strand=+]	RefSeq	NR_004435	[HGNC=34305]	CCGGAGCCATTGTGGCTCAGGCCGGTTGCGCCTGCCCTCGGGCCCTCACGGAGGCGGGGGTTCCAGGGCACGAGTTCGAGGCCAGCCTGGTCCACATGGGTCGGAAAAAAGGACTTTTTTTT
34315	SNAR-A12	SNAR	small_ILF3/NF90-associated_RNA_A12	[chr19:48448179-48448300:strand=+chr19:48410935-48411056:strand=+]	RefSeq	NR_004437	[HGNC=34316]	CCGGAGCCATTGTGGCTCAGGCAGGTTGCGCCTGCCCTCGGGCCCTCACGGAGGCGGGGGTTCCAGGGCAC1GAGTTCGAGGCCAGCCTGGTCCACATGGGTCGGAAAAAAGGACTTTTTTTT
34306	SNAR-A3	SNAR	small_ILF3/NF90-associated_RNA_A3	[chr19:50631659-50631779:strand=-chr19:50626331-50626451:strand=-; chr19:50620977-50621097:strand=-; chr19:50615625-50615745:strand=-chr19:50610271-50610391:strand=-chr19:50607212-50607332:strand=-chr19:50604148-50604268:strand=-chr19:50601083-50601203:strand=-chr19:50595746-50595866:strand=-chr19:48427036-48427156:strand=+]	RefSeq	NR_024214	[HGNC=34308; HGNC=34307; HGNC=34338; HGNC=34313; HGNC=34311HGNC=34309HGNC=34312HGNC=34314HGNC=34310HGNC=34308]	CCGGAGCCATTGTGGCTCAGGCCGGTTGCGCCTGCCCTCGGGCCCTCACGGAGGCGGGGGTTCCAGGGCACGAGTTCGAGGCCAGCCTGGTCCACATGGGTCGGAAAAAAGGATTTTTTTT
34325	SNAR-E	SNAR	small_ILF3/NF90-associated_RNA_E	[chr19:47333842-47333961:strand=-]	RefSeq	NR_024258		GTGGAGCCATTGTGGCTCCAGCCGGTTGCGCGGGCCCTCGGACCCTCAGGGAGGCGAGGGTTCGAGGGCACGAGTTCGAGGCCAACCTGGTCCACATGGGTTGAAAAAAAAAAAAAAATT
34326	SNAR-F	SNAR	small_ILF3/NF90-associated_RNA_F	[chr19:51108220-51108342:strand=+]	RefSeq	NR_004384		CCGGAGCCATTGTGGCTCCGGCCGATTGCGCCGGCCCTCGGGCCCTCAGGGAGGCGAGGGTGTGAGGGTACAGAGTTCGAGGCCAACTTGGTCCACATTGGTAGGAAAAAAAAAATTTTTTTT
34327	SNAR-G1	SNAR	small_ILF3/NF90-associated_RNA_G1	[chr19:49540277-49540404:strand=+]	RefSeq	NR_004383		CCGGAGCCATTGTGGCTCCGGCCGATTGAGCCTGCCCTCGGGCTCTCAAGGCTAGGCGAGGGTGTGAGGGACTGGAGTTCGAGGTCAACCTGGGCCCCATTGGTAGGAAAAAAAAAAAAAATTTTTTT
42798&HTGO	SNORD115-46	SNORD	small_nTcleolar_RNA,_C/D_box_115-46	[chr15:25511728-25511818:strand=+]	Ensembl	ENST00000390982		ATGTCTTTCATCAATAATGAAATCTTCTGATTTGGTGAGAAATAATGCCTTAAAATTACACTCAATAGGATTATGCTGAGGCTCAGCCTAC
42797&HTGO	SNORD116-30	SNORD	small_nTcleolar_RNA,_C/D_box_116-30	[chr15:25353405-25353509:strand=+]	Ensembl	ENST00000516468		AAATGTACCTGGATTGACGATGACTTTAAAAAAAAAAAATCTCATTGAAATCTGAAAAAAATGAGTGACCAAACCACTTCTGTGAGCTGAGGTCCAGCACACATG
32706	SNORD10	SNORD	small_nucleolar_RNA,_C/D_box_10	[chr17:7480119-7480286:strand=+]	RefSeq	NR_002604.2		GGGAAGAGCTGCTCTGTGATGGAGCCCATGCGTGTCATCTGAGCCTCTGGCTTCCCTGCCAGTGCAGCCCTGGCAGTGTCCTACTTCCCAGGGCTGTTGTCTGCCTGGCGGGAAGGTCCTGGGCAAAGGATCAGTCTTTGTACTCTGAGAGCAGACTACTTGGCTCCT
32763	SNORD100	SNORD	small_nucleolar_RNA,_C/D_box_100	[chr6:133137931-133138026:strand=+]	RefSeq	NR_002435		TGATCTTAGTGCTGTACATGATGACAACTGGCTCCCTCTACTGAACTGCCATGAGGAAACTGCCATGTCACCCTTCTGATTACAGCCACCTTTTGG
32764	SNORD101	SNORD	small_nucleolar_RNA,_C/D_box_101	[chr6:133136436-133136528:strand=+]	RefSeq	NR_002434		AAACTACAGTGTTTGAATGATGACTTTAATTGTCGGATACCCCTTCACTCCTTTTATGAGTGAAACATAAGAGTCTGACAAACCTGTAGGTTG
10099	SNORD102	SNORD	small_nucleolar_RNA,_C/D_box_102	[chr13:27829191-27829282:strand=+]	RefSeq	NR_002574		TTGGCACTCGAGCTTAATGATGACTGTTTTTTTTGATTGCTTGAAGCAATGTGAAAAACACATTTCACCGGCTCTGAAAGCTCTTGAGTTGC
32766	SNORD103A	SNORD	small_nucleolar_RNA,_C/D_box_103A	[chr1:31421952-31422062:strand=-chr1:31408523-31408633:strand=-]	RefSeq	NR_004054	[HGNC=32767]	TGGTTGGCCATTGTCTGGCAATGATGACCCACTTGCCCTCACTGAGAACAAAGTTCGGTAATGAGAATCTTTGTTAATGGACTCAAGTTCTGAGCCAGACAAGACACCCAC
32768	SNORD104	SNORD	small_nucleolar_RNA,_C/D_box_104	[chr17:62223428-62223527:strand=+]	RefSeq	NR_004380		TAGGGGGGCCGGCCTGCTGTGATGACATTCCAATTAAAGCACGTGTTAGACTGCTGACGCGGGTGATGCGAACTGGAGTCTGAGCCTGCCCGAGCGGAGC
32769	SNORD105	SNORD	small_nucleolar_RNA,_C/D_box_105	[chr19:10218317-10218421:strand=+]	RefSeq	NR_004381		ACCCCCCCTTCCCCTATCTCTCATGATGAACACATATGCCTCTGAGCTGCTGTGATTTCTGGCTTCAAAGTAAACGCTCTGAAGAAGAGATGGGGCAAAGGTGCC
33572	SNORD105B	SNORD	small_nucleolar_RNA,_C/D_box_105B	[chr19:10220423-10220521:strand=+]	RefSeq	NR_003688		GTGGGGGCCTCCACATGCGGCTGATGACAGCACTTCTGCTGAGACGCTGTGATTGCTCTGTCCAAAGTAAACGCCCTGACGCACTGTGGGAAGGGTGAG
32771	SNORD107	SNORD	small_nucleolar_RNA,_C/D_box_107	[chr15:25227131-25227225:strand=+]	RefSeq	NR_001293		GCCTTGGCTAGGTTCATGATGACACAGGACCTTGTCTGAACATAATGATTTCAAAATTTGAGCTTAAAAATGACACTCTGAAATCCAGTCAGTGT
32772	SNORD108	SNORD	small_nucleolar_RNA,_C/D_box_108	[chr15:25232062-25232152:strand=+]	RefSeq	NR_001292		AGGAGGGTTGGCTTAATGATGAGAATCATTATTTCTTGAATTGGATGACACTTTCCATTCCTGCAAAGGGAGCGTGAGGTCCAGCCTTGCT
32773	SNORD109A	SNORD	small_nucleolar_RNA,_C/D_box_109A	[chr15:25287111-25287197:strand=+chr15:25523480-25523566:strand=+]	RefSeq	NR_001295	[HGNC=32774]	GTGCTTGTTTGGATCGATGATGAGAATAATTGTCTGAGGATGCTGAGGGACTCATTCCAGATGTCAATCTGAGGTCCAGATGTGCGG
32707	SNORD11	SNORD	small_nucleolar_RNA,_C/D_box_11	[chr2:203157764-203157867:strand=+]	RefSeq	NR_003031		TAAGGGCCAAGTGTTCAATGATGATTTCTATTTGTTTGCCTGATTTCCTTTTGGATAATGAAGGCATCTTTAGTCACTACCTCTTCTGAGACACTTGTGGTCCA
32775	SNORD110	SNORD	small_nucleolar_RNA,_C/D_box_110	[chr20:2634848-2634942:strand=+]	RefSeq	NR_003078		GGGCCAGGCTTTGCAGTGATGACTTGCGAATCAAATCTGTCAATCCCCTGAGTGCAATCACTGATGTCTCCATGTCTCTGAGCAATGCCTGATGG
32776	SNORD111	SNORD	small_nucleolar_RNA,_C/D_box_111	[chr16:70571898-70572011:strand=+]	RefSeq	NR_003079		CAGTGTTTCACAGCCTGAAATGATGACTCTTTAAAAAATTTCATGTCTCTTCTCTGACATTTTTCTCTGGACACAGTTTTTGCCTTATGAATCTGATCAGGCTGTAGAGTGGAA
33579	SNORD111B	SNORD	small_nucleolar_RNA,_C/D_box_111B	[chr16:70563402-70563508:strand=+chr16:70563392-70563512:strand=+]	RefSeq	NR_003696		GTGAATATCGTTGCTTTCATCAGCCTGAAGTGATGATTCACATTCATGTCTCTTCTCTGATAAATTCTTGAAGAAAATTTTTGTGTGTCTGATCAGGCCTCTAGAGGGCAGTCATAAATCG
32777	SNORD112	SNORD	small_nucleolar_RNA,_C/D_box_112	[chr14:101364247-101364343:strand=+]	RefSeq	NR_003080		GGGGCTTTTCTGGACCAATGATGAGACAGTGTTTATGAACAAAAGATCATGATTAATCCAGTTCTGCACAAAACACTGAGGTCCATTAGAAGACAAT
32980	SNORD113-1	SNORD	small_nucleolar_RNA,_C/D_box_113-1	[chr14:101391148-101391237:strand=+]	RefSeq	NR_003229.1		ACATGAGGAAAAAGTGAGTGATGAATAGTTCTGTGGCATATGAATCATTAATTTTGATTAAACCCTAAACTCTGAAGTCCATTAGAAAGA
32981	SNORD113-2	SNORD	small_nucleolar_RNA,_C/D_box_113-2	[chr14:101393669-101393759:strand=+]	RefSeq	NR_003230.1		TATGTCAAGTATAGCCAATCATTAGTATTCTGAGCTGTAGGAATCAAAGATTTTGATTAGATTCTGTAACTCAGAGGTTTATTAGAAAAAA
32982	SNORD113-3	SNORD	small_nucleolar_RNA,_C/D_box_113-3	[chr14:101396246-101396336:strand=+]	RefSeq	NR_003231.1		ATGCTAGGCCTAGACCAATGATGAGTATTCTGGGGTGTCTGAATCAATGATTTTGATTAAACCCTGTAACTCTGAGGTCCATTATAAGAGG
32983	SNORD113-4	SNORD	small_nucleolar_RNA,_C/D_box_113-4	[chr14:101402818-101402911:strand=+]	RefSeq	NR_003232.1		AAAACGTGCTTGGACCAATGATGAGTACCATGGGGTATCTGAAACAGGATTTTTGATTAAACCCATATGCAATTCTGAGGTCCATTACAAAGAG
32984	SNORD113-5	SNORD	small_nucleolar_RNA,_C/D_box_113-5	[chr14:101404514-101404610:strand=+]	RefSeq	NR_003233.1		ATGCCTAGCCTGGATCAATGATGAGTATTGGTGGAGGTGTCTGAATCAACACTTTTGATTAAGCCCTCTGTGTAACTCTGAGATCTGTTATTGAATG
32985	SNORD113-6	SNORD	small_nucleolar_RNA,_C/D_box_113-6	[chr14:101405883-101405976:strand=+]	RefSeq	NR_003234.1		ATGCACATCATGGACCAGTGATGAATATCATGGGGTTTCTGAAACAACATTTTTGATTAAACCCATCTGCAACTCTGAGGTCCATTACAAAGAG
32986	SNORD113-7	SNORD	small_nucleolar_RNA,_C/D_box_113-7	[chr14:101407453-101407548:strand=+]	RefSeq	NR_003235.1		ATACCAAGTCTGGATCAATGATGAGTATGCGTGGGGCATCTGAATCAAATATTCTGATTATACCCTGTCTGTATCTCTGAGGTCCATTGCATCTAT
32987	SNORD113-8	SNORD	small_nucleolar_RNA,_C/D_box_113-8	[chr14:101409778-101409870:strand=+]	RefSeq	NR_003236.1		GTGCCAAGCCTGGACCAATGATGAGATTGGAGGGTGTCTGAATCAAAAATTTTGATTAAAGCCATCTGTAACTCTGAGGTCCATTTTAAAAAG
32988	SNORD113-9	SNORD	small_nucleolar_RNA,_C/D_box_113-9	[chr14:101411976-101412066:strand=+]	RefSeq	NR_003237.1		TTGCTTATCCTGGATCAATGATGAGTACCCTGGGGTGTCTGAATCTTGGATTTTGATTAAACCCTATAACTCTGAGGTCCATTACAAAAAG
32989	SNORD114-1	SNORD	small_nucleolar_RNA,_C/D_box_114-1	[chr14:101416160-101416250:strand=+]	RefSeq	NR_003193.1		GAGTCAATCTTGGACCTATGATGATGACTGGTGGCGTATGAGTCATTGACGGTGAATACAGGTCTGGAAGTCTGAGGTCCAATATAATAAA
32998	SNORD114-10	SNORD	small_nucleolar_RNA,_C/D_box_114-10	[chr14:101433379-101433469:strand=+]	RefSeq	NR_003203.1		AAAAAAAAAGAAGATCAATGATGACTACTGTTAGTGTATGAGTTACACATGATGAATACATGTCTGAAACTCTGAGGTCCATCACAAAAGA
32999	SNORD114-11	SNORD	small_nucleolar_RNA,_C/D_box_114-11	[chr14:101434438-101434531:strand=+]	RefSeq	NR_003204.1		GGGCTGATCCTGGACCAGTGATGGTGACTGGTGGTGTGTGAGTCATGCACAGTGAATATCATGTGTCTGGAACTCTGAGGTCCAATACAATGGG
33000	SNORD114-12	SNORD	small_nucleolar_RNA,_C/D_box_114-12	[chr14:101435275-101435368:strand=+]	RefSeq	NR_003205.1		GGGCCCTTCCTGGACCAATGATGACAAATACCGGCGTATGAGTCTTGGATGATGAATAATACGTGTCTGGAACTCTGAGGTCCATCAGAAAAGA
33001	SNORD114-13	SNORD	small_nucleolar_RNA,_C/D_box_114-13	[chr14:101436206-101436298:strand=+]	RefSeq	NR_003206.1		GGGCTGATCCTGGACCAGTGATGACCACTGGTGGCATATGAGTCATACACATGAACACCATGTTTCTAGAACTCTGAGGTCCAACACAAATGG
33002	SNORD114-14	SNORD	small_nucleolar_RNA,_C/D_box_114-14	[chr14:101438430-101438523:strand=+]	RefSeq	NR_003207.1		CGGGCCTTCCTGGACCAATGATGACAACTGCCGGCGTATGAGTGTTGGGTGATGAATAATACGTGTCTAGAACTCTGAGGTCCAACATACAAAA
33003	SNORD114-15	SNORD	small_nucleolar_RNA,_C/D_box_114-15	[chr14:101438997-101439087:strand=+]	RefSeq	NR_003208.1		TGCCCAATCCTGGATCGATGATGACCACTGGTGGCGTATGAGTCATACATGATGAATATGTGTCTGGAACTCTGAGGTCCTTCACAAAAGA
33004	SNORD114-16	SNORD	small_nucleolar_RNA,_C/D_box_114-16	[chr14:101439922-101440010:strand=+]	RefSeq	NR_003209.1		AAAGATATCCTGGACCAATTATGACTACTGGTGTGAGTCACGCATAATGAACACCACGTGTCTGGAACTCTGAGGTCCAACACAAATGG
33005	SNORD114-17	SNORD	small_nucleolar_RNA,_C/D_box_114-17	[chr14:101441133-101441226:strand=+]	RefSeq	NR_003210.1		GACCCAATCATGGACCAATGATGACAAATGGTGGCATTGGAGTTATGGACGATGAATGATATGTGTCTGAAACTCTGAGGTCCAACACAGCACA
33006	SNORD114-18	SNORD	small_nucleolar_RNA,_C/D_box_114-18	[chr14:101442152-101442242:strand=+]	RefSeq	NR_003211.1		GGGCCAATCCTAGATCAGTGATGACTACTGTTGGTGTATGAGTCATATACGATGAATACATGTCTGAAATTCTGAGGTCCAATGTGAAAGA
33007	SNORD114-19	SNORD	small_nucleolar_RNA,_C/D_box_114-19	[chr14:101442804-101442897:strand=+]	RefSeq	NR_003212.1		TGGGCCCTCCTGGATCAATGATAAAACTTGCTGGCATATGAATCTTGGATAATGGATGATACGTGTGTGGAACTCTGAGGTCCAACACAAAAGA
32990	SNORD114-2	SNORD	small_nucleolar_RNA,_C/D_box_114-2	[chr14:101418183-101418279:strand=+]	RefSeq	NR_003194.1		GCCCAAGCTTGGGACCAATGATAATGACTGTTGGGGTATGAGTCAGTGAGGTTGAATAACAGTTTGTATCTGGAAATCTGAGGTCCAACACAATAAA
33008	SNORD114-20	SNORD	small_nucleolar_RNA,_C/D_box_114-20	[chr14:101447331-101447421:strand=+]	RefSeq	NR_003213.1		ACCTGTCCTGTGGATCGATGATGACTACTGGTGGCGTATGAGTCATCTACAGTGAATACGTCTCTGGAACTCTGAGGTCTGTCACAAAAGA
33009	SNORD114-21	SNORD	small_nucleolar_RNA,_C/D_box_114-21	[chr14:101448302-101448392:strand=+]	RefSeq	NR_003214.1		GGGCCATTCCTGGATCAATGATGACCACTGGTGGCGTATGAGTCATATGTGATGAATACGTGTCTGGAACTCTGAGGTCCACCACAAAAGA
33010	SNORD114-22	SNORD	small_nucleolar_RNA,_C/D_box_114-22	[chr14:101449253-101449343:strand=+]	RefSeq	NR_003215.1		GGACACATTCTGGATCGATGATGACTACCGGTGGCGTATGAGTCATATGTGATGAATACGTGTTTGGAACTCTGAGGTCCATCACAGATAA
33011	SNORD114-23	SNORD	small_nucleolar_RNA,_C/D_box_114-23	[chr14:101450203-101450293:strand=+]	RefSeq	NR_003216.1		AGACCAATCCTGGATCGATGATGACTACTGGTGGCGTATGAGTCATAGACAATGAATACGTGTCTGGAACTCTGAGGTCCATCGTCCATCA
33012	SNORD114-24	SNORD	small_nucleolar_RNA,_C/D_box_114-24	[chr14:101451104-101451194:strand=+]	RefSeq	NR_003217.1		TGATCCATCCTGGATCGATGGTGACTGTTGATGGCATATGACTCACATATGATGAGTACGTATCTGGAACTCTGAGGTCTGTCACAGAAGA
33013	SNORD114-25	SNORD	small_nucleolar_RNA,_C/D_box_114-25	[chr14:101452384-101452474:strand=+]	RefSeq	NR_003218.1		AGATCAGTCCTGGATCGATGATGACTACTGGTGGCGTATGAGTCTTTTGCGATGAATACGTGTCTAGAACTCTGAGGTCCGTCACAAACAA
33014	SNORD114-26	SNORD	small_nucleolar_RNA,_C/D_box_114-26	[chr14:101453373-101453463:strand=+]	RefSeq	NR_003219.1		GGGTCAACCCTGGATCGATGATGAGCACTGGTGGAGTATGAGTCACATACGATGAATACGTGTCTGGAACTCTGAGGTCCATCGCAGAAGT
33015	SNORD114-27	SNORD	small_nucleolar_RNA,_C/D_box_114-27	[chr14:101454488-101454576:strand=+]	RefSeq	NR_003220.1		GGAAGAATCCTGGTTCAGTGTTGACTACTGGTGTCGTGTGAGTCATACAATGAATACATGTCTGGAACTCTGAGGCCCATCAGAAAGTC
33016	SNORD114-28	SNORD	small_nucleolar_RNA,_C/D_box_114-28	[chr14:101455457-101455547:strand=+]	RefSeq	NR_003221.1		TGAACAATCCTGGATCGATGATGACTGCTGGTGGCGTATGAGTCATATGCGATGAATACGTGTCTAGAACTCTGAGGTCCATCACAGAAGA
33017	SNORD114-29	SNORD	small_nucleolar_RNA,_C/D_box_114-29	[chr14:101456418-101456506:strand=+]	RefSeq	NR_003222.1		GGGCCAATCCTGGATCGATGATGACTACTGGTAGCATGAGTCATATACAGTGAATACATGTCTGGAACTCTGAGGTCTGTCTCAAAAGA
32991	SNORD114-3	SNORD	small_nucleolar_RNA,_C/D_box_114-3	[chr14:101419676-101419769:strand=+]	RefSeq	NR_003195.1		CTACTAAACATGGACCAATGATGACCACTGGTGGCGTTTGAGTCATGGACGATGAATACTACGTGTCTGAAACTCTGAGGTCCAACAGAAAACA
33018	SNORD114-30	SNORD	small_nucleolar_RNA,_C/D_box_114-30	[chr14:101458246-101458336:strand=+]	RefSeq	NR_003223.1		GAGCTAATCCTGGATCAATCATGACTACTGGTATTGGATGGGTCTTCGTCAGTGAATGCCTATCTGGAACTCTGAGGTCCATCAGAAAAGA
33019	SNORD114-31	SNORD	small_nucleolar_RNA,_C/D_box_114-31	[chr14:101459563-101459656:strand=+]	RefSeq	NR_003224.1		GGTCCAAGCTTGAGCAAGCGATGACAGCCGGTGGTGTGTGAGTCATGGAGGATGAATACTAAGTGCCTGGAACTCTGAGGTTCAATATAATAGA
32992	SNORD114-4	SNORD	small_nucleolar_RNA,_C/D_box_114-4	[chr14:101420681-101420794:strand=+]	RefSeq	NR_003196.1		AATGAGAATTAAGCTAAACAGTCCTAAGCCTGAGCCAGTGATGAAAACTGGTGGCATAGAAGTCAAGGATGCTGAATAATGTGTGTCTAGAACTCTGAGGTTCAATAGAGGAGG
32993	SNORD114-5	SNORD	small_nucleolar_RNA,_C/D_box_114-5	[chr14:101421697-101421785:strand=+]	RefSeq	NR_003197.1		CAATTCTGGCTGGATTGATGATGACCACTGGTGGCCTATGAGTCATACAATGAATACGTGTCTAGAACTCTGAGGTCCATCACAAGCAG
32994	SNORD114-6	SNORD	small_nucleolar_RNA,_C/D_box_114-6	[chr14:101423493-101423583:strand=+]	RefSeq	NR_003198.1		GAGCCAAGCCTGGATCAATGATGTCCACTGGTGGCGTATAAATCATATTTGGTGAATATATGTCTGGAACTCTGAGGTCCAAGAAGGAAGG
32995	SNORD114-7	SNORD	small_nucleolar_RNA,_C/D_box_114-7	[chr14:101429381-101429476:strand=+]	RefSeq	NR_003199.1		TGTCAAATCCTGAACTAGTGGTGATGGCTTGTGGCATATTTAGTCACAGATGATGAATAAATACATGCCTGAGACTCTGAGGTTAGTACCTAGACA
32996	SNORD114-8	SNORD	small_nucleolar_RNA,_C/D_box_114-8	[chr14:101431108-101431198:strand=+]	RefSeq	NR_003200.1		AATCCTGGATTGATGATATGATGGCCACTGGTGGCTTATGAGTCTTATACAGTGAATACATGTTTGAAACTCTGAGGTCTGTTAGAAAAGA
32997	SNORD114-9	SNORD	small_nucleolar_RNA,_C/D_box_114-9	[chr14:101432356-101432446:strand=+]	RefSeq	NR_003201.1		TGATCAATCTTGGATCGATGATGACTGCTGGTGGCGTATGAGTCTTACATGATGAATACGTGTCTGGAACTCTGAGGTCCATCACAGAAGT
33020	SNORD115-1	SNORD	small_nucleolar_RNA,_C/D_box_115-1	[chr15:25415860-25415961:strand=+]	RefSeq	NR_001291		GCCCTGGGTTGTGTTGATGATGAGAACCTTATATTATCCTGAAGAGAGGTGATGACTTAAAAATCATGCTCAATAGGATTACGCTGAGGCCCAGCCTAGGTG
33029	SNORD115-10	SNORD	small_nucleolar_RNA,_C/D_box_115-10	[chr15:25432673-25432773:strand=+]	RefSeq	NR_003302.1		GCCCTGGGTTGGGTCGATGATGAGAACCTTATATTGTCTGAAGAGAGGTGATGACTTAAAAATCATGCTCAATAGGATTACGCTGAGGCCCAGCCTAGGTG
33030	SNORD115-11	SNORD	small_nucleolar_RNA,_C/D_box_115-11	[chr15:25494335-25494436:strand=+chr15:25468383-25468484:strand=+; chr15:25481222-25481323:strand=+; chr15:25434551-25434652:strand=+]	RefSeq	NR_003303.1	[HGNC=33048; HGNC=33055; HGNC=33062]	GGCCTTGATTGGGTCAATGATGAGAACCTTATATTGTCCTGAAGAGAGGTGATGACTTAAAAATCATGCTCAATAGGATTACGCTGAGGCCCAGGCTAGGTG
33032	SNORD115-13	SNORD	small_nucleolar_RNA,_C/D_box_115-13	[chr15:25438458-25438559:strand=+]	RefSeq	NR_003305.1		GCCCTGAGTTGGGTCGATGATGAGAACCTTATATTATCCTGAAGAGAGGTGATGACTTAAAAATCATGCTCAATAGGATTACGCTGAGGCCCAGTCTAGGTG
33033	SNORD115-14	SNORD	small_nucleolar_RNA,_C/D_box_115-14	[chr15:25440058-25440158:strand=+]	RefSeq	NR_003306.1		GCCCTGGGTTGGGTCGATGATGAGAAACTTATATTGTCTGAAGAGAGGTGATGACTTAAAAATCATGCTCAATAGGATTACGCTGAGGCCCAGCCTAGGTG
33034	SNORD115-15	SNORD	small_nucleolar_RNA,_C/D_box_115-15	[chr15:25442713-25442813:strand=+]	RefSeq	NR_003307.1		GTCCTGGGTTGGGTCGATGATGAGAACCTTATATGTTCTGAAGAGAGGTGATGACTTAAAAATCATGCTCAATAGGATTACGCTGAGGCCCAGCCTAGGTG
33035	SNORD115-16	SNORD	small_nucleolar_RNA,_C/D_box_115-16	[chr15:25444585-25444686:strand=+]	RefSeq	NR_003308.1		GCCCTGGTTTGGGTCAATGATGAGAACCTTATATTATCCTGAAGAGAGGTGATGACTTAAAAATCATGCTCAATAGGATTACGCTGAGGCCCAGCCTAGGTG
33036	SNORD115-17	SNORD	small_nucleolar_RNA,_C/D_box_115-17	[chr15:25449494-25449595:strand=+chr15:25446460-25446561:strand=+; chr15:25448364-25448465:strand=+]	RefSeq	NR_003309.1	[HGNC=33037; HGNC=33038]	GCCCTGGGTTGGGTCGATGATGAGAACCTTATATTGTCCTGAAGAGAGGTGATGACTTAAAAATCATTCTCAAAAGGATTATGCTGAGGCCCGGCCTAGGTT
33021	SNORD115-2	SNORD	small_nucleolar_RNA,_C/D_box_115-2	[chr15:25417772-25417873:strand=+]	RefSeq	NR_003294.1		TCCCCGGGTTGGGTCGATGATGAGAAGCTTCTGTTTTCTTGAAGAGAGGTGATGACTTAAAAATCATGCTCAATAGGATTATGCTGAGGCCCAGCCTAGGTG
33039	SNORD115-20	SNORD	small_nucleolar_RNA,_C/D_box_115-20	[chr15:25451399-25451500:strand=+]	RefSeq	NR_003312.1		GCCCTAGGTTGGGTCGATGATGAGAACCTTATATTGTCCTGAAGAGAGGTGATGACTTAAAAATCATGCTCAATAGGATTATGCTGAGGCCCAGTCTAGGTT
33040	SNORD115-21	SNORD	small_nucleolar_RNA,_C/D_box_115-21	[chr15:25453220-25453320:strand=+]	RefSeq	NR_003313.1		GCCCTCGGTTGGGTCGATGATGAGAACCTTATATTTTCTGAAGAGAGGTGATGACTTAAAAATCATGCTCAATAGGATTACGCTGAGGCCCAACCTAGGGG
33041	SNORD115-22	SNORD	small_nucleolar_RNA,_C/D_box_115-22	[chr15:25455055-25455156:strand=+]	RefSeq	NR_003314.1		GCACTGGGTTGGGTCAATGATGAGAACCTTATATTGTCCTGAAGAGAGGTGATGACTTAAAAATCATGCTCAATAGGATTACGCTGAGTCCCAGCCTAGGTG
33042	SNORD115-23	SNORD	small_nucleolar_RNA,_C/D_box_115-23	[chr15:25456933-25457034:strand=+]	RefSeq	NR_003315.1		GCCCTGGGTTGGGTCAATGATGAGAACCCTATATTGTGTTGAAGAGAGGTGATGACTTAAAATTACCATGCTCAATGATTACGCTGAGGCCCAACCTAGGTG
33043	SNORD115-24	SNORD	small_nucleolar_RNA,_C/D_box_115-24	[chr15:25458792-25458886:strand=+]	RefSeq	NR_003495		GTTCAGTCAGTGTCGAGAACCTTATATTGTTCTGAAGAGAGGTGGTGACTTAAAAATCATGCTCAATAGGATTACGCTGAGGCCCAGCCTAGTTG
33044	SNORD115-25	SNORD	small_nucleolar_RNA,_C/D_box_115-25	[chr15:25460678-25460779:strand=+]	RefSeq	NR_003342.1		TACCTGGGTTAGGTCGATTATGAGAACCTTATATTGTCCTGAAGAGAGGTGATGACTTAAAAATCATGCCCAATAGGATTACGCTGAGGCCCAGCCTAGGTG
33045	SNORD115-26	SNORD	small_nucleolar_RNA,_C/D_box_115-26	[chr15:25463754-25463855:strand=+]	RefSeq	NR_003343.1		GCCCTGGGTTGGGTCAGTGATGAGAACCTTATATTGTCCTGAAGAGAGGTGATGACTTAAAAATCATGCTCAATAGGATTACGCTGAGGCCCAGCCTGGGGG
33046	SNORD115-27	SNORD	small_nucleolar_RNA,_C/D_box_115-27	[chr15:25465640-25465735:strand=+]	RefSeq	NR_003496		GGTTGGGCTGATGATGAGAACCTTATATTGTCCTGAAAAGAGGTGATGACTTAACAATCATGCTCAATAGGATTACATTGAAGCCCAGGATAGGTA
33047	SNORD115-28	SNORD	small_nucleolar_RNA,_C/D_box_115-28	[chr15:25467491-25467584:strand=+]	RefSeq	NR_003497		GTTGGGGTGGTGATGAGAACCTTGTATTCTTCTGAAGAGAGGTGATGACTTAAAAACCATGCTCAATAGGATTACACTTAGGCCGAACCTAGGT
33022	SNORD115-3	SNORD	small_nucleolar_RNA,_C/D_box_115-3	[chr15:25420064-25420165:strand=+]	RefSeq	NR_003295.1		GCCCTGGGTTGGGTCAATGATGAGAACCTTATATTGTCCTGAAGAGAGGTGATGACTTAAAAATCATGCTTAGTAGGATTACGCTGAGGCCTAGCCTAGGTG
33049	SNORD115-30	SNORD	small_nucleolar_RNA,_C/D_box_115-30	[chr15:25470340-25470441:strand=+]	RefSeq	NR_003345.1		GCCTTGGGTTGGGTCAATGATGAGAACCTTATATTGTTCTGAAGAGAGGTGATTATTTAAAAATCATGCTCAATAGGATTACGCTGAGGCCCAGCCTAGTTG
33050	SNORD115-31	SNORD	small_nucleolar_RNA,_C/D_box_115-31	[chr15:25472246-25472347:strand=+]	RefSeq	NR_003346.1		GCCCTGGGTTGGGTCAGTGATGAGAACCTTATATTGTCCTGAAGAAAGGTGATGACTTAAAAATCATGCTCAATAGGATTACACTGAGGCCCAGCCTAGGTG
33051	SNORD115-32	SNORD	small_nucleolar_RNA,_C/D_box_115-32	[chr15:25474104-25474205:strand=+]	RefSeq	NR_003347.1		TCCCTAGGTTGGGTCAATGATGAGAACCTGATATTGCCCTGAAGAGAGATGATGACTTAAAAATCATGTTCAATAGGATTACGCTGAGGCCTAGCCTAGGTG
33052	SNORD115-33	SNORD	small_nucleolar_RNA,_C/D_box_115-33	[chr15:25475975-25476076:strand=+]	RefSeq	NR_003348.1		GCCCTGGGTTGGGTCAATGATGAGAACCGTATATTGTCCTGAAGAGCGGTGATGACTTAAAAATAATGCTCAATAGGATTACGCTGAGGCCCACCCTAAGTG
33053	SNORD115-34	SNORD	small_nucleolar_RNA,_C/D_box_115-34	[chr15:25477524-25477625:strand=+]	RefSeq	NR_003349.1		GTCCTAGGTTGGGTCAATGATGAGAACCTTATAATGTTCTGAAGAGAGGTGATGACTTAAAAATCATGCTCAATAGGATTACGCTGAGGCCCAGCCTAGGTG
33054	SNORD115-35	SNORD	small_nucleolar_RNA,_C/D_box_115-35	[chr15:25479384-25479485:strand=+]	RefSeq	NR_003350.1		GCCCTGGGTTGGGTCAATGATGAGAACCTTGTATTATCTTGAAGAGAGGTGATGACTTAAAAATCATGCTCAATAGGATTACACTGAGGCCCAGACTAGGTG
33056	SNORD115-37	SNORD	small_nucleolar_RNA,_C/D_box_115-37	[chr15:25483123-25483224:strand=+]	RefSeq	NR_003352.1		ACCCTGGGTTGGGCTGATGATGAGAACCTTATATTGTCCTGAAAAAAGGTGATGACTTAAACATCATGCTTAATAGTATTATGCTGAAGCCCAAGCTAGGTG
33057	SNORD115-38	SNORD	small_nucleolar_RNA,_C/D_box_115-38	[chr15:25484975-25485076:strand=+]	RefSeq	NR_003353.1		GCCCAGAGTTGGGTCAATGATGAGAACCTTACATTGTCCTGAAGAGAGATGATGACTTAAAAATCATGCTCAATAGGATTACGCTGAGGCCCAGCCTAGGTG
33058	SNORD115-39	SNORD	small_nucleolar_RNA,_C/D_box_115-39	[chr15:25486883-25486984:strand=+]	RefSeq	NR_003354.1		TTTCTACGTTGGGTCAATGATGAGAATCTTATATTGTCCTGAAGAGAGGTGATGACTTAAAAATCATGCTCAATAGGATTACGCTGAGGCCCAGCCTAGGTG
33023	SNORD115-4	SNORD	small_nucleolar_RNA,_C/D_box_115-4	[chr15:25421969-25422070:strand=+]	RefSeq	NR_003296.1		GCCCTGGGTTGGGTCGATGATGAGAACTTTATATTGTTCTGAAGAGAGGTGATGACTTAAAAATCATGCTCAATAGGATTACGCTGAGGCCCAGCCTAGGTG
33059	SNORD115-40	SNORD	small_nucleolar_RNA,_C/D_box_115-40	[chr15:25488751-25488852:strand=+]	RefSeq	NR_003355.1		CTCGTGGGTTGGGTCGATGATGAGAACCTTATATTTTCCTGAAGAGAGGTGATGACTTAAAAATCATGCTCAATAGGATTACGCTGAGGCCCAGCCTAGGTG
33060	SNORD115-41	SNORD	small_nucleolar_RNA,_C/D_box_115-41	[chr15:25490615-25490716:strand=+]	RefSeq	NR_003356.1		GCCCTTGGTTGGGTCAGTGATGAGAACCTTCTATTGTCCTGAAGAGAGGTGATGACTTAAAAATCATGCTCAATAGGATTACGCTGAGGCCCAACCTAGGTG
33061	SNORD115-42	SNORD	small_nucleolar_RNA,_C/D_box_115-42	[chr15:25492482-25492583:strand=+]	RefSeq	NR_003357.1		CCCCTCAGTTGGGTCGATGATGAGAACCTTATATTGTTCTGAAGAGAGGTGATGACTTAAAAATCATGCTCAATAGGATTACGCTGAGGCCCAGCCTAGGTG
33063	SNORD115-44	SNORD	small_nucleolar_RNA,_C/D_box_115-44	[chr15:25495996-25496097:strand=+]	RefSeq	NR_003359.1		GCCCTTGGTTGGGTCAATGATGAGAACCTTATATTGTCCTGAAGAGCGGTGATGACTTAAAAATCATGCTCAATAGGATTACGCTGAGGCCCAGCCTAGGTG
33343	SNORD115-48	SNORD	small_nucleolar_RNA,_C/D_box_115-48	[chr15:25514920-25515015:strand=+]	RefSeq	NR_003362.1		GCCATGGGCTGGGTCAATGATGAGATGTTACCTTGAAGAGAAATGATGACGTAAAAATTAAGTTCAGTTGGATTACGCTGAGGCCCAGCCTAGGTA
33024	SNORD115-5	SNORD	small_nucleolar_RNA,_C/D_box_115-5	[chr15:25423875-25423976:strand=+]	RefSeq	NR_003297.1		GCCCTGGGTTGGATCGATGATGAGAACCTTATATTGTCCTGAAGAGAGGTGATGACTTAAAAATCATGCTCAATAGGATTACGCTGAGGCCCAGCCTTGGTG
33025	SNORD115-6	SNORD	small_nucleolar_RNA,_C/D_box_115-6	[chr15:25425634-25425735:strand=+]	RefSeq	NR_003298.1		GCACTGGGTCGGGTCAATGATGAGAACCTTATATTGTTCTGAAGAGAGGTGATGACTTAAAAATCATGCTCAATAGGATTACGCTGAGGCCCAGCCTAGGTG
33026	SNORD115-7	SNORD	small_nucleolar_RNA,_C/D_box_115-7	[chr15:25427522-25427623:strand=+]	RefSeq	NR_003299.1		GCCCTGGGTTGGGTCAATGAGAACCTTATATTGTCCTGAAGAGAGGTGATAACTTAAAAATCATGCTCAATAATAGGATTACGCTGAGGCCCAGTCTAGGTG
33027	SNORD115-8	SNORD	small_nucleolar_RNA,_C/D_box_115-8	[chr15:25429443-25429544:strand=+]	RefSeq	NR_003300.1		TCCCTGGGTTGGGTCAATGATGAGAACCTTACATTGTTCTGAAGAGAGATGATGACTTAAAAATCATGCTCAATAGGATTACGCTGAGGCCCAGCCTAGGTG
33028	SNORD115-9	SNORD	small_nucleolar_RNA,_C/D_box_115-9	[chr15:25436553-25436654:strand=+chr15:25430768-25430869:strand=+]	RefSeq	NR_003301.1	[HGNC=33031]	GCCCTGGGTTGGGTCGATGATGAGAACCTTATATTGTCCTGAAGAGAGGTGATGACTTAAAAATCATGCTCAATAGGATTACGCTGAGGCCCAGCCTAGGTG
33067	SNORD116-1	SNORD	small_nucleolar_RNA,_C/D_box_116-1	[chr15:25296613-25296729:strand=+]	RefSeq	NR_003316		CAAATGTGCTTGGATCGATGATGAGTCCCCTATAAAAACATTCCTTGGAAAAGCTGAACAAAATGAGTGAGAACTCATAACGTCATTCTCATCGGAACTGAGGTCCAGCATGTTGCT
33076	SNORD116-10	SNORD	small_nucleolar_RNA,_C/D_box_116-10	[chr15:25319250-25319373:strand=+]	RefSeq	NR_003325		AGACTATGTGTAGGTTGATGATGACTTACATATATACGTTTTTTTTTTTTTTTTGGAAAGGTGAACAAAATGAGTGAAAACTCAGTACCATCATCCTCATCTAACTGAGGTCCAGCACGCTTCT
33077	SNORD116-11	SNORD	small_nucleolar_RNA,_C/D_box_116-11	[chr15:25321065-25321178:strand=+]	RefSeq	NR_003326		GGACTGTGCATGGATCAATGATGACTTCCATACGTGGGTTCCTTGGAAAGTTGAACAAAATGAGTGAAAACTTTATACTGTCATCCTCTTCAAACTGAGGTCCAGCACACTGCT
33078	SNORD116-12	SNORD	small_nucleolar_RNA,_C/D_box_116-12	[chr15:25322187-25322300:strand=+]	RefSeq	NR_003327		AGATTGTGCCTGGATCAATGATGACTTCCATATATACATTCCTTGGAAAGCTGAATAAAATGAATGAAAACTCTATACCATCATCCTCATTGAACTGAGGTCCCAGCATGCTGC
33079	SNORD116-13	SNORD	small_nucleolar_RNA,_C/D_box_116-13	[chr15:25324194-25324307:strand=+]	RefSeq	NR_003328		ATACTGTGCATGGACCAATGATGACTTCCATACATGCATTCCTTGGAAAGCTGAACAAAATGAGTGGGAACTCTGTACTATCATCTTAGTTGAACTGAGGTCCACCGGGGGCTA
33080	SNORD116-14	SNORD	small_nucleolar_RNA,_C/D_box_116-14	[chr15:25325278-25325391:strand=+]	RefSeq	NR_003329		AGATTGTGTGTGGATCGATGATGACTTCCATATATACATTCCTTGGAAAGCTGAACAAAATGAGTGAAAACTCTATACCGTCATTCTCGTCGAACTGAGGTCCAGCACATTACT
33081	SNORD116-15	SNORD	small_nucleolar_RNA,_C/D_box_116-15	[chr15:25326423-25326536:strand=+]	RefSeq	NR_003330		AGATTGTGTGTGGATCGATGATGACTTCCATATATACATTCCTTGGAAAGCTGAACAAAATGAGTGAAAACTCTATACCGTCATCCTCGTCAAACTGAGGTCCAGCACACTGCT
33082	SNORD116-16	SNORD	small_nucleolar_RNA,_C/D_box_116-16	[chr15:25327904-25328017:strand=+]	RefSeq	NR_003331		AGACTGTGCATGGATCGATGATGACTTTCATACATGCATTCCTTGGAAAGCTGAACAAAATGAGTGAAAACTCTATACCGTCATCCTCGTCGAACTGAGGTCCAGCACATTGCT
33083	SNORD116-17	SNORD	small_nucleolar_RNA,_C/D_box_116-17	[chr15:25331663-25331776:strand=+chr15:25328724-25328837:strand=+]	RefSeq	NR_003332	[HGNC=33085]	ACACTGTGCGTGGATCGATGATGACTTCCATATATACATTCCTTGGAAAGCTGAACAAAATGAGTGAAAACTCTATACCGTCATCCTCGTCGAACTGAGGTCCAGCACATTACT
33084	SNORD116-18	SNORD	small_nucleolar_RNA,_C/D_box_116-18	[chr15:25330521-25330634:strand=+]	RefSeq	NR_003333		AGACTGTGCCTGGATCGATGATGACTTCCTTATATACATTCCTTGGAAAGCTGAACAAAATGAGTGAAAACTCTATACCGTCATCCTCGTCGAACTGAGGTCCAGCACATTGCT
33068	SNORD116-2	SNORD	small_nucleolar_RNA,_C/D_box_116-2	[chr15:25299346-25299462:strand=+]	RefSeq	NR_003317		CAAATGTGCTTGGATCGATGATGAGTCCCCAAAAAAAACATTCCTTGGAAAAGCTGAACAAAATGAGTGAAAACTCATACCGTCATTCTCATCGGAACTGAGGTCCAGCACGTTGCC
33086	SNORD116-20	SNORD	small_nucleolar_RNA,_C/D_box_116-20	[chr15:25332798-25332911:strand=+]	RefSeq	NR_003334		AACCTGTGTGTGGATCGATGATGACTTCCATATATACATTCCTTGGAAAGCTGAACAAAATGAGTGAAAACTCTATACTGTCATCCTCGTCGAACTGAGGTCCAGCACATTACT
33087	SNORD116-21	SNORD	small_nucleolar_RNA,_C/D_box_116-21	[chr15:25333940-25334053:strand=+]	RefSeq	NR_003335		ATACTGTGCGTGGATCGATGATGACTTCCACATATACATTCCTTGGAAAGCTGAACAAAATGAGTGAAAACTCTATACCGTCATCCTCGTCGAACTGAGGTCCAGCACATTACT
33088	SNORD116-22	SNORD	small_nucleolar_RNA,_C/D_box_116-22	[chr15:25335059-25335172:strand=+]	RefSeq	NR_003336		GGGCAAGGACTGGATCGATGATGACTTCCATATGTACATTCCTTGGAAAGCTGAACAAAATGAGTGAAAACTCTATACCGTCATCCTCGTCGAACTGAGGTCCAGCATACTGCT
33089	SNORD116-23	SNORD	small_nucleolar_RNA,_C/D_box_116-23	[chr15:25336922-25337035:strand=+]	RefSeq	NR_003337		AGACTGTGCATGGATCGATGATGACCTCAATACATGCATTCCTTGGAAAGCTGAACAAAATGAGTGAAAACTCTATACCGTCGTCCTCGTCAAACTGAGGTCCAGCACGTGGCT
33090	SNORD116-24	SNORD	small_nucleolar_RNA,_C/D_box_116-24	[chr15:25339173-25339286:strand=+]	RefSeq	NR_003338		AGACTGTGCATGGATCGATGATGACTTTTATACATGCATTCCTTGGAAAGCTGAACAAAATGAGTGAAAACTCTATACCGTCATCTTCGTTGAACTGAGGTCCAGCACATTGCT
33091	SNORD116-25	SNORD	small_nucleolar_RNA,_C/D_box_116-25	[chr15:25342799-25342912:strand=+]	RefSeq	NR_003339		TAAATGTGCCTGGATCGATGATGACTTTAAAATGGATCTCATCGGAATCTGAACAAAATGAGTGACCAAATCACTTCTGTGCCACTTCTGTGAGCTGAGGTCCAGCACAGGGGC
33092	SNORD116-26	SNORD	small_nucleolar_RNA,_C/D_box_116-26	[chr15:25344635-25344752:strand=+]	RefSeq	NR_003340		TAAATGTGCCTGGATCGATGATGACTATAAAAAAAATGGATCTCATCGGAATCTGAACAAAATGAGTGACCAAATCATTTCTGTGCCACTTCTGTGAGCTGAGGTCCAGCACTGGGAC
33093	SNORD116-27	SNORD	small_nucleolar_RNA,_C/D_box_116-27	[chr15:25346711-25346824:strand=+]	RefSeq	NR_003341		AAAATGTGCCTGGATCGATGATGACTTAAAGATTTATCTAATTTAAATCTGAACAAAATGAGTGACCAAAACACTTCTGTACCACTTCTGTGAGCTGAGGTCCAGCACAGAGAC
33347	SNORD116-28	SNORD	small_nucleolar_RNA,_C/D_box_116-28	[chr15:25349778-25349890:strand=+]	RefSeq	NR_003361		TAAATGTGCCTGGATGGATGACGACTTAAAAATGAATCTCGTTGGAATCTGAGCAAAACGAGTGAGCAAACCACTTCTGTGCAGTTCTGTGAACTGAGGTCAAGCACAGGGAC
33348	SNORD116-29	SNORD	small_nucleolar_RNA,_C/D_box_116-29	[chr15:25351657-25351761:strand=+]	RefSeq	NR_003360		TAAGTGTGCCTGGATCGATGATGACTTAAAAAAATGGAAACCTTGGAAATCTGAACAAAATGAGTGACCAAGACACTTCTGTGAGCTGAGGTCCAGCACAGGGAC
33069	SNORD116-3	SNORD	small_nucleolar_RNA,_C/D_box_116-3	[chr15:25318243-25318359:strand=+chr15:25301996-25302112:strand=+]	RefSeq	NR_003318	[HGNC=33075]	TGAATGTGCTTGGATCGATGATGAGTCCCCCATAAAAACATTCCTTGGAAAAGCTGAACAAAATGAGTGAGAACTCATACCGTCGTTCTCATCGGAACTGAGGTCCAGCACATTGCC
33070	SNORD116-4	SNORD	small_nucleolar_RNA,_C/D_box_116-4	[chr15:25304674-25304791:strand=+]	RefSeq	NR_003319		CAAATGTGTTTGGATCGATGATGAGTCCCCCCAAAAAAACATTCCTTGGAAAAGCTGAACAAAATGAGTGAAAACTCATACCGTCGTTCTCAGCGGAACTGAGGTCCAGCGCGTTGCC
33071	SNORD116-5	SNORD	small_nucleolar_RNA,_C/D_box_116-5	[chr15:25312924-25313040:strand=+chr15:25307469-25307585:strand=+]	RefSeq	NR_003320	[HGNC=33073]	CGAACGTGCTTGGATCGATGATGAGTCCCCCATAAAAACATTCCTTGGAAAAGCTGAACAAAATGAGTGAGAACTCATACCGTCGTTCTCATCAGAACTGAGGTCCAGCACGTTGCC
33072	SNORD116-6	SNORD	small_nucleolar_RNA,_C/D_box_116-6	[chr15:25310162-25310279:strand=+]	RefSeq	NR_003321		TGAATGTGGTTGGATCGATGATGAGTCCTCCAAAAAAAACATTCCTTGGAAAAGCTGAACAAAATGAGTGAAAACTCATACCGTCATTCTCATCGGAACTGAGGTCCAGCACATTGCT
33074	SNORD116-8	SNORD	small_nucleolar_RNA,_C/D_box_116-8	[chr15:25315568-25315684:strand=+]	RefSeq	NR_003323		CAAATGTGCTTGGATCGATGATGAGTCCTCCAAAAAAACATTCCTTGGAAAAGCTGAACAAAATGAGTGAGAACTCATACCGTCGTTCTCATCGGAACTGAGGTCCAGCACATTTGC
32742	SNORD117	SNORD	small_nucleolar_RNA,_C/D_box_117	[chr6:31504141-31504236:strand=-]	RefSeq	NR_003140		GTTCTTTGGAGCCAAATGATGTTTATTTGAAACAGGAGCACCTCAGTGCAAGGACGACTCTTATCTATCACCCATGACTGATGGCTCTGGGTTCCC
32952	SNORD118	SNORD	small_nucleolar_RNA,_C/D_box_118	[chr17:8076761-8076916:strand=-]	RefSeq	NR_033294		GTTTGTCTGTATCGTCAGGTGGGATAATCCTTACCTGTTCCTCCTCCGGAGGGCAGATTAGAACATGATGATTGGAGATGCATGAAACGTGATTAACGTCTCTGCGTAATCAGGACTTGCAACACCCTGATTGCTCCTGTCTGATTCTTTCTGACG
33558	SNORD119	SNORD	small_nucleolar_RNA,_C/D_box_119	[chr20:2443595-2443696:strand=-]	RefSeq	NR_003684		AGATGCCTTAGCTGGATTAATGATGAGATATAACCTTGACTGAAGCTGATGATGAGTTTGTATAATTAAGCAGGATTACTCTGAGATCCAGCGTGGCTGACT
33571	SNORD11B	SNORD	small_nucleolar_RNA,_C/D_box_11B	[chr2:203156040-203156154:strand=+]	RefSeq	SOURCE-ACCESSION-ID=NR_003694		TAGTACTAATTTTTCTGATGGCAATGATGATTTTTACACTTATTGTTGTTCACCTGATAACATAAATATGAGGGTGTTCAGTCACTACCTCATCTGATGCCATCATGATTTGTAT
32708	SNORD12	SNORD	small_nucleolar_RNA,_C/D_box_12	[chr20:47897210-47897319:strand=+]	RefSeq	NR_003030		CTCAAATGTGGCCTTTGCAGCTGATGATACAGCTTCTTTCCCCATCAGATCGACCCTGTTGATCTCTACACTATTGGCCAGTTTTGTCTGATGCATTGGCCCCAGTAATA
33560	SNORD121A	SNORD	small_nucleolar_RNA,_C/D_box_121A	[chr9:33952753-33952862:strand=-]	RefSeq	NR_003685		TACAGTAGATCTTAGTCCAGAAAACAATGATGTGGTAATTTCCAAGCACATATCTGATGATTCCATGTGGAATTTAACTACCTGAGTTTCCTGGACAAAGATAAAAATTT
33562	SNORD123	SNORD	small_nucleolar_RNA,_C/D_box_123	[chr5:9548938-9549027:strand=+]	RefSeq	NR_003689		CAAAACACTTGGTGAAAATGATGAATTCTGGGGCGCTGATTCATGTGACTTGAAAAATGCCATCCATTTCCTGATTCACCTCAATTCTGT
33564	SNORD125	SNORD	small_nucleolar_RNA,_C/D_box_125	[chr22:29729137-29729266:strand=-]	RefSeq	NR_003686	[HGNC=38971]	AGGCTAGGACTCCCTGGGGACCCCTGGCAGCCCCTCCTGATGATTCTTCTTCCTGAGCACGCTCATGATGAGCAAACTGAGCCTCTAAGAAGTTGACTGAAGGGGCTGCTTCCCCAAGGAAGCCTGGGGG
33555	SNORD127	SNORD	small_nucleolar_RNA,_C/D_box_127	[chr14:45580076-45580181:strand=+]	RefSeq	NR_003691		ATTTTCACTGTGGCAACTGTGATGAAAGATTTGGTCTGTATGTAATAGATTTTATTACTAAATGAGGACAACAGTCCCTCTAAACTGATGTTGCCATTTAAAAATT
33573	SNORD12B	SNORD	small_nucleolar_RNA,_C/D_box_12B	[chr20:47896840-47896962:strand=+]	RefSeq	NR_003695		CACTCAAGAACTTCCTGCTGGCATATATGATGACTTAGCTTTTTTCCCCGACAGATCGACTATGTTGATCTAACTTTTCTAAGCCAGTTTCTGTCTGATATGCCAGCTTGAGCAGCTCCTTTG
10105	SNORD12C	SNORD	small_nucleolar_RNA,_C/D_box_12C	[chr20:47895472-47895570:strand=+]	RefSeq	NR_002433		CCTTGGCTGGTGTAAATGATGACTTCACTTTTTTCCCCATCAGATCGACAATGCTGACGTCTTATATTTTGCCAGTTAGTTCTGATACATCGGCCTCAA
32711	SNORD13	SNORD	small_nucleolar_RNA,_C/D_box_13	[chr8:33370982-33371106:strand=+]	RefSeq	NR_003041		ACTATAAGATGATCCTTTTGTAGTTCATGAGCGTGATGATTGGGTGTTCATACGCTTGTGTGAGATGTGCCACCCTTGAACCTTGTTACGACGTGGGCACATTACCCGTCTGACCTGAACTTCAA
30357	SNORD13P1	SNORD	small_nucleolar_RNA,_C/D_box_13_pseudogene 1	[chr22:42471953-42472275:strand=-]	RefSeq	NG_008259		ATTGTTGAACTATAGGGTATGAACTATAGGGTGTCCAGTGTACAGCATTTTATGGCTACTTGGTGTCACTCTAGAGCCACATAGCAAGTGGCTTCAAGAGGTAATTCTTGATCCTTTTGTAGTTCATGAGCGTGATGATTGGGTGTTCACATGCATGTGTGAGCTGTGCCACCCTCGAACCTTGTTACCATGTAGGCACATTACCGATCTGACATGAAGAAAAGAAAAGAAAAAAAAAGAAAAAGAGATAATTCTTTAGCTCAAGGGAGGAGTAAGACTTGACAGCTGTTGCGTTTCAGTATGTCTGGGCCTGATTATTTAAA
10111	SNORD13P2	SNORD	small_nucleolar_RNA,_C/D_box_13_pseudogene_2	[chr7:4728950-4729374:strand=+]	RefSeq	NG_008260		ATACGTGGCTGGGTTGCCATGCTCCATCTGCTGAGAGGCGTATTGTGAGTGGCAGGTGTTATGGATCACAGCCTCTGCATATGTGCCAGCAGAAAAAGTAATTGTAACCAGCAAAGCATTTTACTACATAAACGTTTTAGCCCCTATAAAAACATCCGGAGATCCTTTTGTTGTTCATGAGCATGACAATTGGGTGTTTTCATGCAGCGAGTGAGATGTGCCACCCTGGAACCTTGTTACGACGTCGCATGTTACCTGTCTGACCTGAAAAATAATTAATAAGTAAAACATACGGAAGCCAGTTTCTCATGGCTATTTCCAACTAGTCACTTGAAGAATATGGAATTAGTTATACAATTAGTTATACGTTGTATAACCATCATAAAATTAGTTACAGAT…
10112	SNORD13P3	SNORD	small_nucleolar_RNA,_C/D_box_13_pseudogene_3	[chr3:47291905-47292226:strand=-]	RefSeq	NG_008261		GAGGGTTCTCAGCTTGAAGTTCCTTGTGCCTCTTTTAGGGAAGACACTCAGATGGTATATCGAGTATAAAATGACTTAGCGATTCTTCTCCTCAAAATGTGTCATTTATGATCCTTTTGTAGTTCATGAGTGTGATGATTGTGTGTTCATACGCTTGTGTGAGATGTGCCACCCTTGAACCTTGTTACGACATTGGCACATTACCCGTCTGATCTGAAAAAAAAAGTATCATTTATTTACTTACCTAAAATCTATGGAGTGCTTACTATGTGCCAAGTGCTTTTTAAAGCACTTGGAATACCTGACTGCATGAACAGAAACA
10113	SNORD14A	SNORD	small_nucleolar_RNA,_C/D_box_14A	[chr11:17096190-17096301:strand=-]	RefSeq	NR_000022		CATGAATTGCTCACTATGATGATTGGTTGCCAGACATTCGCAGTTTCCACCAGAAATGTTTTTCCTTATGTTGGCCAGTTCTTCCTTGGATGTCTGAGTGAGCATCTTCATT
31803	SNORD14B	SNORD	small_nucleolar_RNA,_C/D_box_14B	[chr11:17097315-17097425:strand=-]	RefSeq	NR_001452		TCCAGCAAGCTCACTGTGATGATGGTTTTCCAACATTCGCAGTTTCCACCAGAAAGGTTTTCCTTAGTGTTGGGTAAACCTTCCTTGGATGTCTGAGTGAGCTTTATGTGC
30352	SNORD14C	SNORD	small_nucleolar_RNA,_C/D_box_14C	[chr11:122930032-122930140:strand=-]	RefSeq	NR_001453		CCAAGGTGACTCGCTGTGATGAGTGATTGTTAAACATTCGTAGTTTCCACCAAAAGCTTGGCTAATGATGGCAACACCTTCCTTGGATGTCTGAGCGAGTGATAGTTAA
30353	SNORD14D	SNORD	small_nucleolar_RNA,_C/D_box_14D	[chr11:122929607-122929713:strand=-]	RefSeq	NR_001454		CTTGACTGACTCGCTATGATGATGGATTCCAAAACCATTCGTAGTTTCCACCAGAAAGTCTTATGTTGGCCAGTTCCTTCCTTGGATGTTTGAGCGACCATTCTTCC
30354	SNORD14E	SNORD	small_nucleolar_RNA,_C/D_box_14E	[chr11:122928775-122928879:strand=-]	RefSeq	NR_001455		CAGTGTAGGGTCACAATGATGAATGGTCCAAAACATTCGCGGTTTCCACCAGAATTCAAGGTGTTGGCAACTACCTTCCTTGGATGTCTGAGTGACCCAAGATGT
10114	SNORD15A	SNORD	small_nucleolar_RNA,_C/D_box_15A	[chr11:75111425-75111592:strand=+]	RefSeq	NR_000005		GTTTTAAACCCTTCGATGAAGAGATGATGACGAGTCTGACTTGGGGATGTTCTCTTTGCCCAGGTGGCCTACTCTGTGCTGCGTTCTGTGGCACAGTTTAAAGAGCCCTGGTTGAAGTAATTTCCTAAAGATGACTTAGAGGCATTTGTCTGAGAAGGGTTGCTGCAC
16649	SNORD15B	SNORD	small_nucleolar_RNA,_C/D_box_15B	[chr11:75115455-75115620:strand=+]	RefSeq	NR_000025		TCTGTGTACCCTTCAGTGATGACACGATGACGAGTCAGAAAGGTCACGTCCTGCTCTTGGTCCTTGTCAGTGCCATGTTCTGTGGTGCTGTGCACGAGTTCCTTTGGCAGAAGTGTCCTATTTATTGATCGATTTAGAGGCATTTGTCTGAGAAGGGTCCAGACCC
32712	SNORD16	SNORD	small_nucleolar_RNA,_C/D_box_16	[chr15:66795138-66795258:strand=-]	RefSeq	NR_002440		TTATTTTGCTTGCAATGATGTCGTAATTTGCGTCTTACTCTGTTCTCAGCGACAGTTGCCTGCTGTCAGTAAGCTGGTACAGAAGGTTGACGAAAATTCTTACTGAGCAAGAAATAACCTT
32713	SNORD17	SNORD	small_nucleolar_RNA,_C/D_box_17	[chr20:17943343-17943599:strand=-]	RefSeq	NR_003045		TTGCAGCCTTGTGAAATGATGATTCAGTTTATCCATTCGCTGAGTGCGCTGCACTGACCTTCTTCCAAGCCTCAGTTCCTGTTCTAGGAACTTGAGGCTATGTAGCCTGAAAATGCCCTGCAGTCTGCAGTGTTCTACTGTGAACTGCTTGTGTGTTGGCAGGCTACCGGTAAGAATGGTTGGTGTCAGCAGGGACGGGGCCCTCTGAGACCCATCTCACAAAGATGAGTGGTGAAAATCTGATCACTTGCTGCAGC
32714	SNORD18A	SNORD	small_nucleolar_RNA,_C/D_box_18A	[chr15:66795573-66795662:strand=-]	RefSeq	NR_002441		GACTGCTTTACAGTAGTGATGAAATTCCACTTCATTGGTCCGTGTTTCTGAACCACATGATTTTCTCGGATGTTCTGATGCTGTTTGCTA
32715	SNORD18B	SNORD	small_nucleolar_RNA,_C/D_box_18B	[chr15:66794350-66794439:strand=-]	RefSeq	NR_002442		TATTTAACTGTCAAAATGATGAGATTCCACTTAATTGGTCCGTGTTTCTGAAACACATGATATTTGTGGAAATTCTGACTTGGCAAACGG
32716	SNORD18C	SNORD	small_nucleolar_RNA,_C/D_box_18C	[chr15:66793580-66793666:strand=-]	RefSeq	NR_002443		TACTCAGCTTTTGTTATGATGAGATTCCACTTAAGGTCCGTGTTTCTGAAACAAATGATTTTGTGGAAGTTCTGATTTATGGCTGAA
32717	SNORD19	SNORD	small_nucleolar_RNA,_C/D_box_19	[chr3:52723246-52723341:strand=+]	RefSeq	NR_003047		TCTTCTGTGTACATGGGTGAGGTACGAGGAAACAGTCTGATAGTCACTGAAGACTGATTAGATCCAACTCTGATCTCAGCAAAGCCAGAGTACGTG
33570	SNORD19B	SNORD	small_nucleolar_RNA,_C/D_box_19B	[chr3:52724750-52724853:strand=+]	RefSeq	NR_003687		TTCTTTCAGATTTTGGTTGAAATATGATGAGTGTACAAAATCTTGATTTAAGTGAATGAAAAATTACAAGATCCAACTCTGATTTCAGCCAGAGATCATCTGAA
32556	SNORD1A	SNORD	small_nucleolar_RNA,_C/D_box_1A	[chr17:74557705-74557798:strand=+]	RefSeq	NR_004395		TAAGAAGTCCCACAAGCCTATGATGGTTAGTTATCCCTGTCTGAAAATCTGGACTGAGGGAAATAATCTATTCTGAGGCTTAAGGGTTTGGCTC
32676	SNORD1B	SNORD	small_nucleolar_RNA,_C/D_box_1B	[chr17:74557180-74557285:strand=+]	RefSeq	NR_004396		GTTGGTGGGAGCTGAGTCCATGATGATTTCAAGTTATCCCTGTCTGAAGGCAAAGAAAGGCCTTTCTGTGTGGAATTTGAATATCTGAAACTCAGTTTCCCAAGTT
32677	SNORD1C	SNORD	small_nucleolar_RNA,_C/D_box_1C	[chr17:74554862-74554961:strand=+]	RefSeq	NR_004397		TTTGTTATTGGCTGAGCTGAGGATGATTTAAAGTTATCCCTGTCTGAAATGGTATCTTTTGTGAGGAGGTCTGACTTGCTGAGGCTCAGCTGTTTAATAC
32678	SNORD2	SNORD	small_nucleolar_RNA,_C/D_box_2	[chr3:186502575-186502664:strand=+]	RefSeq	NR_002587		GTATTCCTTAAAGTGAAATGATGGCAATCATCTTTCGGGACTGACCTGAAATGAAGAGAATACTCATTGCTGATCACTTGATTATTTGGG
10143	SNORD20	SNORD	small_nucleolar_RNA,_C/D_box_20	[chr2:232321145-232321244:strand=-]	RefSeq	NR_002908		GAACAATAACTGGATATGATGACTGATTACCTGAGAAATAATTGATGAAATCTCAAGAAAATTCCTCTAGATAGTCAAGTTCTGATCCAGCTGTGTCAAC
10144	SNORD21	SNORD	small_nucleolar_RNA,_C/D_box_21	[chr1:93302836-93302950:strand=+]	RefSeq	NR_000006		GAGATGAGCTGCTGAATGATGATATCCCACTAACTGAGCAGTCAGTAGTTGGTCCTTTGGTTGCATATGATGCGATAATTGTTTCAAGACGGGACTGATGGCAGCTACTAAAGTA
10145	SNORD22	SNORD	small_nucleolar_RNA,_C/D_box_22	[chr11:62620372-62620517:strand=-]	RefSeq	NR_000008		TGCTAAAAATTCCCAATGAAGAAACTTTCACATGTCTTACTCTCTGTCCTAGTCCCAGAGCCTGTAAAGGTGAACCCACTGGGACTGGCTGGGGGAGAAGAGGAAGATTTGTTCCAGAAGGAACTGTCTGAGGGATGATAAAGATT
32718	SNORD23	SNORD	small_nucleolar_RNA,_C/D_box_23	[chr19:48259100-48259229:strand=+]	RefSeq	NR_003048		TGGAGCCCCGTGCCCAGTGATGACACCATCCTTGCTCCCCGTGCCCCCCAGGGGCTATGGGCGACACCATGGCTGCCCCTGGGCTGGGCCAGTGGGGCCAATGCCCAGGGGCTGAGGGCACGGGATGCTG
10146	SNORD24	SNORD	small_nucleolar_RNA,_C/D_box_24	[chr9:136216241-136216335:strand=+]	RefSeq	NR_002447		GGTGTTTGTGTGCAGATGATGTAAAAGAATATTTGCTATCTGAGAGATGGTGATGACATTTTAAACCACCAAGATCGCTGATGCACCAACACCCT
10147	SNORD25	SNORD	small_nucleolar_RNA,_C/D_box_25	[chr11:62623027-62623113:strand=-]	RefSeq	NR_002565		TAGGTCCCCCTTCCTATGATGAGGACCTTTTCACAGACCTGTACTGAGCTCCGTGAGGATAAATAACTCTGAGGAGATGGGCCCTGC
10148	SNORD26	SNORD	small_nucleolar_RNA,_C/D_box_26	[chr11:62622754-62622848:strand=-]	RefSeq	NR_002564		GTGGAAGTTGCTACGGGGATGATTTTACGAACTGAACTCTCTCTTTCTGATGGATTAGTGGAGAAAACAGAAAATTCTGAGTAGCACTGTACTGT
10149	SNORD27	SNORD	small_nucleolar_RNA,_C/D_box_27	[chr11:62622474-62622565:strand=-]	RefSeq	NR_002563		GTAGATAACCACTCCATGATGAACACAAAATGACAAGCATATGGCTGAACTTTCAAGTGATGTCATCTTACTACTGAGAAGTGAGAGAGAGG
10150	SNORD28	SNORD	small_nucleolar_RNA,_C/D_box_28	[chr11:62622083-62622177:strand=-]	RefSeq	NR_002562		TCACGTTACTGTCAGATGATTTGAATTGATAAGCTGATGTTCTGTGAGGTACAAAAGTTAATAGCATGTTAGAGTTCTGATGGCAGTTGTTGTTT
10151	SNORD29	SNORD	small_nucleolar_RNA,_C/D_box_29	[chr11:62621366-62621450:strand=-]	RefSeq	NR_002559		AAGTAGGCAGTTTCTATGATGAATCAAACTAGCTCACTATGACCGACAGTGAAAATACATGAACACCTGAGAAACTGGAGAACGC
10157	SNORD30	SNORD	small_nucleolar_RNA,_C/D_box_30	[chr11:62621125-62621214:strand=-]	RefSeq	NR_002561		TTAGGCCTGTGTTTGTGATGACTTACATGGAATCTCGTTCGGCTGATGACTTGCTGTTGAGACTCTGAAATCTGATTTTCTGAGAATGAT
10158	SNORD31	SNORD	small_nucleolar_RNA,_C/D_box_31	[chr11:62620787-62620877:strand=-]	RefSeq	NR_002560		TGAATTGCTGCTCACCAGTGATGAGTTGAATACCGCCCCAGTCTGATCAATGTGTGACTGAAAGGTATTTTCTGAGCTGTGAGCCTGCCTT
10159	SNORD32A	SNORD	small_nucleolar_RNA,_C/D_box_32A	[chr19:49993215-49993311:strand=+]	RefSeq	NR_000021		CCCGCTGGAGGTCAGTGATGAGCAACATTCACCATCTTTCGTTTGAGTCTCACGGCCATGAGATCAACCCCATGCACCGCTCTGAGACCTGCCAGCC
32719	SNORD32B	SNORD	small_nucleolar_RNA,_C/D_box_32B	[chr6:29550019-29550115:strand=+]	RefSeq	NR_003049		AATATTCTGGATTGGTGATGAGCAACAATCACCATCTTTCGTTTGAGTCTCATGGCCATGAGACCAACCCCATGCACTGCTCTGAGACCTGCCAGCC
10160	SNORD33	SNORD	small_nucleolar_RNA,_C/D_box_33	[chr19:49993864-49993966:strand=+]	RefSeq	NR_000020		ACGGGCAGGCGGCCGGTGATGAGAACTTCTCCCACTCACATTCGAGTTTCCCGACCATGAGATGACTCCACATGCACTACCATCTGAGGCCACCCCATGGGCC
10161	SNORD34	SNORD	small_nucleolar_RNA,_C/D_box_34	[chr19:49994154-49994239:strand=+]	RefSeq	NR_000019		TTACCTGTGGCGTCCATGATGTTCCGCAACTACCTACATTGTTTGATCCTCATGAAAGCAGCACTGGCTGAGACGCCAGTCCAGCC
10162	SNORD35A	SNORD	small_nucleolar_RNA,_C/D_box_35A	[chr19:49994422-49994527:strand=+]	RefSeq	NR_000018		CCTGGAGCCTGGCAGATGATGTCCTTATCTCACGATGGTCTGCGGATGTCCCTGTGGGAATGGCGACAATGCCAATGGCTTAGCTGATGCCAGGAGGCTTGGGTGG
17365	SNORD35B	SNORD	small_nucleolar_RNA,_C/D_box_35B	[chr19:50000966-50001073:strand=+]	RefSeq	NR_001285		CCAGGTACATTGGCAGATGATGTTTGTTTTCACGATGGTCTTCAGATGCCCACGTGGGCACTGCTGAGAAAGCCACTTGGTAAAACTGATGCCGGAAATGGGGCTTTT
10163	SNORD36A	SNORD	small_nucleolar_RNA,_C/D_box_36A	[chr9:136217301-136217392:strand=+]	RefSeq	NR_002448		TGCGTGGCTCTTGCAATGATGTGAATCTCTCACTGAATTCAACCTTGAAGTGCGAATCCATGAGCTTTTTAACCCTGAGCAATTGTTACAAG
10164	SNORD36B	SNORD	small_nucleolar_RNA,_C/D_box_36B	[chr9:136216939-136217029:strand=+]	RefSeq	NR_000017		GGGGCGGGCTGTTGCAGTGATGTAAAATTTCTTGGCCTGAAATTACTGTGAAGAGTAAAACCGAGCTTTTTAACACTGAGTCAGCAGCTGA
10165	SNORD36C	SNORD	small_nucleolar_RNA,_C/D_box_36C	[chr9:136217691-136217778:strand=+]	RefSeq	NR_000016		ATCTGAACTTTTGCCAATGATGGTTAAGAATTTCTTCACCTGAATAAACCATGTGGTCAGCATTGCATCTGAGGCAAAAGACTGTCTT
10166	SNORD37	SNORD	small_nucleolar_RNA,_C/D_box_37	[chr19:3982495-3982580:strand=-]	RefSeq	NR_002602		TGGCCCCCCTATTCGTGATGACTGATCATTTCTTCACTTTGACCAGATGTCTACTGAAGAAAGCCTGCGTCTGAGGCCCATGCCCA
30355	SNORD38A	SNORD	small_nucleolar_RNA,_C/D_box_38A	[chr1:45243504-45243594:strand=+]	RefSeq	NR_001456		GACTCCAGCCTTCTCGTGATGAAAACTCTGTCCAGTTCTGCTACTGAAGGGAGAGAGATGAGAGCCTTTTAGGCTGAGGAAGGCCAGCACT
30356	SNORD38B	SNORD	small_nucleolar_RNA,_C/D_box_38B	[chr1:45244052-45244140:strand=+]	RefSeq	NR_001457		GAGGGGGCTGTCTCAGTGATGAAAACTTTGTCCAGTTCTGCTACTGACAGTAAGTGAAGATAAAGTGTGTCTGAGGAGACAGCTGGCTT
33189	SNORD3A	SNORD	small_nucleolar_RNA,_C/D_box_3A	[chr17:19091319-19091555:strand=+]	RefSeq	NR_006880		GGAGGCCGTTAAGACTATACTTTCAGGGATCATTTCTATAGTGTGTTACTAGAGAAGTTTCTCTGAACGTGTAGAGCACCGAAAACCACGAGGAAGAGAGGTAGCGTTTTCTCCTGAGCGTGAAGCCGGCTTTCTGGCGTTGCTTGGCTGCAACTGCCGTCAGCCATTGATGATCGTTCTTCTCTCCGTATTGGGGAGTGAGAGGGAGAGAACGCGGTCTGAGTGGTTTTTCCTTCT
10168	SNORD3B-1	SNORD	small_nucleolar_RNA,_C/D_box_3B-1	[chr17:18965215-18965451:strand=+chr17:18967223-18967459:strand=-]	RefSeq	NR_003271	[HGNC=33190]	GGAGGCCATTAAGACTATACTTTCAGGGATCATTTCTATAGTGTGTTACTAGAGAAGTTTCTCTGAACGTGTAGAGCACCGAAAACCCCGAGGAAGAGAGGTAGCGTTTTCTCCTGAGCGTGAAGCCGGCTTTCTGGCGTTGCTTGGCTGCAACTGCCGTCAGCCATTGATGATCGTTCTTCTCTCCGTATTGGGGAGTGAGAGGGAGAGAACGCGGTCTGAGTGGTTTTTCCTTCT
33191	SNORD3C	SNORD	small_nucleolar_RNA,_C/D_box_3C	[chr17:19093332-19093568:strand=-]	RefSeq	NR_006881		GGAGGCCGTTAAGACTATACTTTCAGGGATCATTTCTATAGTGTGTTACTAGAGAAGTTTCTCTGAACGTGTAGAGCACCGAAAACCACGAGGAAGAGAGGTAGCGTTTTCTCCTGAACGTGAAGCCGGCTTTCTGGCGTTGCTTGGCTGCAACTGCCGTCAGCCATTGATGATCGTTCTTCTCTCCGTATTGGGGAGTGAGAGGGAGAGAACGCGGTCTGAGTGGTTTTTCCTTCT
33192	SNORD3D	SNORD	small_nucleolar_RNA,_C/D_box_3D	[chr17:19015723-19015959:strand=-]	RefSeq	NR_006882		GGAGGCCGTTAAGGCTATACTTTCAGGGATCATTTCTATAGTGTGTTACTAGAGAAGTTTCTTTGAACGTGTAGAGCACCGAAAACCCCGAGGAAGAGAGGTAGCGTTTTCTCCTGAGCGTGAAGCCGGCTTTCTGGCGTTGCTTGGCTGCAACTGCCGTCAGCCATTGATGATCGTTCTTCTCTCCGTATTGGGGAGTGAGAGGGAGAGAACGCGGTCTGAGTGGTTTTTCCTTCT
10179	SNORD41	SNORD	small_nucleolar_RNA,_C/D_box_41	[chr19:12817253-12817342:strand=-]	RefSeq	NR_002751		GGCCACCCTCTGGGAAGTGATGACACCTGTGACTGTTGATGTGGAACTGATTTATCGCGTATTCGTACTGGCTGATCCTGAGTTGCCCTC
10180	SNORD42A	SNORD	small_nucleolar_RNA,_C/D_box_42A	[chr17:27050438-27050519:strand=+]	RefSeq	NR_000014		GTGTCCTCTGGGCTAATGATGGAAAAATCATTATTGGAAAAGAATGACATGAACAAAGGAACCACTGAAGTGCCGGAGGACT
10181	SNORD42B	SNORD	small_nucleolar_RNA,_C/D_box_42B	[chr17:27047558-27047644:strand=+]	RefSeq	NR_000013		CTCTGGTATCGTGCATATGATGGAAAAGTTTTAATCTCCTGACACTTGTGATGTCTTCAAAGGAACCACTGATGCACCTGTGGCCAG
10182	SNORD43	SNORD	small_nucleolar_RNA,_C/D_box_43	[chr22:39715047-39715128:strand=-]	RefSeq	NR_002439		TCGCAGAAACCACAGATGATGAACTTATTGACGGGCGGACAGAAACTGTGTGCTGATTGTCACGTTCTGATTTGGCTCTGCG
10183	SNORD44	SNORD	small_nucleolar_RNA,_C/D_box_44	[chr1:173835094-173835176:strand=-]	RefSeq	NR_002750		GTAAATGCAGCCTGGATGATGATAAGCAAATGCTGACTGAACATGAAGGTCTTAATTAGCTCTAACTGACTAAAGGCATTTGT
10184	SNORD45A	SNORD	small_nucleolar_RNA,_C/D_box_45A	[chr1:76253564-76253667:strand=+]	RefSeq	NR_002749		ATACTTTCAAGGTCAATGATGTGTTGGCATGTATTATCTGAATCTATTGCTGATGTGTAATAACACTTTAGCTCTAGAATTACTCTGAGACCTTGAAAAAGTTT
10185	SNORD45B	SNORD	small_nucleolar_RNA,_C/D_box_45B	[chr1:76255152-76255242:strand=+]	RefSeq	NR_002748		TGTCCTACAAGGTCAATGATGTAATGGCATGTATTAGCTGAATCTAAAGTTGATGTGAGTTCTAAAATTACACTGAGACCTTGGAGGGTAA
32720	SNORD45C	SNORD	small_nucleolar_RNA,_C/D_box_45C	[chr1:76252747-76252844:strand=+]	RefSeq	NR_003042		TAATTTTTTGGGTCAATGATGAGTTGGCATGTATTCTGAATCTAAAGTTGATTATTACTACTTTAGCTCTAGAATTACTCTGAGACCTGAAAATTACC
10186	SNORD46	SNORD	small_nucleolar_RNA,_C/D_box_46	[chr1:45242154-45242273:strand=+]	RefSeq	NR_000024		TTGGAGGCAAGTAGGGTGATGAAAAAGAATCCTTAGGCGTGGTTGTGGCCGTCTTGGTCACCTGTGTGCCACTTGCCAATGCAAGGACTTGTCATAGTTACACTGACTGTTGCCTCCTCC
10187	SNORD47	SNORD	small_nucleolar_RNA,_C/D_box_47	[chr1:173833498-173833582:strand=-]	RefSeq	NR_002746		ACCAATGATGTAATGATTCTGCCAAATGAAATATAATGATATCACTGTAAAACCGTTCCATTTTGATTCTGAGGTTACTCTACTA
10188	SNORD48	SNORD	small_nucleolar_RNA,_C/D_box_48	[chr6:31803030-31803113:strand=+]	RefSeq	NR_002745		ATAGGAAGGGAGTGATGATGACCCCAGGTAACTCTTGAGTGTGTCGCTGATGCCATCACCGCAGCGCTCTGACCGCCCCCTCGG
10189	SNORD49A	SNORD	small_nucleolar_RNA,_C/D_box_49A	[chr17:16343340-16343430:strand=+]	RefSeq	NR_002744		GGTGCTTGACTGCTCTGATGAAATCACTAATAGGAAGTGCCGTCAGAAGCGATAACTGACGAAGACTACTCCTGTCTGATTGCAGTCAAGT
32721	SNORD49B	SNORD	small_nucleolar_RNA,_C/D_box_49B	[chr17:16342813-16342880:strand=+]	RefSeq	NR_003043		TTCGACTGTCCTGATGATACTTGTAATAGGAAGTGCCGTCAGAAGCGATAACTGACGACGTCTAATGT
10097	SNORD4A	SNORD	small_nucleolar_RNA,_C/D_box_4A	[chr17:27049590-27049681:strand=+]	RefSeq	NR_000010		TAGATTTCAGGGTGCAGATGATGACACTGTAAAGCGACCAAAGTCTGAACAAAGTGATTGGTACCTCGTTGTCTGATGCACCTAGGCTCTCC
10098	SNORD4B	SNORD	small_nucleolar_RNA,_C/D_box_4B	[chr17:27050689-27050782:strand=+]	RefSeq	NR_000009		CTCACCCCTTGGGTGCAAATGATGCATATGTTAGCGACCAAAGCCTGATCTTTGCTGATTAGTCATAATTAACTGACTGCACCCCTATCCTTGA
32702	SNORD5	SNORD	small_nucleolar_RNA,_C/D_box_5	[chr11:93466384-93466476:strand=-]	RefSeq	NR_003033		AATGATTACAGTTCAGATGATGAATTTAACTGTTCAACTGCTGAATGATAACGGGCATGAACTAAAACTTAATTCTGACAGAGCTGGATATGG
10200	SNORD50A	SNORD	small_nucleolar_RNA,_C/D_box_50A	[chr6:86387002-86387096:strand=-]	RefSeq	NR_002743		TCCTTGGTCTTATCTGTGATGATCTTATCCCGAACCTGAACTTCTGTTGAAAAAAAAAAACTTTTACGGATCTGGCTTCTGAGATGGACCGTTAT
32722	SNORD50B	SNORD	small_nucleolar_RNA,_C/D_box_50B	[chr6:86387297-86387387:strand=-]	RefSeq	NR_003044		CTGATTGGTCTAATCAATGATGAAACCTATCCCGAAGCTGATAACCTGAAGAAAAATAAGTACGGATTCGGCTTCTGAGATTAAGACCAGT
10201	SNORD51	SNORD	small_nucleolar_RNA,_C/D_box_51	[chr2:207026595-207026684:strand=+]	RefSeq	NR_002589		ATTCTGACTGGTTGCATGATGAATAAAATCAAATCACCATCTTTCGGCTGAGTTCGTGATGGATTTGCTTTTTTCTGATTAAGCCAGTCT
10202	SNORD52	SNORD	small_nucleolar_RNA,_C/D_box_52	[chr6:31804843-31804926:strand=+]	RefSeq	NR_002742		CTCCCTAATTGGGAATGATGATTTCACAGACTAGAGTCTCCGATGCTGGTCATGATGTCAAAACTAAGTTCTGACTCATTTAGG
10203	SNORD53	SNORD	small_nucleolar_RNA,_C/D_box_53	[chr2:29149923-29150020:strand=+]	RefSeq	NR_002741		AAGCCAAGACATGCTATGATGACATCCATATGGTTTCGCTGCTGGCTGAGTTTCAGAGATGACACCTTTCTCTTGGCTGTCTGAGCATTTCTGGCAGA
10204	SNORD54	SNORD	small_nucleolar_RNA,_C/D_box_54	[chr8:56986388-56986470:strand=-]	RefSeq	NR_002437		GTCATACAGCTGGCGATGAGGAGGTACCTATTGTGTTGAGTAACGGTGATAATTTTATACGCTATTCTGAGCCAGCAGAAGTG
10205	SNORD55	SNORD	small_nucleolar_RNA,_C/D_box_55	[chr1:45241526-45241625:strand=+]	RefSeq	NR_000015		CCTGGCCGCACGTGTATGATGACAACTCGGTAATGCTGCATACTCCCGAGTGCGCGGTGGGGAAGCCAACCTTGGAGAGCTGAGCGTGCGACCGGCCCGG
10206	SNORD56	SNORD	small_nucleolar_RNA,_C/D_box_56	[chr20:2637260-2637350:strand=+]	RefSeq	NR_002739		ACCATAGCTTCCACAATGATGGCAATATTTTTCGTCAACAGCAGTTCACCTAGTGAGTGTTGAGACTCTGGGTCTGAGTGAAGCTGAGGGT
10207	SNORD57	SNORD	small_nucleolar_RNA,_C/D_box_57	[chr20:2637575-2637666:strand=+]	RefSeq	NR_002738		AGCTAGCTGTTGGAGGTGATGAACTGTCTGAGCCTGACCTTGTAGAATGGAGGCAAAAAAACTGATTTAATGAGCCTGATCCAATAAAGCCA
10208	SNORD58A	SNORD	small_nucleolar_RNA,_C/D_box_58A	[chr18:47017643-47017727:strand=-]	RefSeq	NR_002571		AAAAAGGTAGCTGCAGTGATGACTTTCTTAGGACACCTTTGGATTTACCGTGAAAATTAATAAATTCTGAGCAGCCACCTTATAT
10209	SNORD58B	SNORD	small_nucleolar_RNA,_C/D_box_58B	[chr18:47018024-47018109:strand=-]	RefSeq	NR_002572		GAAAGTATGGCTGCGATGATGGCATTTCTTAGGACACCTTTGGATTAATAATGAAAACAACTACTCTCTGAGCAGCTGTTCGAATC
33613	SNORD58C	SNORD	small_nucleolar_RNA,_C/D_box_58C	[chr18:47015604-47015694:strand=-]	RefSeq	NR_003701		GTAGAAAGATTTGTGGTTGCTGTGATGACTATCTTAGGACACCTTTGGAATAACTATGAAAGAAAACTATTCTGAGCAACCCTTTCACCTG
10210	SNORD59A	SNORD	small_nucleolar_RNA,_C/D_box_59A	[chr12:57038801-57038895:strand=-]	RefSeq	NR_002737		AAGCTGTCTGCCTTCTATGATGATTTTATCAAAATGACTTTCGTTCTTCTGAGTTTGCTGAAGCCACATTTAGGTACTGAGAAGGAGTCTTGGTC
32723	SNORD59B	SNORD	small_nucleolar_RNA,_C/D_box_59B	[chr12:57037454-57037548:strand=-]	RefSeq	NR_003046		TATTGACATCTATTCCTCACTGATGAGTACGTTCTGACTTTCGTTCTTCTGAGTTTGCTGAAGCCAGATGCAATTTCTGAGAAGGAATAGGATGG
32703	SNORD6	SNORD	small_nucleolar_RNA,_C/D_box_6	[chr11:93464659-93464749:strand=-]	RefSeq	NR_003036		CATTATTAACGATGTTATGATGATGGGCGAAATGTTCAACTGCTCTGAAGGGGCTGAATGAAAATGGCCTTTCTGAACATCCATTTACATT
10217	SNORD60	SNORD	small_nucleolar_RNA,_C/D_box_60	[chr16:2205014-2205116:strand=-]	RefSeq	NR_002736		TTATTCTCCCAGTCTGTGATGAATTGCTTTGACTTCTGACACCTCGTATGAAAACTGCACGTGCAGTCTGATTATTTAGCAAGACTGAGGCTTGAGGGTGCGC
10218	SNORD61	SNORD	small_nucleolar_RNA,_C/D_box_61	[chrX:135961348-135961440:strand=-]	RefSeq	NR_002735		TAAAATATAAGCTATGATGAATTTGATTGCATTGATCGTCTGACATGATAATGTATTTTTGTCCTCTAAGAAGTTCTGAGCTTTCTGTTTACA
10219	SNORD62A	SNORD	small_nucleolar_RNA,_C/D_box_62A	[chr9:134365863-134365968:strand=+chr9:134361042-134361147:strand=+]	RefSeq	NR_002914	[HGNC=23031]	CCACCACAAGTCTCAGTGATGTAATTCCAATAGATCCTTCTGACCCTCCACTGTGGACTCAATAGCAGGGAGATGAAGAGGACAGTGACTGAGAGACCAAAAGTGG
10220	SNORD63	SNORD	small_nucleolar_RNA,_C/D_box_63	[chr5:137896722-137896809:strand=-]	RefSeq	NR_002913		ACAAAGATTTGTGCAATGATGTATTTTATTCAACACATCATTCTGAAAGAACGTGTGGAAAACTAATGACTGAGCACAAACCTGTTGA
32725	SNORD64	SNORD	small_nucleolar_RNA,_C/D_box_64	[chr15:25230237-25230323:strand=+]	RefSeq	NR_001294		GACCTGGGCTGGATTTGTGATGAGCTGTGTTTACTGAGCATGATGAAGTAAAGCTCAACGTGATTACTCTGAAGTCCAGCCTTACTG
32726	SNORD65	SNORD	small_nucleolar_RNA,_C/D_box_65	[chr17:16344530-16344622:strand=+]	RefSeq	NR_003054		AAAAGATATCAAATGATGAAATCACCCAAAATAGCTGGAATTACCGGCAGATTGTGTAGTGGTGAACCTATGGTTTTCTGAAGATATCTCTTA
32727	SNORD66	SNORD	small_nucleolar_RNA,_C/D_box_66	[chr3:184043474-184043569:strand=+]	RefSeq	NR_003055		AGGTTATACTTTCCTCTGATGACTTCCTGTTAGTGCCACGTGTCTGGGCCACTGAGACACCATGATGGAACTGAGGATCTGAGGAAGGGAGGCTGG
32728	SNORD67	SNORD	small_nucleolar_RNA,_C/D_box_67	[chr11:46783929-46784059:strand=-]	RefSeq	NR_003056		TGATTTAGACTGTGAGAGTGATGAGTTGCACACTGGTGGAGCCATGGTATCAGGTGATACAGGCACCACTCAGTATCACCCTGGTGACAAAATCAAGTGCACAGGGGCCATCTGACTCACAGGCATCTCTT
32729	SNORD68	SNORD	small_nucleolar_RNA,_C/D_box_68	[chr16:89627828-89627919:strand=+]	RefSeq	NR_002450		TGGCCTCAGTCGCGTGATGACATTCTCCGGAATCGCTGTACGGCCTTGATGAAAGCACATTTGAACCCTTTTCCATCTGATTGCTGAGGCTT
32730	SNORD69	SNORD	small_nucleolar_RNA,_C/D_box_69	[chr3:52726742-52726838:strand=+]	RefSeq	NR_003057		GTTTTAGATAAATGTGAAGCAAATGATGATAAACTGGATCTGACTGACTGTGCTGAGTCTGTTCAATCCAACCCTGAGCTTCATGTTCTGTCTCTTA
32704	SNORD7	SNORD	small_nucleolar_RNA,_C/D_box_7	[chr17:33900666-33900782:strand=+]	RefSeq	NR_003037		AAATGCAGCGATGCGATGATGAGTGAAGTAGAGCCTGACCTGGTATTGCCATTGCTTCACTGTTGGCTTTGACCAGGGTATGATCTCTTAATCTTCTCTCTGAGCTGATTCTGATTG
32731	SNORD70	SNORD	small_nucleolar_RNA,_C/D_box_70	[chr2:203141144-203141251:strand=+]	RefSeq	NR_003058		GTTAATCTGATTCGTTGTTGTCAATGATGTATTCTTCTTGGAACTGAATCTAAGTGATCTGACTCAATATTCGTCACTACCACTGAGACAACGATGAATCAACTATAT
32732	SNORD71	SNORD	small_nucleolar_RNA,_C/D_box_71	[chr16:71792295-71792400:strand=-]	RefSeq	NR_003059		TACTGTGCTTTGTGTGTTGGAGGATGAAAGTACGGAGTGATCCATCGGCTAAGTGTCTTGTCACAATGCTGACACTCAAACTGCTGACAGCACACGTTTTTCACAG
32733	SNORD72	SNORD	small_nucleolar_RNA,_C/D_box_72	[chr5:40832748-40832847:strand=-]	RefSeq	NR_002583		GAAGAATTTCAGCTTATCAGTGATGTTGTAAAAATAAATGTCTGAACATATGAATGCAGTATTGATTTCAGCATTTAACTGAGATAAGCGCATTGAAATC
10235	SNORD73A	SNORD	small_nucleolar_RNA,_C/D_box_73A	[chr4:152024969-152025053:strand=+]	RefSeq	NR_000007		GATGCACGGGAATAAGTGATGAAAAAAGTTTCGGTCCCAGATGATGGCCAGTGATAACAACATTTTTCTGATGTTCCCATGCAAT
32734	SNORD74	SNORD	small_nucleolar_RNA,_C/D_box_74	[chr1:173836802-173836893:strand=-]	RefSeq	NR_002579		CTCTCGTGCCCTGCCTCTGATGAAGCCTGTGTTGGTAGGGACATCTGAGAGTAATGATGAATGCCAACCGCTCTGATGGTGGCACATGCCGA
32735	SNORD75	SNORD	small_nucleolar_RNA,_C/D_box_75	[chr1:173836007-173836086:strand=-]	RefSeq	NR_003941		AGGTGGTCTCAGCCTGTGATGCTTTAAGAGTAGTGGACAGAAGGGATTTCTGAAATTCTATTCTGAGGCTTTAATGTTAA
32736	SNORD76	SNORD	small_nucleolar_RNA,_C/D_box_76	[chr1:173835763-173835863:strand=-]	RefSeq	NR_003942		CCATTGGATGTGCCACAATGATGACAGTTTATTTGCTACTCTTGAGTGCTAGAATGATGAGGATCTTAACCACCATTATCTTAACTGAGGCACCCAAAATG
32737	SNORD77	SNORD	small_nucleolar_RNA,_C/D_box_77	[chr1:173835429-173835519:strand=-]	RefSeq	NR_003943		AATGTGAAAACAGATACTATGATGGTTGCATAGTTCAGCAGATTTAATCATGAAGAGATGTACTATCTGTCTGATGTATCTGGGGTAGTTG
32738	SNORD78	SNORD	small_nucleolar_RNA,_C/D_box_78	[chr1:173834750-173834834:strand=-]	RefSeq	NR_003944		AACGGGGTTTGTGTAATGATGTTGATCAAATGTCTGACCTGAAATGAGCATGTAGACAAAGGTAACACTGAAGAACCCTGTGACA
10100	SNORD79	SNORD	small_nucleolar_RNA,_C/D_box_79	[chr1:173834476-173834580:strand=-]	RefSeq	NR_003939		TTGATTGAGCTACTGTTAGTGATGATTTTAAAATTAAAGCAGATGGGAATCTCTCTGAGAAAGAAAATGGAGATTAATCTTAAACTGAAACAGTAGTTGGGAAAT
20159	SNORD8	SNORD	small_nucleolar_RNA,_C/D_box_8	[chr14:21865442-21865570:strand=-]	RefSeq	NR_002916		TGAAAACATGTCCCAATGATGAGTTGCCATGCTAATACTGAGCCACCAGGTAGGGCAGTGTTGCCCTGGTTTGGGTGCCAGTGAGTTTAACAAAACTTCTCACATGAAGATCTGAGGGGCATGTGAAAC
10096	SNORD80	SNORD	small_nucleolar_RNA,_C/D_box_80	[chr1:173833957-173834054:strand=-]	RefSeq	NR_003940		TTGTAAAGCCGATACAATGATGATAACATAGTTCAGCAGACTAACGCTGATGAGCAATATTAAGTCTTTCGCTCCTATCTGATGTATCTGGCGGTAAC
10101	SNORD81	SNORD	small_nucleolar_RNA,_C/D_box_81	[chr1:173833274-173833370:strand=-]	RefSeq	NR_003938		ATTATAATTGCAGAATACATGATGATCTCAATCCAACTTGAACTCTCTCACTGATTACTTGATGACAATAAAATATCTGATATTCTGCATTCCCATG
10240	SNORD82	SNORD	small_nucleolar_RNA,_C/D_box_82	[chr2:232325069-232325163:strand=-]	RefSeq	NR_004398		GGGGAGATAAACAGCACAAATGATGAATAACAAAGGGACTTAATACTGAAACCTGATGTTACATTGTAGTGTGCTGATGTGCTGTGTATAGAAAT
17131	SNORD83A	SNORD	small_nucleolar_RNA,_C/D_box_83A	[chr22:39711208-39711322:strand=-]	RefSeq	NR_000027		TTCAGGCCCAGCTGTTCGTTGATGAGGCTCAGAGTGAGCGCTGGGTACAGCGCCCGAATCGGACAGTGTAGAACCATTCTCTACTGCCTTCCTTCTGAGAACAGCCTTGTGGTCA
17132	SNORD83B	SNORD	small_nucleolar_RNA,_C/D_box_83B	[chr22:39709814-39709926:strand=-]	RefSeq	NR_000028		CTCAGGCTCAGCTGTTCAGTGATGAGGCCTGGAATGTGCGCTGGGCACAGCGCCCGAGACAGACTGCGGAACCGTTCCTTGTTGCCTTCCTTCTGAGAACAGCCCTGTGGTCA
32743	SNORD84	SNORD	small_nucleolar_RNA,_C/D_box_84	[chr6:31508868-31508965:strand=-]	RefSeq	NR_003065		GTGGACGGCGGCCATATGATGTTTTCTTTTCGAAAGGTGAGCGCTTTGCGCAGTGATGACCCTCATCTATCACCCTTGACTGATGGCTGCTGAGTTAG
32744	SNORD85	SNORD	small_nucleolar_RNA,_C/D_box_85	[chr1:31441000-31441094:strand=-]	RefSeq	NR_003066		ATGATTTGGGGACTGGCAAGGATGATACACACTTGCCCTCACTTAGACTATAGTTCACTGATGAGAGCATTGTTCTGAGCCAGTCTTAAGTCATA
32745	SNORD86	SNORD	small_nucleolar_RNA,_C/D_box_86	[chr20:2636733-2636838:strand=+]	RefSeq	NR_004399		CTTGTTGGGGGATCACGGTGATGGCTGACCAGGGCTCCCTGACCTATACAGGCCTCTGCTATGGGGGTGATGGCCAGTCCTGGTGTCTGAGTGATTCCCAGGGCCC
32746	SNORD87	SNORD	small_nucleolar_RNA,_C/D_box_87	[chr8:67834699-67834794:strand=-]	RefSeq	NR_002598		AATAGCTGGCACAATGATGACTTAAATTACTTTTTGCCGTTTACCCAGCTGAGGTTGTCTTTGAAGAAATAATTTTAAGACTGAGATGCCAGTACT
32747	SNORD88A	SNORD	small_nucleolar_RNA,_C/D_box_88A	[chr19:51302686-51302802:strand=-]	RefSeq	NR_003067		GGTGAGGGCACCGGGGCCTCCATGATGTCCAGCACTGGGCTCCGACTGCCACTGAGGACACGGTGCCCCCCGGGACCTTTGACACCCGGGGGTCTGAGGGGCCCTGGCTCTGGGGAG
32748	SNORD88B	SNORD	small_nucleolar_RNA,_C/D_box_88B	[chr19:51302276-51302392:strand=-]	RefSeq	NR_003068		AGGGCTGCACTTGGGGACCCCGTGATGTCCAGCACTGGGCTCTGACTGCCCCTGAGGACACGGTGCACCCCGGGACCTTTGACATCCGGGGTTCTGAGGGGCCCCACTCCGGGAGGT
32749	SNORD88C	SNORD	small_nucleolar_RNA,_C/D_box_88C	[chr19:51305572-51305688:strand=-]	RefSeq	NR_003069		TGCAGAGGGGCTGGGGCTCCCATGATGTCCAGCACTGGGCTCTGATCACCCCTGAGGACACAGTGCACCCCAGGACCTTTGACACCTGGGGGTCTGAGGGGCCCCAGTTTTAATGGC
32750	SNORD89	SNORD	small_nucleolar_RNA,_C/D_box_89	[chr2:101889388-101889521:strand=-]	RefSeq	NR_003070		CCCTCCAGCTACTGAGGAATGATGACAAGAAAAGGCCGAATTGCAGTGTCTCCATCAGCAGTTTGCTCTCCATGGGCACACGATGACAAAATATCCTGAAGCGAACCACTAGTCTGACCTCAGTAGCAGGATTG
32705	SNORD9	SNORD	small_nucleolar_RNA,_C/D_box_9	[chr14:21860300-21860422:strand=-]	RefSeq	NR_003029.2		CAGGATTTTGCCCCTGTGATGAGTTGCCATGCTAATACGGAGACACCAGGTAGGGAGTTTTACCCTAACTTGGGTGTTGTTGAAATAAACTCTTTCTCGTAAATGCTGAGGGGCACTAGGTGA
32751	SNORD90	SNORD	small_nucleolar_RNA,_C/D_box_90	[chr9:125642482-125642608:strand=-]	RefSeq	NR_003071		TACAGCTTATAAGTTTTCTAAGTGTCTAATGATGAATTTCATAGGGCAGATTCTGAGGTGAAAATTTAATTCATCACTGATACTCCTACTGTGGAATCTGAAGACACTTGAAAACGTATTAAATATG
32752	SNORD91A	SNORD	small_nucleolar_RNA,_C/D_box_91A	[chr17:2233563-2233674:strand=-]	RefSeq	NR_003072		TGGAGAATAATAGAGAAGTCAATGATGGTTTTATTCATATCGTCTGAACCTGTCTGAAGCATCTCAGTGATGCAATCTCTGTGTGGTTCTGAGACTTCTCCAAGTATGTTTT
32753	SNORD91B	SNORD	small_nucleolar_RNA,_C/D_box_91B	[chr17:2232409-2232514:strand=-]	RefSeq	NR_003073		ACTCTGGCTTAAGAGCCAATGATGTTTTTATTCAAAATGTCTGAACCTGTCTGAAGCATCCCAGTGATGCAACTTCTGTGTGATACTGAGGCTTTTTTGCCATGAG
32754	SNORD92	SNORD	small_nucleolar_RNA,_C/D_box_92	[chr2:29136518-29136626:strand=+]	RefSeq	NR_003074		ACGGAATATTTGGTGCTGTGATGATGCCTTAATATTGTGGTTTCGACTCACTGAGAGTAAAATGAGGACCTACAATTCCTTGGCTGTGTCTGAGCACCCAAAGTATGCC
32755	SNORD93	SNORD	small_nucleolar_RNA,_C/D_box_93	[chr7:22896222-22896315:strand=+]	RefSeq	NR_003075		ATTGAAATTGTGGCCAAGGATGAGAACTCTAATCTGATTTTATGTGCTTCTGCTGTGATGGATTAAAGGATTTACCTGAGGCCAAATTGGTATG
32756	SNORD94	SNORD	small_nucleolar_RNA,_C/D_box_94	[chr2:86362983-86363139:strand=+]	RefSeq	NR_004378		TTGATACAACCAGGCTGTGATGATTGGCGCAGGGGTACGGACCTCAGCTGAGTCATGGGAGCTGAATGTATGTGTTTCTCCTTTGTCCTGCATGTGGCAGGCTGATGGGGAGCACTTACATGAGACTGTTGCCTCAATCTGAGCCTGCACTTCATAA
32757	SNORD95	SNORD	small_nucleolar_RNA,_C/D_box_95	[chr5:180670304-180670386:strand=-]	RefSeq	NR_002591		GCCGGGCGGGGCGGTGATGACCCCAACATGCCATCTGAGTGTCGGTGCTGAAATCCAGAGGCTGTTTCTGAGCTGCCGCCCGG
32758	SNORD96A	SNORD	small_nucleolar_RNA,_C/D_box_96A	[chr5:180668808-180668899:strand=-]	RefSeq	NR_002592		ATTAGAGGGTCCTGGTGATGACAGATGGCATTGTCAGCCAATCCCCAAGTGGGAGTGAGGACATGTCCTGCAATTCTGAAGGGATTCTCTGT
32759	SNORD96B	SNORD	small_nucleolar_RNA,_C/D_box_96B	[chrX:109468207-109468298:strand=-]	RefSeq	NR_004379		CTGTTTGGATCCTGGTGATGACAGACGACATTGTCAGCCAATCCCCATGTGGTAGTGAGGACATGTCCTGCAGTTCTGAAGGGATTCTATGG
32760	SNORD97	SNORD	small_nucleolar_RNA,_C/D_box_97	[chr11:10823004-10823165:strand=-]	RefSeq	NR_004403		CAGAAATTTATTGCCCGATGATTATAAAAAGACGCGTTATTAAGAGGACTTTATGCTGGAGTTCTTGACGTTTTTCTCTCTTTTCTATACTTCTTTTTCTTTCTTTGAATGTCCAGCGTCCTGTGAGCGAAGATTATGAGATATGAGGGCAAGTCTCCTAAA
32761	SNORD98	SNORD	small_nucleolar_RNA,_C/D_box_98	[chr10:70514919-70515005:strand=+]	RefSeq	NR_003076		TTAAAAGGATGAGTTATGATGTGTGTAAATCCTATTCCATTGCTGAAATGCAGTGTGGAACACAATGAACTGAACTCTTCCTTGACT
32762	SNORD99	SNORD	small_nucleolar_RNA,_C/D_box_99	[chr1:28905245-28905344:strand=-]	RefSeq	NR_003077		ATTTAGAATGACTGGTCCAGGATGAAACCTAATTTGAGTGGACATCCATGGATGAGAAATGCGGATATGGGACTGAGACCAGCTCCTAGGAAAATGTCTG
30357	SNORD73B	SNORD	small_nucleolar_RNA,_C/D_box_U73B_(pseudogene)	[chr4:152023199-152023293:strand=+]	UCSC	U73b		TGTATGTGGGAATGAATGATGACAAAATGTTTCAGTCCCAAATGATACATACTGATTATACCATTATATTTATCCTGACATTCCTCTAAGGCTTT
32557	SNORA1	SNORA	small_nucleolar_RNA,_H/ACA_box_1	[chr11:93465160-93465309:strand=-]	RefSeq	NR_003026		ACTTTTACAATGCCTCATTCTAGAGAATGGGCACTGTTGATCATGGTGTCCAAAAATAGTTAATGTGGCTAAATTGAGACAGGTTATGCTTCCATCACAGTATGCATATTGCAGTGGTGACAATGAGACCTGTAACATTTTGCTATGTTT
32598	SNORA10	SNORA	small_nucleolar_RNA,_H/ACA_box_10	[chr16:2012325-2012477:strand=-]	RefSeq	NR_002327		GCATAGCCATGGTCTCTCAGCTCCGCTTAACCACACGGGTCCAGTGTGTGCTTGGCGTGTTTTCAGGGAGGCAGAGAAAGGCTCTCCTAATGCACGACAGACCCGCCCAGAATGGCCTCTCTGTTCCTAGGAGTGCGACAATTTTTGGGTTGG
32599	SNORA11	SNORA	small_nucleolar_RNA,_H/ACA_box_11	[chrX:54840793-54840943:strand=+]	RefSeq	NR_002953		CACTTGCAGTGGGGTGTGCTCAGAGCAGGGGGCCCAAAGAATGGCTCCTCTGTTTACAACACACCCAACAGGAATCTGGGGTCATTGTGATGAGGGCGTCAAACTTGTGGCTTCCCTATGAACAAACGTCCCCCAACACCTCTATGTGGCT
33620	SNORA11B	SNORA	small_nucleolar_RNA,_H/ACA_box_11B_(retrotransposed)	[chr14:91592759-91592907:strand=+]	RefSeq	NR_003709		TACATGTGTTGGGGTGTGCTCAGAGCAGGGGGCCCGAAGAATGCCTCCTCTGTTTACAACACACCCAATAGGAATCTGGGGTCATTGTGACAAGGGACACAGAGCTTGTGACCTCCCTACAAACAAATGCCCTACACATTGAAAAAACA
33621	SNORA11C	SNORA	small_nucleolar_RNA,_H/ACA_box_11C_(retrotransposed)	[chrX:47248038-47248186:strand=+]	RefSeq	NR_003710		GAAATCCTCTGGGGTGTGCTCAGAGCAGGGGGCCTGAAGAATGCTTCTTCTGTTTACAACACACCCAATAGGAATCTGGGGTCATTGTGACGGGGGGCACAAAACTTGTGACCTCTCTATGAACAAATGCCCCACATGTGAAAAAAAGA
33622	SNORA11D	SNORA	small_nucleolar_RNA,_H/ACA_box_11D	[chrX:51933707-51933854:strand=+chrX:51806433-51806579:strand=-]	RefSeq	NR_003711		CCCTCGAGGTGGGGTGTGCTCAGAGCAGGGGGCCTGAAGAATGGCTCCTCTGTTTACAACACACCCAACAGGAAGCTGGGGTCATCGTGATGAGGGGCACAAACTTGTGGCCTCCCTACAGACAAATGCCCTACATGTGGACCCCCTG
32600	SNORA12	SNORA	small_nucleolar_RNA,_H/ACA_box_12	[chr10:101996903-101997069:strand=-]	RefSeq	NR_002954		AATCATTTGTAGTTGTGGTGGTTTTCTTTTTGGCACATTTGTTAAGTTTTCAAATGGGCCTAACTCTGCCACATATATAATATCGGAGATGGCAAAGGCTTGTGACGGAGATATCTCTCTTAAGCCTTTCCTGCATCAGAGAATGGCTCCCACATGTGTCAGGCTAT
32601	SNORA13	SNORA	small_nucleolar_RNA,_H/ACA_box_13	[chr5:111497172-111497324:strand=+]	RefSeq	NR_002922		ACGCAGTGTCAGCCTTTGTGTTGCCCATTCACTTTGGAAACTAGTGAATGTGGTGTCAAAAAAGGCGTAAATTAAACGCTTTGCAGCCTTTTCCTGCCCTTAAATTTGATACCTTTGGTGTAGGAGCTGCATAAGTAACAGTTGCTGCTTTTA
32602	SNORA14A	SNORA	small_nucleolar_RNA,_H/ACA_box_14A	[chr7:75573091-75573244:strand=+]	RefSeq	NR_002955		GCCAAGGAATTGCATTCTTAAACCCTCTTGGTGGCTTCCCTGTAAATGCTTCCAAGATATGAGCGAATGCTATAGAAATTGCAGGAAAGTCCAAAGGGCTGCGCGTCTCCTGTGGCTCAGTCTTATTTCATACCTGCAACATCTTTTAAGGGAA
32603	SNORA14B	SNORA	small_nucleolar_RNA,_H/ACA_box_14B	[chr1:235291108-235291262:strand=-]	RefSeq	NR_002956		TGGCTCATTGCTGCATTCTTAAACCCTCTTGGTAGCTTCGTTCTAAGTGCTTCCAAGATATGAGTGAATGCTATAGAAATTGCAGGGGAGTCCAAAGGGCTGCGCTTCTCCCGTGGCTCAGTCTTATTTCATACCTGCGACATCTTTTAAGAGAG
32604	SNORA15	SNORA	small_nucleolar_RNA,_H/ACA_box_15	[chr7:56128153-56128305:strand=+]	RefSeq	NR_002957		GGTCTGAAAGGCATGGCCGAATACTGTGTTTTTATCAGTAGTTTACACAGCCAGACACCATGCAAAAGCAGTCTTCCCTTTAGAATGACTGATGGTATGCTAAGGTTTTTCATAGCATATCATTATTAAAGGTGAATACAAATAAATGAACTA
32605	SNORA16A	SNORA	small_nucleolar_RNA,_H/ACA_box_16A	[chr1:28907422-28907575:strand=-]	RefSeq	NR_003035		GAATTGCCCCTTGGCCCTTATCGAAGCTGCAGCTGCTTCCGCATAGCTGCTGTGGTCAAAAAGGAGCCCAGAGTGACAGTTTTCCTTGACGGTCGCCGTTCTGTTTGTTGTAACTGATCTGCAACATTTTGGGAAAATACAGTTCCATTGTACC
32606	SNORA16B	SNORA	small_nucleolar_RNA,_H/ACA_box_16B	[chr1:212526150-212526302:strand=+]	RefSeq	NR_004389		CAAGCATTTATGGCCTTTATCAAAGCTGCAGCTGCTTCCATGTAGCTGCTGTGGTCAAAAAGAAGCCAAGAGTGACAGTTTTCCTTGATGGTCATAGTTCTGTTTGCTGTAACTGATCTGCAAGATTTTGGGAAAATACCATTCCATTGGGAG
32607	SNORA17	SNORA	small_nucleolar_RNA,_H/ACA_box_17	[chr9:139621189-139621341:strand=-]	RefSeq	NR_002958		TCAACAGGACACTGCCCCTAGAGGCGTTGCAGCTGTGGCTGCCGTGTCACATCTGTGTCATTAGGTGGCAGAGATTAGAGAGGCTATGTCTACGCTCAGCGTTCTGCCCCGTGAACGTTTGAATGTTTGATAGTCTCACACTCCTGTTTTGTG
32608	SNORA18	SNORA	small_nucleolar_RNA,_H/ACA_box_18	[chr11:93466622-93466773:strand=-]	RefSeq	NR_002959		GTAAATAGTGGTTGAGGTCTATCCCGATGGGGCTTTTCCTGTAGCCTGCACATCGTTGGAAACGCCTCATAGAGTAACTCTGTGGTTTTACTTTACTCACAGGACTATTGTTAGATCTGTGGGAAGGAATTACAAGACAGTTGCTAAAAGTT
32609	SNORA19	SNORA	small_nucleolar_RNA,_H/ACA_box_19	[chr10:120819513-120819660:strand=-]	RefSeq	NR_002917		CTCAGTATTTGTGCACATTTCATTGACCTGCTTTCTTTTATGTGAGTAGTGTTATTTCTTATGTGCTATACAAATAATTGAAGGCTAATTAGCAGTATAACTATAAATAGTAATGCTGCCAGTCTCCTTCAGACAAAAATTCTATAAG
32610	SNORA20	SNORA	small_nucleolar_RNA,_H/ACA_box_20	[chr6:160201272-160201423:strand=-]	RefSeq	NR_002960		AGTAGGTTTTCTTCCCATTTATTTGCTGCTTGTAGTCTCACAGTGATACGAGCAGTTATACGCATGGGATAAAATAACATTGGGCCACTGTAAATTGAGATGAAGTAACCATTTTCATCTCTTCTGCAGGGACTAGACATTGTTTCTGTATA
32611	SNORA21	SNORA	small_nucleolar_RNA,_H/ACA_box_21	[chr17:37009106-37009258:strand=-]	RefSeq	NR_002576		TTGCTATACTCCCCCTTTTAAAAGCACTCAATGGGCCTGTGGCTAATGACCTATTGAGCCGTCAAGAAAGGGGAGAGTGAAAACATCGCTTTTGGGTGAAGTGGCAACATGTGTTGTTTGCTTCAATCGGTGGTGTGACAAGGCGTTCTTGCG
32612	SNORA22	SNORA	small_nucleolar_RNA,_H/ACA_box_22	[chr7:65220503-65220656:strand=+]	RefSeq	NR_002961		TCGGAGTGGTTTGCACAGTGAACACCCAAGTGTGCTTTATAGTTCCCTTGGCTTTGACCCTGTGCTAGAGCATTGCCTGCTCTTCTCCTCTGCATTAAAAGGAATATTTATCCTTTTAAATGTATTCAGAAAGCCAGCACATTATATTACCTCG
32613	SNORA23	SNORA	small_nucleolar_RNA,_H/ACA_box_23	[chr11:9450303-9450511:strand=+]	RefSeq	NR_002962		TAAATCTTTACATGGCTGCTGTAATGTGTGCATAGGTTTCATCTGTGTCTGGTAGCAGTGTCTGTCTGTGTTTTGCATTCAGATCTTGCTATCCACACAAACATCATGCGGCCAAAGAGTAACTTGGGATCATAGTACTGGTCTAGTGTTGTCTCTGGACACATCTACCACTGGCCAGCCTCCAAATTCCCACACACAGAACTCAGGGA
32614	SNORA24	SNORA	small_nucleolar_RNA,_H/ACA_box_24	[chr4:119200335-119200485:strand=+]	RefSeq	NR_002963		GATTGTGAATCTCCATGTATCTTTGGGACCTGTCAGCCGTGGCAGTCTCCCTTCCTAGCCATGGAAGAGCATATCCTTGTTTATTGGCAAAGCTGTCACCATTTAATTGGTATCAGATTCTGACTTGCACAAGTAACATTCACTGTTAAAA
32615	SNORA25	SNORA	small_nucleolar_RNA,_H/ACA_box_25	[chr11:93463669-93463822:strand=-]	RefSeq	NR_003028		ACATTTGTATGGGTCATTTCAAAGAGGGCTTATGAGGCTGTGAAACCCAGAGCTCTTAACGCTGTGACCAAAGATGGAAGTTCTCTATAGGAAGCCATAGCACTCCTAATGTTTGGTGCTATGTTTTCCTGAGGAGATATAAAACGTAATAATC
32616	SNORA26	SNORA	small_nucleolar_RNA,_H/ACA_box_26	[chr4:53579406-53579547:strand=+]	RefSeq	NR_003016		ACCCTTTCCTGTGCCCTTTTAAGGTTGACCCAGTGCTTTAAGAGGCTAACACAGAAGGGTAAAGTAAGTCTCCATAAAACCCAGAGAAGAGACTGGAAAGCTCCTCTTTGGATCCTGTCTGGAGTCACAACTGAACCAGAAA
32617	SNORA27	SNORA	small_nucleolar_RNA,_H/ACA_box_27	[chr13:27829528-27829673:strand=+]	RefSeq	NR_002575		TTCCCTCATATACCCCCTTTTCACTTTGCCAGTTGGACTTATGTCTTTATTGGTCATTCAAGTGGGGCAAAGGAAATATCCTTTTAAAACTCAGGCAAACTGGGTGTTTGTCTGTATCCTGTCAGAGGAAACAAATTGAAATAGAT
32618	SNORA28	SNORA	small_nucleolar_RNA,_H/ACA_box_28	[chr14:103804176-103804321:strand=+]	RefSeq	NR_002964		TGAATATTGCAAGCAACACTCTGTGGCAGATGATCAAAACTGTCTGACACAATTTGAGCTTGCTATAGCAAGAAAGTCTAACCTATTCCGGTGTTCTCTCTCCCATGAGACAAGCCGTTATATAGACTTAAACAGTGTTCCACCTG
32619	SNORA29	SNORA	small_nucleolar_RNA,_H/ACA_box_29	[chr6:160206616-160206775:strand=-]	RefSeq	NR_002965		CAGTATCTTTTTTCTCATTTGACTACCACATTTTCTCCTAATAATAGATTTTAGTGGCTATGCTTATGGGATAGATTAAACTTGCCATGATCTGAAGAGGGAGGGTTTTTTCATGTCCTCCTCCTATATGAAATGGCTGAACGGATATTATTACTTACGA
32584	SNORA2A	SNORA	small_nucleolar_RNA,_H/ACA_box_2A	[chr12:49050421-49050575:strand=-]	RefSeq	NR_002950		TGTATTGCCTTAGGCCCTGAATCAAGACCAATGGTTTGCTGTAGCTGTTGGTTTCAAACAGGAGCTAAGAGTGATGTCTTCCTTGTGGTCTGTTGGCTATTCAGTATTCCAGTGCGAATTGCCAATTCAGTTGGAAGAAACATAGTCTAGAATGT
32585	SNORA2B	SNORA	small_nucleolar_RNA,_H/ACA_box_2B	[chr12:49061230-49061386:strand=-]	RefSeq	NR_002951		TTGTTTTCCTTTGGCCCTGAATCAAGGCCAGCAGTTTGCTGAAGCTGTTGGTTTCAAGCAGGAGCCTAAAGAATTGTCTTTCTATGGTCTGTTGGCCATTTCATAACTTTGGAAATGTAATGGTCAATTCATTAGAAAGAAACATGAGTCGTTTTTC
32586	SNORA3	SNORA	small_nucleolar_RNA,_H/ACA_box_3	[chr11:8705764-8705913:strand=+]	RefSeq	NR_002580		AGAACCTGTCATCGAGGCTAGAGTCACGCTTGGGTATCGGCTATTGCCTGAGTGTGCTAGAGTCCTCGAAGAGTAACTGCTGACCTTATTCACTGGCTGTGGGCCTTATGGCACAGTCAGTCACCAGGTTAGAGACATGCTTCACATTCA
32620	SNORA30	SNORA	small_nucleolar_RNA,_H/ACA_box_30	[chr16:30721848-30721996:strand=+]	RefSeq	NR_002966		TATTTGTTACCTGGCACTTTCACAGTTCCTTCCCCAGGCAGTGGGGCCAGGATTTGGTAGCTGGTGCTGAGAGAAAACCCTTGATTGTATTCTTGCCCTGGGATTATACCAGTGGCAACTGTCACTCAATGGGACAGTGATTCTCCTGT
32621	SNORA31	SNORA	small_nucleolar_RNA,_H/ACA_box_31	[chr13:45911605-45911754:strand=-]	RefSeq	NR_002967		TAAGGGTGTTCTGCATCCACTGATAGACCTTGAACAATTTACTGTTGTTCTTTTGGTTTGCACTAGGATGCAAAAGAAAGAAATCCCTGCGCTTTCTGTCTGTCTTTGTGGCGGCCCAGATTGAATTGGGGAATACATCTTTAGCCTGGA
32622	SNORA32	SNORA	small_nucleolar_RNA,_H/ACA_box_32	[chr11:93464135-93464275:strand=-]	RefSeq	NR_003032		AAGGGTGTAATGGTCATTACCAAGGCTTTTAGAATGCAGTTTCTCATTTGCTGTGGACATGACCATAAAAAAATTTCCCAGTAGGTTTTCTATCTGCTACTTTGCTAGCAATCAGCTTATTGGGAACAGTTGATTAACTGT
32623	SNORA33	SNORA	small_nucleolar_RNA,_H/ACA_box_33	[chr6:133138348-133138500:strand=+]	RefSeq	NR_002436		TGTAATTTACAAGCCAGCCAATGAATCTGCTTACCTGATTGTGTTTGTGCAGACATACTTTAAAAACTGGCAATAGTAAAGCCATGTTACGAGCCTTAAGGACATTGAAGTCGTTAAGGTCCCTGAGAATGGCTATAACAAATCTTAGTGATG
32624	SNORA34	SNORA	small_nucleolar_RNA,_H/ACA_box_34	[chr12:49048155-49048323:strand=-]	RefSeq	NR_002968	[HGNC=35284]	GTGAGCCTTGGGTAGAATTCCAGTGGCCCTGACTGAAGACCAGCAGTTGTACTGTGGCTGTTGGTTTCAAGCAGAGGCCTAAAGGACTGTCTTCCTGTGGTCTGTTGGCTGTTCTGGGACCTCAGTAGGGAATGGCTATTTCATTTGGAAGAAACAACCTACAGCTCAC
32625	SNORA35	SNORA	small_nucleolar_RNA,_H/ACA_box_35	[chrX:113865249-113865396:strand=+]	RefSeq	NR_002993		CTGCTGTCTACAGCACTGCCAAGTGACCCATTGGGCTCCATCTTGACCAACTGGGCATCAAGCGGTGCAAAAGCAAATCCCTCTCAAAGCTGGGAGAGTCACACCGTGGGCTACTCCTGCATGCAGCTGGGTACATATCTCCTGGGTC
32628	SNORA36A	SNORA	small_nucleolar_RNA,_H/ACA_box_36A	[chrX:153996793-153996944:strand=+]	RefSeq	NR_002969		GAAAGATGCTTTCCAAAGTGTTGAGTTCAGTCCAGGGCAGCTTCCCTGTTCTGTTAATTAAACTTTGGGACATTAAAATGGGCTAAGGGAGATGATTGGGTAGAAAGTATTATTCTATTCATTTGCCTCCCAGCCTACAAAAATGCCTGCTT
32629	SNORA36B	SNORA	small_nucleolar_RNA,_H/ACA_box_36B	[chr1:220373870-220374028:strand-]	RefSeq	NR_002994	[HGNC=35370]	TGCTGCAAAATTCCAAAGTGTTAAGTTCAGTTCAGGGTAGCTTCCCTGCTCTGTTAATTAAACTTTGGAACATTGAAACTGGCTAGGGAAAATGATTGGATAGAAACTATTATTCTATTCATTTATCCCCAGCCTACAAAATGAAAAAAGGTACAATAA
33616	SNORA36C	SNORA	small_nucleolar_RNA,_H/ACA_box_36C_(retrotransposed)	[chr2:69747165-69747316:strand=-]	RefSeq	NR_003705		AATAAGACTCTTCCAAAGTGTTGAGTTCAGTCCAGGGCAGCTTCCCTGTTCTGTTAATTAAACTTTGGGACATTGAAATGGGCTAGGGGAGATGATTGGGTAGAAAGCATTATTTTATTCATTTGCCTCCCAGCCTACAAAAATGCCTGCTT
32630	SNORA37	SNORA	small_nucleolar_RNA,_H/ACA_box_37	[chr18:51748644-51748792:strand=-]	RefSeq	NR_002970		AAAGTTATTGTGAGCACTTTCACAGGTCCTCCCTCAGGCTGTGGGGCCAGGATTTGGTAGCTGGTGCTGAGAGAAAACCTTTGTTGGCATCCTTGCCCTGGGACTGTGCCAGTGGCAGCTGTCATTCAATGGGACAATTTCTTCTGATT
32631	SNORA38	SNORA	small_nucleolar_RNA,_H/ACA_box_38	[chr6:31590846-31590997:strand=+]	RefSeq	NR_002971		ACACCAGTTATCCTCCTACAAAGGCGTGTCTGTGGTTCCCTGTCTTTGGACACGTAAGAATTGGAGGAAAATAAATGTGGATTTGGGAAACTTTGAGGCCAGCTTGCTTCTTGCAGGCTCATGATCAACCAATCTCACATAAAAGTATTGAA
33617	SNORA38B	SNORA	small_nucleolar_RNA,_H/ACA_box_38B_(retrotransposed)	[chr17:65736775-65736925:strand=+]	RefSeq	NR_003706		AATGTATTTACCCTCCTACAAAGGCATGTCTATAGTTCCTTGTCTTTGGACATGTAAGAATTGGAGGCAAAGAAATGTGGACTTGGAGAAATCTGGGGCCAGCTTGCTCTCCGCAGGCTCAAGATCAACCATCCCACATAGAAGCAGTAAA
32632	SNORA39	SNORA	small_nucleolar_RNA,_H/ACA_box_39	[chr20:37076716-37076871:strand=+]	RefSeq	NR_002972		CTCTTTTCTGCGCCTGCATTCGTAAGTGATCACGGGCTGCCCGTGTCCTGGTCATTGGTAGTGCAGGCAGAGGAAATGCGGGAAAGGTTGCTGTGTTTGGAGGGTCCACATCTTCACCCTCCTGTCCCAGGAGCTTTCCTACACTCCTCCTTCTCA
32587	SNORA4	SNORA	small_nucleolar_RNA,_H/ACA_box_4	[chr3:186505392-186505548:strand=+]	RefSeq	NR_002588		TTTAAAAATCTACCAAAAGTTAGCTTTTTGGGGGGCAGGTTTTTAAGTAACCTTTGCCAACTTGGGCTATTTGGAAGAGTAAAAGACCACACTCCACAGTGGGCTATACCACTTAGTATAGTTCGCTACTATTTTGTGGCCTACATGACAGGTGTCA
32633	SNORA40	SNORA	small_nucleolar_RNA,_H/ACA_box_40	[chr11:93468266-93468412:strand=-]	RefSeq	NR_002973		ATTTTGGGACTGCACTTATGTATGTTTTTGTTTAACGTGGACAAAGACTTACAGATAGGTGCAAAAAATAAATCCTCTTTTGCAACCCAGAACTCATTGTTCAGTATGAGTTTTGATACATATAAGAAGGGATATTATGATACCTGA
32634	SNORA41	SNORA	small_nucleolar_RNA,_H/ACA_box_41	[chr2:207026942-207027093:strand=+]	RefSeq	NR_002590		GTACAGGTTCTTCCACAGCTACTGGTCTGCAGCTGTTCTTATGGTAGCAGTTGTGGCATTCCTCTGTGGGAAAGAAACTGTTAACACAAACACCTCTTTCTTAGCAAAACAGAAAGTGGGTATATATGTGTGACAGACACAAGATGTATCTG
32635	SNORA42	SNORA	small_nucleolar_RNA,_H/ACA_box_42	[chr1:155889690-155889843:strand=-]	RefSeq	NR_002974		AATGAGAGCATGGTAATGGATTTATGGTGGGTCCTTCTCTGTGGGCCTCTCATAGTGTACCCATGCCATAGCAAATGGCAGCCTCGAACCATTGCCCAGTCCCCTTACCTGTGGGCTGTGAGCACTGAAGGGGGTTGCACAGTGTGTAACAAAA
32636	SNORA43	SNORA	small_nucleolar_RNA,_H/ACA_box_43	[chr9:139620546-139620701:strand=-]	RefSeq	NR_002975		CCCTGCGGATGCTGTCCTGGACCTGTTGGCACCACAGACAGTTGCTCTGCTGTGCCTGTGGCCTCGGGGCAAAGAGAAAGTGGCGATTTCTACACTCAGTGCTCGGGAACCAGTGGGCACTGAGAATGGTTTATGGCCTGACATTACTTGCAACCA
32637	SNORA44	SNORA	small_nucleolar_RNA,_H/ACA_box_44	[chr1:28906883-28907034:strand=-]	RefSeq	NR_002976		TGGGACAGAACAGCATGTTTCCAAGGGCTGTGGCTGGTCATAGCCATGGGATCTCCAACTGCATGCAAGAGCAACCTGGAAAGACTTTGACAGCGCAGGTCAGTACAATACCTGCAAGCTGCCACTCAGCTTTCCTATAATGTTTCAGGACC
32638	SNORA45	SNORA	small_nucleolar_RNA,_H/ACA_box_45	[chr11:8706976-8707126:strand=+]	RefSeq	NR_002977		CTTATGCTTTGCCGAGACTAGAGTCACATCCTGACACAACTCTTGTCCTGGTGTGCTAGAGTACTCGAAGAGAATCTACTGGTCTTGATTCACTGGTGGGGGCAGTCGGTGCCCCCGTTAGTGCCCAGATCAGAAACATACATACCCTGCC
32639	SNORA46	SNORA	small_nucleolar_RNA,_H/ACA_box_46	[chr16:58582393-58582547:strand=-]	RefSeq	NR_002978		CTTAGGAACCAGCACTATATTTAAACCTGTGGATGGGAATATTCCCCATTCTTGGTTACGCTGTAGTGCAAAAGAATTCCTGGCTCTCTGTTGCACAGCTGACTTGTGCCATTCTGCTGTTGCTGTATAGAGTTAAGGAACATGGCTCTATTTCG
32640	SNORA47	SNORA	small_nucleolar_RNA,_H/ACA_box_47	[chr5:76376249-76376406:strand=-]	RefSeq	NR_003014		CCGCATGATGTGGAGGACTGAGAAGGTGAGGCAGTTTTGCCCCGTGCTGCCTTCCACCGGTTAAGACCTCCAAAATCGAAGGGCTGCCCAGGCAGAGGATGTCCCCTTGCCACCCTTGGAGGGGCAGCGCTGTGCTGGCCGACATTTGTGATGCAGCC
32641	SNORA48	SNORA	small_nucleolar_RNA,_H/ACA_box_48	[chr17:7478021-7478175:strand=+]	RefSeq	NR_002918		CATTGTGGACTGTCCCTGACCTGGGTAGAGTGGCATCTGGTTGGTGATGCCCATCTCATATCAGCCAGGGACAAAGCAACTCCTTGTTCATCCCAGCTTGGCTTTTGATCCGTGCCCATGCCTGGTTCATGCCTTGGACACATAGGTTTCCTTTA
32642	SNORA49	SNORA	small_nucleolar_RNA,_H/ACA_box_49	[chr12:132515759-132515915:strand=+]	RefSeq	NR_002979		GTTTTTCCTGCTTCCTCAGCCTTACTCCAGGGACTTTTTGTTGCCTGTAAAGTGCTCTGGCATTGCCTGAGGATAGATGAGAAAGCACATATCCCTCCCCAGTAAGACGCTGTTTTCTTTTGGGGCCTACAAGTTGAGCTGACAGTAAATGCAAGGT
32643	SNORA50	SNORA	small_nucleolar_RNA,_H/ACA_box_50	[chr16:58593690-58593845:strand=-]	RefSeq	NR_002980		CTTGAGACATAAGCACTGCCTTTGAACCTGATGTGTCTTGTTTGTAGCTTCACGGGCCAAGCAACAGTGCTAGAGCATAACGACTTGTTATAACTGGGGCTCTTCAGCTCTCAACTGAACTGCTCTTTTAAAAACAAGGTACATTTAAGTTACTCC
32644	SNORA51	SNORA	small_nucleolar_RNA,_H/ACA_box_51	[chr20:2635703-2635854:strand=+]	RefSeq	NR_002981		GCTGGGTGTAGGCCTCCTGGTGCTTACCACAGGCTGTGTTCTTACACTGACTGTATAGAAAGAGGAGGTAGAGTAAACCTACCCCATATACACCTCAGCTCAGGCCCTGTGCCTGGTCTGTATTGTGAATGGGGGAACATAGAATTGAGGAA
32645	SNORA52	SNORA	small_nucleolar_RNA,_H/ACA_box_52	[chr11:811671-811824:strand=+]	RefSeq	NR_002585		TTTGTTTTCATGGTCCATCCTAATCCCTGCCGGTCCATCTGTGGCCTGCCAGGTTTCGCTTGTGGACCAGAGCACCCTAGAAGCCTCACCCGAGGAGTGAGCAGGGCTCCAGTGGGCTCACGTCATGGGCACTTCTAGACACTCTCAGGAGCAG
32646	SNORA53	SNORA	small_nucleolar_RNA,_H/ACA_box_53	[chr12:98993403-98993672:strand=+]	RefSeq	NR_003015		CCATGACCACAACATGCTTCCTTAGATCCACCTTTGTGGATGAATCTTGAACTGAGTTCCACTTGTAAACTTCTTGTTTCTTGTGGTTCCAGTAGTCAAAGAAACATCCAGCAACTTTTTTGGTTGTATAGTCAAAGGTGCTTGAGTCATTGGCATGTAAGAGAAATATACCTGCATGTTAGTCTAACGTTCTGATAGAAATGACATGCATTTATGCTGCCATTTGTTACTATCAGGACTCGACTCGTGTGCGGACATTTCTGTTAATAA
32647	SNORA54	SNORA	small_nucleolar_RNA,_H/ACA_box_54	[chr11:2984991-2985133:strand=-]	RefSeq	NR_002982		TTCTCCCAGGGAGCACTGTTCGTAACCCGTTAGCCTGGCTGTAGCTAATGGGTTCCATTCCGGTGCAATAGCATTTCCAGCGACACATGACTGACTGACTGGTGGCTTTCAGTTTCAGGTCTTGGAGACAAATGCTGCATGAC
32649	SNORA55	SNORA	small_nucleolar_RNA,_H/ACA_box_55	[chr1:40033036-40033192:strand=-]	RefSeq	NR_002983		TGCCAACTCAGAGCACCTGAATCTTTCCCATTCCTTGCTGCCTCGTGCCGGTGTGGGGACAGATGGTGCTACAGAATGAGCAGAGGAAATCCAGACAGGTTGTTTTCCATTTGTCTTGGGGCCTGTCTCTACAGCTCTGCCACATTTTCTCCTTGAG
32650	SNORA56	SNORA	small_nucleolar_RNA,_H/ACA_box_56	[chrX:154003263-154003411:strand=+]	RefSeq	NR_002984		TGGGCCTGCACGGCAGACAGTTATCCCTTTCTAGTCTGGCTCGTGGGACTCTAGAGGGAGTCAGTCTGCAACAGTAAGTGGTGAGTTCTTCTGTCCAGCGTCAGTATTTTGATGGTGGCTTTAGACTTGCCAGATAACACTACATAACA
32651	SNORA57	SNORA	small_nucleolar_RNA,_H/ACA_box_57	[chr11:62432884-62433052:strand=+]	RefSeq	NR_004390		GTCTCAGGACCCTCCTTTTCTTGGCGGGGATCGGGCTTGTGGTGCCGCTCCCCGTAATGTACGGAGGAAGAGGGAAAGGGCTCTGGCCCCCTCGGCGTCATGTCTTCGGTGCTGGCGGCTTCCCATCCGCTGGTTCTATCCTCAAACGCCGGGACACCGGGAATCTCGG
32652	SNORA58	SNORA	small_nucleolar_RNA,_H/ACA_box_58	[chr3:131197931-131198087:strand=-]	RefSeq	NR_002985		TTAATTTGGAGGGCATACTCGTAGACCTTGCCTGACTGTGCTCATGTCCAGGCAGGGGGGACAGTGTATGCAAGAATAATTTGGAGTTCCTGCCAGCTCTAACCAGCTTCATCAGTGGCTGGATAAATTGCAGGACTCTAAACATTTCCCTGAAGAA
32653	SNORA59A	SNORA	small_nucleolar_RNA,_H/ACA_box_59A	[chr1:12567290-12567461:strand=+chr17:19460863-19461034:strand=+]	RefSeq	NR_003025	[HGNC=32658]	ATAAAAGTGGGCCCAGGGTATGTTCACGGGGCGATGCTGCCCTCCCAGCTGGCCCATGGGTGACCCTGGGAACATTAACTGCCTCACAACGTTTGTGCCTCAGTTACCCGTAGATGTAGTGAGGGTAACAATACTTACTCTCGTTGGTGATAAGGAACAGCTAACACAACAC
32588	SNORA5A	SNORA	small_nucleolar_RNA,_H/ACA_box_5A	[chr7:45143938-45144091:strand=-]	RefSeq	NR_002919		TGCAGATGCCTGCAGCCGTGTCAAATTCAGTACCTGTCCTATGCATGGTAGGCACTGGCCCAGAAGGCTGCCACAGAAACACTGTGACTCATGGGCCCTGTTCCTGTGTCCCAGGCTCAGGGATAAATTTGGTTACAGACATCAAATATCTAGA
32589	SNORA5B	SNORA	small_nucleolar_RNA,_H/ACA_box_5B	[chr7:45145557-45145708:strand=-]	RefSeq	NR_002990		GCAGGTGCTTGGCAGCCATGTCAAATTCAGTGCCTGCCCTGTCTATGGTAGGCACTGGCCCAGAAGACTGCCACAGAAACAGTGACTCACAGGCCCTGTTACTGTGTCCCAGGCTCAGGGATAAATTTGGTTACAGACACCAAGCGTCTAGG
32590	SNORA5C	SNORA	small_nucleolar_RNA,_H/ACA_box_5C	[chr7:45144495-45144651:strand=-]	RefSeq	NR_002991		GCTGTAGCCCTGCAGTCAAGTCAAATTCAGTGCCCGTTTCTGTCATAGCGGGGGCTGGCCCAGATGGCTGCCACAGCAAGCTCCACAGCTCATGGGCCCTGGGTCACCTACCCTGGGACCTGGGGATAAGTTTGGCTGTGGACAGTGCTCCAGGTCC
32591	SNORA6	SNORA	small_nucleolar_RNA,_H/ACA_box_6	[chr3:39449872-39450040:strand=+]	RefSeq	NR_002325		GAATCTAGGCTGCACACTATTAAAGCTCAGGGTGGAGGCCAGTCTTGGCTCATGAACTTCTGAGTGTCGGAAGTGTGCTATATCAATGGCAGGATTTTCGCTAACACCAGTAGAGCTTGCCTCTATGACTGGAGTTTGGTAGTACTCGCTGCCACATAGAGTAAACTTG
32654	SNORA60	SNORA	small_nucleolar_RNA,_H/ACA_box_60	[chr20:37078002-37078157:strand=+]	RefSeq	NR_002986		CCCTTGTATACACCTGCATTCAAAAATGATCACGGGCTGCCTGTGCTCTGGTCATCAATAACGCAGGGAGAGGAATTGCTGAAAGCCGTTTCCCGTGTTTGGAGGGTTCACACCTGTCCCTTTCAAATGCTGGCGCTTTCACACACTCCTTCTCTC
32655	SNORA61	SNORA	small_nucleolar_RNA,_H/ACA_box_61	[chr1:28906266-28906415:strand=-]	RefSeq	NR_002987		GATCAGCTTAATCCTCCTGATCCCTTTCCCATCGGATCTGAACACTGGTCTTGGTGGTCGTAAAAGGAGGAAAAGTAATAGTGAAGCTGGCCTAAATGTTGTAATCTGGTATATGGCATGTGGGCTAGTTTCAGACAGGTTTCAGAGATG
10107	SNORA62	SNORA	small_nucleolar_RNA,_H/ACA_box_62	[chr3:39452535-39452708:strand=+]	RefSeq	NR_002324		AAAACATTCCTGTGCACATTGTTAGAGCTTGGAGTTGAGGCTACTGACTGGCCGATGAACTCGCAAGTGTAGGTAGTGTGCTACATGAGGGGCAAGTTTTCGCTAACACCACAAGGGTCTCTGGCCCAATGAGTGGAGTTTGATAGTAATTCTTGCTACAAGTATAACATTACT
10106	SNORA63	SNORA	small_nucleolar_RNA,_H/ACA_box_63	[chr3:186505078-186505232:strand=+]	RefSeq	NR_002586		GATTTCCACTAAAGCAGGATTCAGACTACAATATAGCTGCTAAGTGCTGTGTTGTCGTTCCCCCTGCTTAAAATAAAGTTGTTTCTTAACTATACCTGTCTGCTATTCTCCTGTAGCAGCCAGGGACGCTTGGTCTCATACATGTTGATTAAAAT
10221	SNORA64	SNORA	small_nucleolar_RNA,_H/ACA_box_64	[chr16:2012964-2013117:strand=-]	RefSeq	NR_002326		GCTTGCCGGGACTCTCTCGGCTCTGCATAGTTGCACTTGGCTTCACCCGTGTGACTTTCGTAACGGGGAGAGAGAGAAAAGATCTCCTCAGGACCTCGGATGGGCCTTACTGTGGCCTCTCTTTCCTTGAGGGGTGCAACAGGCCCTGGGCGGT
10222	SNORA65	SNORA	small_nucleolar_RNA,_H/ACA_box_65	[chr9:130210770-130210926:strand=-]	RefSeq	NR_002449		GGTTTTGCCCTCAGCCACCCGCCACTGCACCTGACCAGGTCTCTGTTGGCTGGTGCAATCCAGTGGTGAGCTGATAGTAAACCCCAGCTTAGGAAACAGGGTTGTTCTTCATGTGGATGACTCTGTGCCGAAAGCATGGGAACAGCCTAGAAATGAA
10223	SNORA66	SNORA	small_nucleolar_RNA,_H/ACA_box_66	[chr1:93306266-93306418:strand=+]	RefSeq	NR_002444		TGGTGTAATTGTGCAAACTCGATCACTAGCTCTGCGTGATGTGGCAGAAGCGAAGGGAACCAGGTTTGCAAAAGTAACTGTGGTGATGGAAATGTGTTAGCCTCAGACACTACTGAGGTGGTTCTTTCTATCCTAGTACAGTCTAAGTACTGG
10224	SNORA67	SNORA	small_nucleolar_RNA,_H/ACA_box_67	[chr17:7481263-7481419:strand=+]	RefSeq	NR_002912		AGAAGGGAGGATCCAAGGTGATTCCCTCTCCAAGGGGACATCAGTGCCTCTCAGGAAAGTAGCAGCTTGGAATAGAATCTGGCATGCCTAAGGCCTTTGGGGAACTGGGATGCTTATTTCCTCTGCCTTCCTTGGCTGCCCACATGGATGCCTAAGT
10225	SNORA68	SNORA	small_nucleolar_RNA,_H/ACA_box_68	[chr19:17973387-17973539:strand=+]	RefSeq	NR_000012		CACCTCCCTGATTGCACCTAAACCCAAGAATCACTGTTTCTTATAGCGGTGGTTTAAACAGAGGTGCAAACAGCAAGCGGATCTTGTCGCCTTTGGGGGGCTGTGGCCGTGCCCCTCAAAGTGAATTTGGAGGTTCCACAACTCTAGTGGCCA
10226	SNORA69	SNORA	small_nucleolar_RNA,_H/ACA_box_69	[chrX:118921306-118921457:strand=-]	RefSeq	NR_002584		AATGTTTTTGAAAGCAGGTTGCAATTACAGTGCTTCATTTTGTGGAAGTACTGCCATTATCCTGCTGAAAGAAAAGCCGTGTTAATCATTTTTGATTTTGCCTTTATGAGGGTAAAATCATGACAGATTGACATGGACAATTCTGGGATTGC
10231	SNORA70	SNORA	small_nucleolar_RNA,_H/ACA_box_70	[chrX:153628612-153628766:strand=+]	RefSeq	NR_000011		TTGGGATGCTCCGCAGCCAATTAAGCCGACTGAGTTCCTTTCCTCATGGGGACCCAGTGTGCGATGGCTGCACACAGCAGCTTCCTTGGTAGTGTACGCAGCCTGTTGGTTGTATGGGTTGCTCTAAGGGACCTTGGAGACAGGCCTTTCAGGTG
33618	SNORA70B	SNORA	small_nucleolar_RNA,_H/ACA_box_70B_(retrotransposed)	[chr2:61644369-61644523:strand=-]	RefSeq	NR_003707		TACGGAGGTCCTGCAGCCAATTAAGCTGACTGAATTCCTTTCCTTATGGGGGTCCAGTGTGCAATGGCTGTAAACAGCAGCTTCCTTGGTAGTGTATGCGGCCTGTTTGTTGTATAGGTTGCTCTAAGGGACCTTGGAGACAGGCCTTTCAGATG
33619	SNORA70C	SNORA	small_nucleolar_RNA,_H/ACA_box_70C_(retrotransposed)	[chr9:119943335-119943490:strand=-]	RefSeq	NR_003708		CTCCAGATCATCTGCAGCCAATTAAGCCAACTGGGTTCCTTTCCTCATGGGGGCCCATTGTGCAATGGCTGCAAACAGCAGCTTTCTTGGTAGTGTATGCAGCCTGTTTGTTGTATGGGTTGCTTTAAGGGACCATGGAAACAGGCCTTTCAGATG
34356	SNORA70D	SNORA	small_nucleolar_RNA,_H/ACA_box_70D_(retrotransposed)	[chr16:71732460-71732614:strand=-]	RefSeq	NR_033337		TGTAAATCCTCTGCAGACAGTTAAGCCAACTGAGTTCCTTTCCTCAGGGAGGCCCAGTGTACAATGGCTGCCCACAGCAGCTTCCTTGGTAGCGTACTCAGCCTGTTTCTTGTATGGGTTGCTCTAAGGGACCTTAGAGACAGGCCTTTCAGATG
34357	SNORA70E	SNORA	small_nucleolar_RNA,_H/ACA_box_70E_(retrotransposed)	[chr11:82752496-82752650:strand=-]	RefSeq	NR_033347		ACTGATTTTTCTGCAACCAATTAAGCCGACCTAGTTCCTTTCCTCTTTGGGGCCTGGTGTTCAATAGCTGCAAACAGCAGCTTCCTTGGTAGTGTATGCAGCCTGTTTCTTGTATGGGTTGCTCTAAAGGACCTTGGAGACAGCCCTTTCTAATA
34358	SNORA70F	SNORA	small_nucleolar_RNA,_H/ACA_box_70F_(retrotransposed)	[chr2:165544143-165544297:strand=-]	RefSeq	NR_033309		GTCATTACCTCTGCAGTCAATTAAGTGTACTGAGTTCCTTTCCTTATGGGGGCCCAGTGTGCAATGGCTGCAAACAGCAGCTTCCTTGGTGGTGTATGCAGCCTGTTTCCTCTATAGGTTGCTCTAAGGGACCTTGATAATAGGCCTTTCAGATG
34359	SNORA70G	SNORA	small_nucleolar_RNA,_H/ACA_box_70G_(retrotransposed)	[chr12:69021004-69021165:strand=-]	RefSeq	NR_033335		AAACACCCTGCTGCAGCCTATTAAGCCAACTGAGTTCCTTTCCTCATGGGGGGGCCCAGTGTGCAATGGCTGCAAACAGCAGCTTCCTTGGTAGTGTATGCAGCCTGTGTGTTGTATTGTATGGGTTGCTCTAAGGGACCCTGGAGACAGTCCTTTCAGATG
10232	SNORA71A	SNORA	small_nucleolar_RNA,_H/ACA_box_71A	[chr20:37055939-37056096:strand=-]	RefSeq	NR_002911		TCTGTTTCTGCTCCTGCATCCGAAAGTGATCATAGGCTGCCTGTGCCTAGGTCATTGATAGTGCAGGGAGAGGAACGCTGAAAGAGGTTGTCCCCGTGTTTGGAGGGTCCACCCTATCCCATCCGAACCCTGAAGCTTTCACACAACTCCTGTTGCTC
10233	SNORA71B	SNORA	small_nucleolar_RNA,_H/ACA_box_71B	[chr20:37053833-37053990:strand=-]	RefSeq	NR_002910		CCCTATTTTGTCCCTGTATTCGAAAGTGATCGTGGGCTGCCTTTGCCCTGGTCATTGATAGTGCAGGGAGAGGAATCAATGAAAGCGCTTCCCCGTGTTTGAAGGGTCCACTCCTATCCCTTCCAAACTCTGGAGCTTTCGTACATGCCTTTATTCTC
32656	SNORA71C	SNORA	small_nucleolar_RNA,_H/ACA_box_71C	[chr20:37058300-37058457:strand=-]	RefSeq	NR_003017		GCCCTTTCTGCCCCTGCATTCGAAAGTGATCATGAGCTGCCCGTGCCCTGGTCATTGGTAGTGCAGGGAGAGGAACTGCCGAGAGCACTTCCCCGTGTTTGGAGGGTCCACTCCTGTCTCTTCCAAACCCTGGAGCTTTCCCACACCTCCTCCCTCCC
32657	SNORA71D	SNORA	small_nucleolar_RNA,_H/ACA_box_71D	[chr20:37062495-37062652:strand=-]	RefSeq	NR_003018		CCCTTTTTTGCACCTGTATTCGAAAGTGATCGTGGGCTGCCTGTGCCCTGGTCATTGATAGTGCAGGGAAAGAAATCGCGGAAAGTGCTTCCCCGTGTTTGGAGGGTCCGCTCCTGTCCCTTTCAAACTCTGGAGCTTTCTCACACCTCCTTCTCACC
10234	SNORA72	SNORA	small_nucleolar_RNA,_H/ACA_box_72	[chr8:99054304-99054455:strand=-]	RefSeq	NR_002581		TCATAGAATACTGCGAATATTCTCGCTGTTCTGATTTTGTAATAGTCAGGACAGGCTAAACATTCGCTATATTAAGACCATGCATGTGTCCCCAAACCTAGTTCTTTCCCTAGGTCTGGTTTTATAAATGCTGGTGATAAACCAATTTTATT
10115	SNORA73A	SNORA	small_nucleolar_RNA,_H/ACA_box_73A	[chr1:28833867-28834093:strand=+]	RefSeq	NR_002907		ACACTGATTGTCCAACGTGGATACACCCGGGAGGTCACTCTCCCCGGGCTCTGTCCAAGTGGCGTAGGGGAGCATAGGGCTCTGCCCCATGATGTACAAGTCCCTTTCCACAACGTTGGAAATAAAGCTGGGCCTCGTGTCTGCGCCTGCATATTCCTACAGCTTCCCAGAGTCCTGTCGACAATTACTGGGGAGACAAACCATGCAGGAAACAGCCTTCTAGAGCA
10116	SNORA73B	SNORA	small_nucleolar_RNA,_H/ACA_box_73B	[chr1:28835060-28835284:strand=+]	RefSeq	NR_004406	[HGNC=10102]	TAATGAGCATTCCAACGTGGATACCCTGGGAGGTCACTCTCCCCAGGCTCTGTCCAAGTGGCATAGGGGAGCTTAGGGCTCTGCCCCATGATGTACAGTCCCTTTCCACAACGTTGAAGATGAAGCTGGGCCTCGTGTCTGCGCCTGCATATTCCTACAGCTTCCCAGAGTCCTGTGGACAATGACTGGGGAGACAAACCATGCAGGAAACATATCTAGTATACT
10119	SNORA74A	SNORA	small_nucleolar_RNA,_H/ACA_box_74A	[chr5:138614459-138614678:strand=+]	RefSeq	NR_002915		TTCAGGAATCATCCAGCGGTTGTCAGCTATCCAGGCTCATGTGGTGCCTGTGATGGTGTTACACTGTTGGAAGAGCAAACACTGTCTTTATTGAGGTTTGGCTCCAAGCACTGTTTTGGTGTTGTAGCTGAGTACCTTTGGGCAGTGTTTTGCACCTCTGAGAGTGGAATGACTCCTGTGGAGTTGATCCTAGTCTGGGTGCAAACAATTTTTTTCTGTT
32660	SNORA74B	SNORA	small_nucleolar_RNA,_H/ACA_box_74B	[chr5:172447719-172447942:strand=+]	RefSeq	NR_002988		AGCAGGTTTCTTTCCAGCAGTAGTCAGCCATCCGGACAGAACCGTTCCTGTGATGGTGTTACACTGCTGGGAGAGGAATGTCTTGTCTTCATCCGGTTGCCTGCGCCACTGTTCTGGTGGCGTCTGGCACTGGTGCAAGACAGAGCTGTGCTTCCCCGAGAGTGTGCTAAGCATTCACTTTGGCTGCTTAGTTCTAGTCTGGGAGCAGACAGAGAAAACAAAAT
32661	SNORA75	SNORA	small_nucleolar_RNA,_H/ACA_box_75	[chr2:232320501-232320657:strand=-]	RefSeq	NR_002921		AGTCTAATGTGTCTTCTCATTGAGCTCCTTTCTGTCTATCAGTGGCAGTTTATGGATTCGCACGAGAAGAAGAGAGAATTCACAGAACTAGCATTATTTTACCTTCTGTCTTTACAGAGGTATATTTAGCTGTATTGTGAGACATTCTGGGGTTCAA
32662	SNORA76	SNORA	small_nucleolar_RNA,_H/ACA_box_76	[chr17:62223689-62223841:strand=+]	RefSeq	NR_002995		CGTTGGCGACGCGCTGTCTTTGAGCCCCCGCCGAGCTTCCTCGTGGCGCCGGGGGTCAATCTGCAGCGCTAGAGCATGTGCTTGCGCATAACTGGGGCCGCCTGGCCTCCCGCGGGCGGCCTTTTTAACCGCGAGCGACAAGAAGTAACCTGA
32663	SNORA77	SNORA	small_nucleolar_RNA,_H/ACA_box_77	[chr1:203698699-203698843:strand=+]	RefSeq	NR_003019		AAAGTGGATTGCAGACTCACTATGCACCTGACTGTACTTCCAGGCAGGTGCTTTTTCTGTCTGCCAGAGAAACATTCCAGGGTGCTGTGGCTGCCTCACCTATCCAGGGCGATGCAGCTCCCTGGGGACACAGGTGCTTCCTGGG
32664	SNORA78	SNORA	small_nucleolar_RNA,_H/ACA_box_78	[chr16:2015175-2015321:strand=+]	RefSeq	NR_003020		CGAGACCGGCGTTGGTTGAAAATCGCCCCCGGCTTTGGCCGTGGCCGCGGGTGAGATTCGGCGCCCAGAGCCCCCGGGGGCCTCAGCTCACCGCGCGCTGCCCCATGTGCGGCGGTGAAACCCAGGCCCCGACAGGCGCTGCCGCCT
32665	SNORA79	SNORA	small_nucleolar_RNA,_H/ACA_box_79	[chr14:81669029-81669188:strand=-]	RefSeq	NR_003021		TATTCTTTTTTGATGACTGTTCTTCCTGTTGCCTTCAGACCTGGCATTAGGATTTTAGGTCATCATAAATTAAAATTTGATTTTCTTCACTCAGAGAATATTAGGATAATGGAGTTATCTGTTCTCTGAAATTTGCGGAATCAAACATGTAATTCCTTTT
32592	SNORA7A	SNORA	small_nucleolar_RNA,_H/ACA_box_7A	[chr3:12881801-12881959:strand=-]	RefSeq	NR_002582		GGTGACCCTTGACCTCCTGGGATCGCATCTGGAGAGTGCCTAGTATTCTGCCAGCTTCGGAAAGGGAGGGAAAGCAAGCCTGGCAGAGGCACCCATTCCATTCCCAGCTTGCTCCGTAGCTGGCGATTGGAAGACACTCTGCGACAGTGTTCAGTCCCT
32593	SNORA7B	SNORA	small_nucleolar_RNA,_H/ACA_box_7B	[chr3:129116043-129116201:strand=-]	RefSeq	NR_002992		GGTGACCCTTGACCTCCTGGGATCGCATCTGGAGACTGCCTAGTATTCTGCCAGCTTCGGAAAGGGAGGGAAAGCAAGCCTGGCAGAGGCACCCATTCCATTCCCAGCTTGCTCCGTAGCTGGTGATTGGAAGACACTCTGCGACAGTGTTCAGTCCCT
32596	SNORA8	SNORA	small_nucleolar_RNA,_H/ACA_box_8	[chr11:93465517-93465675:strand=-]	RefSeq	NR_002920		CAGTCATAATTGCACTGCATGGTATCTGCACTCAGCAGTTTACACCTGCTAGGGTGTTCAAAGGTCAGTGCTATAGAAATTCAGTATCTGGCATCGTTGGTTTTCTTGGCTTTGTGCTTGTTAAACCTGGTATTTCTACTGATACAGTATTTGTGTAGG
32666	SNORA80	SNORA	small_nucleolar_RNA,_H/ACA_box_80	[chr21:33749486-33749641:strand=-]	RefSeq	NR_002996		AGGTGCTTATGCATGGGTTTGGATTTATGATGGGCCCGTCCCCCTGGACCTCTCATAGTACCCCATGCCAGAGCAAACTGTAGCCCTGAACCATTGCCTGGCCTCTGTTCCCGTAGGCTGCTGGCACTGAAGTGGGTTGCACAATAGATAAAGAAA
34355	SNORA80B	SNORA	small_nucleolar_RNA,_H/ACA_box_80B	[chr2:10586830-10586985:strand=-]	RefSeq	NR_028374		CAAATTCTATGCATGGGTTTGGATTTATGACAGGCCCGTCACCCTGGGCCTGTCATAGTACCCCATGCCAGAGCAAACTGTGTCCCCGAACCATTGCCTGGCCTCTGTGCCCGTAGGCTGCTGGCACTGAAGTGGGTTGCACAGTGGAAAAGAAGA
32667	SNORA81	SNORA	small_nucleolar_RNA,_H/ACA_box_81	[chr3:186504451-186504651:strand=+]	RefSeq	NR_002989	[HGNC=35314]	TAGACATTATTTTACCTTCTTGTATAAGCACTGTGCTAAAATTGCAGACACTAGGACCATGTCTTGGTTTTTGCAATAATGCTAGCAGAGTACACACAAGAAGAAAAGTAACAGCACTAGATTGTAAAGACTGGGGTGGACCTCTTTCTTAATGTCCAATGTCCTTTGTCTTAAGATTTGGTGCAATATCTCATTAGACCT
33615	SNORA84	SNORA	small_nucleolar_RNA,_H/ACA_box_84	[chr9:95054733-95054885:strand=-]	RefSeq	NR_003704		CTCTGTCCCTGCCCTGTGGTTGCTGGATGCTGTTGTGCATGGACAGCTCTCCAGTGGATTCGATGGGCCATAGCAATCCTGTGATTTATGCATGGAGGCTGCTTCTCCTCAGCAGCTGCCATAGCCCGGTCGCTGGTACATGATTCTTCCTGA
32597	SNORA9	SNORA	small_nucleolar_RNA,_H/ACA_box_9	[chr7:45024967-45025119:strand=-]	RefSeq	NR_002952		TGAATGAGGGTAGCAAGCCTCCAGCGTGCTTGGGTCTGCGGTGACCCTATGCATTCCTTCAGTGCTTGCTAGAACAGTTTTGAAACGGTTTGAGGCCTTGCCCTGCTCCATCCAGAGCAAGGTTATAGAAATTTCAGACAATGACTTCCTCCC
11727	TERC	telomerase_RNA_component	telomerase_RNA_component	[chr3:169482388-169482955:strand=-]	RefSeq	NR_001566		AGCCCGCCCGAGAGAGTGACTCTCACGAGAGCCGCGAGAGTCAGCTTGGCCAATCCGTGCGGTCGGCGGCCGCTCCCTTTATAAGCCGACTCGCCCGGCAGCGCACCGGGTTGCGGAGGGTGGGCCTGGGAGGGGTGGTGGCCATTTTTTGTCTAACCCTAACTGAGAAGGGCGTAGGCGCCGTGCTTTTGCTCCCCGCGCGCTGTTTTTCTCGCTGACTTTCAGCGGGCGGAAAAGCCTCGGCCTGCCGCCTTCCACCGTTCATTCTAGAGCAAACAAAAAATGTCAGCTGCTGGCCCGTTCGCCCCTCCCGGGGACCTGCGGCGGGTCGCCTGCCCAGCCCCCGAACCCCGCCTGGAGGCCGCGGTCGGCCCGGGGCTTCTCCGGAGGCACCCACTG…
12654	VTRNA1-1	vault_RNA	vault_RNA_1-1	[chr5:140090851-140090968:strand=+]	RefSeq	NR_026703		GCAACCTCCGGGCTGGCTTTAGCTCAGCGGTTACTTCGACAGTTCTTTAATTGAAACAAGCAACCTGTCTGGGTTGTTCGAGACCCGCGGGCGCTCTCCAGTCCTTTTACCTCTCTGG
12655	VTRNA1-2	vault_RNA	vault_RNA_1-2	[chr5:140098501-140098608:strand=+]	RefSeq	NR_026704		ATAGCCTCTGGGCTGGCTTTAGCTCAGCGGTTACTTCGAGTACATTGTAACCACCTCTCTGGGTGGTTCGAGACCCGCGGGTGCTTTCCAGCTCTTTTACTGCTGAAG
12656	VTRNA1-3	vault_RNA	vault_RNA_1-3	[chr5:140105734-140105841:strand=+]	RefSeq	NR_026705		GCAACCTCTGGGCTGGCTTTAGCTCAGCGGTTACTTCGCGTGTCATCAAACCACCTCTCTGGGTTGTTCGAGACCCGCGGGCGCTCTCCAGCCCTCTTACTGCTGAAG
37054	VTRNA2-1	vault_RNA	vault_RNA_2-1	[chr5:135416167-135416307:strand=-]	RefSeq	NR_030583		TTCAGTCGCACACTCCTACCCGGGTCGGAGTTAGCTCAAGCGGTTACCTCCTCATGCCGGACTTTCTATCTGTCCATCTCTGTGCTGGGGTTCGAGACCCGCGGGTGCTTACTGACCCTTTTATGCAATAAATTCGGTATA
23027	VTRNA3-1P	vault_RNA_3-1,_pseudogene	vault_RNA_3-1,_pseudogene	[chrX:53489141-53489261:strand=+]	RefSeq	NG_007501		TGCCTCTAGGGGCTGGCTTTAGCTCAGCGGTTACTTCGACAATGCTTTCCATGGTTAGGAAACCAACCTCTCTGGGTGGTTTGAGACCCGTGGGCCCTCTCCAGTCCTTTTGTGGTCGCCA

## Sheet: tRNA
>NAME=	merged entry	Loci	SOURCE	SOURCE-ACCESSION	GENOME=hg19
AlaAGC	merged 3 entries	LOCI=[chr6:58182679-58182751:strand=-; chr6:26682715-26682787:strand=+; chr6:26796006-26796078:strand=-]	UCSC	chr6.tRNA19-AlaAGC	GGGGAATTAGCTCAAGTGGTAGAGCGCTTGCTTAGCATGCAAGAGGtAGTGGGATCGATGCCCACATTCTCCAcca
AlaAGC	merged 2 entries	LOCI=[chr8:67026424-67026496:strand=+; chr2:27274082-27274154:strand=+]	UCSC	chr2.tRNA3-AlaAGC	GGGGGATTAGCTCAAATGGTAGAGCGCTCGCTTAGCATGCGAGAGGtAGCGGGATCGATGCCCGCATCCTCCAcca
AlaAGC	merged 2 entries	LOCI=[chr6:58164628-58164700:strand=-; chr6:26705606-26705678:strand=+]	UCSC	chr6.tRNA22-AlaAGC	GGGGAATTAGCTCAAGCGGTAGAGCGCTTGCTTAGCATGCAAGAGGtAGTGGGATCGATGCCCACATTCTCCAcca
AlaAGC	merged 2 entries	LOCI=[chr6:26773771-26773843:strand=-; chr6:26728256-26728328:strand=+]	UCSC	chr6.tRNA23-AlaAGC	GGGGAATTGGCTCAAGCGGTAGAGCGCTTGCTTAGCATGCAAGAGGtAGCAGGATCGACGCCTGCACTCTCCAcca
AlaAGC	merged 2 entries	LOCI=[chr6:26730737-26730809:strand=+; chr6:26771290-26771362:strand=-]	UCSC	chr6.tRNA24-AlaAGC	GGGGAATTAGCTCAGGCGGTAGAGCGCTCGCTTAGCATGCGAGAGGtAGCGGGATCGACGCCCGCATTCTCCAcca
AlaAGC	merged 2 entries	LOCI=[chr6:28831462-28831533:strand=-; chr6:28806221-28806292:strand=-]	UCSC	chr6.tRNA101-AlaAGC	GGGGGTGTAGCTCAGTGGTAGAGCGCGTGCTTAGCATGCACGAGGcCCCGGGTTCAATCCCCGGCACCTCCAcca
AlaAGC		LOCI=[chr6:58142589-58142661:strand=-]	UCSC	chr6.tRNA94-AlaAGC	GGGGGATTAGCTCAAGCGGTAGAGCGCCTGCTTAGCATGCAAGAGGtAGCAGGATCGATGCCTGCATTCTCCAcca
AlaAGC		LOCI=[chr6:58196623-58196695:strand=-]	UCSC	chr6.tRNA89-AlaAGC	GGGGAATTAGCCCAAGTGGTAGAGCGCTTGCTTAGCATGCAAGAGGtAGTGGGATCGATGCCCACATTCTCCAcca
AlaAGC		LOCI=[chr6:26673590-26673662:strand=+]	UCSC	chr6.tRNA18-AlaAGC	GGGGAATTAGCTCAAGTGGTAGAGCGCTTGCTTAGCATGCAAGAGGtAGTGGGATCAATGCCCACATTCTCCAcca
AlaAGC		LOCI=[chr6:28763741-28763812:strand=-]	UCSC	chr6.tRNA108-AlaAGC	GGGGGTATAGCTCAGTGGTAGAGCGCGTGCTTAGCATGCACGAGGtCCTGGGTTCGATCCCCAGTACCTCCAcca
AlaAGC		LOCI=[chr6:28779849-28779920:strand=-]	UCSC	chr6.tRNA105-AlaAGC	GGGGGTATAGCTCAGCGGTAGAGCGCGTGCTTAGCATGCACGAGGtCCTGGGTTCAATCCCCAATACCTCCAcca
AlaAGC		LOCI=[chr1:150017382-150017452:strand=-]	UCSC	chr1.tRNA87-AlaAGC	GGGGGTGTAGATCAGTGGTAGGGCGCACGCTTAGCATGCATGAGGcCCTGGGTCAATCCCCAGCACCTCCAcca
AlaAGC		LOCI=[chr6:28678366-28678437:strand=+]	UCSC	chr6.tRNA67-AlaAGC	GGGGGTGTAGCTCAGTGGTAGAGCGCGTGCTTAGCATGCACGAGGcCCTGGGTTCAATCCCCAGCACCTCCAcca
AlaAGC		LOCI=[chr6:28574933-28575004:strand=+]	UCSC	chr6.tRNA65-AlaAGC	GGGGGTGTAGCTCAGTGGTAGAGCGCGTGCTTAGCATGTACGAGGtCCCGGGTTCAATCCCCGGCACCTCCAcca
AlaAGC		LOCI=[chr14:89445442-89445514:strand=+]	UCSC	chr14.tRNA9-AlaAGC	GGGGAATTAGCTCAAGTGGTAGAGCGCTCGCTTAGCATGCGAGAGGtAGTGGGATCGATGCCCGCATTCTCCAcca
AlaAGC		LOCI=[chr6:26572092-26572164:strand=-]	UCSC	chr6.tRNA166-AlaAGC	GGGGAATTAGCTCAAATGGTAGAGCGCTCGCTTAGCATGCGAGAGGtAGCGGGATCGATGCCCGCATTCTCCAcca
AlaAGC		LOCI=[chr6:28746544-28746615:strand=-]	UCSC	chr6.tRNA111-AlaAGC	GGGGGTATAGCTCAGGGAcAGAGCACGTGGTTAGCATGCGTGAGGtCCTGCGTTCAACTTCCAGTATTTCCAcca
AlaAGC		LOCI=[chr6:26751918-26751990:strand=+]	UCSC	chr6.tRNA25-AlaAGC	GGGGGATTAGCTCAAGCGGTAGGGTGCCTGCTTAGCATGCAAGAGGtAGCAGGATCGACGCCTGCATTCTCCAcca
AlaAGC		LOCI=[chr6:58187444-58187516:strand=-]	UCSC	chr6.tRNA90-AlaAGC	GGGGAATTAGCGCAAGTGGTAGAGTGCTTGCTTAGCATGCAAGAGGtAGTGGGATCGATGCCCACATTCTCCAcca
AlaAGC		LOCI=[chr6:58141877-58141949:strand=-]	UCSC	chr6.tRNA95-AlaAGC	GGGGAATTAGCTCAAGCGGTAGAGCGCTCCCTTAGCATGCGAGAGGtAGCGGGATCGACGCCCCCATTCTCTAcca
AlaAGC		LOCI=[chr6:28687481-28687552:strand=+]	UCSC	chr6.tRNA68-AlaAGC	GGGGGTGTAGCTCAGTGGTAGAGCGCGTGCTTAGCATGCACGAGGcCCCGGGTTCAATCCCTGGCACCTCCAcca
AlaAGC		LOCI=[chr6:28626014-28626085:strand=-]	UCSC	chr6.tRNA120-AlaAGC	GGGGATGTAGCTCAGTGGTAGAGCGCATGCTTAGCATGCATGAGGtCCCGGGTTCGATCCCCAGCATCTCCAcca
AlaAGC		LOCI=[chr6:26687485-26687557:strand=+]	UCSC	chr6.tRNA20-AlaAGC	GGGGAATTAGCTCAAGTGGTAGAGCGCTTGCTTAGCACGCAAGAGGtAGTGGGATCGATGCCCACATTCTCCAcca
AlaCGC		LOCI=[chr6:28697092-28697163:strand=+]	UCSC	chr6.tRNA70-AlaCGC	GGGGGTGTAGCTCAGTGGTAGAGCGCGTGCTTCGCATGTACGAGGcCCCGGGTTCGACCCCCGGCTCCTCCAcca
AlaCGC		LOCI=[chr6:26553731-26553802:strand=+]	UCSC	chr6.tRNA10-AlaCGC	GGGGATGTAGCTCAGTGGTAGAGCGCATGCTTCGCATGTATGAGGtCCCGGGTTCGATCCCCGGCATCTCCAcca
AlaCGC		LOCI=[chr2:157257281-157257352:strand=+]	UCSC	chr2.tRNA13-AlaCGC	GGGGATGTAGCTCAGTGGTAGAGCGCGCGCTTCGCATGTGTGAGGtCCCGGGTTCAATCCCCGGCATCTCCAcca
AlaCGC		LOCI=[chr6:28641613-28641684:strand=-]	UCSC	chr6.tRNA119-AlaCGC	GGGGATGTAGCTCAGTGGTAGAGCGCATGCTTCGCATGTATGAGGcCCCGGGTTCGATCCCCGGCATCTCCAcca
AlaCGC		LOCI=[chr6:28663709-28663780:strand=-]	UCSC	chr6.tRNA117-AlaCGC	GGGGGTGTAGATCAGTGGTAGAGCGCATGCTTCGCATGTACGAGGtCCCTGGTTCAATCCCTGGTACCTCCAcca
AlaTGC	merged 2 entries	LOCI=[chr5:180633868-180633939:strand=+; chr12:125406301-125406372:strand=-]	UCSC	chr5.tRNA8-AlaTGC	GGGGATGTAGCTCAGTGGTAGAGCGCATGCTTTGCATGTATGAGGcCCCGGGTTCGATCCCCGGCATCTCCAcca
AlaTGC		LOCI=[chr6:28601859-28601930:strand=-]	UCSC	chr6.tRNA122-AlaTGC	GTGGATGTAGTTTAGTGGTAGAACGCGCGCTTTGCATGTATGAGGtCCCGGTTTCGATCCCTGGCGTTTCCAcca
AlaTGC		LOCI=[chr6:28785012-28785083:strand=-]	UCSC	chr6.tRNA104-AlaTGC	GGGGGTGTAGCTCAGTGGTAGAGCGCATGCTTTGCATGTATGAGGcCTCGGGTTCGATCCCCGACACCTCCAcca
AlaTGC		LOCI=[chr6:28726141-28726212:strand=-]	UCSC	chr6.tRNA113-AlaTGC	GGGGGTGTAGCTCAGTGGTAGAGCACATGCTTTGCATGTGTGAGGcCCCGGGTTCGATCCCCGGCACCTCCAcca
AlaTGC		LOCI=[chr11:50233879-50233950:strand=-]	UCSC	chr11.tRNA18-AlaTGC	GGGGGTGTAGCTCAGTGGTAGAGCGGATGCTTTGCATGTATGAGAcTTTGGGTTGGATCCCCAGCACCTCCAcca
AlaTGC		LOCI=[chr6:28611222-28611293:strand=+]	UCSC	chr6.tRNA66-AlaTGC	GGGGATGTAGCTCAGTGGTAGAGCGCATGCTTTGCATGTATGAGGtCCCGGGTTCGATCCCCGGCATCTCCAcca
AlaTGC		LOCI=[chr6:28757547-28757618:strand=-]	UCSC	chr6.tRNA110-AlaTGC	GGGGGTGTAGCTCAGTGGTAGAGCGCATGCTTTGCATGTATGAGGtCCCGGGTTCGATCCCCGGCACCTCCAcca
AlaTGC		LOCI=[chr11:60763508-60763577:strand=+]	UCSC	chr11.tRNA6-AlaTGC	GGGGGAGTGGTGTGGTtAcGAATGTGGCCTCTGCAAGCAGACAGCCTGGGTTCAATTCCCAGCTTGGCCAcca
AlaTGC		LOCI=[chr6:28770577-28770647:strand=-]	UCSC	chr6.tRNA107-AlaTGC	GGGGGTGTAGCTCAGTGGTAGAGCGCATGCTTTGCATGTATGAGGCCTCGGTTCGATCCCCGACACCTCCAcca
AlaTGC		LOCI=[chr12:125424512-125424583:strand=+]	UCSC	chr12.tRNA8-AlaTGC	GGGGATGTAGCTCAGTGGTAGAGCGCATGCTTTGCACGTATGAGGcCCCGGGTTCAATCCCCGGCATCTCCAcca
ArgACG	merged 4 entries	LOCI=[chr6:27182952-27183024:strand=+; chr6:27181623-27181695:strand=-; chr6:27638344-27638416:strand=-; chr3:45730491-45730563:strand=-]	UCSC	chr3.tRNA11-ArgACG	GGGCCAGTGGCGCAATGGAtAACGCGTCTGACTACGGATCAGAAGAtTCTAGGTTCGACTCCTGGCTGGCTCGcca
ArgACG	merged 3 entries	LOCI=[chr14:23398910-23398982:strand=+; chr6:26328368-26328440:strand=+; chr6:26537726-26537798:strand=+]	UCSC	chr6.tRNA6-ArgACG	GGGCCAGTGGCGCAATGGAtAACGCGTCTGACTACGGATCAGAAGAtTCCAGGTTCGACTCCTGGCTGGCTCGcca
ArgCCG	merged 3 entries	LOCI=[chr16:3200675-3200747:strand=+; chr6:28849165-28849237:strand=+; chr6:28710729-28710801:strand=-]	UCSC	chr16.tRNA1-ArgCCG	GGCCGCGTGGCCTAATGGAtAAGGCGTCTGATTCCGGATCAGAAGAtTGAGGGTTCGAGTCCCTTCGTGGTCGcca
ArgCCG		LOCI=[chr17:66016013-66016085:strand=-]	UCSC	chr17.tRNA23-ArgCCG	GACCCAGTGGCCTAATGGAtAAGGCATCAGCCTCCGGAGCTGGGGAtTGTGGGTTCGAGTCCCATCTGGGTCGcca
ArgCCT	merged 2 entries	LOCI=[chr1:145941579-145941649:strand=+; chr1:147483291-147483361:strand=+]	UCSC	chr1.tRNA14-ArgCCT	GCATTGGTAGTTCAGCGGTGGCATTCTCCCCACCTACGCGGGAGACCTGGGTTCAACTCCCGGCCAAAGCAcca
ArgCCT		LOCI=[chr11:63661767-63661835:strand=+]	UCSC	chr11.tRNA7-ArgCCT	GCATTCGTAGTTCAGCGGCAGAAATTTCGTCTCCTACGCGGGAGACTCGGGTTCGACTTCGGCCATGCAcca
ArgCCT		LOCI=[chr17:73030001-73030073:strand=+]	UCSC	chr17.tRNA18-ArgCCT	GCCCCAGTGGCCTAATGGAtAAGGCACTGGCCTCCTAAGCCAGGGAtTGTGGGTTCGAGTCCCACCTGGGGTAcca
ArgCCT		LOCI=[chr1:149343081-149343151:strand=-]	UCSC	chr1.tRNA96-ArgCCT	GGATTGGTGGTCCAGTGGTAGAATTCTCACCGCCTGCATAGGAGACCCTGGTTTAATTCCTGGCCAATGCAcca
ArgCCT		LOCI=[chr16:3202901-3202973:strand=+]	UCSC	chr16.tRNA2-ArgCCT	GCCCCGGTGGCCTAATGGAtAAGGCATTGGCCTCCTAAGCCAGGGAtTGTGGGTTCGAGTCCCACCCGGGGTAcca
ArgCCT		LOCI=[chr7:139025446-139025518:strand=+]	UCSC	chr7.tRNA3-ArgCCT	GCCCCAGTGGCCTAATGGAtAAGGCATTGGCCTCCTAAGCCAGGGAtTGTGGGTTCGAGTCCCATCTGGGGTGcca
ArgCCT		LOCI=[chr1:149728271-149728341:strand=-]	UCSC	chr1.tRNA88-ArgCCT	GGATTTGTGGTCCAGTGGTAGAATTCTCACCGCCTGCATAGGAGACCCTGGTTTAATTCCTGGCCAATGCAcca
ArgCCT		LOCI=[chr16:3243918-3243990:strand=+]	UCSC	chr16.tRNA12-ArgCCT	GCCCCAGTGGCCTGATGGAtAAGGTACTGGCCTCCTAAGCCAGGGAtTGTGGGTTCGAGTTCCACCTGGGGTAcca
ArgCCT		LOCI=[chr17:73030526-73030598:strand=-]	UCSC	chr17.tRNA21-ArgCCT	GCCCCAGTGGCCTAATGGAtAAGGCACTGGCCTCCTAAGCCAGGGAtTGTGGGTTCGAGTCCCACCTGGGGTGcca
ArgTCG		LOCI=[chr15:89878304-89878376:strand=+]	UCSC	chr15.tRNA4-ArgTCG	GGCCGCGTGGCCTAATGGAtAAGGCGTCTGACTTCGGATCAGAAGAtTGCAGGTTCGAGTCCTGCCGCGGTCGcca
ArgTCG		LOCI=[chr6:26323046-26323118:strand=+]	UCSC	chr6.tRNA4-ArgTCG	GACCACGTGGCCTAATGGAtAAGGCGTCTGACTTCGGATCAGAAGAtTGAGGGTTCGAATCCCTCCGTGGTTAcca
ArgTCG		LOCI=[chr6:28510891-28510963:strand=-]	UCSC	chr6.tRNA124-ArgTCG	GACCACGTGGCCTAATGGAtAAGGCGTCTGACTTCGGATCAGAAGAtTGAGGGTTCGAATCCCTTCGTGGTTGcca
ArgTCG		LOCI=[chr17:73031208-73031280:strand=+]	UCSC	chr17.tRNA19-ArgTCG	GACCGCGTGGCCTAATGGAtAAGGCGTCTGACTTCGGATCAGAAGAtTGAGGGTTCGAGTCCCTTCGTGGTCGcca
ArgTCG		LOCI=[chr9:112960803-112960875:strand=+]	UCSC	chr9.tRNA2-ArgTCG	GGCCGTGTGGCCTAATGGAtAAGGCGTCTGACTTCGGATCAAAAGAtTGCAGGTTTGAGTTCTGCCACGGTCGcca
ArgTCG		LOCI=[chr6:26299905-26299977:strand=+]	UCSC	chr6.tRNA3-ArgTCG	GACCACGTGGCCTAATGGAtAAGGCGTCTGACTTCGGATCAGAAGAtTGAGGGTTCGAATCCCTTCGTGGTTAcca
ArgTCT	merged 2 entries	LOCI=[chr9:131102355-131102445:strand=-; chr11:59318767-59318852:strand=+]	UCSC	chr11.tRNA3-ArgTCT	GGCTCTGTGGCGCAATGGAtAGCGCATTGGACTTCTAATTCAAAGGtTGTGGGTTCGAGTCCCACCAGAGTCGcca
ArgTCT		LOCI=[chr1:159111401-159111474:strand=-]	UCSC	chr1.tRNA86-ArgTCT	GTCTCTGTGGCGCAATGGAcgAGCGCGCTGGACTTCTAATCCAGAGGtTCCGGGTTCGAGTCCCGGCAGAGATGcca
ArgTCT		LOCI=[chr1:94313129-94313213:strand=+]	UCSC	chr1.tRNA9-ArgTCT	GGCTCCGTGGCGCAATGGAtAGCGCATTGGACTTCTAATTCAAAGGtTCCGGGTTCGAGTCCCGGCGGAGTCGcca
ArgTCT		LOCI=[chr6:27529963-27530049:strand=+]	UCSC	chr6.tRNA52-ArgTCT	GGCTCTGTGGCGCAATGGAtAGCGCATTGGACTTCTAATTCAAAGGtTGCGGGTTCGAGTCCCTCCAGAGTCGcca
ArgTCT		LOCI=[chr17:8024243-8024330:strand=+]	UCSC	chr17.tRNA4-ArgTCT	GGCTCTGTGGCGCAATGGAtAGCGCATTGGACTTCTAATTCAAAGGtTGTGGGTTCGAATCCCACCAGAGTCGcca
AsnATT	merged 2 entries	LOCI=[chr1_gl000192_random:468370-468443:strand=+; chr1:147719029-147719102:strand=+]	UCSC	chr1_gl000192_random.tRNA1-AsnATT	GTCTCTGTGGCGCAATCGGTcAGAGCGTTCGGCTATTAACCGAACGGtGAGTAGTTCAAGACCACCCAGGGACGcca
AsnGTT	merged 6 entries	LOCI=[chr17:36908034-36908107:strand=-; chr10:22518438-22518511:strand=-; chr13:31248101-31248174:strand=-; chr1:161397867-161397940:strand=-; chr1:148248115-148248188:strand=+; chr19:1383562-1383635:strand=+]	UCSC	chr19.tRNA1-AsnGTT	GTCTCTGTGGCGCAATCGGTtAGCGCGTTCGGCTGTTAACCGAAAGGtTGGTGGTTCGAGCCCACCCAGGGACGcca
AsnGTT	merged 5 entries	LOCI=[chr1:143690028-143690101:strand=+; chr1:144488843-144488916:strand=-; chr1:144308614-144308687:strand=-; chr1:149608609-149608682:strand=+; chr1:147877537-147877610:strand=+]	UCSC	chr1.tRNA10-AsnGTT	GTCTCTGTGGCGCAATCGGTtAGCGCGTTTGACTGTTAACTGAAAGGtTGGTGGTGCAAGCCCATCCAGGGATGcca
AsnGTT	merged 2 entries	LOCI=[chr1:145979034-145979107:strand=-; chr1:147520767-147520840:strand=-]	UCSC	chr1.tRNA113-AsnGTT	GTCTCTGTGGCGCAATCGGTtAGCGCGTTCGGCTGTTAACTGAAAGGtTAGTGGTTCGAGCCCACCCGGGGACGcca
AsnGTT	merged 2 entries	LOCI=[chr1:148760356-148760429:strand=-; chr1:148598314-148598387:strand=-]	UCSC	chr1.tRNA107-AsnGTT	GTCTCTGTGGCGCAATCGGTtAGCGCATTCGGCTGTTAACCGAAAGGtTGGTGGTTCGAGCCCACCCAGGGACGcca
AsnGTT	merged 2 entries	LOCI=[chr1:144301611-144301684:strand=+; chr1:149615617-149615690:strand=-]	UCSC	chr1.tRNA11-AsnGTT	GTCTCTGTGGTGCAATCGGTtAGCGCGTTCCGCTGTTAACCGAAAGCtTGGTGGTTCGAGCCCACCCAGGGATGcca
AsnGTT		LOCI=[chr1:145385729-145385804:strand=+]	UCSC	chr1.tRNA13-AsnGTT	GTCTCTGTGGCGCCATCGGTtAGTGCCTTCGGCTGTTtgAACCGAAAGGcTGGTGGTTCAAGCCCACCCAGAGATGcca
AsnGTT		LOCI=[chr1:161510031-161510104:strand=+]	UCSC	chr1.tRNA47-AsnGTT	GTCTCTGTGGCGCAATCGGTtAGCGCGTTCGGCTGTTAACCGAAAGGtTGGTGGTTCGATCCCACCCAGGGACGcca
AsnGTT		LOCI=[chr1:144481840-144481913:strand=+]	UCSC	chr1.tRNA12-AsnGTT	GTCTCTGTGGTGCAATCGGTtAGCGCGTTCCGCTGTTAACCGAAAGCtTGGTGGTTTGAGCCCACCCAGGGATGcca
AsnGTT		LOCI=[chr1:148000805-148000878:strand=+]	UCSC	chr1.tRNA25-AsnGTT	GTCTCTGTGGCGTAGTCGGTtAGCGCGTTCGGCTGTTAACCGAAAAGtTGGTGGTTCGAGCCCACCCAGGAACGcca
AsnGTT		LOCI=[chr1:149284503-149284576:strand=-]	UCSC	chr1.tRNA101-AsnGTT	ATCTCCGTGGAGCAATTGGTtAGCGCGTTCGGCTGTTAACCGGAAAGtTGGTGGTTCGAGCCTACCCAGGGACGcca
AsnGTT		LOCI=[chr1:143663558-143663631:strand=-]	UCSC	chr1.tRNA125-AsnGTT	GTCTCTGTGGCACAATCGGTtAGCGCGTTCGGCTGTTAATCTAGAGGtTGGTGGTTAGAGCCCACTGAGGGATGcca
AsnGTT		LOCI=[chr1:16858893-16858966:strand=-]	UCSC	chr1.tRNA135-AsnGTT	GTCTCTGTGGTGCAATCGGTtAGCGCGTTCGGCTGTTAACCATAAGGtTGGTGGTTACAGACCACCCAGGGACGcca
AsnGTT		LOCI=[chr1:143879832-143879905:strand=-]	UCSC	chr1.tRNA124-AsnGTT	GTCTCTGTGGCGCAATCGGCtAGCGCGTTTGGCTGTTAACTAAAAGGtTGGCGGTTCGAACCCACCCAGAGGCGcca
AsnGTT		LOCI=[chr1:147851060-147851133:strand=-]	UCSC	chr1.tRNA109-AsnGTT	GTCTCTGTGGCACAATCGGTtAGCTTGTTCGGCTGTTAATCTAGAGGtTGGTGGTTAGAGCCCACTGAGGGATGcca
AsnGTT		LOCI=[chr1:149670057-149670130:strand=-]	UCSC	chr1.tRNA93-AsnGTT	ATCTCCGTGGAGCAATTGGTtAGCGCGTTCGGCCGTTAACCGGAAAGtTGGTGGTTCGAGCCTACCCAGGGACGcca
AsnGTT		LOCI=[chr1:17201958-17202031:strand=+]	UCSC	chr1.tRNA6-AsnGTT	GTCTCTGTGGTGCAATCGGTtAGCGCGTTCGGCTGTTAACCATAAGGtTGGTGGTTAGAGACCACCCAGGGACGcca
AsnGTT		LOCI=[chr1:149711798-149711871:strand=-]	UCSC	chr1.tRNA89-AsnGTT	GTCTCTGTGGCGCAATCGGCtAGCGCGTTTGGCTGTTAACTAAAAGGtTGGTGGTTCGAACCCACCCAGAGGCGcca
AsnGTT		LOCI=[chr1:161591465-161591538:strand=+]	UCSC	chr1.tRNA50-AsnGTT	GTTTCTGTAGCGCGATCGGTtAGCGCCTTCGGCTGTTAAACGAAAGGtTGGTGGTTCGTTCCCACCCCGGGACAcca
AsnGTT		LOCI=[chr1:17216172-17216245:strand=+]	UCSC	chr1.tRNA7-AsnGTT	GTCTCTGTGGCGCAATCGGTtAGCGCGTTCGGCTGTTAACCGAAAGAtTGGTGGTTCGAGCCCACCCAGGGACGcca
AsnGTT		LOCI=[chr1:16847080-16847153:strand=-]	UCSC	chr1.tRNA136-AsnGTT	GTCTCTGTGGCGCAATCGGTtAGCGCGTTCGGCTGTTAACTGAAAGGtTGGTGGTTCGAGCCCACCCAGGGACGcca
AsnGTT		LOCI=[chr1:149211948-149212021:strand=-]	UCSC	chr1.tRNA104-AsnGTT	GTCTCTGTGGCACAATCGGTtAGAGCGTTCGGCTGTTAATCTAAAGGtTGGTGGCTAGAACCCACTGAGGGACGcca
AsnGTT		LOCI=[chr1:149230570-149230643:strand=-]	UCSC	chr1.tRNA103-AsnGTT	GTCTCTGTGGCGCAATGGGTtAGCGCGTTCGGCTGTTAACCGAAAGGtTGGTGGTTCGAGCCCATCCAGGGACGcca
AsnGTT		LOCI=[chr1:149326272-149326345:strand=-]	UCSC	chr1.tRNA97-AsnGTT	GTCTCTGTGGCGCAATCGGCtAGCGCGTTTGGCTGTTAACTAAAAAGtTGGTGGTTCGAACACACCCAGAGGCGcca
AspGTC	merged 11 entries	LOCI=[chr1:161410615-161410686:strand=-; chr6:27447453-27447524:strand=+; chr1:161432824-161432895:strand=-; chr1:161440205-161440276:strand=-; chr1:161418033-161418104:strand=-; chr1:161425414-161425485:strand=-; chr6:27471523-27471594:strand=+; chr12:125424193-125424264:strand=-; chr17:8125556-8125627:strand=-; chr12:125411891-125411962:strand=-; chr12:96429799-96429870:strand=+]	UCSC	chr12.tRNA4-AspGTC	TCCTCGTTAGTATAGTGGTgAGTATCCCCGCCTGTCACGCGGGAGACCGGGGTTCGATTCCCCGACGGGGAGcca
AspGTC		LOCI=[chr5:141773988-141774059:strand=-]	UCSC	chr5.tRNA22-AspGTC	TCCTCATCAGTATAGTGGTgAGTATCCCCGCCTGTCACGCGGGAGACTGGGGTTCGATTCCCTGAGGAGGAGcca
AspGTC		LOCI=[chr9:77517990-77518061:strand=-]	UCSC	chr9.tRNA6-AspGTC	TCCTCGTTAGTATGGTGGTgAGTATCCCTGCCTGTCACGCGGGAGACCGGGGTTCGATTCCCCAACGGGGAGcca
AspGTC		LOCI=[chr1:161492935-161493006:strand=+]	UCSC	chr1.tRNA44-AspGTC	TCCTTGTTACTATAGTGGTgAGTATCTCTGCCTGTCATGCGTGAGAGAGGGGGTCGATTCCCCGACGGGGAGcca
AspGTC		LOCI=[chr3:184366095-184366165:strand=-]	UCSC	chr3.tRNA3-AspGTC	TTCTTGTTAATATAGTGGTgAGTATTCCCACCTGTCATGCGGGAGACGGGGTTCAATTCCCTGATGGGGAGcca
AspGTC		LOCI=[chr12:98897281-98897352:strand=+]	UCSC	chr12.tRNA5-AspGTC	TCCTCGTTAGTATAGTGGTtAGTATCCCCGCCTGTCACGCGGGAGACCGGGGTTCAATTCCCCGACGGGGAGcca
AspGTC		LOCI=[chr12:122860924-122860994:strand=+]	UCSC	chr12.tRNA7-AspGTC	TCCTTGTTAGTATAGTGGTgAGTGTTTCTGCCTGTCATGTGGAGACTGGAGTTTGAGTCCCCAACAGGGAGcca
AspGTC		LOCI=[chr1:161574588-161574659:strand=+]	UCSC	chr1.tRNA48-AspGTC	TCCTTGTTACTATAGTGGTaAGTATCTCTGCCTGTCATGCATGAGAGAGGGGGTCGATTCCCTGACGGGGAGcca
AspGTC		LOCI=[chr1:161501915-161501986:strand=+]	UCSC	chr1.tRNA46-AspGTC	TACTCGTTAGTATAGTGGTgCGTATCCCCGTCTGTCACGCGGGAGAGCGGGGTTCGCTCTCCCGACGGGGAGcca
AspGTC		LOCI=[chr6:27551236-27551307:strand=-]	UCSC	chr6.tRNA144-AspGTC	TCCTCGTTAGTATAGTGGTgAGTGTCCCCGTCTGTCACGCGGGAGACCGGGGTTCGATTCCCCGACGGGGAGcca
CysACA		LOCI=[chr5:151988596-151988771:strand=+]	UCSC	chr5.tRNA1-CysACA	GGCTGTATAGCTCAGTGGTAGAGCATTTGACTACAGGTCATATGtAGCTGGgTTCAAATCCTGTTTCTGCCAcca
CysGCA	merged 4 entries	LOCI=[chr4:124430005-124430076:strand=-; chr17:37310744-37310815:strand=-; chr17:37309987-37310058:strand=-; chr17:37023898-37023969:strand=+]	UCSC	chr4.tRNA3-CysGCA	GGGGGTATAGCTCAGTGGTAGAGCATTTGACTGCAGATCAAGAGGtCCCCGGTTCAAATCCGGGTGCCCCCTcca
CysGCA	merged 4 entries	LOCI=[chr7:149028220-149028291:strand=+; chr7:149404760-149404831:strand=+; chr7:149332778-149332849:strand=+; chr3:131950642-131950713:strand=-]	UCSC	chr3.tRNA6-CysGCA	GGGGGTATAGCTCAGGGGTAGAGCATTTGACTGCAGATCAAGAGGtCCCTGGTTCAAATCCAGGTGCCCCCTcca
CysGCA		LOCI=[chr3:17741392-17741464:strand=-]	UCSC	chr3.tRNA12-CysGCA	GGGGGTATATCTCAGGGGGcAGAGCATTTGACTGCAGATCAAGAGGtCCCCGGTTGAAATCCGGGTGCTGGATcca
CysGCA		LOCI=[chr7:149072850-149072921:strand=-]	UCSC	chr7.tRNA23-CysGCA	GGGGGTATAGTTCAGGGGTAGAGCATTTGACTGCAGATCAAGAGGtCCCTGGTTCAAATCCAGGTGCCCCCTcca
CysGCA		LOCI=[chr15:80036997-80037069:strand=+]	UCSC	chr15.tRNA3-CysGCA	GGGGGTATAGCTCAGTGGGtAGAGCATTTGACTGCAGATCAAGAGGtCCCCGGTTCAAATCCGGGTGCCCCCTcca
[truncated: 349 more rows]
