# Supplementary material for: C/D-box snoRNA-derived RNA production is associated with malignant transformation and metastatic progression in prostate cancer
Source: Oncotarget. 2015 May 19;6(19):17430–44. doi: 10.18632/oncotarget.4172 (PMC4627319; doi:10.18632/oncotarget.4172)
Supplement: Supplementary file 3 [file oncotarget-06-17430-s003.xlsx]

## Sheet: small RNAs
	sncdRNA(Fragment) Full name	sncdRNA number	sncdRNA position on precursor sequence	sncdRNA Size	sncdRNA Sequence	Precursor ncRNA Size	Precursor ncRNA sequence
1	HGNC=10037&HUGO-Symbol=RN7SK&HUGO-Name=RNA,_7SK_small_nuclear&LOCI=[chr6:52860408-52860759:strand=+]&SOURCE=RefSeq&SOURCE-ACCESSION=NR_001445&GENOME=hg19_Fragment_1	Fragment_1	259..280	22	GTAGGAGAACGTAGGGTAGTCA	352	TGGGTACCTCGGATGTGAGGGCGATCTGGCTGCGACATCTGTCACCCCATTGATCGCCAGGGTTGATTCGGCTGATCTGGCTGGCTAGGCGGGTGTCCCCTTCCTCCCTCACCGCTCCATGTGCGTCCCTCCCGAAGCTGCGCGCTCGGTCGAAGAGGACGACCATCCCCGATAGAGGAGGACCGGTCTTCGGTCAAGGGTATACGAGTAGCTGCGCTCCCCTGCTAGAACCTCCAAACAAGCTCTCAAGGTCCATTTGTAGGAGAACGTAGGGTAGTCAAGCTTCCAAGACTCCAGACACATCCAAATGAGGCGCTGCATGTGGCAGTCTGCCTTTCTTTTGACCCATTAC
2	HGNC=10037&HUGO-Symbol=RN7SK&HUGO-Name=RNA,_7SK_small_nuclear&LOCI=[chr6:52860408-52860759:strand=+]&SOURCE=RefSeq&SOURCE-ACCESSION=NR_001445&GENOME=hg19_Fragment_10	Fragment_10	248..275	28	AAGGTCCATTTGTAGGAGAACGTAGGGT	352	TGGGTACCTCGGATGTGAGGGCGATCTGGCTGCGACATCTGTCACCCCATTGATCGCCAGGGTTGATTCGGCTGATCTGGCTGGCTAGGCGGGTGTCCCCTTCCTCCCTCACCGCTCCATGTGCGTCCCTCCCGAAGCTGCGCGCTCGGTCGAAGAGGACGACCATCCCCGATAGAGGAGGACCGGTCTTCGGTCAAGGGTATACGAGTAGCTGCGCTCCCCTGCTAGAACCTCCAAACAAGCTCTCAAGGTCCATTTGTAGGAGAACGTAGGGTAGTCAAGCTTCCAAGACTCCAGACACATCCAAATGAGGCGCTGCATGTGGCAGTCTGCCTTTCTTTTGACCCATTAC
3	HGNC=10037&HUGO-Symbol=RN7SK&HUGO-Name=RNA,_7SK_small_nuclear&LOCI=[chr6:52860408-52860759:strand=+]&SOURCE=RefSeq&SOURCE-ACCESSION=NR_001445&GENOME=hg19_Fragment_11	Fragment_11	65..86	22	GATTCGGCTGATCTGGCTGGCT	352	TGGGTACCTCGGATGTGAGGGCGATCTGGCTGCGACATCTGTCACCCCATTGATCGCCAGGGTTGATTCGGCTGATCTGGCTGGCTAGGCGGGTGTCCCCTTCCTCCCTCACCGCTCCATGTGCGTCCCTCCCGAAGCTGCGCGCTCGGTCGAAGAGGACGACCATCCCCGATAGAGGAGGACCGGTCTTCGGTCAAGGGTATACGAGTAGCTGCGCTCCCCTGCTAGAACCTCCAAACAAGCTCTCAAGGTCCATTTGTAGGAGAACGTAGGGTAGTCAAGCTTCCAAGACTCCAGACACATCCAAATGAGGCGCTGCATGTGGCAGTCTGCCTTTCTTTTGACCCATTAC
4	HGNC=10037&HUGO-Symbol=RN7SK&HUGO-Name=RNA,_7SK_small_nuclear&LOCI=[chr6:52860408-52860759:strand=+]&SOURCE=RefSeq&SOURCE-ACCESSION=NR_001445&GENOME=hg19_Fragment_12	Fragment_12	185..204	20	GGTCTTCGGTCAAGGGTATA	352	TGGGTACCTCGGATGTGAGGGCGATCTGGCTGCGACATCTGTCACCCCATTGATCGCCAGGGTTGATTCGGCTGATCTGGCTGGCTAGGCGGGTGTCCCCTTCCTCCCTCACCGCTCCATGTGCGTCCCTCCCGAAGCTGCGCGCTCGGTCGAAGAGGACGACCATCCCCGATAGAGGAGGACCGGTCTTCGGTCAAGGGTATACGAGTAGCTGCGCTCCCCTGCTAGAACCTCCAAACAAGCTCTCAAGGTCCATTTGTAGGAGAACGTAGGGTAGTCAAGCTTCCAAGACTCCAGACACATCCAAATGAGGCGCTGCATGTGGCAGTCTGCCTTTCTTTTGACCCATTAC
5	HGNC=10037&HUGO-Symbol=RN7SK&HUGO-Name=RNA,_7SK_small_nuclear&LOCI=[chr6:52860408-52860759:strand=+]&SOURCE=RefSeq&SOURCE-ACCESSION=NR_001445&GENOME=hg19_Fragment_13	Fragment_13	281..306	26	AGCTTCCAAGACTCCAGACACATCCA	352	TGGGTACCTCGGATGTGAGGGCGATCTGGCTGCGACATCTGTCACCCCATTGATCGCCAGGGTTGATTCGGCTGATCTGGCTGGCTAGGCGGGTGTCCCCTTCCTCCCTCACCGCTCCATGTGCGTCCCTCCCGAAGCTGCGCGCTCGGTCGAAGAGGACGACCATCCCCGATAGAGGAGGACCGGTCTTCGGTCAAGGGTATACGAGTAGCTGCGCTCCCCTGCTAGAACCTCCAAACAAGCTCTCAAGGTCCATTTGTAGGAGAACGTAGGGTAGTCAAGCTTCCAAGACTCCAGACACATCCAAATGAGGCGCTGCATGTGGCAGTCTGCCTTTCTTTTGACCCATTAC
6	HGNC=10037&HUGO-Symbol=RN7SK&HUGO-Name=RNA,_7SK_small_nuclear&LOCI=[chr6:52860408-52860759:strand=+]&SOURCE=RefSeq&SOURCE-ACCESSION=NR_001445&GENOME=hg19_Fragment_14	Fragment_14	204..223	20	ACGAGTAGCTGCGCTCCCCT	352	TGGGTACCTCGGATGTGAGGGCGATCTGGCTGCGACATCTGTCACCCCATTGATCGCCAGGGTTGATTCGGCTGATCTGGCTGGCTAGGCGGGTGTCCCCTTCCTCCCTCACCGCTCCATGTGCGTCCCTCCCGAAGCTGCGCGCTCGGTCGAAGAGGACGACCATCCCCGATAGAGGAGGACCGGTCTTCGGTCAAGGGTATACGAGTAGCTGCGCTCCCCTGCTAGAACCTCCAAACAAGCTCTCAAGGTCCATTTGTAGGAGAACGTAGGGTAGTCAAGCTTCCAAGACTCCAGACACATCCAAATGAGGCGCTGCATGTGGCAGTCTGCCTTTCTTTTGACCCATTAC
7	HGNC=10037&HUGO-Symbol=RN7SK&HUGO-Name=RNA,_7SK_small_nuclear&LOCI=[chr6:52860408-52860759:strand=+]&SOURCE=RefSeq&SOURCE-ACCESSION=NR_001445&GENOME=hg19_Fragment_15	Fragment_15	11..38	28	GGATGTGAGGGCGATCTGGCTGCGACAT	352	TGGGTACCTCGGATGTGAGGGCGATCTGGCTGCGACATCTGTCACCCCATTGATCGCCAGGGTTGATTCGGCTGATCTGGCTGGCTAGGCGGGTGTCCCCTTCCTCCCTCACCGCTCCATGTGCGTCCCTCCCGAAGCTGCGCGCTCGGTCGAAGAGGACGACCATCCCCGATAGAGGAGGACCGGTCTTCGGTCAAGGGTATACGAGTAGCTGCGCTCCCCTGCTAGAACCTCCAAACAAGCTCTCAAGGTCCATTTGTAGGAGAACGTAGGGTAGTCAAGCTTCCAAGACTCCAGACACATCCAAATGAGGCGCTGCATGTGGCAGTCTGCCTTTCTTTTGACCCATTAC
8	HGNC=10037&HUGO-Symbol=RN7SK&HUGO-Name=RNA,_7SK_small_nuclear&LOCI=[chr6:52860408-52860759:strand=+]&SOURCE=RefSeq&SOURCE-ACCESSION=NR_001445&GENOME=hg19_Fragment_16	Fragment_16	119..135	17	ATGTGCGTCCCTCCCGA	352	TGGGTACCTCGGATGTGAGGGCGATCTGGCTGCGACATCTGTCACCCCATTGATCGCCAGGGTTGATTCGGCTGATCTGGCTGGCTAGGCGGGTGTCCCCTTCCTCCCTCACCGCTCCATGTGCGTCCCTCCCGAAGCTGCGCGCTCGGTCGAAGAGGACGACCATCCCCGATAGAGGAGGACCGGTCTTCGGTCAAGGGTATACGAGTAGCTGCGCTCCCCTGCTAGAACCTCCAAACAAGCTCTCAAGGTCCATTTGTAGGAGAACGTAGGGTAGTCAAGCTTCCAAGACTCCAGACACATCCAAATGAGGCGCTGCATGTGGCAGTCTGCCTTTCTTTTGACCCATTAC
9	HGNC=10037&HUGO-Symbol=RN7SK&HUGO-Name=RNA,_7SK_small_nuclear&LOCI=[chr6:52860408-52860759:strand=+]&SOURCE=RefSeq&SOURCE-ACCESSION=NR_001445&GENOME=hg19_Fragment_17	Fragment_17	153..171	19	AAGAGGACGACCATCCCCG	352	TGGGTACCTCGGATGTGAGGGCGATCTGGCTGCGACATCTGTCACCCCATTGATCGCCAGGGTTGATTCGGCTGATCTGGCTGGCTAGGCGGGTGTCCCCTTCCTCCCTCACCGCTCCATGTGCGTCCCTCCCGAAGCTGCGCGCTCGGTCGAAGAGGACGACCATCCCCGATAGAGGAGGACCGGTCTTCGGTCAAGGGTATACGAGTAGCTGCGCTCCCCTGCTAGAACCTCCAAACAAGCTCTCAAGGTCCATTTGTAGGAGAACGTAGGGTAGTCAAGCTTCCAAGACTCCAGACACATCCAAATGAGGCGCTGCATGTGGCAGTCTGCCTTTCTTTTGACCCATTAC
10	HGNC=10037&HUGO-Symbol=RN7SK&HUGO-Name=RNA,_7SK_small_nuclear&LOCI=[chr6:52860408-52860759:strand=+]&SOURCE=RefSeq&SOURCE-ACCESSION=NR_001445&GENOME=hg19_Fragment_19	Fragment_19	222..239	18	CTGCTAGAACCTCCAAAC	352	TGGGTACCTCGGATGTGAGGGCGATCTGGCTGCGACATCTGTCACCCCATTGATCGCCAGGGTTGATTCGGCTGATCTGGCTGGCTAGGCGGGTGTCCCCTTCCTCCCTCACCGCTCCATGTGCGTCCCTCCCGAAGCTGCGCGCTCGGTCGAAGAGGACGACCATCCCCGATAGAGGAGGACCGGTCTTCGGTCAAGGGTATACGAGTAGCTGCGCTCCCCTGCTAGAACCTCCAAACAAGCTCTCAAGGTCCATTTGTAGGAGAACGTAGGGTAGTCAAGCTTCCAAGACTCCAGACACATCCAAATGAGGCGCTGCATGTGGCAGTCTGCCTTTCTTTTGACCCATTAC
11	HGNC=10037&HUGO-Symbol=RN7SK&HUGO-Name=RNA,_7SK_small_nuclear&LOCI=[chr6:52860408-52860759:strand=+]&SOURCE=RefSeq&SOURCE-ACCESSION=NR_001445&GENOME=hg19_Fragment_2	Fragment_2	171..190	20	GATAGAGGAGGACCGGTCTT	352	TGGGTACCTCGGATGTGAGGGCGATCTGGCTGCGACATCTGTCACCCCATTGATCGCCAGGGTTGATTCGGCTGATCTGGCTGGCTAGGCGGGTGTCCCCTTCCTCCCTCACCGCTCCATGTGCGTCCCTCCCGAAGCTGCGCGCTCGGTCGAAGAGGACGACCATCCCCGATAGAGGAGGACCGGTCTTCGGTCAAGGGTATACGAGTAGCTGCGCTCCCCTGCTAGAACCTCCAAACAAGCTCTCAAGGTCCATTTGTAGGAGAACGTAGGGTAGTCAAGCTTCCAAGACTCCAGACACATCCAAATGAGGCGCTGCATGTGGCAGTCTGCCTTTCTTTTGACCCATTAC
12	HGNC=10037&HUGO-Symbol=RN7SK&HUGO-Name=RNA,_7SK_small_nuclear&LOCI=[chr6:52860408-52860759:strand=+]&SOURCE=RefSeq&SOURCE-ACCESSION=NR_001445&GENOME=hg19_Fragment_20	Fragment_20	144..157	14	GCTCGGTCGAAGAG	352	TGGGTACCTCGGATGTGAGGGCGATCTGGCTGCGACATCTGTCACCCCATTGATCGCCAGGGTTGATTCGGCTGATCTGGCTGGCTAGGCGGGTGTCCCCTTCCTCCCTCACCGCTCCATGTGCGTCCCTCCCGAAGCTGCGCGCTCGGTCGAAGAGGACGACCATCCCCGATAGAGGAGGACCGGTCTTCGGTCAAGGGTATACGAGTAGCTGCGCTCCCCTGCTAGAACCTCCAAACAAGCTCTCAAGGTCCATTTGTAGGAGAACGTAGGGTAGTCAAGCTTCCAAGACTCCAGACACATCCAAATGAGGCGCTGCATGTGGCAGTCTGCCTTTCTTTTGACCCATTAC
13	HGNC=10037&HUGO-Symbol=RN7SK&HUGO-Name=RNA,_7SK_small_nuclear&LOCI=[chr6:52860408-52860759:strand=+]&SOURCE=RefSeq&SOURCE-ACCESSION=NR_001445&GENOME=hg19_Fragment_21	Fragment_21	34..55	22	GACATCTGTCACCCCATTGATC	352	TGGGTACCTCGGATGTGAGGGCGATCTGGCTGCGACATCTGTCACCCCATTGATCGCCAGGGTTGATTCGGCTGATCTGGCTGGCTAGGCGGGTGTCCCCTTCCTCCCTCACCGCTCCATGTGCGTCCCTCCCGAAGCTGCGCGCTCGGTCGAAGAGGACGACCATCCCCGATAGAGGAGGACCGGTCTTCGGTCAAGGGTATACGAGTAGCTGCGCTCCCCTGCTAGAACCTCCAAACAAGCTCTCAAGGTCCATTTGTAGGAGAACGTAGGGTAGTCAAGCTTCCAAGACTCCAGACACATCCAAATGAGGCGCTGCATGTGGCAGTCTGCCTTTCTTTTGACCCATTAC
14	HGNC=10037&HUGO-Symbol=RN7SK&HUGO-Name=RNA,_7SK_small_nuclear&LOCI=[chr6:52860408-52860759:strand=+]&SOURCE=RefSeq&SOURCE-ACCESSION=NR_001445&GENOME=hg19_Fragment_22	Fragment_22	240..258	19	AAGCTCTCAAGGTCCATTT	352	TGGGTACCTCGGATGTGAGGGCGATCTGGCTGCGACATCTGTCACCCCATTGATCGCCAGGGTTGATTCGGCTGATCTGGCTGGCTAGGCGGGTGTCCCCTTCCTCCCTCACCGCTCCATGTGCGTCCCTCCCGAAGCTGCGCGCTCGGTCGAAGAGGACGACCATCCCCGATAGAGGAGGACCGGTCTTCGGTCAAGGGTATACGAGTAGCTGCGCTCCCCTGCTAGAACCTCCAAACAAGCTCTCAAGGTCCATTTGTAGGAGAACGTAGGGTAGTCAAGCTTCCAAGACTCCAGACACATCCAAATGAGGCGCTGCATGTGGCAGTCTGCCTTTCTTTTGACCCATTAC
15	HGNC=10037&HUGO-Symbol=RN7SK&HUGO-Name=RNA,_7SK_small_nuclear&LOCI=[chr6:52860408-52860759:strand=+]&SOURCE=RefSeq&SOURCE-ACCESSION=NR_001445&GENOME=hg19_Fragment_23	Fragment_23	235..256	22	CAAACAAGCTCTCAAGGTCCAT	352	TGGGTACCTCGGATGTGAGGGCGATCTGGCTGCGACATCTGTCACCCCATTGATCGCCAGGGTTGATTCGGCTGATCTGGCTGGCTAGGCGGGTGTCCCCTTCCTCCCTCACCGCTCCATGTGCGTCCCTCCCGAAGCTGCGCGCTCGGTCGAAGAGGACGACCATCCCCGATAGAGGAGGACCGGTCTTCGGTCAAGGGTATACGAGTAGCTGCGCTCCCCTGCTAGAACCTCCAAACAAGCTCTCAAGGTCCATTTGTAGGAGAACGTAGGGTAGTCAAGCTTCCAAGACTCCAGACACATCCAAATGAGGCGCTGCATGTGGCAGTCTGCCTTTCTTTTGACCCATTAC
16	HGNC=10037&HUGO-Symbol=RN7SK&HUGO-Name=RNA,_7SK_small_nuclear&LOCI=[chr6:52860408-52860759:strand=+]&SOURCE=RefSeq&SOURCE-ACCESSION=NR_001445&GENOME=hg19_Fragment_24	Fragment_24	216..230	15	GCTCCCCTGCTAGAA	352	TGGGTACCTCGGATGTGAGGGCGATCTGGCTGCGACATCTGTCACCCCATTGATCGCCAGGGTTGATTCGGCTGATCTGGCTGGCTAGGCGGGTGTCCCCTTCCTCCCTCACCGCTCCATGTGCGTCCCTCCCGAAGCTGCGCGCTCGGTCGAAGAGGACGACCATCCCCGATAGAGGAGGACCGGTCTTCGGTCAAGGGTATACGAGTAGCTGCGCTCCCCTGCTAGAACCTCCAAACAAGCTCTCAAGGTCCATTTGTAGGAGAACGTAGGGTAGTCAAGCTTCCAAGACTCCAGACACATCCAAATGAGGCGCTGCATGTGGCAGTCTGCCTTTCTTTTGACCCATTAC
17	HGNC=10037&HUGO-Symbol=RN7SK&HUGO-Name=RNA,_7SK_small_nuclear&LOCI=[chr6:52860408-52860759:strand=+]&SOURCE=RefSeq&SOURCE-ACCESSION=NR_001445&GENOME=hg19_Fragment_25	Fragment_25	92..111	20	GGTGTCCCCTTCCTCCCTCA	352	TGGGTACCTCGGATGTGAGGGCGATCTGGCTGCGACATCTGTCACCCCATTGATCGCCAGGGTTGATTCGGCTGATCTGGCTGGCTAGGCGGGTGTCCCCTTCCTCCCTCACCGCTCCATGTGCGTCCCTCCCGAAGCTGCGCGCTCGGTCGAAGAGGACGACCATCCCCGATAGAGGAGGACCGGTCTTCGGTCAAGGGTATACGAGTAGCTGCGCTCCCCTGCTAGAACCTCCAAACAAGCTCTCAAGGTCCATTTGTAGGAGAACGTAGGGTAGTCAAGCTTCCAAGACTCCAGACACATCCAAATGAGGCGCTGCATGTGGCAGTCTGCCTTTCTTTTGACCCATTAC
18	HGNC=10037&HUGO-Symbol=RN7SK&HUGO-Name=RNA,_7SK_small_nuclear&LOCI=[chr6:52860408-52860759:strand=+]&SOURCE=RefSeq&SOURCE-ACCESSION=NR_001445&GENOME=hg19_Fragment_26	Fragment_26	307..325	19	AATGAGGCGCTGCATGTGG	352	TGGGTACCTCGGATGTGAGGGCGATCTGGCTGCGACATCTGTCACCCCATTGATCGCCAGGGTTGATTCGGCTGATCTGGCTGGCTAGGCGGGTGTCCCCTTCCTCCCTCACCGCTCCATGTGCGTCCCTCCCGAAGCTGCGCGCTCGGTCGAAGAGGACGACCATCCCCGATAGAGGAGGACCGGTCTTCGGTCAAGGGTATACGAGTAGCTGCGCTCCCCTGCTAGAACCTCCAAACAAGCTCTCAAGGTCCATTTGTAGGAGAACGTAGGGTAGTCAAGCTTCCAAGACTCCAGACACATCCAAATGAGGCGCTGCATGTGGCAGTCTGCCTTTCTTTTGACCCATTAC
19	HGNC=10037&HUGO-Symbol=RN7SK&HUGO-Name=RNA,_7SK_small_nuclear&LOCI=[chr6:52860408-52860759:strand=+]&SOURCE=RefSeq&SOURCE-ACCESSION=NR_001445&GENOME=hg19_Fragment_27	Fragment_27	230..248	19	ACCTCCAAACAAGCTCTCA	352	TGGGTACCTCGGATGTGAGGGCGATCTGGCTGCGACATCTGTCACCCCATTGATCGCCAGGGTTGATTCGGCTGATCTGGCTGGCTAGGCGGGTGTCCCCTTCCTCCCTCACCGCTCCATGTGCGTCCCTCCCGAAGCTGCGCGCTCGGTCGAAGAGGACGACCATCCCCGATAGAGGAGGACCGGTCTTCGGTCAAGGGTATACGAGTAGCTGCGCTCCCCTGCTAGAACCTCCAAACAAGCTCTCAAGGTCCATTTGTAGGAGAACGTAGGGTAGTCAAGCTTCCAAGACTCCAGACACATCCAAATGAGGCGCTGCATGTGGCAGTCTGCCTTTCTTTTGACCCATTAC
20	HGNC=10037&HUGO-Symbol=RN7SK&HUGO-Name=RNA,_7SK_small_nuclear&LOCI=[chr6:52860408-52860759:strand=+]&SOURCE=RefSeq&SOURCE-ACCESSION=NR_001445&GENOME=hg19_Fragment_28	Fragment_28	27..47	21	TGGCTGCGACATCTGTCACCC	352	TGGGTACCTCGGATGTGAGGGCGATCTGGCTGCGACATCTGTCACCCCATTGATCGCCAGGGTTGATTCGGCTGATCTGGCTGGCTAGGCGGGTGTCCCCTTCCTCCCTCACCGCTCCATGTGCGTCCCTCCCGAAGCTGCGCGCTCGGTCGAAGAGGACGACCATCCCCGATAGAGGAGGACCGGTCTTCGGTCAAGGGTATACGAGTAGCTGCGCTCCCCTGCTAGAACCTCCAAACAAGCTCTCAAGGTCCATTTGTAGGAGAACGTAGGGTAGTCAAGCTTCCAAGACTCCAGACACATCCAAATGAGGCGCTGCATGTGGCAGTCTGCCTTTCTTTTGACCCATTAC
21	HGNC=10037&HUGO-Symbol=RN7SK&HUGO-Name=RNA,_7SK_small_nuclear&LOCI=[chr6:52860408-52860759:strand=+]&SOURCE=RefSeq&SOURCE-ACCESSION=NR_001445&GENOME=hg19_Fragment_3	Fragment_3	70..91	22	GGCTGATCTGGCTGGCTAGGCG	352	TGGGTACCTCGGATGTGAGGGCGATCTGGCTGCGACATCTGTCACCCCATTGATCGCCAGGGTTGATTCGGCTGATCTGGCTGGCTAGGCGGGTGTCCCCTTCCTCCCTCACCGCTCCATGTGCGTCCCTCCCGAAGCTGCGCGCTCGGTCGAAGAGGACGACCATCCCCGATAGAGGAGGACCGGTCTTCGGTCAAGGGTATACGAGTAGCTGCGCTCCCCTGCTAGAACCTCCAAACAAGCTCTCAAGGTCCATTTGTAGGAGAACGTAGGGTAGTCAAGCTTCCAAGACTCCAGACACATCCAAATGAGGCGCTGCATGTGGCAGTCTGCCTTTCTTTTGACCCATTAC
22	HGNC=10037&HUGO-Symbol=RN7SK&HUGO-Name=RNA,_7SK_small_nuclear&LOCI=[chr6:52860408-52860759:strand=+]&SOURCE=RefSeq&SOURCE-ACCESSION=NR_001445&GENOME=hg19_Fragment_4	Fragment_4	197..216	20	AGGGTATACGAGTAGCTGCG	352	TGGGTACCTCGGATGTGAGGGCGATCTGGCTGCGACATCTGTCACCCCATTGATCGCCAGGGTTGATTCGGCTGATCTGGCTGGCTAGGCGGGTGTCCCCTTCCTCCCTCACCGCTCCATGTGCGTCCCTCCCGAAGCTGCGCGCTCGGTCGAAGAGGACGACCATCCCCGATAGAGGAGGACCGGTCTTCGGTCAAGGGTATACGAGTAGCTGCGCTCCCCTGCTAGAACCTCCAAACAAGCTCTCAAGGTCCATTTGTAGGAGAACGTAGGGTAGTCAAGCTTCCAAGACTCCAGACACATCCAAATGAGGCGCTGCATGTGGCAGTCTGCCTTTCTTTTGACCCATTAC
23	HGNC=10037&HUGO-Symbol=RN7SK&HUGO-Name=RNA,_7SK_small_nuclear&LOCI=[chr6:52860408-52860759:strand=+]&SOURCE=RefSeq&SOURCE-ACCESSION=NR_001445&GENOME=hg19_Fragment_5	Fragment_5	44..65	22	ACCCCATTGATCGCCAGGGTTG	352	TGGGTACCTCGGATGTGAGGGCGATCTGGCTGCGACATCTGTCACCCCATTGATCGCCAGGGTTGATTCGGCTGATCTGGCTGGCTAGGCGGGTGTCCCCTTCCTCCCTCACCGCTCCATGTGCGTCCCTCCCGAAGCTGCGCGCTCGGTCGAAGAGGACGACCATCCCCGATAGAGGAGGACCGGTCTTCGGTCAAGGGTATACGAGTAGCTGCGCTCCCCTGCTAGAACCTCCAAACAAGCTCTCAAGGTCCATTTGTAGGAGAACGTAGGGTAGTCAAGCTTCCAAGACTCCAGACACATCCAAATGAGGCGCTGCATGTGGCAGTCTGCCTTTCTTTTGACCCATTAC
24	HGNC=10037&HUGO-Symbol=RN7SK&HUGO-Name=RNA,_7SK_small_nuclear&LOCI=[chr6:52860408-52860759:strand=+]&SOURCE=RefSeq&SOURCE-ACCESSION=NR_001445&GENOME=hg19_Fragment_6	Fragment_6	60..73	14	GGGTTGATTCGGCT	352	TGGGTACCTCGGATGTGAGGGCGATCTGGCTGCGACATCTGTCACCCCATTGATCGCCAGGGTTGATTCGGCTGATCTGGCTGGCTAGGCGGGTGTCCCCTTCCTCCCTCACCGCTCCATGTGCGTCCCTCCCGAAGCTGCGCGCTCGGTCGAAGAGGACGACCATCCCCGATAGAGGAGGACCGGTCTTCGGTCAAGGGTATACGAGTAGCTGCGCTCCCCTGCTAGAACCTCCAAACAAGCTCTCAAGGTCCATTTGTAGGAGAACGTAGGGTAGTCAAGCTTCCAAGACTCCAGACACATCCAAATGAGGCGCTGCATGTGGCAGTCTGCCTTTCTTTTGACCCATTAC
25	HGNC=10037&HUGO-Symbol=RN7SK&HUGO-Name=RNA,_7SK_small_nuclear&LOCI=[chr6:52860408-52860759:strand=+]&SOURCE=RefSeq&SOURCE-ACCESSION=NR_001445&GENOME=hg19_Fragment_7	Fragment_7	17..33	17	GAGGGCGATCTGGCTGC	352	TGGGTACCTCGGATGTGAGGGCGATCTGGCTGCGACATCTGTCACCCCATTGATCGCCAGGGTTGATTCGGCTGATCTGGCTGGCTAGGCGGGTGTCCCCTTCCTCCCTCACCGCTCCATGTGCGTCCCTCCCGAAGCTGCGCGCTCGGTCGAAGAGGACGACCATCCCCGATAGAGGAGGACCGGTCTTCGGTCAAGGGTATACGAGTAGCTGCGCTCCCCTGCTAGAACCTCCAAACAAGCTCTCAAGGTCCATTTGTAGGAGAACGTAGGGTAGTCAAGCTTCCAAGACTCCAGACACATCCAAATGAGGCGCTGCATGTGGCAGTCTGCCTTTCTTTTGACCCATTAC
26	HGNC=10037&HUGO-Symbol=RN7SK&HUGO-Name=RNA,_7SK_small_nuclear&LOCI=[chr6:52860408-52860759:strand=+]&SOURCE=RefSeq&SOURCE-ACCESSION=NR_001445&GENOME=hg19_Fragment_8	Fragment_8	137..163	27	GCTGCGCGCTCGGTCGAAGAGGACGAC	352	TGGGTACCTCGGATGTGAGGGCGATCTGGCTGCGACATCTGTCACCCCATTGATCGCCAGGGTTGATTCGGCTGATCTGGCTGGCTAGGCGGGTGTCCCCTTCCTCCCTCACCGCTCCATGTGCGTCCCTCCCGAAGCTGCGCGCTCGGTCGAAGAGGACGACCATCCCCGATAGAGGAGGACCGGTCTTCGGTCAAGGGTATACGAGTAGCTGCGCTCCCCTGCTAGAACCTCCAAACAAGCTCTCAAGGTCCATTTGTAGGAGAACGTAGGGTAGTCAAGCTTCCAAGACTCCAGACACATCCAAATGAGGCGCTGCATGTGGCAGTCTGCCTTTCTTTTGACCCATTAC
27	HGNC=10037&HUGO-Symbol=RN7SK&HUGO-Name=RNA,_7SK_small_nuclear&LOCI=[chr6:52860408-52860759:strand=+]&SOURCE=RefSeq&SOURCE-ACCESSION=NR_001445&GENOME=hg19_Fragment_9	Fragment_9	49..78	30	ATTGATCGCCAGGGTTGATTCGGCTGATCT	352	TGGGTACCTCGGATGTGAGGGCGATCTGGCTGCGACATCTGTCACCCCATTGATCGCCAGGGTTGATTCGGCTGATCTGGCTGGCTAGGCGGGTGTCCCCTTCCTCCCTCACCGCTCCATGTGCGTCCCTCCCGAAGCTGCGCGCTCGGTCGAAGAGGACGACCATCCCCGATAGAGGAGGACCGGTCTTCGGTCAAGGGTATACGAGTAGCTGCGCTCCCCTGCTAGAACCTCCAAACAAGCTCTCAAGGTCCATTTGTAGGAGAACGTAGGGTAGTCAAGCTTCCAAGACTCCAGACACATCCAAATGAGGCGCTGCATGTGGCAGTCTGCCTTTCTTTTGACCCATTAC
28	HGNC=10038&HUGO-Symbol=RN7SL1&HUGO-Name=RNA,_7SL,_cytoplasmic_1&LOCI=[chr14:50053288-50053606:strand=+]&SOURCE=RefSeq&SOURCE-ACCESSION=NR_002715&GENOME=hg19_Fragment_1	Fragment_1	155..173	19	CGGGAGCGGGGGACCACCA	319	GTATCCGACCGCCGGGCGCGGTGGCGCGTGCCTGTAGTCCCAGCTACTCGGGAGGCTGAGGCTGGAGGATCGCTTGAGTCCAGGAGTTCTGGGCTGTAGTGCGCTATGCCGATCGGGTGTCCGCACTAAGTTCGGCATCAATATGGTGACCTCCCGGGAGCGGGGGACCACCAGGTTGCCTAAGGAGGGGTGAACCGGCCCAGGTCGGAAACGGAGCAGGTCAAAACTCCCGTGCTGATCAGTAGTGGGATCGCGCCTGTGAATAGCCACTGCACTCCAGCCTGGGCAACATAGCGAGACCCCGTCTCTTTTGAACAAT
29	HGNC=10038&HUGO-Symbol=RN7SL1&HUGO-Name=RNA,_7SL,_cytoplasmic_1&LOCI=[chr14:50053288-50053606:strand=+]&SOURCE=RefSeq&SOURCE-ACCESSION=NR_002715&GENOME=hg19_Fragment_10	Fragment_10	182..200	19	AAGGAGGGGTGAACCGGCC	319	GTATCCGACCGCCGGGCGCGGTGGCGCGTGCCTGTAGTCCCAGCTACTCGGGAGGCTGAGGCTGGAGGATCGCTTGAGTCCAGGAGTTCTGGGCTGTAGTGCGCTATGCCGATCGGGTGTCCGCACTAAGTTCGGCATCAATATGGTGACCTCCCGGGAGCGGGGGACCACCAGGTTGCCTAAGGAGGGGTGAACCGGCCCAGGTCGGAAACGGAGCAGGTCAAAACTCCCGTGCTGATCAGTAGTGGGATCGCGCCTGTGAATAGCCACTGCACTCCAGCCTGGGCAACATAGCGAGACCCCGTCTCTTTTGAACAAT
30	HGNC=10038&HUGO-Symbol=RN7SL1&HUGO-Name=RNA,_7SL,_cytoplasmic_1&LOCI=[chr14:50053288-50053606:strand=+]&SOURCE=RefSeq&SOURCE-ACCESSION=NR_002715&GENOME=hg19_Fragment_11	Fragment_11	82..97	16	AGGAGTTCTGGGCTGT	319	GTATCCGACCGCCGGGCGCGGTGGCGCGTGCCTGTAGTCCCAGCTACTCGGGAGGCTGAGGCTGGAGGATCGCTTGAGTCCAGGAGTTCTGGGCTGTAGTGCGCTATGCCGATCGGGTGTCCGCACTAAGTTCGGCATCAATATGGTGACCTCCCGGGAGCGGGGGACCACCAGGTTGCCTAAGGAGGGGTGAACCGGCCCAGGTCGGAAACGGAGCAGGTCAAAACTCCCGTGCTGATCAGTAGTGGGATCGCGCCTGTGAATAGCCACTGCACTCCAGCCTGGGCAACATAGCGAGACCCCGTCTCTTTTGAACAAT
31	HGNC=10038&HUGO-Symbol=RN7SL1&HUGO-Name=RNA,_7SL,_cytoplasmic_1&LOCI=[chr14:50053288-50053606:strand=+]&SOURCE=RefSeq&SOURCE-ACCESSION=NR_002715&GENOME=hg19_Fragment_12	Fragment_12	64..86	23	GGAGGATCGCTTGAGTCCAGGAG	319	GTATCCGACCGCCGGGCGCGGTGGCGCGTGCCTGTAGTCCCAGCTACTCGGGAGGCTGAGGCTGGAGGATCGCTTGAGTCCAGGAGTTCTGGGCTGTAGTGCGCTATGCCGATCGGGTGTCCGCACTAAGTTCGGCATCAATATGGTGACCTCCCGGGAGCGGGGGACCACCAGGTTGCCTAAGGAGGGGTGAACCGGCCCAGGTCGGAAACGGAGCAGGTCAAAACTCCCGTGCTGATCAGTAGTGGGATCGCGCCTGTGAATAGCCACTGCACTCCAGCCTGGGCAACATAGCGAGACCCCGTCTCTTTTGAACAAT
32	HGNC=10038&HUGO-Symbol=RN7SL1&HUGO-Name=RNA,_7SL,_cytoplasmic_1&LOCI=[chr14:50053288-50053606:strand=+]&SOURCE=RefSeq&SOURCE-ACCESSION=NR_002715&GENOME=hg19_Fragment_13	Fragment_13	203..223	21	GGTCGGAAACGGAGCAGGTCA	319	GTATCCGACCGCCGGGCGCGGTGGCGCGTGCCTGTAGTCCCAGCTACTCGGGAGGCTGAGGCTGGAGGATCGCTTGAGTCCAGGAGTTCTGGGCTGTAGTGCGCTATGCCGATCGGGTGTCCGCACTAAGTTCGGCATCAATATGGTGACCTCCCGGGAGCGGGGGACCACCAGGTTGCCTAAGGAGGGGTGAACCGGCCCAGGTCGGAAACGGAGCAGGTCAAAACTCCCGTGCTGATCAGTAGTGGGATCGCGCCTGTGAATAGCCACTGCACTCCAGCCTGGGCAACATAGCGAGACCCCGTCTCTTTTGAACAAT
33	HGNC=10038&HUGO-Symbol=RN7SL1&HUGO-Name=RNA,_7SL,_cytoplasmic_1&LOCI=[chr14:50053288-50053606:strand=+]&SOURCE=RefSeq&SOURCE-ACCESSION=NR_002715&GENOME=hg19_Fragment_14	Fragment_14	28..45	18	GTGCCTGTAGTCCCAGCT	319	GTATCCGACCGCCGGGCGCGGTGGCGCGTGCCTGTAGTCCCAGCTACTCGGGAGGCTGAGGCTGGAGGATCGCTTGAGTCCAGGAGTTCTGGGCTGTAGTGCGCTATGCCGATCGGGTGTCCGCACTAAGTTCGGCATCAATATGGTGACCTCCCGGGAGCGGGGGACCACCAGGTTGCCTAAGGAGGGGTGAACCGGCCCAGGTCGGAAACGGAGCAGGTCAAAACTCCCGTGCTGATCAGTAGTGGGATCGCGCCTGTGAATAGCCACTGCACTCCAGCCTGGGCAACATAGCGAGACCCCGTCTCTTTTGAACAAT
34	HGNC=10038&HUGO-Symbol=RN7SL1&HUGO-Name=RNA,_7SL,_cytoplasmic_1&LOCI=[chr14:50053288-50053606:strand=+]&SOURCE=RefSeq&SOURCE-ACCESSION=NR_002715&GENOME=hg19_Fragment_15	Fragment_15	242..261	20	GTAGTGGGATCGCGCCTGTG	319	GTATCCGACCGCCGGGCGCGGTGGCGCGTGCCTGTAGTCCCAGCTACTCGGGAGGCTGAGGCTGGAGGATCGCTTGAGTCCAGGAGTTCTGGGCTGTAGTGCGCTATGCCGATCGGGTGTCCGCACTAAGTTCGGCATCAATATGGTGACCTCCCGGGAGCGGGGGACCACCAGGTTGCCTAAGGAGGGGTGAACCGGCCCAGGTCGGAAACGGAGCAGGTCAAAACTCCCGTGCTGATCAGTAGTGGGATCGCGCCTGTGAATAGCCACTGCACTCCAGCCTGGGCAACATAGCGAGACCCCGTCTCTTTTGAACAAT
35	HGNC=10038&HUGO-Symbol=RN7SL1&HUGO-Name=RNA,_7SL,_cytoplasmic_1&LOCI=[chr14:50053288-50053606:strand=+]&SOURCE=RefSeq&SOURCE-ACCESSION=NR_002715&GENOME=hg19_Fragment_16	Fragment_16	23..52	30	GGCGCGTGCCTGTAGTCCCAGCTACTCGGG	319	GTATCCGACCGCCGGGCGCGGTGGCGCGTGCCTGTAGTCCCAGCTACTCGGGAGGCTGAGGCTGGAGGATCGCTTGAGTCCAGGAGTTCTGGGCTGTAGTGCGCTATGCCGATCGGGTGTCCGCACTAAGTTCGGCATCAATATGGTGACCTCCCGGGAGCGGGGGACCACCAGGTTGCCTAAGGAGGGGTGAACCGGCCCAGGTCGGAAACGGAGCAGGTCAAAACTCCCGTGCTGATCAGTAGTGGGATCGCGCCTGTGAATAGCCACTGCACTCCAGCCTGGGCAACATAGCGAGACCCCGTCTCTTTTGAACAAT
36	HGNC=10038&HUGO-Symbol=RN7SL1&HUGO-Name=RNA,_7SL,_cytoplasmic_1&LOCI=[chr14:50053288-50053606:strand=+]&SOURCE=RefSeq&SOURCE-ACCESSION=NR_002715&GENOME=hg19_Fragment_17	Fragment_17	125..144	20	ACTAAGTTCGGCATCAATAT	319	GTATCCGACCGCCGGGCGCGGTGGCGCGTGCCTGTAGTCCCAGCTACTCGGGAGGCTGAGGCTGGAGGATCGCTTGAGTCCAGGAGTTCTGGGCTGTAGTGCGCTATGCCGATCGGGTGTCCGCACTAAGTTCGGCATCAATATGGTGACCTCCCGGGAGCGGGGGACCACCAGGTTGCCTAAGGAGGGGTGAACCGGCCCAGGTCGGAAACGGAGCAGGTCAAAACTCCCGTGCTGATCAGTAGTGGGATCGCGCCTGTGAATAGCCACTGCACTCCAGCCTGGGCAACATAGCGAGACCCCGTCTCTTTTGAACAAT
37	HGNC=10038&HUGO-Symbol=RN7SL1&HUGO-Name=RNA,_7SL,_cytoplasmic_1&LOCI=[chr14:50053288-50053606:strand=+]&SOURCE=RefSeq&SOURCE-ACCESSION=NR_002715&GENOME=hg19_Fragment_18	Fragment_18	208..228	21	GAAACGGAGCAGGTCAAAACT	319	GTATCCGACCGCCGGGCGCGGTGGCGCGTGCCTGTAGTCCCAGCTACTCGGGAGGCTGAGGCTGGAGGATCGCTTGAGTCCAGGAGTTCTGGGCTGTAGTGCGCTATGCCGATCGGGTGTCCGCACTAAGTTCGGCATCAATATGGTGACCTCCCGGGAGCGGGGGACCACCAGGTTGCCTAAGGAGGGGTGAACCGGCCCAGGTCGGAAACGGAGCAGGTCAAAACTCCCGTGCTGATCAGTAGTGGGATCGCGCCTGTGAATAGCCACTGCACTCCAGCCTGGGCAACATAGCGAGACCCCGTCTCTTTTGAACAAT
38	HGNC=10038&HUGO-Symbol=RN7SL1&HUGO-Name=RNA,_7SL,_cytoplasmic_1&LOCI=[chr14:50053288-50053606:strand=+]&SOURCE=RefSeq&SOURCE-ACCESSION=NR_002715&GENOME=hg19_Fragment_19	Fragment_19	112..138	27	ATCGGGTGTCCGCACTAAGTTCGGCAT	319	GTATCCGACCGCCGGGCGCGGTGGCGCGTGCCTGTAGTCCCAGCTACTCGGGAGGCTGAGGCTGGAGGATCGCTTGAGTCCAGGAGTTCTGGGCTGTAGTGCGCTATGCCGATCGGGTGTCCGCACTAAGTTCGGCATCAATATGGTGACCTCCCGGGAGCGGGGGACCACCAGGTTGCCTAAGGAGGGGTGAACCGGCCCAGGTCGGAAACGGAGCAGGTCAAAACTCCCGTGCTGATCAGTAGTGGGATCGCGCCTGTGAATAGCCACTGCACTCCAGCCTGGGCAACATAGCGAGACCCCGTCTCTTTTGAACAAT
39	HGNC=10038&HUGO-Symbol=RN7SL1&HUGO-Name=RNA,_7SL,_cytoplasmic_1&LOCI=[chr14:50053288-50053606:strand=+]&SOURCE=RefSeq&SOURCE-ACCESSION=NR_002715&GENOME=hg19_Fragment_2	Fragment_2	50..74	25	GGGAGGCTGAGGCTGGAGGATCGCT	319	GTATCCGACCGCCGGGCGCGGTGGCGCGTGCCTGTAGTCCCAGCTACTCGGGAGGCTGAGGCTGGAGGATCGCTTGAGTCCAGGAGTTCTGGGCTGTAGTGCGCTATGCCGATCGGGTGTCCGCACTAAGTTCGGCATCAATATGGTGACCTCCCGGGAGCGGGGGACCACCAGGTTGCCTAAGGAGGGGTGAACCGGCCCAGGTCGGAAACGGAGCAGGTCAAAACTCCCGTGCTGATCAGTAGTGGGATCGCGCCTGTGAATAGCCACTGCACTCCAGCCTGGGCAACATAGCGAGACCCCGTCTCTTTTGAACAAT
40	HGNC=10038&HUGO-Symbol=RN7SL1&HUGO-Name=RNA,_7SL,_cytoplasmic_1&LOCI=[chr14:50053288-50053606:strand=+]&SOURCE=RefSeq&SOURCE-ACCESSION=NR_002715&GENOME=hg19_Fragment_20	Fragment_20	225..243	19	AACTCCCGTGCTGATCAGT	319	GTATCCGACCGCCGGGCGCGGTGGCGCGTGCCTGTAGTCCCAGCTACTCGGGAGGCTGAGGCTGGAGGATCGCTTGAGTCCAGGAGTTCTGGGCTGTAGTGCGCTATGCCGATCGGGTGTCCGCACTAAGTTCGGCATCAATATGGTGACCTCCCGGGAGCGGGGGACCACCAGGTTGCCTAAGGAGGGGTGAACCGGCCCAGGTCGGAAACGGAGCAGGTCAAAACTCCCGTGCTGATCAGTAGTGGGATCGCGCCTGTGAATAGCCACTGCACTCCAGCCTGGGCAACATAGCGAGACCCCGTCTCTTTTGAACAAT
41	HGNC=10038&HUGO-Symbol=RN7SL1&HUGO-Name=RNA,_7SL,_cytoplasmic_1&LOCI=[chr14:50053288-50053606:strand=+]&SOURCE=RefSeq&SOURCE-ACCESSION=NR_002715&GENOME=hg19_Fragment_21	Fragment_21	213..233	21	GGAGCAGGTCAAAACTCCCGT	319	GTATCCGACCGCCGGGCGCGGTGGCGCGTGCCTGTAGTCCCAGCTACTCGGGAGGCTGAGGCTGGAGGATCGCTTGAGTCCAGGAGTTCTGGGCTGTAGTGCGCTATGCCGATCGGGTGTCCGCACTAAGTTCGGCATCAATATGGTGACCTCCCGGGAGCGGGGGACCACCAGGTTGCCTAAGGAGGGGTGAACCGGCCCAGGTCGGAAACGGAGCAGGTCAAAACTCCCGTGCTGATCAGTAGTGGGATCGCGCCTGTGAATAGCCACTGCACTCCAGCCTGGGCAACATAGCGAGACCCCGTCTCTTTTGAACAAT
42	HGNC=10038&HUGO-Symbol=RN7SL1&HUGO-Name=RNA,_7SL,_cytoplasmic_1&LOCI=[chr14:50053288-50053606:strand=+]&SOURCE=RefSeq&SOURCE-ACCESSION=NR_002715&GENOME=hg19_Fragment_22	Fragment_22	36..58	23	AGTCCCAGCTACTCGGGAGGCTG	319	GTATCCGACCGCCGGGCGCGGTGGCGCGTGCCTGTAGTCCCAGCTACTCGGGAGGCTGAGGCTGGAGGATCGCTTGAGTCCAGGAGTTCTGGGCTGTAGTGCGCTATGCCGATCGGGTGTCCGCACTAAGTTCGGCATCAATATGGTGACCTCCCGGGAGCGGGGGACCACCAGGTTGCCTAAGGAGGGGTGAACCGGCCCAGGTCGGAAACGGAGCAGGTCAAAACTCCCGTGCTGATCAGTAGTGGGATCGCGCCTGTGAATAGCCACTGCACTCCAGCCTGGGCAACATAGCGAGACCCCGTCTCTTTTGAACAAT
43	HGNC=10038&HUGO-Symbol=RN7SL1&HUGO-Name=RNA,_7SL,_cytoplasmic_1&LOCI=[chr14:50053288-50053606:strand=+]&SOURCE=RefSeq&SOURCE-ACCESSION=NR_002715&GENOME=hg19_Fragment_23	Fragment_23	232..253	22	GTGCTGATCAGTAGTGGGATCG	319	GTATCCGACCGCCGGGCGCGGTGGCGCGTGCCTGTAGTCCCAGCTACTCGGGAGGCTGAGGCTGGAGGATCGCTTGAGTCCAGGAGTTCTGGGCTGTAGTGCGCTATGCCGATCGGGTGTCCGCACTAAGTTCGGCATCAATATGGTGACCTCCCGGGAGCGGGGGACCACCAGGTTGCCTAAGGAGGGGTGAACCGGCCCAGGTCGGAAACGGAGCAGGTCAAAACTCCCGTGCTGATCAGTAGTGGGATCGCGCCTGTGAATAGCCACTGCACTCCAGCCTGGGCAACATAGCGAGACCCCGTCTCTTTTGAACAAT
44	HGNC=10038&HUGO-Symbol=RN7SL1&HUGO-Name=RNA,_7SL,_cytoplasmic_1&LOCI=[chr14:50053288-50053606:strand=+]&SOURCE=RefSeq&SOURCE-ACCESSION=NR_002715&GENOME=hg19_Fragment_24	Fragment_24	220..235	16	GTCAAAACTCCCGTGC	319	GTATCCGACCGCCGGGCGCGGTGGCGCGTGCCTGTAGTCCCAGCTACTCGGGAGGCTGAGGCTGGAGGATCGCTTGAGTCCAGGAGTTCTGGGCTGTAGTGCGCTATGCCGATCGGGTGTCCGCACTAAGTTCGGCATCAATATGGTGACCTCCCGGGAGCGGGGGACCACCAGGTTGCCTAAGGAGGGGTGAACCGGCCCAGGTCGGAAACGGAGCAGGTCAAAACTCCCGTGCTGATCAGTAGTGGGATCGCGCCTGTGAATAGCCACTGCACTCCAGCCTGGGCAACATAGCGAGACCCCGTCTCTTTTGAACAAT
45	HGNC=10038&HUGO-Symbol=RN7SL1&HUGO-Name=RNA,_7SL,_cytoplasmic_1&LOCI=[chr14:50053288-50053606:strand=+]&SOURCE=RefSeq&SOURCE-ACCESSION=NR_002715&GENOME=hg19_Fragment_3	Fragment_3	11..31	21	GCCGGGCGCGGTGGCGCGTGC	319	GTATCCGACCGCCGGGCGCGGTGGCGCGTGCCTGTAGTCCCAGCTACTCGGGAGGCTGAGGCTGGAGGATCGCTTGAGTCCAGGAGTTCTGGGCTGTAGTGCGCTATGCCGATCGGGTGTCCGCACTAAGTTCGGCATCAATATGGTGACCTCCCGGGAGCGGGGGACCACCAGGTTGCCTAAGGAGGGGTGAACCGGCCCAGGTCGGAAACGGAGCAGGTCAAAACTCCCGTGCTGATCAGTAGTGGGATCGCGCCTGTGAATAGCCACTGCACTCCAGCCTGGGCAACATAGCGAGACCCCGTCTCTTTTGAACAAT
46	HGNC=10038&HUGO-Symbol=RN7SL1&HUGO-Name=RNA,_7SL,_cytoplasmic_1&LOCI=[chr14:50053288-50053606:strand=+]&SOURCE=RefSeq&SOURCE-ACCESSION=NR_002715&GENOME=hg19_Fragment_4	Fragment_4	57..67	11	TGAGGCTGGAG	319	GTATCCGACCGCCGGGCGCGGTGGCGCGTGCCTGTAGTCCCAGCTACTCGGGAGGCTGAGGCTGGAGGATCGCTTGAGTCCAGGAGTTCTGGGCTGTAGTGCGCTATGCCGATCGGGTGTCCGCACTAAGTTCGGCATCAATATGGTGACCTCCCGGGAGCGGGGGACCACCAGGTTGCCTAAGGAGGGGTGAACCGGCCCAGGTCGGAAACGGAGCAGGTCAAAACTCCCGTGCTGATCAGTAGTGGGATCGCGCCTGTGAATAGCCACTGCACTCCAGCCTGGGCAACATAGCGAGACCCCGTCTCTTTTGAACAAT
47	HGNC=10038&HUGO-Symbol=RN7SL1&HUGO-Name=RNA,_7SL,_cytoplasmic_1&LOCI=[chr14:50053288-50053606:strand=+]&SOURCE=RefSeq&SOURCE-ACCESSION=NR_002715&GENOME=hg19_Fragment_5	Fragment_5	285..310	26	GGCAACATAGCGAGACCCCGTCTCTT	319	GTATCCGACCGCCGGGCGCGGTGGCGCGTGCCTGTAGTCCCAGCTACTCGGGAGGCTGAGGCTGGAGGATCGCTTGAGTCCAGGAGTTCTGGGCTGTAGTGCGCTATGCCGATCGGGTGTCCGCACTAAGTTCGGCATCAATATGGTGACCTCCCGGGAGCGGGGGACCACCAGGTTGCCTAAGGAGGGGTGAACCGGCCCAGGTCGGAAACGGAGCAGGTCAAAACTCCCGTGCTGATCAGTAGTGGGATCGCGCCTGTGAATAGCCACTGCACTCCAGCCTGGGCAACATAGCGAGACCCCGTCTCTTTTGAACAAT
48	HGNC=10038&HUGO-Symbol=RN7SL1&HUGO-Name=RNA,_7SL,_cytoplasmic_1&LOCI=[chr14:50053288-50053606:strand=+]&SOURCE=RefSeq&SOURCE-ACCESSION=NR_002715&GENOME=hg19_Fragment_6	Fragment_6	269..287	19	ACTGCACTCCAGCCTGGGC	319	GTATCCGACCGCCGGGCGCGGTGGCGCGTGCCTGTAGTCCCAGCTACTCGGGAGGCTGAGGCTGGAGGATCGCTTGAGTCCAGGAGTTCTGGGCTGTAGTGCGCTATGCCGATCGGGTGTCCGCACTAAGTTCGGCATCAATATGGTGACCTCCCGGGAGCGGGGGACCACCAGGTTGCCTAAGGAGGGGTGAACCGGCCCAGGTCGGAAACGGAGCAGGTCAAAACTCCCGTGCTGATCAGTAGTGGGATCGCGCCTGTGAATAGCCACTGCACTCCAGCCTGGGCAACATAGCGAGACCCCGTCTCTTTTGAACAAT
49	HGNC=10038&HUGO-Symbol=RN7SL1&HUGO-Name=RNA,_7SL,_cytoplasmic_1&LOCI=[chr14:50053288-50053606:strand=+]&SOURCE=RefSeq&SOURCE-ACCESSION=NR_002715&GENOME=hg19_Fragment_7	Fragment_7	291..304	14	ATAGCGAGACCCCG	319	GTATCCGACCGCCGGGCGCGGTGGCGCGTGCCTGTAGTCCCAGCTACTCGGGAGGCTGAGGCTGGAGGATCGCTTGAGTCCAGGAGTTCTGGGCTGTAGTGCGCTATGCCGATCGGGTGTCCGCACTAAGTTCGGCATCAATATGGTGACCTCCCGGGAGCGGGGGACCACCAGGTTGCCTAAGGAGGGGTGAACCGGCCCAGGTCGGAAACGGAGCAGGTCAAAACTCCCGTGCTGATCAGTAGTGGGATCGCGCCTGTGAATAGCCACTGCACTCCAGCCTGGGCAACATAGCGAGACCCCGTCTCTTTTGAACAAT
50	HGNC=10038&HUGO-Symbol=RN7SL1&HUGO-Name=RNA,_7SL,_cytoplasmic_1&LOCI=[chr14:50053288-50053606:strand=+]&SOURCE=RefSeq&SOURCE-ACCESSION=NR_002715&GENOME=hg19_Fragment_8	Fragment_8	198..214	17	GCCCAGGTCGGAAACGG	319	GTATCCGACCGCCGGGCGCGGTGGCGCGTGCCTGTAGTCCCAGCTACTCGGGAGGCTGAGGCTGGAGGATCGCTTGAGTCCAGGAGTTCTGGGCTGTAGTGCGCTATGCCGATCGGGTGTCCGCACTAAGTTCGGCATCAATATGGTGACCTCCCGGGAGCGGGGGACCACCAGGTTGCCTAAGGAGGGGTGAACCGGCCCAGGTCGGAAACGGAGCAGGTCAAAACTCCCGTGCTGATCAGTAGTGGGATCGCGCCTGTGAATAGCCACTGCACTCCAGCCTGGGCAACATAGCGAGACCCCGTCTCTTTTGAACAAT
51	HGNC=10038&HUGO-Symbol=RN7SL1&HUGO-Name=RNA,_7SL,_cytoplasmic_1&LOCI=[chr14:50053288-50053606:strand=+]&SOURCE=RefSeq&SOURCE-ACCESSION=NR_002715&GENOME=hg19_Fragment_9	Fragment_9	89..109	21	CTGGGCTGTAGTGCGCTATGC	319	GTATCCGACCGCCGGGCGCGGTGGCGCGTGCCTGTAGTCCCAGCTACTCGGGAGGCTGAGGCTGGAGGATCGCTTGAGTCCAGGAGTTCTGGGCTGTAGTGCGCTATGCCGATCGGGTGTCCGCACTAAGTTCGGCATCAATATGGTGACCTCCCGGGAGCGGGGGACCACCAGGTTGCCTAAGGAGGGGTGAACCGGCCCAGGTCGGAAACGGAGCAGGTCAAAACTCCCGTGCTGATCAGTAGTGGGATCGCGCCTGTGAATAGCCACTGCACTCCAGCCTGGGCAACATAGCGAGACCCCGTCTCTTTTGAACAAT
52	HGNC=10096&HUGO-Symbol=SNORD80&HUGO-Name=small_nucleolar_RNA,_C/D_box_80&LOCI=[chr1:173833957-173834054:strand=-]&SOURCE=RefSeq&SOURCE-ACCESSION=NR_003940&GENOME=hg19_Fragment_1	Fragment_1	13..31	19	TACAATGATGATAACATAG	98	TTGTAAAGCCGATACAATGATGATAACATAGTTCAGCAGACTAACGCTGATGAGCAATATTAAGTCTTTCGCTCCTATCTGATGTATCTGGCGGTAAC
53	HGNC=10096&HUGO-Symbol=SNORD80&HUGO-Name=small_nucleolar_RNA,_C/D_box_80&LOCI=[chr1:173833957-173834054:strand=-]&SOURCE=RefSeq&SOURCE-ACCESSION=NR_003940&GENOME=hg19_Fragment_2	Fragment_2	43..58	16	AACGCTGATGAGCAAT	98	TTGTAAAGCCGATACAATGATGATAACATAGTTCAGCAGACTAACGCTGATGAGCAATATTAAGTCTTTCGCTCCTATCTGATGTATCTGGCGGTAAC
54	HGNC=10096&HUGO-Symbol=SNORD80&HUGO-Name=small_nucleolar_RNA,_C/D_box_80&LOCI=[chr1:173833957-173834054:strand=-]&SOURCE=RefSeq&SOURCE-ACCESSION=NR_003940&GENOME=hg19_Fragment_3	Fragment_3	56..80	25	AATATTAAGTCTTTCGCTCCTATCT	98	TTGTAAAGCCGATACAATGATGATAACATAGTTCAGCAGACTAACGCTGATGAGCAATATTAAGTCTTTCGCTCCTATCTGATGTATCTGGCGGTAAC
55	HGNC=10096&HUGO-Symbol=SNORD80&HUGO-Name=small_nucleolar_RNA,_C/D_box_80&LOCI=[chr1:173833957-173834054:strand=-]&SOURCE=RefSeq&SOURCE-ACCESSION=NR_003940&GENOME=hg19_Fragment_4	Fragment_4	36..63	28	GCAGACTAACGCTGATGAGCAATATTAA	98	TTGTAAAGCCGATACAATGATGATAACATAGTTCAGCAGACTAACGCTGATGAGCAATATTAAGTCTTTCGCTCCTATCTGATGTATCTGGCGGTAAC
56	HGNC=10097&HUGO-Symbol=SNORD4A&HUGO-Name=small_nucleolar_RNA,_C/D_box_4A&LOCI=[chr17:27049590-27049681:strand=+]&SOURCE=RefSeq&SOURCE-ACCESSION=NR_000010&GENOME=hg19_Fragment_1	Fragment_1	14..32	19	GCAGATGATGACACTGTAA	92	TAGATTTCAGGGTGCAGATGATGACACTGTAAAGCGACCAAAGTCTGAACAAAGTGATTGGTACCTCGTTGTCTGATGCACCTAGGCTCTCC
57	HGNC=10097&HUGO-Symbol=SNORD4A&HUGO-Name=small_nucleolar_RNA,_C/D_box_4A&LOCI=[chr17:27049590-27049681:strand=+]&SOURCE=RefSeq&SOURCE-ACCESSION=NR_000010&GENOME=hg19_Fragment_2	Fragment_2	51..65	15	AAAGTGATTGGTACC	92	TAGATTTCAGGGTGCAGATGATGACACTGTAAAGCGACCAAAGTCTGAACAAAGTGATTGGTACCTCGTTGTCTGATGCACCTAGGCTCTCC
58	HGNC=10097&HUGO-Symbol=SNORD4A&HUGO-Name=small_nucleolar_RNA,_C/D_box_4A&LOCI=[chr17:27049590-27049681:strand=+]&SOURCE=RefSeq&SOURCE-ACCESSION=NR_000010&GENOME=hg19_Fragment_3	Fragment_3	41..55	15	AAGTCTGAACAAAGT	92	TAGATTTCAGGGTGCAGATGATGACACTGTAAAGCGACCAAAGTCTGAACAAAGTGATTGGTACCTCGTTGTCTGATGCACCTAGGCTCTCC
59	HGNC=10097&HUGO-Symbol=SNORD4A&HUGO-Name=small_nucleolar_RNA,_C/D_box_4A&LOCI=[chr17:27049590-27049681:strand=+]&SOURCE=RefSeq&SOURCE-ACCESSION=NR_000010&GENOME=hg19_Fragment_4	Fragment_4	24..47	24	ACACTGTAAAGCGACCAAAGTCTG	92	TAGATTTCAGGGTGCAGATGATGACACTGTAAAGCGACCAAAGTCTGAACAAAGTGATTGGTACCTCGTTGTCTGATGCACCTAGGCTCTCC
60	HGNC=10098&HUGO-Symbol=SNORD4B&HUGO-Name=small_nucleolar_RNA,_C/D_box_4B&LOCI=[chr17:27050689-27050782:strand=+]&SOURCE=RefSeq&SOURCE-ACCESSION=NR_000009&GENOME=hg19_Fragment_1	Fragment_1	15..34	20	GCAAATGATGCATATGTTAG	94	CTCACCCCTTGGGTGCAAATGATGCATATGTTAGCGACCAAAGCCTGATCTTTGCTGATTAGTCATAATTAACTGACTGCACCCCTATCCTTGA
61	HGNC=10099&HUGO-Symbol=SNORD102&HUGO-Name=small_nucleolar_RNA,_C/D_box_102&LOCI=[chr13:27829191-27829282:strand=+]&SOURCE=RefSeq&SOURCE-ACCESSION=NR_002574&GENOME=hg19_Fragment_1	Fragment_1	13..41	29	CTTAATGATGACTGTTTTTTTTGATTGCT	92	TTGGCACTCGAGCTTAATGATGACTGTTTTTTTTGATTGCTTGAAGCAATGTGAAAAACACATTTCACCGGCTCTGAAAGCTCTTGAGTTGC
62	HGNC=10099&HUGO-Symbol=SNORD102&HUGO-Name=small_nucleolar_RNA,_C/D_box_102&LOCI=[chr13:27829191-27829282:strand=+]&SOURCE=RefSeq&SOURCE-ACCESSION=NR_002574&GENOME=hg19_Fragment_2	Fragment_2	62..79	18	ATTTCACCGGCTCTGAAA	92	TTGGCACTCGAGCTTAATGATGACTGTTTTTTTTGATTGCTTGAAGCAATGTGAAAAACACATTTCACCGGCTCTGAAAGCTCTTGAGTTGC
63	HGNC=10100&HUGO-Symbol=SNORD79&HUGO-Name=small_nucleolar_RNA,_C/D_box_79&LOCI=[chr1:173834476-173834580:strand=-]&SOURCE=RefSeq&SOURCE-ACCESSION=NR_003939&GENOME=hg19_Fragment_1	Fragment_1	15..33	19	GTTAGTGATGATTTTAAAA	105	TTGATTGAGCTACTGTTAGTGATGATTTTAAAATTAAAGCAGATGGGAATCTCTCTGAGAAAGAAAATGGAGATTAATCTTAAACTGAAACAGTAGTTGGGAAAT
64	HGNC=10100&HUGO-Symbol=SNORD79&HUGO-Name=small_nucleolar_RNA,_C/D_box_79&LOCI=[chr1:173834476-173834580:strand=-]&SOURCE=RefSeq&SOURCE-ACCESSION=NR_003939&GENOME=hg19_Fragment_2	Fragment_2	38..60	23	AGCAGATGGGAATCTCTCTGAGA	105	TTGATTGAGCTACTGTTAGTGATGATTTTAAAATTAAAGCAGATGGGAATCTCTCTGAGAAAGAAAATGGAGATTAATCTTAAACTGAAACAGTAGTTGGGAAAT
65	HGNC=10100&HUGO-Symbol=SNORD79&HUGO-Name=small_nucleolar_RNA,_C/D_box_79&LOCI=[chr1:173834476-173834580:strand=-]&SOURCE=RefSeq&SOURCE-ACCESSION=NR_003939&GENOME=hg19_Fragment_3	Fragment_3	28..54	27	TTAAAATTAAAGCAGATGGGAATCTCT	105	TTGATTGAGCTACTGTTAGTGATGATTTTAAAATTAAAGCAGATGGGAATCTCTCTGAGAAAGAAAATGGAGATTAATCTTAAACTGAAACAGTAGTTGGGAAAT
66	HGNC=10100&HUGO-Symbol=SNORD79&HUGO-Name=small_nucleolar_RNA,_C/D_box_79&LOCI=[chr1:173834476-173834580:strand=-]&SOURCE=RefSeq&SOURCE-ACCESSION=NR_003939&GENOME=hg19_Fragment_4	Fragment_4	62..90	29	AGAAAATGGAGATTAATCTTAAACTGAAA	105	TTGATTGAGCTACTGTTAGTGATGATTTTAAAATTAAAGCAGATGGGAATCTCTCTGAGAAAGAAAATGGAGATTAATCTTAAACTGAAACAGTAGTTGGGAAAT
67	HGNC=10100&HUGO-Symbol=SNORD79&HUGO-Name=small_nucleolar_RNA,_C/D_box_79&LOCI=[chr1:173834476-173834580:strand=-]&SOURCE=RefSeq&SOURCE-ACCESSION=NR_003939&GENOME=hg19_Fragment_5	Fragment_5	55..75	21	CTGAGAAAGAAAATGGAGATT	105	TTGATTGAGCTACTGTTAGTGATGATTTTAAAATTAAAGCAGATGGGAATCTCTCTGAGAAAGAAAATGGAGATTAATCTTAAACTGAAACAGTAGTTGGGAAAT
68	HGNC=10100&HUGO-Symbol=SNORD79&HUGO-Name=small_nucleolar_RNA,_C/D_box_79&LOCI=[chr1:173834476-173834580:strand=-]&SOURCE=RefSeq&SOURCE-ACCESSION=NR_003939&GENOME=hg19_Fragment_6	Fragment_6	67..81	15	ATGGAGATTAATCTT	105	TTGATTGAGCTACTGTTAGTGATGATTTTAAAATTAAAGCAGATGGGAATCTCTCTGAGAAAGAAAATGGAGATTAATCTTAAACTGAAACAGTAGTTGGGAAAT
69	HGNC=10101&HUGO-Symbol=SNORD81&HUGO-Name=small_nucleolar_RNA,_C/D_box_81&LOCI=[chr1:173833274-173833370:strand=-]&SOURCE=RefSeq&SOURCE-ACCESSION=NR_003938&GENOME=hg19_Fragment_1	Fragment_1	15..34	20	ATACATGATGATCTCAATCC	97	ATTATAATTGCAGAATACATGATGATCTCAATCCAACTTGAACTCTCTCACTGATTACTTGATGACAATAAAATATCTGATATTCTGCATTCCCATG
70	HGNC=10101&HUGO-Symbol=SNORD81&HUGO-Name=small_nucleolar_RNA,_C/D_box_81&LOCI=[chr1:173833274-173833370:strand=-]&SOURCE=RefSeq&SOURCE-ACCESSION=NR_003938&GENOME=hg19_Fragment_2	Fragment_2	55..80	26	TTACTTGATGACAATAAAATATCTGA	97	ATTATAATTGCAGAATACATGATGATCTCAATCCAACTTGAACTCTCTCACTGATTACTTGATGACAATAAAATATCTGATATTCTGCATTCCCATG
71	HGNC=10101&HUGO-Symbol=SNORD81&HUGO-Name=small_nucleolar_RNA,_C/D_box_81&LOCI=[chr1:173833274-173833370:strand=-]&SOURCE=RefSeq&SOURCE-ACCESSION=NR_003938&GENOME=hg19_Fragment_3	Fragment_3	47..68	22	CTCACTGATTACTTGATGACAA	97	ATTATAATTGCAGAATACATGATGATCTCAATCCAACTTGAACTCTCTCACTGATTACTTGATGACAATAAAATATCTGATATTCTGCATTCCCATG
72	HGNC=10101&HUGO-Symbol=SNORD81&HUGO-Name=small_nucleolar_RNA,_C/D_box_81&LOCI=[chr1:173833274-173833370:strand=-]&SOURCE=RefSeq&SOURCE-ACCESSION=NR_003938&GENOME=hg19_Fragment_4	Fragment_4	35..56	22	AACTTGAACTCTCTCACTGATT	97	ATTATAATTGCAGAATACATGATGATCTCAATCCAACTTGAACTCTCTCACTGATTACTTGATGACAATAAAATATCTGATATTCTGCATTCCCATG
73	HGNC=10101&HUGO-Symbol=SNORD81&HUGO-Name=small_nucleolar_RNA,_C/D_box_81&LOCI=[chr1:173833274-173833370:strand=-]&SOURCE=RefSeq&SOURCE-ACCESSION=NR_003938&GENOME=hg19_Fragment_5	Fragment_5	75..91	17	ATCTGATATTCTGCATT	97	ATTATAATTGCAGAATACATGATGATCTCAATCCAACTTGAACTCTCTCACTGATTACTTGATGACAATAAAATATCTGATATTCTGCATTCCCATG
74	HGNC=10103&HUGO-Symbol=RNU105B&HUGO-Name=RNA,_U105B_small_nucleolar&LOCI=[chr20:8811822-8812050:strand=+]&SOURCE=RefSeq&SOURCE-ACCESSION=NR_004386&GENOME=hg19_Fragment_1	Fragment_1	204..219	16	CATGCAGGAAACAGCC	229	GAGTGGAGTCTCCAATGTGGATACACCCAGGAGGTCACTCTCTCCCCAGGCTGTGTCCAAGTAGCATAGGGGAGCACAGGGCTCTGTCCCCATGATGTACTGTCCTTTTCCATGACATTGGAGATGAAGCTGGACCTCAACTCTGCACATGCATATTCCTACAACTTCTCAGAGTCCTGTGGATAATGACGGAGGAGAGAAACCATGCAGGAAACAGCCCCCTAGAGCA
75	HGNC=10105&HUGO-Symbol=SNORD12C&HUGO-Name=small_nucleolar_RNA,_C/D_box_12C&LOCI=[chr20:47895472-47895570:strand=+]&SOURCE=RefSeq&SOURCE-ACCESSION=NR_002433&GENOME=hg19_Fragment_1	Fragment_1	46..64	19	CGACAATGCTGACGTCTTA	99	CCTTGGCTGGTGTAAATGATGACTTCACTTTTTTCCCCATCAGATCGACAATGCTGACGTCTTATATTTTGCCAGTTAGTTCTGATACATCGGCCTCAA
76	HGNC=10105&HUGO-Symbol=SNORD12C&HUGO-Name=small_nucleolar_RNA,_C/D_box_12C&LOCI=[chr20:47895472-47895570:strand=+]&SOURCE=RefSeq&SOURCE-ACCESSION=NR_002433&GENOME=hg19_Fragment_2	Fragment_2	12..28	17	GTAAATGATGACTTCAC	99	CCTTGGCTGGTGTAAATGATGACTTCACTTTTTTCCCCATCAGATCGACAATGCTGACGTCTTATATTTTGCCAGTTAGTTCTGATACATCGGCCTCAA
77	HGNC=10105&HUGO-Symbol=SNORD12C&HUGO-Name=small_nucleolar_RNA,_C/D_box_12C&LOCI=[chr20:47895472-47895570:strand=+]&SOURCE=RefSeq&SOURCE-ACCESSION=NR_002433&GENOME=hg19_Fragment_3	Fragment_3	66..87	22	ATTTTGCCAGTTAGTTCTGATA	99	CCTTGGCTGGTGTAAATGATGACTTCACTTTTTTCCCCATCAGATCGACAATGCTGACGTCTTATATTTTGCCAGTTAGTTCTGATACATCGGCCTCAA
78	HGNC=10105&HUGO-Symbol=SNORD12C&HUGO-Name=small_nucleolar_RNA,_C/D_box_12C&LOCI=[chr20:47895472-47895570:strand=+]&SOURCE=RefSeq&SOURCE-ACCESSION=NR_002433&GENOME=hg19_Fragment_4	Fragment_4	74..94	21	AGTTAGTTCTGATACATCGGC	99	CCTTGGCTGGTGTAAATGATGACTTCACTTTTTTCCCCATCAGATCGACAATGCTGACGTCTTATATTTTGCCAGTTAGTTCTGATACATCGGCCTCAA
79	HGNC=10106&HUGO-Symbol=SNORA63&HUGO-Name=small_nucleolar_RNA,_H/ACA_box_63&LOCI=[chr3:186505078-186505232:strand=+]&SOURCE=RefSeq&SOURCE-ACCESSION=NR_002586&GENOME=hg19_Fragment_1	Fragment_1	11..30	20	AAAGCAGGATTCAGACTACA	155	GATTTCCACTAAAGCAGGATTCAGACTACAATATAGCTGCTAAGTGCTGTGTTGTCGTTCCCCCTGCTTAAAATAAAGTTGTTTCTTAACTATACCTGTCTGCTATTCTCCTGTAGCAGCCAGGGACGCTTGGTCTCATACATGTTGATTAAAAT
80	HGNC=10106&HUGO-Symbol=SNORA63&HUGO-Name=small_nucleolar_RNA,_H/ACA_box_63&LOCI=[chr3:186505078-186505232:strand=+]&SOURCE=RefSeq&SOURCE-ACCESSION=NR_002586&GENOME=hg19_Fragment_2	Fragment_2	123..145	23	GGGACGCTTGGTCTCATACATGT	155	GATTTCCACTAAAGCAGGATTCAGACTACAATATAGCTGCTAAGTGCTGTGTTGTCGTTCCCCCTGCTTAAAATAAAGTTGTTTCTTAACTATACCTGTCTGCTATTCTCCTGTAGCAGCCAGGGACGCTTGGTCTCATACATGTTGATTAAAAT
81	HGNC=10106&HUGO-Symbol=SNORA63&HUGO-Name=small_nucleolar_RNA,_H/ACA_box_63&LOCI=[chr3:186505078-186505232:strand=+]&SOURCE=RefSeq&SOURCE-ACCESSION=NR_002586&GENOME=hg19_Fragment_3	Fragment_3	92..110	19	ATACCTGTCTGCTATTCTC	155	GATTTCCACTAAAGCAGGATTCAGACTACAATATAGCTGCTAAGTGCTGTGTTGTCGTTCCCCCTGCTTAAAATAAAGTTGTTTCTTAACTATACCTGTCTGCTATTCTCCTGTAGCAGCCAGGGACGCTTGGTCTCATACATGTTGATTAAAAT
82	HGNC=10106&HUGO-Symbol=SNORA63&HUGO-Name=small_nucleolar_RNA,_H/ACA_box_63&LOCI=[chr3:186505078-186505232:strand=+]&SOURCE=RefSeq&SOURCE-ACCESSION=NR_002586&GENOME=hg19_Fragment_4	Fragment_4	64..81	18	CTGCTTAAAATAAAGTTG	155	GATTTCCACTAAAGCAGGATTCAGACTACAATATAGCTGCTAAGTGCTGTGTTGTCGTTCCCCCTGCTTAAAATAAAGTTGTTTCTTAACTATACCTGTCTGCTATTCTCCTGTAGCAGCCAGGGACGCTTGGTCTCATACATGTTGATTAAAAT
83	HGNC=10106&HUGO-Symbol=SNORA63&HUGO-Name=small_nucleolar_RNA,_H/ACA_box_63&LOCI=[chr3:186505078-186505232:strand=+]&SOURCE=RefSeq&SOURCE-ACCESSION=NR_002586&GENOME=hg19_Fragment_5	Fragment_5	115..133	19	AGCAGCCAGGGACGCTTGG	155	GATTTCCACTAAAGCAGGATTCAGACTACAATATAGCTGCTAAGTGCTGTGTTGTCGTTCCCCCTGCTTAAAATAAAGTTGTTTCTTAACTATACCTGTCTGCTATTCTCCTGTAGCAGCCAGGGACGCTTGGTCTCATACATGTTGATTAAAAT
84	HGNC=10106&HUGO-Symbol=SNORA63&HUGO-Name=small_nucleolar_RNA,_H/ACA_box_63&LOCI=[chr3:186505078-186505232:strand=+]&SOURCE=RefSeq&SOURCE-ACCESSION=NR_002586&GENOME=hg19_Fragment_6	Fragment_6	51..69	19	GTTGTCGTTCCCCCTGCTT	155	GATTTCCACTAAAGCAGGATTCAGACTACAATATAGCTGCTAAGTGCTGTGTTGTCGTTCCCCCTGCTTAAAATAAAGTTGTTTCTTAACTATACCTGTCTGCTATTCTCCTGTAGCAGCCAGGGACGCTTGGTCTCATACATGTTGATTAAAAT
85	HGNC=10107&HUGO-Symbol=SNORA62&HUGO-Name=small_nucleolar_RNA,_H/ACA_box_62&LOCI=[chr3:39452535-39452708:strand=+]&SOURCE=RefSeq&SOURCE-ACCESSION=NR_002324&GENOME=hg19_Fragment_1	Fragment_1	12..33	22	GTGCACATTGTTAGAGCTTGGA	174	AAAACATTCCTGTGCACATTGTTAGAGCTTGGAGTTGAGGCTACTGACTGGCCGATGAACTCGCAAGTGTAGGTAGTGTGCTACATGAGGGGCAAGTTTTCGCTAACACCACAAGGGTCTCTGGCCCAATGAGTGGAGTTTGATAGTAATTCTTGCTACAAGTATAACATTACT
86	HGNC=10107&HUGO-Symbol=SNORA62&HUGO-Name=small_nucleolar_RNA,_H/ACA_box_62&LOCI=[chr3:39452535-39452708:strand=+]&SOURCE=RefSeq&SOURCE-ACCESSION=NR_002324&GENOME=hg19_Fragment_2	Fragment_2	50..75	26	GGCCGATGAACTCGCAAGTGTAGGTA	174	AAAACATTCCTGTGCACATTGTTAGAGCTTGGAGTTGAGGCTACTGACTGGCCGATGAACTCGCAAGTGTAGGTAGTGTGCTACATGAGGGGCAAGTTTTCGCTAACACCACAAGGGTCTCTGGCCCAATGAGTGGAGTTTGATAGTAATTCTTGCTACAAGTATAACATTACT
87	HGNC=10107&HUGO-Symbol=SNORA62&HUGO-Name=small_nucleolar_RNA,_H/ACA_box_62&LOCI=[chr3:39452535-39452708:strand=+]&SOURCE=RefSeq&SOURCE-ACCESSION=NR_002324&GENOME=hg19_Fragment_3	Fragment_3	24..43	20	AGAGCTTGGAGTTGAGGCTA	174	AAAACATTCCTGTGCACATTGTTAGAGCTTGGAGTTGAGGCTACTGACTGGCCGATGAACTCGCAAGTGTAGGTAGTGTGCTACATGAGGGGCAAGTTTTCGCTAACACCACAAGGGTCTCTGGCCCAATGAGTGGAGTTTGATAGTAATTCTTGCTACAAGTATAACATTACT
88	HGNC=10108&HUGO-Symbol=RNU11&HUGO-Name=RNA,_U11_small_nuclear&LOCI=[chr1:28975102-28975256:strand=+]&SOURCE=RefSeq&SOURCE-ACCESSION=NR_004407&GENOME=hg19_Fragment_1	Fragment_1	31..49	19	GTGGCACACGTAGGGCAAC	155	CAGAGAAAGCAAAAAGGGCTTCTGTCGTGAGTGGCACACGTAGGGCAACTCGATTGCTCTGCGTGCGGAATCGACATCAAGAGATTTCGGAAGCATAATTTTTTGGTATTTGGGCAGCTGGTGATCGTTGGTCCCGGCGCCCTTTCTTTACTGTT
89	HGNC=10108&HUGO-Symbol=RNU11&HUGO-Name=RNA,_U11_small_nuclear&LOCI=[chr1:28975102-28975256:strand=+]&SOURCE=RefSeq&SOURCE-ACCESSION=NR_004407&GENOME=hg19_Fragment_2	Fragment_2	50..70	21	TCGATTGCTCTGCGTGCGGAA	155	CAGAGAAAGCAAAAAGGGCTTCTGTCGTGAGTGGCACACGTAGGGCAACTCGATTGCTCTGCGTGCGGAATCGACATCAAGAGATTTCGGAAGCATAATTTTTTGGTATTTGGGCAGCTGGTGATCGTTGGTCCCGGCGCCCTTTCTTTACTGTT
90	HGNC=10108&HUGO-Symbol=RNU11&HUGO-Name=RNA,_U11_small_nuclear&LOCI=[chr1:28975102-28975256:strand=+]&SOURCE=RefSeq&SOURCE-ACCESSION=NR_004407&GENOME=hg19_Fragment_3	Fragment_3	79..97	19	AAGAGATTTCGGAAGCATA	155	CAGAGAAAGCAAAAAGGGCTTCTGTCGTGAGTGGCACACGTAGGGCAACTCGATTGCTCTGCGTGCGGAATCGACATCAAGAGATTTCGGAAGCATAATTTTTTGGTATTTGGGCAGCTGGTGATCGTTGGTCCCGGCGCCCTTTCTTTACTGTT
91	HGNC=10108&HUGO-Symbol=RNU11&HUGO-Name=RNA,_U11_small_nuclear&LOCI=[chr1:28975102-28975256:strand=+]&SOURCE=RefSeq&SOURCE-ACCESSION=NR_004407&GENOME=hg19_Fragment_4	Fragment_4	84..105	22	ATTTCGGAAGCATAATTTTTTG	155	CAGAGAAAGCAAAAAGGGCTTCTGTCGTGAGTGGCACACGTAGGGCAACTCGATTGCTCTGCGTGCGGAATCGACATCAAGAGATTTCGGAAGCATAATTTTTTGGTATTTGGGCAGCTGGTGATCGTTGGTCCCGGCGCCCTTTCTTTACTGTT
92	HGNC=10108&HUGO-Symbol=RNU11&HUGO-Name=RNA,_U11_small_nuclear&LOCI=[chr1:28975102-28975256:strand=+]&SOURCE=RefSeq&SOURCE-ACCESSION=NR_004407&GENOME=hg19_Fragment_5	Fragment_5	127..144	18	GTTGGTCCCGGCGCCCTT	155	CAGAGAAAGCAAAAAGGGCTTCTGTCGTGAGTGGCACACGTAGGGCAACTCGATTGCTCTGCGTGCGGAATCGACATCAAGAGATTTCGGAAGCATAATTTTTTGGTATTTGGGCAGCTGGTGATCGTTGGTCCCGGCGCCCTTTCTTTACTGTT
93	HGNC=10108&HUGO-Symbol=RNU11&HUGO-Name=RNA,_U11_small_nuclear&LOCI=[chr1:28975102-28975256:strand=+]&SOURCE=RefSeq&SOURCE-ACCESSION=NR_004407&GENOME=hg19_Fragment_6	Fragment_6	120..132	13	GGTGATCGTTGGT	155	CAGAGAAAGCAAAAAGGGCTTCTGTCGTGAGTGGCACACGTAGGGCAACTCGATTGCTCTGCGTGCGGAATCGACATCAAGAGATTTCGGAAGCATAATTTTTTGGTATTTGGGCAGCTGGTGATCGTTGGTCCCGGCGCCCTTTCTTTACTGTT
94	HGNC=10108&HUGO-Symbol=RNU11&HUGO-Name=RNA,_U11_small_nuclear&LOCI=[chr1:28975102-28975256:strand=+]&SOURCE=RefSeq&SOURCE-ACCESSION=NR_004407&GENOME=hg19_Fragment_7	Fragment_7	114..124	11	GCAGCTGGTGA	155	CAGAGAAAGCAAAAAGGGCTTCTGTCGTGAGTGGCACACGTAGGGCAACTCGATTGCTCTGCGTGCGGAATCGACATCAAGAGATTTCGGAAGCATAATTTTTTGGTATTTGGGCAGCTGGTGATCGTTGGTCCCGGCGCCCTTTCTTTACTGTT
95	HGNC=10108&HUGO-Symbol=RNU11&HUGO-Name=RNA,_U11_small_nuclear&LOCI=[chr1:28975102-28975256:strand=+]&SOURCE=RefSeq&SOURCE-ACCESSION=NR_004407&GENOME=hg19_Fragment_8	Fragment_8	15..34	20	AGGGCTTCTGTCGTGAGTGG	155	CAGAGAAAGCAAAAAGGGCTTCTGTCGTGAGTGGCACACGTAGGGCAACTCGATTGCTCTGCGTGCGGAATCGACATCAAGAGATTTCGGAAGCATAATTTTTTGGTATTTGGGCAGCTGGTGATCGTTGGTCCCGGCGCCCTTTCTTTACTGTT
96	HGNC=10111&HUGO-Symbol=SNORD13P2&HUGO-Name=small_nucleolar_RNA,_C/D_box_13_pseudogene_2&LOCI=[chr7:4728950-4729374:strand=+]&SOURCE=RefSeq&SOURCE-ACCESSION=NG_008260&GENOME=hg19_Fragment_1	Fragment_1	254..272	19	ACCTGTCTGACCTGAAAAA	425	ATACGTGGCTGGGTTGCCATGCTCCATCTGCTGAGAGGCGTATTGTGAGTGGCAGGTGTTATGGATCACAGCCTCTGCATATGTGCCAGCAGAAAAAGTAATTGTAACCAGCAAAGCATTTTACTACATAAACGTTTTAGCCCCTATAAAAACATCCGGAGATCCTTTTGTTGTTCATGAGCATGACAATTGGGTGTTTTCATGCAGCGAGTGAGATGTGCCACCCTGGAACCTTGTTACGACGTCGCATGTTACCTGTCTGACCTGAAAAATAATTAATAAGTAAAACATACGGAAGCCAGTTTCTCATGGCTATTTCCAACTAGTCACTTGAAGAATATGGAATTAGTTATACAATTAGTTATACGTTGTATAACCATCATAAAATTAGTTACAGAT…
97	HGNC=10112&HUGO-Symbol=SNORD13P3&HUGO-Name=small_nucleolar_RNA,_C/D_box_13_pseudogene_3&LOCI=[chr3:47291905-47292226:strand=-]&SOURCE=RefSeq&SOURCE-ACCESSION=NG_008261&GENOME=hg19_Fragment_1	Fragment_1	203..222	20	ACCCGTCTGATCTGAAAAAA	322	GAGGGTTCTCAGCTTGAAGTTCCTTGTGCCTCTTTTAGGGAAGACACTCAGATGGTATATCGAGTATAAAATGACTTAGCGATTCTTCTCCTCAAAATGTGTCATTTATGATCCTTTTGTAGTTCATGAGTGTGATGATTGTGTGTTCATACGCTTGTGTGAGATGTGCCACCCTTGAACCTTGTTACGACATTGGCACATTACCCGTCTGATCTGAAAAAAAAAGTATCATTTATTTACTTACCTAAAATCTATGGAGTGCTTACTATGTGCCAAGTGCTTTTTAAAGCACTTGGAATACCTGACTGCATGAACAGAAACA
98	HGNC=10112&HUGO-Symbol=SNORD13P3&HUGO-Name=small_nucleolar_RNA,_C/D_box_13_pseudogene_3&LOCI=[chr3:47291905-47292226:strand=-]&SOURCE=RefSeq&SOURCE-ACCESSION=NG_008261&GENOME=hg19_Fragment_2	Fragment_2	195..210	16	GGCACATTACCCGTCT	322	GAGGGTTCTCAGCTTGAAGTTCCTTGTGCCTCTTTTAGGGAAGACACTCAGATGGTATATCGAGTATAAAATGACTTAGCGATTCTTCTCCTCAAAATGTGTCATTTATGATCCTTTTGTAGTTCATGAGTGTGATGATTGTGTGTTCATACGCTTGTGTGAGATGTGCCACCCTTGAACCTTGTTACGACATTGGCACATTACCCGTCTGATCTGAAAAAAAAAGTATCATTTATTTACTTACCTAAAATCTATGGAGTGCTTACTATGTGCCAAGTGCTTTTTAAAGCACTTGGAATACCTGACTGCATGAACAGAAACA
99	HGNC=10113&HUGO-Symbol=SNORD14A&HUGO-Name=small_nucleolar_RNA,_C/D_box_14A&LOCI=[chr11:17096190-17096301:strand=-]&SOURCE=RefSeq&SOURCE-ACCESSION=NR_000022&GENOME=hg19_Fragment_1	Fragment_1	11..28	18	TCACTATGATGATTGGTT	112	CATGAATTGCTCACTATGATGATTGGTTGCCAGACATTCGCAGTTTCCACCAGAAATGTTTTTCCTTATGTTGGCCAGTTCTTCCTTGGATGTCTGAGTGAGCATCTTCATT
100	HGNC=10113&HUGO-Symbol=SNORD14A&HUGO-Name=small_nucleolar_RNA,_C/D_box_14A&LOCI=[chr11:17096190-17096301:strand=-]&SOURCE=RefSeq&SOURCE-ACCESSION=NR_000022&GENOME=hg19_Fragment_2	Fragment_2	82..101	20	TTCCTTGGATGTCTGAGTGA	112	CATGAATTGCTCACTATGATGATTGGTTGCCAGACATTCGCAGTTTCCACCAGAAATGTTTTTCCTTATGTTGGCCAGTTCTTCCTTGGATGTCTGAGTGAGCATCTTCATT
101	HGNC=10114&HUGO-Symbol=SNORD15A&HUGO-Name=small_nucleolar_RNA,_C/D_box_15A&LOCI=[chr11:75111425-75111592:strand=+]&SOURCE=RefSeq&SOURCE-ACCESSION=NR_000005&GENOME=hg19_Fragment_1	Fragment_1	11..39	29	CTTCGATGAAGAGATGATGACGAGTCTGA	168	GTTTTAAACCCTTCGATGAAGAGATGATGACGAGTCTGACTTGGGGATGTTCTCTTTGCCCAGGTGGCCTACTCTGTGCTGCGTTCTGTGGCACAGTTTAAAGAGCCCTGGTTGAAGTAATTTCCTAAAGATGACTTAGAGGCATTTGTCTGAGAAGGGTTGCTGCAC
102	HGNC=10114&HUGO-Symbol=SNORD15A&HUGO-Name=small_nucleolar_RNA,_C/D_box_15A&LOCI=[chr11:75111425-75111592:strand=+]&SOURCE=RefSeq&SOURCE-ACCESSION=NR_000005&GENOME=hg19_Fragment_2	Fragment_2	138..155	18	AGAGGCATTTGTCTGAGA	168	GTTTTAAACCCTTCGATGAAGAGATGATGACGAGTCTGACTTGGGGATGTTCTCTTTGCCCAGGTGGCCTACTCTGTGCTGCGTTCTGTGGCACAGTTTAAAGAGCCCTGGTTGAAGTAATTTCCTAAAGATGACTTAGAGGCATTTGTCTGAGAAGGGTTGCTGCAC
103	HGNC=10114&HUGO-Symbol=SNORD15A&HUGO-Name=small_nucleolar_RNA,_C/D_box_15A&LOCI=[chr11:75111425-75111592:strand=+]&SOURCE=RefSeq&SOURCE-ACCESSION=NR_000005&GENOME=hg19_Fragment_3	Fragment_3	62..79	18	AGGTGGCCTACTCTGTGC	168	GTTTTAAACCCTTCGATGAAGAGATGATGACGAGTCTGACTTGGGGATGTTCTCTTTGCCCAGGTGGCCTACTCTGTGCTGCGTTCTGTGGCACAGTTTAAAGAGCCCTGGTTGAAGTAATTTCCTAAAGATGACTTAGAGGCATTTGTCTGAGAAGGGTTGCTGCAC
104	HGNC=10114&HUGO-Symbol=SNORD15A&HUGO-Name=small_nucleolar_RNA,_C/D_box_15A&LOCI=[chr11:75111425-75111592:strand=+]&SOURCE=RefSeq&SOURCE-ACCESSION=NR_000005&GENOME=hg19_Fragment_4	Fragment_4	127..144	18	AAAGATGACTTAGAGGCA	168	GTTTTAAACCCTTCGATGAAGAGATGATGACGAGTCTGACTTGGGGATGTTCTCTTTGCCCAGGTGGCCTACTCTGTGCTGCGTTCTGTGGCACAGTTTAAAGAGCCCTGGTTGAAGTAATTTCCTAAAGATGACTTAGAGGCATTTGTCTGAGAAGGGTTGCTGCAC
105	HGNC=10115&HUGO-Symbol=SNORA73A&HUGO-Name=small_nucleolar_RNA,_H/ACA_box_73A&LOCI=[chr1:28833867-28834093:strand=+]&SOURCE=RefSeq&SOURCE-ACCESSION=NR_002907&GENOME=hg19_Fragment_1	Fragment_1	191..217	27	GGGAGACAAACCATGCAGGAAACAGCC	227	ACACTGATTGTCCAACGTGGATACACCCGGGAGGTCACTCTCCCCGGGCTCTGTCCAAGTGGCGTAGGGGAGCATAGGGCTCTGCCCCATGATGTACAAGTCCCTTTCCACAACGTTGGAAATAAAGCTGGGCCTCGTGTCTGCGCCTGCATATTCCTACAGCTTCCCAGAGTCCTGTCGACAATTACTGGGGAGACAAACCATGCAGGAAACAGCCTTCTAGAGCA
106	HGNC=10115&HUGO-Symbol=SNORA73A&HUGO-Name=small_nucleolar_RNA,_H/ACA_box_73A&LOCI=[chr1:28833867-28834093:strand=+]&SOURCE=RefSeq&SOURCE-ACCESSION=NR_002907&GENOME=hg19_Fragment_2	Fragment_2	11..35	25	TCCAACGTGGATACACCCGGGAGGT	227	ACACTGATTGTCCAACGTGGATACACCCGGGAGGTCACTCTCCCCGGGCTCTGTCCAAGTGGCGTAGGGGAGCATAGGGCTCTGCCCCATGATGTACAAGTCCCTTTCCACAACGTTGGAAATAAAGCTGGGCCTCGTGTCTGCGCCTGCATATTCCTACAGCTTCCCAGAGTCCTGTCGACAATTACTGGGGAGACAAACCATGCAGGAAACAGCCTTCTAGAGCA
107	HGNC=10115&HUGO-Symbol=SNORA73A&HUGO-Name=small_nucleolar_RNA,_H/ACA_box_73A&LOCI=[chr1:28833867-28834093:strand=+]&SOURCE=RefSeq&SOURCE-ACCESSION=NR_002907&GENOME=hg19_Fragment_3	Fragment_3	178..198	21	TCGACAATTACTGGGGAGACA	227	ACACTGATTGTCCAACGTGGATACACCCGGGAGGTCACTCTCCCCGGGCTCTGTCCAAGTGGCGTAGGGGAGCATAGGGCTCTGCCCCATGATGTACAAGTCCCTTTCCACAACGTTGGAAATAAAGCTGGGCCTCGTGTCTGCGCCTGCATATTCCTACAGCTTCCCAGAGTCCTGTCGACAATTACTGGGGAGACAAACCATGCAGGAAACAGCCTTCTAGAGCA
108	HGNC=10115&HUGO-Symbol=SNORA73A&HUGO-Name=small_nucleolar_RNA,_H/ACA_box_73A&LOCI=[chr1:28833867-28834093:strand=+]&SOURCE=RefSeq&SOURCE-ACCESSION=NR_002907&GENOME=hg19_Fragment_4	Fragment_4	153..173	21	ATTCCTACAGCTTCCCAGAGT	227	ACACTGATTGTCCAACGTGGATACACCCGGGAGGTCACTCTCCCCGGGCTCTGTCCAAGTGGCGTAGGGGAGCATAGGGCTCTGCCCCATGATGTACAAGTCCCTTTCCACAACGTTGGAAATAAAGCTGGGCCTCGTGTCTGCGCCTGCATATTCCTACAGCTTCCCAGAGTCCTGTCGACAATTACTGGGGAGACAAACCATGCAGGAAACAGCCTTCTAGAGCA
109	HGNC=10115&HUGO-Symbol=SNORA73A&HUGO-Name=small_nucleolar_RNA,_H/ACA_box_73A&LOCI=[chr1:28833867-28834093:strand=+]&SOURCE=RefSeq&SOURCE-ACCESSION=NR_002907&GENOME=hg19_Fragment_5	Fragment_5	42..63	22	CCCCGGGCTCTGTCCAAGTGGC	227	ACACTGATTGTCCAACGTGGATACACCCGGGAGGTCACTCTCCCCGGGCTCTGTCCAAGTGGCGTAGGGGAGCATAGGGCTCTGCCCCATGATGTACAAGTCCCTTTCCACAACGTTGGAAATAAAGCTGGGCCTCGTGTCTGCGCCTGCATATTCCTACAGCTTCCCAGAGTCCTGTCGACAATTACTGGGGAGACAAACCATGCAGGAAACAGCCTTCTAGAGCA
110	HGNC=10115&HUGO-Symbol=SNORA73A&HUGO-Name=small_nucleolar_RNA,_H/ACA_box_73A&LOCI=[chr1:28833867-28834093:strand=+]&SOURCE=RefSeq&SOURCE-ACCESSION=NR_002907&GENOME=hg19_Fragment_6	Fragment_6	125..153	29	AAGCTGGGCCTCGTGTCTGCGCCTGCATA	227	ACACTGATTGTCCAACGTGGATACACCCGGGAGGTCACTCTCCCCGGGCTCTGTCCAAGTGGCGTAGGGGAGCATAGGGCTCTGCCCCATGATGTACAAGTCCCTTTCCACAACGTTGGAAATAAAGCTGGGCCTCGTGTCTGCGCCTGCATATTCCTACAGCTTCCCAGAGTCCTGTCGACAATTACTGGGGAGACAAACCATGCAGGAAACAGCCTTCTAGAGCA
111	HGNC=10116&HUGO-Symbol=SNORA73B&HUGO-Name=small_nucleolar_RNA,_H/ACA_box_73B&LOCI=[chr1:28835060-28835284:strand=+]&SOURCE=RefSeq&SOURCE-ACCESSION=NR_004406&GENOME=hg19&MERGED=[HGNC=10102]_Fragment_1	Fragment_1	11..31	21	TCCAACGTGGATACCCTGGGA	225	TAATGAGCATTCCAACGTGGATACCCTGGGAGGTCACTCTCCCCAGGCTCTGTCCAAGTGGCATAGGGGAGCTTAGGGCTCTGCCCCATGATGTACAGTCCCTTTCCACAACGTTGAAGATGAAGCTGGGCCTCGTGTCTGCGCCTGCATATTCCTACAGCTTCCCAGAGTCCTGTGGACAATGACTGGGGAGACAAACCATGCAGGAAACATATCTAGTATACT
112	HGNC=10116&HUGO-Symbol=SNORA73B&HUGO-Name=small_nucleolar_RNA,_H/ACA_box_73B&LOCI=[chr1:28835060-28835284:strand=+]&SOURCE=RefSeq&SOURCE-ACCESSION=NR_004406&GENOME=hg19&MERGED=[HGNC=10102]_Fragment_2	Fragment_2	189..215	27	GGGAGACAAACCATGCAGGAAACATAT	225	TAATGAGCATTCCAACGTGGATACCCTGGGAGGTCACTCTCCCCAGGCTCTGTCCAAGTGGCATAGGGGAGCTTAGGGCTCTGCCCCATGATGTACAGTCCCTTTCCACAACGTTGAAGATGAAGCTGGGCCTCGTGTCTGCGCCTGCATATTCCTACAGCTTCCCAGAGTCCTGTGGACAATGACTGGGGAGACAAACCATGCAGGAAACATATCTAGTATACT
113	HGNC=10116&HUGO-Symbol=SNORA73B&HUGO-Name=small_nucleolar_RNA,_H/ACA_box_73B&LOCI=[chr1:28835060-28835284:strand=+]&SOURCE=RefSeq&SOURCE-ACCESSION=NR_004406&GENOME=hg19&MERGED=[HGNC=10102]_Fragment_3	Fragment_3	175..191	17	GTGGACAATGACTGGGG	225	TAATGAGCATTCCAACGTGGATACCCTGGGAGGTCACTCTCCCCAGGCTCTGTCCAAGTGGCATAGGGGAGCTTAGGGCTCTGCCCCATGATGTACAGTCCCTTTCCACAACGTTGAAGATGAAGCTGGGCCTCGTGTCTGCGCCTGCATATTCCTACAGCTTCCCAGAGTCCTGTGGACAATGACTGGGGAGACAAACCATGCAGGAAACATATCTAGTATACT
114	HGNC=10116&HUGO-Symbol=SNORA73B&HUGO-Name=small_nucleolar_RNA,_H/ACA_box_73B&LOCI=[chr1:28835060-28835284:strand=+]&SOURCE=RefSeq&SOURCE-ACCESSION=NR_004406&GENOME=hg19&MERGED=[HGNC=10102]_Fragment_4	Fragment_4	151..171	21	ATTCCTACAGCTTCCCAGAGT	225	TAATGAGCATTCCAACGTGGATACCCTGGGAGGTCACTCTCCCCAGGCTCTGTCCAAGTGGCATAGGGGAGCTTAGGGCTCTGCCCCATGATGTACAGTCCCTTTCCACAACGTTGAAGATGAAGCTGGGCCTCGTGTCTGCGCCTGCATATTCCTACAGCTTCCCAGAGTCCTGTGGACAATGACTGGGGAGACAAACCATGCAGGAAACATATCTAGTATACT
115	HGNC=10116&HUGO-Symbol=SNORA73B&HUGO-Name=small_nucleolar_RNA,_H/ACA_box_73B&LOCI=[chr1:28835060-28835284:strand=+]&SOURCE=RefSeq&SOURCE-ACCESSION=NR_004406&GENOME=hg19&MERGED=[HGNC=10102]_Fragment_5	Fragment_5	43..64	22	CCAGGCTCTGTCCAAGTGGCAT	225	TAATGAGCATTCCAACGTGGATACCCTGGGAGGTCACTCTCCCCAGGCTCTGTCCAAGTGGCATAGGGGAGCTTAGGGCTCTGCCCCATGATGTACAGTCCCTTTCCACAACGTTGAAGATGAAGCTGGGCCTCGTGTCTGCGCCTGCATATTCCTACAGCTTCCCAGAGTCCTGTGGACAATGACTGGGGAGACAAACCATGCAGGAAACATATCTAGTATACT
116	HGNC=10116&HUGO-Symbol=SNORA73B&HUGO-Name=small_nucleolar_RNA,_H/ACA_box_73B&LOCI=[chr1:28835060-28835284:strand=+]&SOURCE=RefSeq&SOURCE-ACCESSION=NR_004406&GENOME=hg19&MERGED=[HGNC=10102]_Fragment_6	Fragment_6	113..129	17	GTTGAAGATGAAGCTGG	225	TAATGAGCATTCCAACGTGGATACCCTGGGAGGTCACTCTCCCCAGGCTCTGTCCAAGTGGCATAGGGGAGCTTAGGGCTCTGCCCCATGATGTACAGTCCCTTTCCACAACGTTGAAGATGAAGCTGGGCCTCGTGTCTGCGCCTGCATATTCCTACAGCTTCCCAGAGTCCTGTGGACAATGACTGGGGAGACAAACCATGCAGGAAACATATCTAGTATACT
117	HGNC=10116&HUGO-Symbol=SNORA73B&HUGO-Name=small_nucleolar_RNA,_H/ACA_box_73B&LOCI=[chr1:28835060-28835284:strand=+]&SOURCE=RefSeq&SOURCE-ACCESSION=NR_004406&GENOME=hg19&MERGED=[HGNC=10102]_Fragment_7	Fragment_7	123..151	29	AAGCTGGGCCTCGTGTCTGCGCCTGCATA	225	TAATGAGCATTCCAACGTGGATACCCTGGGAGGTCACTCTCCCCAGGCTCTGTCCAAGTGGCATAGGGGAGCTTAGGGCTCTGCCCCATGATGTACAGTCCCTTTCCACAACGTTGAAGATGAAGCTGGGCCTCGTGTCTGCGCCTGCATATTCCTACAGCTTCCCAGAGTCCTGTGGACAATGACTGGGGAGACAAACCATGCAGGAAACATATCTAGTATACT
118	HGNC=10116&HUGO-Symbol=SNORA73B&HUGO-Name=small_nucleolar_RNA,_H/ACA_box_73B&LOCI=[chr1:28835060-28835284:strand=+]&SOURCE=RefSeq&SOURCE-ACCESSION=NR_004406&GENOME=hg19&MERGED=[HGNC=10102]_Fragment_8	Fragment_8	107..123	17	CACAACGTTGAAGATGA	225	TAATGAGCATTCCAACGTGGATACCCTGGGAGGTCACTCTCCCCAGGCTCTGTCCAAGTGGCATAGGGGAGCTTAGGGCTCTGCCCCATGATGTACAGTCCCTTTCCACAACGTTGAAGATGAAGCTGGGCCTCGTGTCTGCGCCTGCATATTCCTACAGCTTCCCAGAGTCCTGTGGACAATGACTGGGGAGACAAACCATGCAGGAAACATATCTAGTATACT
119	HGNC=10119&HUGO-Symbol=SNORA74A&HUGO-Name=small_nucleolar_RNA,_H/ACA_box_74A&LOCI=[chr5:138614459-138614678:strand=+]&SOURCE=RefSeq&SOURCE-ACCESSION=NR_002915&GENOME=hg19_Fragment_1	Fragment_1	11..37	27	ATCCAGCGGTTGTCAGCTATCCAGGCT	220	TTCAGGAATCATCCAGCGGTTGTCAGCTATCCAGGCTCATGTGGTGCCTGTGATGGTGTTACACTGTTGGAAGAGCAAACACTGTCTTTATTGAGGTTTGGCTCCAAGCACTGTTTTGGTGTTGTAGCTGAGTACCTTTGGGCAGTGTTTTGCACCTCTGAGAGTGGAATGACTCCTGTGGAGTTGATCCTAGTCTGGGTGCAAACAATTTTTTTCTGTT
120	HGNC=10119&HUGO-Symbol=SNORA74A&HUGO-Name=small_nucleolar_RNA,_H/ACA_box_74A&LOCI=[chr5:138614459-138614678:strand=+]&SOURCE=RefSeq&SOURCE-ACCESSION=NR_002915&GENOME=hg19_Fragment_2	Fragment_2	188..210	23	TCCTAGTCTGGGTGCAAACAATT	220	TTCAGGAATCATCCAGCGGTTGTCAGCTATCCAGGCTCATGTGGTGCCTGTGATGGTGTTACACTGTTGGAAGAGCAAACACTGTCTTTATTGAGGTTTGGCTCCAAGCACTGTTTTGGTGTTGTAGCTGAGTACCTTTGGGCAGTGTTTTGCACCTCTGAGAGTGGAATGACTCCTGTGGAGTTGATCCTAGTCTGGGTGCAAACAATTTTTTTCTGTT
121	HGNC=10119&HUGO-Symbol=SNORA74A&HUGO-Name=small_nucleolar_RNA,_H/ACA_box_74A&LOCI=[chr5:138614459-138614678:strand=+]&SOURCE=RefSeq&SOURCE-ACCESSION=NR_002915&GENOME=hg19_Fragment_3	Fragment_3	111..127	17	CTGTTTTGGTGTTGTAG	220	TTCAGGAATCATCCAGCGGTTGTCAGCTATCCAGGCTCATGTGGTGCCTGTGATGGTGTTACACTGTTGGAAGAGCAAACACTGTCTTTATTGAGGTTTGGCTCCAAGCACTGTTTTGGTGTTGTAGCTGAGTACCTTTGGGCAGTGTTTTGCACCTCTGAGAGTGGAATGACTCCTGTGGAGTTGATCCTAGTCTGGGTGCAAACAATTTTTTTCTGTT
122	HGNC=10119&HUGO-Symbol=SNORA74A&HUGO-Name=small_nucleolar_RNA,_H/ACA_box_74A&LOCI=[chr5:138614459-138614678:strand=+]&SOURCE=RefSeq&SOURCE-ACCESSION=NR_002915&GENOME=hg19_Fragment_4	Fragment_4	118..132	15	GGTGTTGTAGCTGAG	220	TTCAGGAATCATCCAGCGGTTGTCAGCTATCCAGGCTCATGTGGTGCCTGTGATGGTGTTACACTGTTGGAAGAGCAAACACTGTCTTTATTGAGGTTTGGCTCCAAGCACTGTTTTGGTGTTGTAGCTGAGTACCTTTGGGCAGTGTTTTGCACCTCTGAGAGTGGAATGACTCCTGTGGAGTTGATCCTAGTCTGGGTGCAAACAATTTTTTTCTGTT
123	HGNC=10119&HUGO-Symbol=SNORA74A&HUGO-Name=small_nucleolar_RNA,_H/ACA_box_74A&LOCI=[chr5:138614459-138614678:strand=+]&SOURCE=RefSeq&SOURCE-ACCESSION=NR_002915&GENOME=hg19_Fragment_5	Fragment_5	149..169	21	TTTGCACCTCTGAGAGTGGAA	220	TTCAGGAATCATCCAGCGGTTGTCAGCTATCCAGGCTCATGTGGTGCCTGTGATGGTGTTACACTGTTGGAAGAGCAAACACTGTCTTTATTGAGGTTTGGCTCCAAGCACTGTTTTGGTGTTGTAGCTGAGTACCTTTGGGCAGTGTTTTGCACCTCTGAGAGTGGAATGACTCCTGTGGAGTTGATCCTAGTCTGGGTGCAAACAATTTTTTTCTGTT
124	HGNC=10119&HUGO-Symbol=SNORA74A&HUGO-Name=small_nucleolar_RNA,_H/ACA_box_74A&LOCI=[chr5:138614459-138614678:strand=+]&SOURCE=RefSeq&SOURCE-ACCESSION=NR_002915&GENOME=hg19_Fragment_6	Fragment_6	64..81	18	CTGTTGGAAGAGCAAACA	220	TTCAGGAATCATCCAGCGGTTGTCAGCTATCCAGGCTCATGTGGTGCCTGTGATGGTGTTACACTGTTGGAAGAGCAAACACTGTCTTTATTGAGGTTTGGCTCCAAGCACTGTTTTGGTGTTGTAGCTGAGTACCTTTGGGCAGTGTTTTGCACCTCTGAGAGTGGAATGACTCCTGTGGAGTTGATCCTAGTCTGGGTGCAAACAATTTTTTTCTGTT
125	HGNC=10119&HUGO-Symbol=SNORA74A&HUGO-Name=small_nucleolar_RNA,_H/ACA_box_74A&LOCI=[chr5:138614459-138614678:strand=+]&SOURCE=RefSeq&SOURCE-ACCESSION=NR_002915&GENOME=hg19_Fragment_7	Fragment_7	94..112	19	AGGTTTGGCTCCAAGCACT	220	TTCAGGAATCATCCAGCGGTTGTCAGCTATCCAGGCTCATGTGGTGCCTGTGATGGTGTTACACTGTTGGAAGAGCAAACACTGTCTTTATTGAGGTTTGGCTCCAAGCACTGTTTTGGTGTTGTAGCTGAGTACCTTTGGGCAGTGTTTTGCACCTCTGAGAGTGGAATGACTCCTGTGGAGTTGATCCTAGTCTGGGTGCAAACAATTTTTTTCTGTT
126	HGNC=10120&HUGO-Symbol=RNU1-1&HUGO-Name=RNA,_U1_small_nuclear_1&LOCI=[chr14:35015910-35016093:strand=+&chr1:17067001-17067184:strand=+&chr1:17222465-17222648:strand=+&chr14:35025422-35025605:strand=-&chr1:149224048-149224231:strand=-&chr1:16993270-16993453:strand=-&chr1:16840607-16840790:strand=-]&SOURCE=RefSeq&SOURCE-ACCESSION=NR_004430&GENOME=hg19&MERGED=[HGNC=10123&HGNC=10128&HGNC=10130&HGNC=3…	Fragment_1	114..135	22	ATGTGGGAAACTCGACTGCATA	184	CGGCCAGTCCATACTTACCTGGCAGGGGAGATACCATGATCACGAAGGTGGTTTTCCCAGGGCGAGGCTTATCCATTGCACTCCGGATGTGCTGACCCCTGCGATTTCCCCAAATGTGGGAAACTCGACTGCATAATTTGTGGTAGTGGGGGACTGCGTTCGCGCTTTCCCCTGCCTTACTGGA
127	HGNC=10120&HUGO-Symbol=RNU1-1&HUGO-Name=RNA,_U1_small_nuclear_1&LOCI=[chr14:35015910-35016093:strand=+&chr1:17067001-17067184:strand=+&chr1:17222465-17222648:strand=+&chr14:35025422-35025605:strand=-&chr1:149224048-149224231:strand=-&chr1:16993270-16993453:strand=-&chr1:16840607-16840790:strand=-]&SOURCE=RefSeq&SOURCE-ACCESSION=NR_004430&GENOME=hg19&MERGED=[HGNC=10123&HGNC=10128&HGNC=10130&HGNC=3…	Fragment_2	57..76	20	CCAGGGCGAGGCTTATCCAT	184	CGGCCAGTCCATACTTACCTGGCAGGGGAGATACCATGATCACGAAGGTGGTTTTCCCAGGGCGAGGCTTATCCATTGCACTCCGGATGTGCTGACCCCTGCGATTTCCCCAAATGTGGGAAACTCGACTGCATAATTTGTGGTAGTGGGGGACTGCGTTCGCGCTTTCCCCTGCCTTACTGGA
128	HGNC=10120&HUGO-Symbol=RNU1-1&HUGO-Name=RNA,_U1_small_nuclear_1&LOCI=[chr14:35015910-35016093:strand=+&chr1:17067001-17067184:strand=+&chr1:17222465-17222648:strand=+&chr14:35025422-35025605:strand=-&chr1:149224048-149224231:strand=-&chr1:16993270-16993453:strand=-&chr1:16840607-16840790:strand=-]&SOURCE=RefSeq&SOURCE-ACCESSION=NR_004430&GENOME=hg19&MERGED=[HGNC=10123&HGNC=10128&HGNC=10130&HGNC=3…	Fragment_3	157..174	18	CGTTCGCGCTTTCCCCTG	184	CGGCCAGTCCATACTTACCTGGCAGGGGAGATACCATGATCACGAAGGTGGTTTTCCCAGGGCGAGGCTTATCCATTGCACTCCGGATGTGCTGACCCCTGCGATTTCCCCAAATGTGGGAAACTCGACTGCATAATTTGTGGTAGTGGGGGACTGCGTTCGCGCTTTCCCCTGCCTTACTGGA
129	HGNC=10120&HUGO-Symbol=RNU1-1&HUGO-Name=RNA,_U1_small_nuclear_1&LOCI=[chr14:35015910-35016093:strand=+&chr1:17067001-17067184:strand=+&chr1:17222465-17222648:strand=+&chr14:35025422-35025605:strand=-&chr1:149224048-149224231:strand=-&chr1:16993270-16993453:strand=-&chr1:16840607-16840790:strand=-]&SOURCE=RefSeq&SOURCE-ACCESSION=NR_004430&GENOME=hg19&MERGED=[HGNC=10123&HGNC=10128&HGNC=10130&HGNC=3…	Fragment_4	131..151	21	GCATAATTTGTGGTAGTGGGG	184	CGGCCAGTCCATACTTACCTGGCAGGGGAGATACCATGATCACGAAGGTGGTTTTCCCAGGGCGAGGCTTATCCATTGCACTCCGGATGTGCTGACCCCTGCGATTTCCCCAAATGTGGGAAACTCGACTGCATAATTTGTGGTAGTGGGGGACTGCGTTCGCGCTTTCCCCTGCCTTACTGGA
130	HGNC=10120&HUGO-Symbol=RNU1-1&HUGO-Name=RNA,_U1_small_nuclear_1&LOCI=[chr14:35015910-35016093:strand=+&chr1:17067001-17067184:strand=+&chr1:17222465-17222648:strand=+&chr14:35025422-35025605:strand=-&chr1:149224048-149224231:strand=-&chr1:16993270-16993453:strand=-&chr1:16840607-16840790:strand=-]&SOURCE=RefSeq&SOURCE-ACCESSION=NR_004430&GENOME=hg19&MERGED=[HGNC=10123&HGNC=10128&HGNC=10130&HGNC=3…	Fragment_5	141..158	18	TGGTAGTGGGGGACTGCG	184	CGGCCAGTCCATACTTACCTGGCAGGGGAGATACCATGATCACGAAGGTGGTTTTCCCAGGGCGAGGCTTATCCATTGCACTCCGGATGTGCTGACCCCTGCGATTTCCCCAAATGTGGGAAACTCGACTGCATAATTTGTGGTAGTGGGGGACTGCGTTCGCGCTTTCCCCTGCCTTACTGGA
131	HGNC=10120&HUGO-Symbol=RNU1-1&HUGO-Name=RNA,_U1_small_nuclear_1&LOCI=[chr14:35015910-35016093:strand=+&chr1:17067001-17067184:strand=+&chr1:17222465-17222648:strand=+&chr14:35025422-35025605:strand=-&chr1:149224048-149224231:strand=-&chr1:16993270-16993453:strand=-&chr1:16840607-16840790:strand=-]&SOURCE=RefSeq&SOURCE-ACCESSION=NR_004430&GENOME=hg19&MERGED=[HGNC=10123&HGNC=10128&HGNC=10130&HGNC=3…	Fragment_6	46..70	25	AGGTGGTTTTCCCAGGGCGAGGCTT	184	CGGCCAGTCCATACTTACCTGGCAGGGGAGATACCATGATCACGAAGGTGGTTTTCCCAGGGCGAGGCTTATCCATTGCACTCCGGATGTGCTGACCCCTGCGATTTCCCCAAATGTGGGAAACTCGACTGCATAATTTGTGGTAGTGGGGGACTGCGTTCGCGCTTTCCCCTGCCTTACTGGA
132	HGNC=10120&HUGO-Symbol=RNU1-1&HUGO-Name=RNA,_U1_small_nuclear_1&LOCI=[chr14:35015910-35016093:strand=+&chr1:17067001-17067184:strand=+&chr1:17222465-17222648:strand=+&chr14:35025422-35025605:strand=-&chr1:149224048-149224231:strand=-&chr1:16993270-16993453:strand=-&chr1:16840607-16840790:strand=-]&SOURCE=RefSeq&SOURCE-ACCESSION=NR_004430&GENOME=hg19&MERGED=[HGNC=10123&HGNC=10128&HGNC=10130&HGNC=3…	Fragment_7	18..38	21	CCTGGCAGGGGAGATACCATG	184	CGGCCAGTCCATACTTACCTGGCAGGGGAGATACCATGATCACGAAGGTGGTTTTCCCAGGGCGAGGCTTATCCATTGCACTCCGGATGTGCTGACCCCTGCGATTTCCCCAAATGTGGGAAACTCGACTGCATAATTTGTGGTAGTGGGGGACTGCGTTCGCGCTTTCCCCTGCCTTACTGGA
133	HGNC=10120&HUGO-Symbol=RNU1-1&HUGO-Name=RNA,_U1_small_nuclear_1&LOCI=[chr14:35015910-35016093:strand=+&chr1:17067001-17067184:strand=+&chr1:17222465-17222648:strand=+&chr14:35025422-35025605:strand=-&chr1:149224048-149224231:strand=-&chr1:16993270-16993453:strand=-&chr1:16840607-16840790:strand=-]&SOURCE=RefSeq&SOURCE-ACCESSION=NR_004430&GENOME=hg19&MERGED=[HGNC=10123&HGNC=10128&HGNC=10130&HGNC=3…	Fragment_8	84..102	19	CGGATGTGCTGACCCCTGC	184	CGGCCAGTCCATACTTACCTGGCAGGGGAGATACCATGATCACGAAGGTGGTTTTCCCAGGGCGAGGCTTATCCATTGCACTCCGGATGTGCTGACCCCTGCGATTTCCCCAAATGTGGGAAACTCGACTGCATAATTTGTGGTAGTGGGGGACTGCGTTCGCGCTTTCCCCTGCCTTACTGGA
134	HGNC=10120&HUGO-Symbol=RNU1-1&HUGO-Name=RNA,_U1_small_nuclear_1&LOCI=[chr14:35015910-35016093:strand=+&chr1:17067001-17067184:strand=+&chr1:17222465-17222648:strand=+&chr14:35025422-35025605:strand=-&chr1:149224048-149224231:strand=-&chr1:16993270-16993453:strand=-&chr1:16840607-16840790:strand=-]&SOURCE=RefSeq&SOURCE-ACCESSION=NR_004430&GENOME=hg19&MERGED=[HGNC=10123&HGNC=10128&HGNC=10130&HGNC=3…	Fragment_9	24..44	21	AGGGGAGATACCATGATCACG	184	CGGCCAGTCCATACTTACCTGGCAGGGGAGATACCATGATCACGAAGGTGGTTTTCCCAGGGCGAGGCTTATCCATTGCACTCCGGATGTGCTGACCCCTGCGATTTCCCCAAATGTGGGAAACTCGACTGCATAATTTGTGGTAGTGGGGGACTGCGTTCGCGCTTTCCCCTGCCTTACTGGA
135	HGNC=10120&HUGO-Symbol=RNU1-1&HUGO-Name=RNA,_U1_small_nuclear_1&LOCI=[chr14:35015910-35016093:strand=+&chr1:17067001-17067184:strand=+&chr1:17222465-17222648:strand=+&chr14:35025422-35025605:strand=-&chr1:149224048-149224231:strand=-&chr1:16993270-16993453:strand=-&chr1:16840607-16840790:strand=-]&SOURCE=RefSeq&SOURCE-ACCESSION=NR_004430&GENOME=hg19&MERGED=[HGNC=10123&HGNC=10128&HGNC=10130&HGNC=3…	Fragment_10	149..168	20	GGGGACTGCGTTCGCGCTTT	184	CGGCCAGTCCATACTTACCTGGCAGGGGAGATACCATGATCACGAAGGTGGTTTTCCCAGGGCGAGGCTTATCCATTGCACTCCGGATGTGCTGACCCCTGCGATTTCCCCAAATGTGGGAAACTCGACTGCATAATTTGTGGTAGTGGGGGACTGCGTTCGCGCTTTCCCCTGCCTTACTGGA
136	HGNC=10120&HUGO-Symbol=RNU1-1&HUGO-Name=RNA,_U1_small_nuclear_1&LOCI=[chr14:35015910-35016093:strand=+&chr1:17067001-17067184:strand=+&chr1:17222465-17222648:strand=+&chr14:35025422-35025605:strand=-&chr1:149224048-149224231:strand=-&chr1:16993270-16993453:strand=-&chr1:16840607-16840790:strand=-]&SOURCE=RefSeq&SOURCE-ACCESSION=NR_004430&GENOME=hg19&MERGED=[HGNC=10123&HGNC=10128&HGNC=10130&HGNC=3…	Fragment_11	89..111	23	GTGCTGACCCCTGCGATTTCCCC	184	CGGCCAGTCCATACTTACCTGGCAGGGGAGATACCATGATCACGAAGGTGGTTTTCCCAGGGCGAGGCTTATCCATTGCACTCCGGATGTGCTGACCCCTGCGATTTCCCCAAATGTGGGAAACTCGACTGCATAATTTGTGGTAGTGGGGGACTGCGTTCGCGCTTTCCCCTGCCTTACTGGA
137	HGNC=10120&HUGO-Symbol=RNU1-1&HUGO-Name=RNA,_U1_small_nuclear_1&LOCI=[chr14:35015910-35016093:strand=+&chr1:17067001-17067184:strand=+&chr1:17222465-17222648:strand=+&chr14:35025422-35025605:strand=-&chr1:149224048-149224231:strand=-&chr1:16993270-16993453:strand=-&chr1:16840607-16840790:strand=-]&SOURCE=RefSeq&SOURCE-ACCESSION=NR_004430&GENOME=hg19&MERGED=[HGNC=10123&HGNC=10128&HGNC=10130&HGNC=3…	Fragment_12	11..31	21	ATACTTACCTGGCAGGGGAGA	184	CGGCCAGTCCATACTTACCTGGCAGGGGAGATACCATGATCACGAAGGTGGTTTTCCCAGGGCGAGGCTTATCCATTGCACTCCGGATGTGCTGACCCCTGCGATTTCCCCAAATGTGGGAAACTCGACTGCATAATTTGTGGTAGTGGGGGACTGCGTTCGCGCTTTCCCCTGCCTTACTGGA
138	HGNC=10120&HUGO-Symbol=RNU1-1&HUGO-Name=RNA,_U1_small_nuclear_1&LOCI=[chr14:35015910-35016093:strand=+&chr1:17067001-17067184:strand=+&chr1:17222465-17222648:strand=+&chr14:35025422-35025605:strand=-&chr1:149224048-149224231:strand=-&chr1:16993270-16993453:strand=-&chr1:16840607-16840790:strand=-]&SOURCE=RefSeq&SOURCE-ACCESSION=NR_004430&GENOME=hg19&MERGED=[HGNC=10123&HGNC=10128&HGNC=10130&HGNC=3…	Fragment_13	36..52	17	ATGATCACGAAGGTGGT	184	CGGCCAGTCCATACTTACCTGGCAGGGGAGATACCATGATCACGAAGGTGGTTTTCCCAGGGCGAGGCTTATCCATTGCACTCCGGATGTGCTGACCCCTGCGATTTCCCCAAATGTGGGAAACTCGACTGCATAATTTGTGGTAGTGGGGGACTGCGTTCGCGCTTTCCCCTGCCTTACTGGA
139	HGNC=10120&HUGO-Symbol=RNU1-1&HUGO-Name=RNA,_U1_small_nuclear_1&LOCI=[chr14:35015910-35016093:strand=+&chr1:17067001-17067184:strand=+&chr1:17222465-17222648:strand=+&chr14:35025422-35025605:strand=-&chr1:149224048-149224231:strand=-&chr1:16993270-16993453:strand=-&chr1:16840607-16840790:strand=-]&SOURCE=RefSeq&SOURCE-ACCESSION=NR_004430&GENOME=hg19&MERGED=[HGNC=10123&HGNC=10128&HGNC=10130&HGNC=3…	Fragment_14	101..119	19	GCGATTTCCCCAAATGTGG	184	CGGCCAGTCCATACTTACCTGGCAGGGGAGATACCATGATCACGAAGGTGGTTTTCCCAGGGCGAGGCTTATCCATTGCACTCCGGATGTGCTGACCCCTGCGATTTCCCCAAATGTGGGAAACTCGACTGCATAATTTGTGGTAGTGGGGGACTGCGTTCGCGCTTTCCCCTGCCTTACTGGA
140	HGNC=10120&HUGO-Symbol=RNU1-1&HUGO-Name=RNA,_U1_small_nuclear_1&LOCI=[chr14:35015910-35016093:strand=+&chr1:17067001-17067184:strand=+&chr1:17222465-17222648:strand=+&chr14:35025422-35025605:strand=-&chr1:149224048-149224231:strand=-&chr1:16993270-16993453:strand=-&chr1:16840607-16840790:strand=-]&SOURCE=RefSeq&SOURCE-ACCESSION=NR_004430&GENOME=hg19&MERGED=[HGNC=10123&HGNC=10128&HGNC=10130&HGNC=3…	Fragment_15	71..90	20	ATCCATTGCACTCCGGATGT	184	CGGCCAGTCCATACTTACCTGGCAGGGGAGATACCATGATCACGAAGGTGGTTTTCCCAGGGCGAGGCTTATCCATTGCACTCCGGATGTGCTGACCCCTGCGATTTCCCCAAATGTGGGAAACTCGACTGCATAATTTGTGGTAGTGGGGGACTGCGTTCGCGCTTTCCCCTGCCTTACTGGA
141	HGNC=10143&HUGO-Symbol=SNORD20&HUGO-Name=small_nucleolar_RNA,_C/D_box_20&LOCI=[chr2:232321145-232321244:strand=-]&SOURCE=RefSeq&SOURCE-ACCESSION=NR_002908&GENOME=hg19_Fragment_1	Fragment_1	12..36	25	GGATATGATGACTGATTACCTGAGA	100	GAACAATAACTGGATATGATGACTGATTACCTGAGAAATAATTGATGAAATCTCAAGAAAATTCCTCTAGATAGTCAAGTTCTGATCCAGCTGTGTCAAC
142	HGNC=10143&HUGO-Symbol=SNORD20&HUGO-Name=small_nucleolar_RNA,_C/D_box_20&LOCI=[chr2:232321145-232321244:strand=-]&SOURCE=RefSeq&SOURCE-ACCESSION=NR_002908&GENOME=hg19_Fragment_2	Fragment_2	26..51	26	ATTACCTGAGAAATAATTGATGAAAT	100	GAACAATAACTGGATATGATGACTGATTACCTGAGAAATAATTGATGAAATCTCAAGAAAATTCCTCTAGATAGTCAAGTTCTGATCCAGCTGTGTCAAC
143	HGNC=10143&HUGO-Symbol=SNORD20&HUGO-Name=small_nucleolar_RNA,_C/D_box_20&LOCI=[chr2:232321145-232321244:strand=-]&SOURCE=RefSeq&SOURCE-ACCESSION=NR_002908&GENOME=hg19_Fragment_3	Fragment_3	61..82	22	ATTCCTCTAGATAGTCAAGTTC	100	GAACAATAACTGGATATGATGACTGATTACCTGAGAAATAATTGATGAAATCTCAAGAAAATTCCTCTAGATAGTCAAGTTCTGATCCAGCTGTGTCAAC
144	HGNC=10143&HUGO-Symbol=SNORD20&HUGO-Name=small_nucleolar_RNA,_C/D_box_20&LOCI=[chr2:232321145-232321244:strand=-]&SOURCE=RefSeq&SOURCE-ACCESSION=NR_002908&GENOME=hg19_Fragment_4	Fragment_4	69..87	19	AGATAGTCAAGTTCTGATC	100	GAACAATAACTGGATATGATGACTGATTACCTGAGAAATAATTGATGAAATCTCAAGAAAATTCCTCTAGATAGTCAAGTTCTGATCCAGCTGTGTCAAC
145	HGNC=10144&HUGO-Symbol=SNORD21&HUGO-Name=small_nucleolar_RNA,_C/D_box_21&LOCI=[chr1:93302836-93302950:strand=+]&SOURCE=RefSeq&SOURCE-ACCESSION=NR_000006&GENOME=hg19_Fragment_1	Fragment_1	12..30	19	CTGAATGATGATATCCCAC	115	GAGATGAGCTGCTGAATGATGATATCCCACTAACTGAGCAGTCAGTAGTTGGTCCTTTGGTTGCATATGATGCGATAATTGTTTCAAGACGGGACTGATGGCAGCTACTAAAGTA
146	HGNC=10144&HUGO-Symbol=SNORD21&HUGO-Name=small_nucleolar_RNA,_C/D_box_21&LOCI=[chr1:93302836-93302950:strand=+]&SOURCE=RefSeq&SOURCE-ACCESSION=NR_000006&GENOME=hg19_Fragment_2	Fragment_2	81..100	20	GTTTCAAGACGGGACTGATG	115	GAGATGAGCTGCTGAATGATGATATCCCACTAACTGAGCAGTCAGTAGTTGGTCCTTTGGTTGCATATGATGCGATAATTGTTTCAAGACGGGACTGATGGCAGCTACTAAAGTA
147	HGNC=10144&HUGO-Symbol=SNORD21&HUGO-Name=small_nucleolar_RNA,_C/D_box_21&LOCI=[chr1:93302836-93302950:strand=+]&SOURCE=RefSeq&SOURCE-ACCESSION=NR_000006&GENOME=hg19_Fragment_3	Fragment_3	44..61	18	AGTAGTTGGTCCTTTGGT	115	GAGATGAGCTGCTGAATGATGATATCCCACTAACTGAGCAGTCAGTAGTTGGTCCTTTGGTTGCATATGATGCGATAATTGTTTCAAGACGGGACTGATGGCAGCTACTAAAGTA
148	HGNC=10145&HUGO-Symbol=SNORD22&HUGO-Name=small_nucleolar_RNA,_C/D_box_22&LOCI=[chr11:62620372-62620517:strand=-]&SOURCE=RefSeq&SOURCE-ACCESSION=NR_000008&GENOME=hg19_Fragment_1	Fragment_1	116..136	21	AGAAGGAACTGTCTGAGGGAT	146	TGCTAAAAATTCCCAATGAAGAAACTTTCACATGTCTTACTCTCTGTCCTAGTCCCAGAGCCTGTAAAGGTGAACCCACTGGGACTGGCTGGGGGAGAAGAGGAAGATTTGTTCCAGAAGGAACTGTCTGAGGGATGATAAAGATT
149	HGNC=10145&HUGO-Symbol=SNORD22&HUGO-Name=small_nucleolar_RNA,_C/D_box_22&LOCI=[chr11:62620372-62620517:strand=-]&SOURCE=RefSeq&SOURCE-ACCESSION=NR_000008&GENOME=hg19_Fragment_2	Fragment_2	10..25	16	TTCCCAATGAAGAAAC	146	TGCTAAAAATTCCCAATGAAGAAACTTTCACATGTCTTACTCTCTGTCCTAGTCCCAGAGCCTGTAAAGGTGAACCCACTGGGACTGGCTGGGGGAGAAGAGGAAGATTTGTTCCAGAAGGAACTGTCTGAGGGATGATAAAGATT
150	HGNC=10145&HUGO-Symbol=SNORD22&HUGO-Name=small_nucleolar_RNA,_C/D_box_22&LOCI=[chr11:62620372-62620517:strand=-]&SOURCE=RefSeq&SOURCE-ACCESSION=NR_000008&GENOME=hg19_Fragment_3	Fragment_3	92..112	21	GGGGAGAAGAGGAAGATTTGT	146	TGCTAAAAATTCCCAATGAAGAAACTTTCACATGTCTTACTCTCTGTCCTAGTCCCAGAGCCTGTAAAGGTGAACCCACTGGGACTGGCTGGGGGAGAAGAGGAAGATTTGTTCCAGAAGGAACTGTCTGAGGGATGATAAAGATT
151	HGNC=10145&HUGO-Symbol=SNORD22&HUGO-Name=small_nucleolar_RNA,_C/D_box_22&LOCI=[chr11:62620372-62620517:strand=-]&SOURCE=RefSeq&SOURCE-ACCESSION=NR_000008&GENOME=hg19_Fragment_4	Fragment_4	70..92	23	GTGAACCCACTGGGACTGGCTGG	146	TGCTAAAAATTCCCAATGAAGAAACTTTCACATGTCTTACTCTCTGTCCTAGTCCCAGAGCCTGTAAAGGTGAACCCACTGGGACTGGCTGGGGGAGAAGAGGAAGATTTGTTCCAGAAGGAACTGTCTGAGGGATGATAAAGATT
152	HGNC=10145&HUGO-Symbol=SNORD22&HUGO-Name=small_nucleolar_RNA,_C/D_box_22&LOCI=[chr11:62620372-62620517:strand=-]&SOURCE=RefSeq&SOURCE-ACCESSION=NR_000008&GENOME=hg19_Fragment_5	Fragment_5	29..49	21	CACATGTCTTACTCTCTGTCC	146	TGCTAAAAATTCCCAATGAAGAAACTTTCACATGTCTTACTCTCTGTCCTAGTCCCAGAGCCTGTAAAGGTGAACCCACTGGGACTGGCTGGGGGAGAAGAGGAAGATTTGTTCCAGAAGGAACTGTCTGAGGGATGATAAAGATT
153	HGNC=10146&HUGO-Symbol=SNORD24&HUGO-Name=small_nucleolar_RNA,_C/D_box_24&LOCI=[chr9:136216241-136216335:strand=+]&SOURCE=RefSeq&SOURCE-ACCESSION=NR_002447&GENOME=hg19_Fragment_1	Fragment_1	36..60	25	CTATCTGAGAGATGGTGATGACATT	95	GGTGTTTGTGTGCAGATGATGTAAAAGAATATTTGCTATCTGAGAGATGGTGATGACATTTTAAACCACCAAGATCGCTGATGCACCAACACCCT
154	HGNC=10146&HUGO-Symbol=SNORD24&HUGO-Name=small_nucleolar_RNA,_C/D_box_24&LOCI=[chr9:136216241-136216335:strand=+]&SOURCE=RefSeq&SOURCE-ACCESSION=NR_002447&GENOME=hg19_Fragment_2	Fragment_2	64..85	22	AACCACCAAGATCGCTGATGCA	95	GGTGTTTGTGTGCAGATGATGTAAAAGAATATTTGCTATCTGAGAGATGGTGATGACATTTTAAACCACCAAGATCGCTGATGCACCAACACCCT
155	HGNC=10146&HUGO-Symbol=SNORD24&HUGO-Name=small_nucleolar_RNA,_C/D_box_24&LOCI=[chr9:136216241-136216335:strand=+]&SOURCE=RefSeq&SOURCE-ACCESSION=NR_002447&GENOME=hg19_Fragment_3	Fragment_3	12..30	19	GCAGATGATGTAAAAGAAT	95	GGTGTTTGTGTGCAGATGATGTAAAAGAATATTTGCTATCTGAGAGATGGTGATGACATTTTAAACCACCAAGATCGCTGATGCACCAACACCCT
156	HGNC=10147&HUGO-Symbol=SNORD25&HUGO-Name=small_nucleolar_RNA,_C/D_box_25&LOCI=[chr11:62623027-62623113:strand=-]&SOURCE=RefSeq&SOURCE-ACCESSION=NR_002565&GENOME=hg19_Fragment_1	Fragment_1	48..72	25	GCTCCGTGAGGATAAATAACTCTGA	87	TAGGTCCCCCTTCCTATGATGAGGACCTTTTCACAGACCTGTACTGAGCTCCGTGAGGATAAATAACTCTGAGGAGATGGGCCCTGC
157	HGNC=10147&HUGO-Symbol=SNORD25&HUGO-Name=small_nucleolar_RNA,_C/D_box_25&LOCI=[chr11:62623027-62623113:strand=-]&SOURCE=RefSeq&SOURCE-ACCESSION=NR_002565&GENOME=hg19_Fragment_2	Fragment_2	11..29	19	TTCCTATGATGAGGACCTT	87	TAGGTCCCCCTTCCTATGATGAGGACCTTTTCACAGACCTGTACTGAGCTCCGTGAGGATAAATAACTCTGAGGAGATGGGCCCTGC
158	HGNC=10148&HUGO-Symbol=SNORD26&HUGO-Name=small_nucleolar_RNA,_C/D_box_26&LOCI=[chr11:62622754-62622848:strand=-]&SOURCE=RefSeq&SOURCE-ACCESSION=NR_002564&GENOME=hg19_Fragment_1	Fragment_1	12..36	25	TACGGGGATGATTTTACGAACTGAA	95	GTGGAAGTTGCTACGGGGATGATTTTACGAACTGAACTCTCTCTTTCTGATGGATTAGTGGAGAAAACAGAAAATTCTGAGTAGCACTGTACTGT
159	HGNC=10148&HUGO-Symbol=SNORD26&HUGO-Name=small_nucleolar_RNA,_C/D_box_26&LOCI=[chr11:62622754-62622848:strand=-]&SOURCE=RefSeq&SOURCE-ACCESSION=NR_002564&GENOME=hg19_Fragment_2	Fragment_2	53..80	28	GATTAGTGGAGAAAACAGAAAATTCTGA	95	GTGGAAGTTGCTACGGGGATGATTTTACGAACTGAACTCTCTCTTTCTGATGGATTAGTGGAGAAAACAGAAAATTCTGAGTAGCACTGTACTGT
160	HGNC=10148&HUGO-Symbol=SNORD26&HUGO-Name=small_nucleolar_RNA,_C/D_box_26&LOCI=[chr11:62622754-62622848:strand=-]&SOURCE=RefSeq&SOURCE-ACCESSION=NR_002564&GENOME=hg19_Fragment_3	Fragment_3	43..72	30	CTTTCTGATGGATTAGTGGAGAAAACAGAA	95	GTGGAAGTTGCTACGGGGATGATTTTACGAACTGAACTCTCTCTTTCTGATGGATTAGTGGAGAAAACAGAAAATTCTGAGTAGCACTGTACTGT
161	HGNC=10148&HUGO-Symbol=SNORD26&HUGO-Name=small_nucleolar_RNA,_C/D_box_26&LOCI=[chr11:62622754-62622848:strand=-]&SOURCE=RefSeq&SOURCE-ACCESSION=NR_002564&GENOME=hg19_Fragment_4	Fragment_4	30..53	24	AACTGAACTCTCTCTTTCTGATGG	95	GTGGAAGTTGCTACGGGGATGATTTTACGAACTGAACTCTCTCTTTCTGATGGATTAGTGGAGAAAACAGAAAATTCTGAGTAGCACTGTACTGT
162	HGNC=10149&HUGO-Symbol=SNORD27&HUGO-Name=small_nucleolar_RNA,_C/D_box_27&LOCI=[chr11:62622474-62622565:strand=-]&SOURCE=RefSeq&SOURCE-ACCESSION=NR_002563&GENOME=hg19_Fragment_1	Fragment_1	53..79	27	TCAAGTGATGTCATCTTACTACTGAGA	92	GTAGATAACCACTCCATGATGAACACAAAATGACAAGCATATGGCTGAACTTTCAAGTGATGTCATCTTACTACTGAGAAGTGAGAGAGAGG
163	HGNC=10149&HUGO-Symbol=SNORD27&HUGO-Name=small_nucleolar_RNA,_C/D_box_27&LOCI=[chr11:62622474-62622565:strand=-]&SOURCE=RefSeq&SOURCE-ACCESSION=NR_002563&GENOME=hg19_Fragment_2	Fragment_2	11..30	20	ACTCCATGATGAACACAAAA	92	GTAGATAACCACTCCATGATGAACACAAAATGACAAGCATATGGCTGAACTTTCAAGTGATGTCATCTTACTACTGAGAAGTGAGAGAGAGG
164	HGNC=10149&HUGO-Symbol=SNORD27&HUGO-Name=small_nucleolar_RNA,_C/D_box_27&LOCI=[chr11:62622474-62622565:strand=-]&SOURCE=RefSeq&SOURCE-ACCESSION=NR_002563&GENOME=hg19_Fragment_3	Fragment_3	29..51	23	AATGACAAGCATATGGCTGAACT	92	GTAGATAACCACTCCATGATGAACACAAAATGACAAGCATATGGCTGAACTTTCAAGTGATGTCATCTTACTACTGAGAAGTGAGAGAGAGG
165	HGNC=10149&HUGO-Symbol=SNORD27&HUGO-Name=small_nucleolar_RNA,_C/D_box_27&LOCI=[chr11:62622474-62622565:strand=-]&SOURCE=RefSeq&SOURCE-ACCESSION=NR_002563&GENOME=hg19_Fragment_4	Fragment_4	41..64	24	ATGGCTGAACTTTCAAGTGATGTC	92	GTAGATAACCACTCCATGATGAACACAAAATGACAAGCATATGGCTGAACTTTCAAGTGATGTCATCTTACTACTGAGAAGTGAGAGAGAGG
166	HGNC=10150&HUGO-Symbol=SNORD28&HUGO-Name=small_nucleolar_RNA,_C/D_box_28&LOCI=[chr11:62622083-62622177:strand=-]&SOURCE=RefSeq&SOURCE-ACCESSION=NR_002562&GENOME=hg19_Fragment_1	Fragment_1	63..85	23	AGCATGTTAGAGTTCTGATGGCA	95	TCACGTTACTGTCAGATGATTTGAATTGATAAGCTGATGTTCTGTGAGGTACAAAAGTTAATAGCATGTTAGAGTTCTGATGGCAGTTGTTGTTT
167	HGNC=10150&HUGO-Symbol=SNORD28&HUGO-Name=small_nucleolar_RNA,_C/D_box_28&LOCI=[chr11:62622083-62622177:strand=-]&SOURCE=RefSeq&SOURCE-ACCESSION=NR_002562&GENOME=hg19_Fragment_2	Fragment_2	11..25	15	GTCAGATGATTTGAA	95	TCACGTTACTGTCAGATGATTTGAATTGATAAGCTGATGTTCTGTGAGGTACAAAAGTTAATAGCATGTTAGAGTTCTGATGGCAGTTGTTGTTT
168	HGNC=10151&HUGO-Symbol=SNORD29&HUGO-Name=small_nucleolar_RNA,_C/D_box_29&LOCI=[chr11:62621366-62621450:strand=-]&SOURCE=RefSeq&SOURCE-ACCESSION=NR_002559&GENOME=hg19_Fragment_1	Fragment_1	52..72	21	AAAATACATGAACACCTGAGA	85	AAGTAGGCAGTTTCTATGATGAATCAAACTAGCTCACTATGACCGACAGTGAAAATACATGAACACCTGAGAAACTGGAGAACGC
169	HGNC=10151&HUGO-Symbol=SNORD29&HUGO-Name=small_nucleolar_RNA,_C/D_box_29&LOCI=[chr11:62621366-62621450:strand=-]&SOURCE=RefSeq&SOURCE-ACCESSION=NR_002559&GENOME=hg19_Fragment_2	Fragment_2	11..28	18	TTTCTATGATGAATCAAA	85	AAGTAGGCAGTTTCTATGATGAATCAAACTAGCTCACTATGACCGACAGTGAAAATACATGAACACCTGAGAAACTGGAGAACGC
170	HGNC=10157&HUGO-Symbol=SNORD30&HUGO-Name=small_nucleolar_RNA,_C/D_box_30&LOCI=[chr11:62621125-62621214:strand=-]&SOURCE=RefSeq&SOURCE-ACCESSION=NR_002561&GENOME=hg19_Fragment_1	Fragment_1	49..68	20	ACTTGCTGTTGAGACTCTGA	90	TTAGGCCTGTGTTTGTGATGACTTACATGGAATCTCGTTCGGCTGATGACTTGCTGTTGAGACTCTGAAATCTGATTTTCTGAGAATGAT
171	HGNC=10157&HUGO-Symbol=SNORD30&HUGO-Name=small_nucleolar_RNA,_C/D_box_30&LOCI=[chr11:62621125-62621214:strand=-]&SOURCE=RefSeq&SOURCE-ACCESSION=NR_002561&GENOME=hg19_Fragment_2	Fragment_2	59..77	19	GAGACTCTGAAATCTGATT	90	TTAGGCCTGTGTTTGTGATGACTTACATGGAATCTCGTTCGGCTGATGACTTGCTGTTGAGACTCTGAAATCTGATTTTCTGAGAATGAT
172	HGNC=10157&HUGO-Symbol=SNORD30&HUGO-Name=small_nucleolar_RNA,_C/D_box_30&LOCI=[chr11:62621125-62621214:strand=-]&SOURCE=RefSeq&SOURCE-ACCESSION=NR_002561&GENOME=hg19_Fragment_3	Fragment_3	27..46	20	ATGGAATCTCGTTCGGCTGA	90	TTAGGCCTGTGTTTGTGATGACTTACATGGAATCTCGTTCGGCTGATGACTTGCTGTTGAGACTCTGAAATCTGATTTTCTGAGAATGAT
173	HGNC=10157&HUGO-Symbol=SNORD30&HUGO-Name=small_nucleolar_RNA,_C/D_box_30&LOCI=[chr11:62621125-62621214:strand=-]&SOURCE=RefSeq&SOURCE-ACCESSION=NR_002561&GENOME=hg19_Fragment_4	Fragment_4	11..30	20	GTTTGTGATGACTTACATGG	90	TTAGGCCTGTGTTTGTGATGACTTACATGGAATCTCGTTCGGCTGATGACTTGCTGTTGAGACTCTGAAATCTGATTTTCTGAGAATGAT
174	HGNC=10158&HUGO-Symbol=SNORD31&HUGO-Name=small_nucleolar_RNA,_C/D_box_31&LOCI=[chr11:62620787-62620877:strand=-]&SOURCE=RefSeq&SOURCE-ACCESSION=NR_002560&GENOME=hg19_Fragment_1	Fragment_1	14..35	22	ACCAGTGATGAGTTGAATACCG	91	TGAATTGCTGCTCACCAGTGATGAGTTGAATACCGCCCCAGTCTGATCAATGTGTGACTGAAAGGTATTTTCTGAGCTGTGAGCCTGCCTT
175	HGNC=10158&HUGO-Symbol=SNORD31&HUGO-Name=small_nucleolar_RNA,_C/D_box_31&LOCI=[chr11:62620787-62620877:strand=-]&SOURCE=RefSeq&SOURCE-ACCESSION=NR_002560&GENOME=hg19_Fragment_2	Fragment_2	50..73	24	ATGTGTGACTGAAAGGTATTTTCT	91	TGAATTGCTGCTCACCAGTGATGAGTTGAATACCGCCCCAGTCTGATCAATGTGTGACTGAAAGGTATTTTCTGAGCTGTGAGCCTGCCTT
176	HGNC=10159&HUGO-Symbol=SNORD32A&HUGO-Name=small_nucleolar_RNA,_C/D_box_32A&LOCI=[chr19:49993215-49993311:strand=+]&SOURCE=RefSeq&SOURCE-ACCESSION=NR_000021&GENOME=hg19_Fragment_1	Fragment_1	67..90	24	ACCCCATGCACCGCTCTGAGACCT	97	CCCGCTGGAGGTCAGTGATGAGCAACATTCACCATCTTTCGTTTGAGTCTCACGGCCATGAGATCAACCCCATGCACCGCTCTGAGACCTGCCAGCC
177	HGNC=10159&HUGO-Symbol=SNORD32A&HUGO-Name=small_nucleolar_RNA,_C/D_box_32A&LOCI=[chr19:49993215-49993311:strand=+]&SOURCE=RefSeq&SOURCE-ACCESSION=NR_000021&GENOME=hg19_Fragment_2	Fragment_2	52..73	22	ACGGCCATGAGATCAACCCCAT	97	CCCGCTGGAGGTCAGTGATGAGCAACATTCACCATCTTTCGTTTGAGTCTCACGGCCATGAGATCAACCCCATGCACCGCTCTGAGACCTGCCAGCC
178	HGNC=10159&HUGO-Symbol=SNORD32A&HUGO-Name=small_nucleolar_RNA,_C/D_box_32A&LOCI=[chr19:49993215-49993311:strand=+]&SOURCE=RefSeq&SOURCE-ACCESSION=NR_000021&GENOME=hg19_Fragment_3	Fragment_3	9..28	20	AGGTCAGTGATGAGCAACAT	97	CCCGCTGGAGGTCAGTGATGAGCAACATTCACCATCTTTCGTTTGAGTCTCACGGCCATGAGATCAACCCCATGCACCGCTCTGAGACCTGCCAGCC
179	HGNC=10159&HUGO-Symbol=SNORD32A&HUGO-Name=small_nucleolar_RNA,_C/D_box_32A&LOCI=[chr19:49993215-49993311:strand=+]&SOURCE=RefSeq&SOURCE-ACCESSION=NR_000021&GENOME=hg19_Fragment_4	Fragment_4	24..38	15	AACATTCACCATCTT	97	CCCGCTGGAGGTCAGTGATGAGCAACATTCACCATCTTTCGTTTGAGTCTCACGGCCATGAGATCAACCCCATGCACCGCTCTGAGACCTGCCAGCC
180	HGNC=10160&HUGO-Symbol=SNORD33&HUGO-Name=small_nucleolar_RNA,_C/D_box_33&LOCI=[chr19:49993864-49993966:strand=+]&SOURCE=RefSeq&SOURCE-ACCESSION=NR_000020&GENOME=hg19_Fragment_1	Fragment_1	11..25	15	GGCCGGTGATGAGAA	103	ACGGGCAGGCGGCCGGTGATGAGAACTTCTCCCACTCACATTCGAGTTTCCCGACCATGAGATGACTCCACATGCACTACCATCTGAGGCCACCCCATGGGCC
181	HGNC=10160&HUGO-Symbol=SNORD33&HUGO-Name=small_nucleolar_RNA,_C/D_box_33&LOCI=[chr19:49993864-49993966:strand=+]&SOURCE=RefSeq&SOURCE-ACCESSION=NR_000020&GENOME=hg19_Fragment_2	Fragment_2	72..92	21	ATGCACTACCATCTGAGGCCA	103	ACGGGCAGGCGGCCGGTGATGAGAACTTCTCCCACTCACATTCGAGTTTCCCGACCATGAGATGACTCCACATGCACTACCATCTGAGGCCACCCCATGGGCC
182	HGNC=10160&HUGO-Symbol=SNORD33&HUGO-Name=small_nucleolar_RNA,_C/D_box_33&LOCI=[chr19:49993864-49993966:strand=+]&SOURCE=RefSeq&SOURCE-ACCESSION=NR_000020&GENOME=hg19_Fragment_3	Fragment_3	53..73	21	GACCATGAGATGACTCCACAT	103	ACGGGCAGGCGGCCGGTGATGAGAACTTCTCCCACTCACATTCGAGTTTCCCGACCATGAGATGACTCCACATGCACTACCATCTGAGGCCACCCCATGGGCC
183	HGNC=10161&HUGO-Symbol=SNORD34&HUGO-Name=small_nucleolar_RNA,_C/D_box_34&LOCI=[chr19:49994154-49994239:strand=+]&SOURCE=RefSeq&SOURCE-ACCESSION=NR_000019&GENOME=hg19_Fragment_1	Fragment_1	11..31	21	CGTCCATGATGTTCCGCAACT	86	TTACCTGTGGCGTCCATGATGTTCCGCAACTACCTACATTGTTTGATCCTCATGAAAGCAGCACTGGCTGAGACGCCAGTCCAGCC
184	HGNC=10161&HUGO-Symbol=SNORD34&HUGO-Name=small_nucleolar_RNA,_C/D_box_34&LOCI=[chr19:49994154-49994239:strand=+]&SOURCE=RefSeq&SOURCE-ACCESSION=NR_000019&GENOME=hg19_Fragment_2	Fragment_2	60..76	17	AGCACTGGCTGAGACGC	86	TTACCTGTGGCGTCCATGATGTTCCGCAACTACCTACATTGTTTGATCCTCATGAAAGCAGCACTGGCTGAGACGCCAGTCCAGCC
185	HGNC=10162&HUGO-Symbol=SNORD35A&HUGO-Name=small_nucleolar_RNA,_C/D_box_35A&LOCI=[chr19:49994422-49994527:strand=+]&SOURCE=RefSeq&SOURCE-ACCESSION=NR_000018&GENOME=hg19_Fragment_1	Fragment_1	27..45	19	ATCTCACGATGGTCTGCGG	106	CCTGGAGCCTGGCAGATGATGTCCTTATCTCACGATGGTCTGCGGATGTCCCTGTGGGAATGGCGACAATGCCAATGGCTTAGCTGATGCCAGGAGGCTTGGGTGG
186	HGNC=10162&HUGO-Symbol=SNORD35A&HUGO-Name=small_nucleolar_RNA,_C/D_box_35A&LOCI=[chr19:49994422-49994527:strand=+]&SOURCE=RefSeq&SOURCE-ACCESSION=NR_000018&GENOME=hg19_Fragment_2	Fragment_2	12..33	22	GCAGATGATGTCCTTATCTCAC	106	CCTGGAGCCTGGCAGATGATGTCCTTATCTCACGATGGTCTGCGGATGTCCCTGTGGGAATGGCGACAATGCCAATGGCTTAGCTGATGCCAGGAGGCTTGGGTGG
187	HGNC=10162&HUGO-Symbol=SNORD35A&HUGO-Name=small_nucleolar_RNA,_C/D_box_35A&LOCI=[chr19:49994422-49994527:strand=+]&SOURCE=RefSeq&SOURCE-ACCESSION=NR_000018&GENOME=hg19_Fragment_3	Fragment_3	72..93	22	CCAATGGCTTAGCTGATGCCAG	106	CCTGGAGCCTGGCAGATGATGTCCTTATCTCACGATGGTCTGCGGATGTCCCTGTGGGAATGGCGACAATGCCAATGGCTTAGCTGATGCCAGGAGGCTTGGGTGG
188	HGNC=10163&HUGO-Symbol=SNORD36A&HUGO-Name=small_nucleolar_RNA,_C/D_box_36A&LOCI=[chr9:136217301-136217392:strand=+]&SOURCE=RefSeq&SOURCE-ACCESSION=NR_002448&GENOME=hg19_Fragment_1	Fragment_1	63..82	20	AGCTTTTTAACCCTGAGCAA	92	TGCGTGGCTCTTGCAATGATGTGAATCTCTCACTGAATTCAACCTTGAAGTGCGAATCCATGAGCTTTTTAACCCTGAGCAATTGTTACAAG
189	HGNC=10163&HUGO-Symbol=SNORD36A&HUGO-Name=small_nucleolar_RNA,_C/D_box_36A&LOCI=[chr9:136217301-136217392:strand=+]&SOURCE=RefSeq&SOURCE-ACCESSION=NR_002448&GENOME=hg19_Fragment_2	Fragment_2	11..28	18	TTGCAATGATGTGAATCT	92	TGCGTGGCTCTTGCAATGATGTGAATCTCTCACTGAATTCAACCTTGAAGTGCGAATCCATGAGCTTTTTAACCCTGAGCAATTGTTACAAG
190	HGNC=10164&HUGO-Symbol=SNORD36B&HUGO-Name=small_nucleolar_RNA,_C/D_box_36B&LOCI=[chr9:136216939-136217029:strand=+]&SOURCE=RefSeq&SOURCE-ACCESSION=NR_000017&GENOME=hg19_Fragment_1	Fragment_1	63..81	19	GAGCTTTTTAACACTGAGT	91	GGGGCGGGCTGTTGCAGTGATGTAAAATTTCTTGGCCTGAAATTACTGTGAAGAGTAAAACCGAGCTTTTTAACACTGAGTCAGCAGCTGA
191	HGNC=10164&HUGO-Symbol=SNORD36B&HUGO-Name=small_nucleolar_RNA,_C/D_box_36B&LOCI=[chr9:136216939-136217029:strand=+]&SOURCE=RefSeq&SOURCE-ACCESSION=NR_000017&GENOME=hg19_Fragment_2	Fragment_2	13..28	16	TGCAGTGATGTAAAAT	91	GGGGCGGGCTGTTGCAGTGATGTAAAATTTCTTGGCCTGAAATTACTGTGAAGAGTAAAACCGAGCTTTTTAACACTGAGTCAGCAGCTGA
192	HGNC=10164&HUGO-Symbol=SNORD36B&HUGO-Name=small_nucleolar_RNA,_C/D_box_36B&LOCI=[chr9:136216939-136217029:strand=+]&SOURCE=RefSeq&SOURCE-ACCESSION=NR_000017&GENOME=hg19_Fragment_3	Fragment_3	39..57	19	GAAATTACTGTGAAGAGTA	91	GGGGCGGGCTGTTGCAGTGATGTAAAATTTCTTGGCCTGAAATTACTGTGAAGAGTAAAACCGAGCTTTTTAACACTGAGTCAGCAGCTGA
193	HGNC=10165&HUGO-Symbol=SNORD36C&HUGO-Name=small_nucleolar_RNA,_C/D_box_36C&LOCI=[chr9:136217691-136217778:strand=+]&SOURCE=RefSeq&SOURCE-ACCESSION=NR_000016&GENOME=hg19_Fragment_1	Fragment_1	47..76	30	AACCATGTGGTCAGCATTGCATCTGAGGCA	88	ATCTGAACTTTTGCCAATGATGGTTAAGAATTTCTTCACCTGAATAAACCATGTGGTCAGCATTGCATCTGAGGCAAAAGACTGTCTT
194	HGNC=10165&HUGO-Symbol=SNORD36C&HUGO-Name=small_nucleolar_RNA,_C/D_box_36C&LOCI=[chr9:136217691-136217778:strand=+]&SOURCE=RefSeq&SOURCE-ACCESSION=NR_000016&GENOME=hg19_Fragment_2	Fragment_2	12..29	18	TGCCAATGATGGTTAAGA	88	ATCTGAACTTTTGCCAATGATGGTTAAGAATTTCTTCACCTGAATAAACCATGTGGTCAGCATTGCATCTGAGGCAAAAGACTGTCTT
195	HGNC=10166&HUGO-Symbol=SNORD37&HUGO-Name=small_nucleolar_RNA,_C/D_box_37&LOCI=[chr19:3982495-3982580:strand=-]&SOURCE=RefSeq&SOURCE-ACCESSION=NR_002602&GENOME=hg19_Fragment_1	Fragment_1	50..76	27	TCTACTGAAGAAAGCCTGCGTCTGAGG	86	TGGCCCCCCTATTCGTGATGACTGATCATTTCTTCACTTTGACCAGATGTCTACTGAAGAAAGCCTGCGTCTGAGGCCCATGCCCA
196	HGNC=10166&HUGO-Symbol=SNORD37&HUGO-Name=small_nucleolar_RNA,_C/D_box_37&LOCI=[chr19:3982495-3982580:strand=-]&SOURCE=RefSeq&SOURCE-ACCESSION=NR_002602&GENOME=hg19_Fragment_2	Fragment_2	11..29	19	ATTCGTGATGACTGATCAT	86	TGGCCCCCCTATTCGTGATGACTGATCATTTCTTCACTTTGACCAGATGTCTACTGAAGAAAGCCTGCGTCTGAGGCCCATGCCCA
197	HGNC=10168&HUGO-Symbol=SNORD3B-1&HUGO-Name=small_nucleolar_RNA,_C/D_box_3B-1&LOCI=[chr17:18965215-18965451:strand=+&chr17:18967223-18967459:strand=-]&SOURCE=RefSeq&SOURCE-ACCESSION=NR_003271&GENOME=hg19&MERGED=[HGNC=33190]_Fragment_1	Fragment_1	205..226	22	GGAGAGAACGCGGTCTGAGTGG	237	GGAGGCCATTAAGACTATACTTTCAGGGATCATTTCTATAGTGTGTTACTAGAGAAGTTTCTCTGAACGTGTAGAGCACCGAAAACCCCGAGGAAGAGAGGTAGCGTTTTCTCCTGAGCGTGAAGCCGGCTTTCTGGCGTTGCTTGGCTGCAACTGCCGTCAGCCATTGATGATCGTTCTTCTCTCCGTATTGGGGAGTGAGAGGGAGAGAACGCGGTCTGAGTGGTTTTTCCTTCT
198	HGNC=10168&HUGO-Symbol=SNORD3B-1&HUGO-Name=small_nucleolar_RNA,_C/D_box_3B-1&LOCI=[chr17:18965215-18965451:strand=+&chr17:18967223-18967459:strand=-]&SOURCE=RefSeq&SOURCE-ACCESSION=NR_003271&GENOME=hg19&MERGED=[HGNC=33190]_Fragment_10	Fragment_10	99..120	22	AGGTAGCGTTTTCTCCTGAGCG	237	GGAGGCCATTAAGACTATACTTTCAGGGATCATTTCTATAGTGTGTTACTAGAGAAGTTTCTCTGAACGTGTAGAGCACCGAAAACCCCGAGGAAGAGAGGTAGCGTTTTCTCCTGAGCGTGAAGCCGGCTTTCTGGCGTTGCTTGGCTGCAACTGCCGTCAGCCATTGATGATCGTTCTTCTCTCCGTATTGGGGAGTGAGAGGGAGAGAACGCGGTCTGAGTGGTTTTTCCTTCT
199	HGNC=10168&HUGO-Symbol=SNORD3B-1&HUGO-Name=small_nucleolar_RNA,_C/D_box_3B-1&LOCI=[chr17:18965215-18965451:strand=+&chr17:18967223-18967459:strand=-]&SOURCE=RefSeq&SOURCE-ACCESSION=NR_003271&GENOME=hg19&MERGED=[HGNC=33190]_Fragment_11	Fragment_11	148..169	22	CTGCAACTGCCGTCAGCCATTG	237	GGAGGCCATTAAGACTATACTTTCAGGGATCATTTCTATAGTGTGTTACTAGAGAAGTTTCTCTGAACGTGTAGAGCACCGAAAACCCCGAGGAAGAGAGGTAGCGTTTTCTCCTGAGCGTGAAGCCGGCTTTCTGGCGTTGCTTGGCTGCAACTGCCGTCAGCCATTGATGATCGTTCTTCTCTCCGTATTGGGGAGTGAGAGGGAGAGAACGCGGTCTGAGTGGTTTTTCCTTCT
200	HGNC=10168&HUGO-Symbol=SNORD3B-1&HUGO-Name=small_nucleolar_RNA,_C/D_box_3B-1&LOCI=[chr17:18965215-18965451:strand=+&chr17:18967223-18967459:strand=-]&SOURCE=RefSeq&SOURCE-ACCESSION=NR_003271&GENOME=hg19&MERGED=[HGNC=33190]_Fragment_12	Fragment_12	25..40	16	AGGGATCATTTCTATA	237	GGAGGCCATTAAGACTATACTTTCAGGGATCATTTCTATAGTGTGTTACTAGAGAAGTTTCTCTGAACGTGTAGAGCACCGAAAACCCCGAGGAAGAGAGGTAGCGTTTTCTCCTGAGCGTGAAGCCGGCTTTCTGGCGTTGCTTGGCTGCAACTGCCGTCAGCCATTGATGATCGTTCTTCTCTCCGTATTGGGGAGTGAGAGGGAGAGAACGCGGTCTGAGTGGTTTTTCCTTCT
201	HGNC=10168&HUGO-Symbol=SNORD3B-1&HUGO-Name=small_nucleolar_RNA,_C/D_box_3B-1&LOCI=[chr17:18965215-18965451:strand=+&chr17:18967223-18967459:strand=-]&SOURCE=RefSeq&SOURCE-ACCESSION=NR_003271&GENOME=hg19&MERGED=[HGNC=33190]_Fragment_2	Fragment_2	11..28	18	AAGACTATACTTTCAGGG	237	GGAGGCCATTAAGACTATACTTTCAGGGATCATTTCTATAGTGTGTTACTAGAGAAGTTTCTCTGAACGTGTAGAGCACCGAAAACCCCGAGGAAGAGAGGTAGCGTTTTCTCCTGAGCGTGAAGCCGGCTTTCTGGCGTTGCTTGGCTGCAACTGCCGTCAGCCATTGATGATCGTTCTTCTCTCCGTATTGGGGAGTGAGAGGGAGAGAACGCGGTCTGAGTGGTTTTTCCTTCT
202	HGNC=10168&HUGO-Symbol=SNORD3B-1&HUGO-Name=small_nucleolar_RNA,_C/D_box_3B-1&LOCI=[chr17:18965215-18965451:strand=+&chr17:18967223-18967459:strand=-]&SOURCE=RefSeq&SOURCE-ACCESSION=NR_003271&GENOME=hg19&MERGED=[HGNC=33190]_Fragment_3	Fragment_3	55..77	23	AAGTTTCTCTGAACGTGTAGAGC	237	GGAGGCCATTAAGACTATACTTTCAGGGATCATTTCTATAGTGTGTTACTAGAGAAGTTTCTCTGAACGTGTAGAGCACCGAAAACCCCGAGGAAGAGAGGTAGCGTTTTCTCCTGAGCGTGAAGCCGGCTTTCTGGCGTTGCTTGGCTGCAACTGCCGTCAGCCATTGATGATCGTTCTTCTCTCCGTATTGGGGAGTGAGAGGGAGAGAACGCGGTCTGAGTGGTTTTTCCTTCT
203	HGNC=10168&HUGO-Symbol=SNORD3B-1&HUGO-Name=small_nucleolar_RNA,_C/D_box_3B-1&LOCI=[chr17:18965215-18965451:strand=+&chr17:18967223-18967459:strand=-]&SOURCE=RefSeq&SOURCE-ACCESSION=NR_003271&GENOME=hg19&MERGED=[HGNC=33190]_Fragment_4	Fragment_4	189..215	27	TATTGGGGAGTGAGAGGGAGAGAACGC	237	GGAGGCCATTAAGACTATACTTTCAGGGATCATTTCTATAGTGTGTTACTAGAGAAGTTTCTCTGAACGTGTAGAGCACCGAAAACCCCGAGGAAGAGAGGTAGCGTTTTCTCCTGAGCGTGAAGCCGGCTTTCTGGCGTTGCTTGGCTGCAACTGCCGTCAGCCATTGATGATCGTTCTTCTCTCCGTATTGGGGAGTGAGAGGGAGAGAACGCGGTCTGAGTGGTTTTTCCTTCT
204	HGNC=10168&HUGO-Symbol=SNORD3B-1&HUGO-Name=small_nucleolar_RNA,_C/D_box_3B-1&LOCI=[chr17:18965215-18965451:strand=+&chr17:18967223-18967459:strand=-]&SOURCE=RefSeq&SOURCE-ACCESSION=NR_003271&GENOME=hg19&MERGED=[HGNC=33190]_Fragment_5	Fragment_5	159..181	23	GTCAGCCATTGATGATCGTTCTT	237	GGAGGCCATTAAGACTATACTTTCAGGGATCATTTCTATAGTGTGTTACTAGAGAAGTTTCTCTGAACGTGTAGAGCACCGAAAACCCCGAGGAAGAGAGGTAGCGTTTTCTCCTGAGCGTGAAGCCGGCTTTCTGGCGTTGCTTGGCTGCAACTGCCGTCAGCCATTGATGATCGTTCTTCTCTCCGTATTGGGGAGTGAGAGGGAGAGAACGCGGTCTGAGTGGTTTTTCCTTCT
205	HGNC=10168&HUGO-Symbol=SNORD3B-1&HUGO-Name=small_nucleolar_RNA,_C/D_box_3B-1&LOCI=[chr17:18965215-18965451:strand=+&chr17:18967223-18967459:strand=-]&SOURCE=RefSeq&SOURCE-ACCESSION=NR_003271&GENOME=hg19&MERGED=[HGNC=33190]_Fragment_6	Fragment_6	90..107	18	GAGGAAGAGAGGTAGCGT	237	GGAGGCCATTAAGACTATACTTTCAGGGATCATTTCTATAGTGTGTTACTAGAGAAGTTTCTCTGAACGTGTAGAGCACCGAAAACCCCGAGGAAGAGAGGTAGCGTTTTCTCCTGAGCGTGAAGCCGGCTTTCTGGCGTTGCTTGGCTGCAACTGCCGTCAGCCATTGATGATCGTTCTTCTCTCCGTATTGGGGAGTGAGAGGGAGAGAACGCGGTCTGAGTGGTTTTTCCTTCT
206	HGNC=10168&HUGO-Symbol=SNORD3B-1&HUGO-Name=small_nucleolar_RNA,_C/D_box_3B-1&LOCI=[chr17:18965215-18965451:strand=+&chr17:18967223-18967459:strand=-]&SOURCE=RefSeq&SOURCE-ACCESSION=NR_003271&GENOME=hg19&MERGED=[HGNC=33190]_Fragment_7	Fragment_7	116..135	20	GAGCGTGAAGCCGGCTTTCT	237	GGAGGCCATTAAGACTATACTTTCAGGGATCATTTCTATAGTGTGTTACTAGAGAAGTTTCTCTGAACGTGTAGAGCACCGAAAACCCCGAGGAAGAGAGGTAGCGTTTTCTCCTGAGCGTGAAGCCGGCTTTCTGGCGTTGCTTGGCTGCAACTGCCGTCAGCCATTGATGATCGTTCTTCTCTCCGTATTGGGGAGTGAGAGGGAGAGAACGCGGTCTGAGTGGTTTTTCCTTCT
207	HGNC=10168&HUGO-Symbol=SNORD3B-1&HUGO-Name=small_nucleolar_RNA,_C/D_box_3B-1&LOCI=[chr17:18965215-18965451:strand=+&chr17:18967223-18967459:strand=-]&SOURCE=RefSeq&SOURCE-ACCESSION=NR_003271&GENOME=hg19&MERGED=[HGNC=33190]_Fragment_8	Fragment_8	126..146	21	CCGGCTTTCTGGCGTTGCTTG	237	GGAGGCCATTAAGACTATACTTTCAGGGATCATTTCTATAGTGTGTTACTAGAGAAGTTTCTCTGAACGTGTAGAGCACCGAAAACCCCGAGGAAGAGAGGTAGCGTTTTCTCCTGAGCGTGAAGCCGGCTTTCTGGCGTTGCTTGGCTGCAACTGCCGTCAGCCATTGATGATCGTTCTTCTCTCCGTATTGGGGAGTGAGAGGGAGAGAACGCGGTCTGAGTGGTTTTTCCTTCT
208	HGNC=10168&HUGO-Symbol=SNORD3B-1&HUGO-Name=small_nucleolar_RNA,_C/D_box_3B-1&LOCI=[chr17:18965215-18965451:strand=+&chr17:18967223-18967459:strand=-]&SOURCE=RefSeq&SOURCE-ACCESSION=NR_003271&GENOME=hg19&MERGED=[HGNC=33190]_Fragment_9	Fragment_9	65..86	22	GAACGTGTAGAGCACCGAAAAC	237	GGAGGCCATTAAGACTATACTTTCAGGGATCATTTCTATAGTGTGTTACTAGAGAAGTTTCTCTGAACGTGTAGAGCACCGAAAACCCCGAGGAAGAGAGGTAGCGTTTTCTCCTGAGCGTGAAGCCGGCTTTCTGGCGTTGCTTGGCTGCAACTGCCGTCAGCCATTGATGATCGTTCTTCTCTCCGTATTGGGGAGTGAGAGGGAGAGAACGCGGTCTGAGTGGTTTTTCCTTCT
209	HGNC=10179&HUGO-Symbol=SNORD41&HUGO-Name=small_nucleolar_RNA,_C/D_box_41&LOCI=[chr19:12817253-12817342:strand=-]&SOURCE=RefSeq&SOURCE-ACCESSION=NR_002751&GENOME=hg19_Fragment_1	Fragment_1	56..80	25	CGCGTATTCGTACTGGCTGATCCTG	90	GGCCACCCTCTGGGAAGTGATGACACCTGTGACTGTTGATGTGGAACTGATTTATCGCGTATTCGTACTGGCTGATCCTGAGTTGCCCTC
210	HGNC=10179&HUGO-Symbol=SNORD41&HUGO-Name=small_nucleolar_RNA,_C/D_box_41&LOCI=[chr19:12817253-12817342:strand=-]&SOURCE=RefSeq&SOURCE-ACCESSION=NR_002751&GENOME=hg19_Fragment_2	Fragment_2	12..33	22	GGGAAGTGATGACACCTGTGAC	90	GGCCACCCTCTGGGAAGTGATGACACCTGTGACTGTTGATGTGGAACTGATTTATCGCGTATTCGTACTGGCTGATCCTGAGTTGCCCTC
211	HGNC=10180&HUGO-Symbol=SNORD42A&HUGO-Name=small_nucleolar_RNA,_C/D_box_42A&LOCI=[chr17:27050438-27050519:strand=+]&SOURCE=RefSeq&SOURCE-ACCESSION=NR_000014&GENOME=hg19_Fragment_1	Fragment_1	47..70	24	ACATGAACAAAGGAACCACTGAAG	82	GTGTCCTCTGGGCTAATGATGGAAAAATCATTATTGGAAAAGAATGACATGAACAAAGGAACCACTGAAGTGCCGGAGGACT
212	HGNC=10180&HUGO-Symbol=SNORD42A&HUGO-Name=small_nucleolar_RNA,_C/D_box_42A&LOCI=[chr17:27050438-27050519:strand=+]&SOURCE=RefSeq&SOURCE-ACCESSION=NR_000014&GENOME=hg19_Fragment_2	Fragment_2	11..28	18	GGCTAATGATGGAAAAAT	82	GTGTCCTCTGGGCTAATGATGGAAAAATCATTATTGGAAAAGAATGACATGAACAAAGGAACCACTGAAGTGCCGGAGGACT
213	HGNC=10180&HUGO-Symbol=SNORD42A&HUGO-Name=small_nucleolar_RNA,_C/D_box_42A&LOCI=[chr17:27050438-27050519:strand=+]&SOURCE=RefSeq&SOURCE-ACCESSION=NR_000014&GENOME=hg19_Fragment_3	Fragment_3	63..80	18	CACTGAAGTGCCGGAGGA	82	GTGTCCTCTGGGCTAATGATGGAAAAATCATTATTGGAAAAGAATGACATGAACAAAGGAACCACTGAAGTGCCGGAGGACT
214	HGNC=10181&HUGO-Symbol=SNORD42B&HUGO-Name=small_nucleolar_RNA,_C/D_box_42B&LOCI=[chr17:27047558-27047644:strand=+]&SOURCE=RefSeq&SOURCE-ACCESSION=NR_000013&GENOME=hg19_Fragment_1	Fragment_1	13..29	17	GCATATGATGGAAAAGT	87	CTCTGGTATCGTGCATATGATGGAAAAGTTTTAATCTCCTGACACTTGTGATGTCTTCAAAGGAACCACTGATGCACCTGTGGCCAG
215	HGNC=10181&HUGO-Symbol=SNORD42B&HUGO-Name=small_nucleolar_RNA,_C/D_box_42B&LOCI=[chr17:27047558-27047644:strand=+]&SOURCE=RefSeq&SOURCE-ACCESSION=NR_000013&GENOME=hg19_Fragment_2	Fragment_2	57..77	21	TCAAAGGAACCACTGATGCAC	87	CTCTGGTATCGTGCATATGATGGAAAAGTTTTAATCTCCTGACACTTGTGATGTCTTCAAAGGAACCACTGATGCACCTGTGGCCAG
216	HGNC=10182&HUGO-Symbol=SNORD43&HUGO-Name=small_nucleolar_RNA,_C/D_box_43&LOCI=[chr22:39715047-39715128:strand=-]&SOURCE=RefSeq&SOURCE-ACCESSION=NR_002439&GENOME=hg19_Fragment_1	Fragment_1	12..34	23	ACAGATGATGAACTTATTGACGG	82	TCGCAGAAACCACAGATGATGAACTTATTGACGGGCGGACAGAAACTGTGTGCTGATTGTCACGTTCTGATTTGGCTCTGCG
217	HGNC=10182&HUGO-Symbol=SNORD43&HUGO-Name=small_nucleolar_RNA,_C/D_box_43&LOCI=[chr22:39715047-39715128:strand=-]&SOURCE=RefSeq&SOURCE-ACCESSION=NR_002439&GENOME=hg19_Fragment_2	Fragment_2	45..67	23	ACTGTGTGCTGATTGTCACGTTC	82	TCGCAGAAACCACAGATGATGAACTTATTGACGGGCGGACAGAAACTGTGTGCTGATTGTCACGTTCTGATTTGGCTCTGCG
218	HGNC=10183&HUGO-Symbol=SNORD44&HUGO-Name=small_nucleolar_RNA,_C/D_box_44&LOCI=[chr1:173835094-173835176:strand=-]&SOURCE=RefSeq&SOURCE-ACCESSION=NR_002750&GENOME=hg19_Fragment_1	Fragment_1	11..38	28	CCTGGATGATGATAAGCAAATGCTGACT	83	GTAAATGCAGCCTGGATGATGATAAGCAAATGCTGACTGAACATGAAGGTCTTAATTAGCTCTAACTGACTAAAGGCATTTGT
219	HGNC=10183&HUGO-Symbol=SNORD44&HUGO-Name=small_nucleolar_RNA,_C/D_box_44&LOCI=[chr1:173835094-173835176:strand=-]&SOURCE=RefSeq&SOURCE-ACCESSION=NR_002750&GENOME=hg19_Fragment_2	Fragment_2	30..50	21	ATGCTGACTGAACATGAAGGT	83	GTAAATGCAGCCTGGATGATGATAAGCAAATGCTGACTGAACATGAAGGTCTTAATTAGCTCTAACTGACTAAAGGCATTTGT
220	HGNC=10183&HUGO-Symbol=SNORD44&HUGO-Name=small_nucleolar_RNA,_C/D_box_44&LOCI=[chr1:173835094-173835176:strand=-]&SOURCE=RefSeq&SOURCE-ACCESSION=NR_002750&GENOME=hg19_Fragment_3	Fragment_3	53..71	19	TAATTAGCTCTAACTGACT	83	GTAAATGCAGCCTGGATGATGATAAGCAAATGCTGACTGAACATGAAGGTCTTAATTAGCTCTAACTGACTAAAGGCATTTGT
221	HGNC=10183&HUGO-Symbol=SNORD44&HUGO-Name=small_nucleolar_RNA,_C/D_box_44&LOCI=[chr1:173835094-173835176:strand=-]&SOURCE=RefSeq&SOURCE-ACCESSION=NR_002750&GENOME=hg19_Fragment_4	Fragment_4	62..82	21	CTAACTGACTAAAGGCATTTG	83	GTAAATGCAGCCTGGATGATGATAAGCAAATGCTGACTGAACATGAAGGTCTTAATTAGCTCTAACTGACTAAAGGCATTTGT
222	HGNC=10184&HUGO-Symbol=SNORD45A&HUGO-Name=small_nucleolar_RNA,_C/D_box_45A&LOCI=[chr1:76253564-76253667:strand=+]&SOURCE=RefSeq&SOURCE-ACCESSION=NR_002749&GENOME=hg19_Fragment_1	Fragment_1	11..29	19	GGTCAATGATGTGTTGGCA	104	ATACTTTCAAGGTCAATGATGTGTTGGCATGTATTATCTGAATCTATTGCTGATGTGTAATAACACTTTAGCTCTAGAATTACTCTGAGACCTTGAAAAAGTTT
223	HGNC=10184&HUGO-Symbol=SNORD45A&HUGO-Name=small_nucleolar_RNA,_C/D_box_45A&LOCI=[chr1:76253564-76253667:strand=+]&SOURCE=RefSeq&SOURCE-ACCESSION=NR_002749&GENOME=hg19_Fragment_2	Fragment_2	76..93	18	AGAATTACTCTGAGACCT	104	ATACTTTCAAGGTCAATGATGTGTTGGCATGTATTATCTGAATCTATTGCTGATGTGTAATAACACTTTAGCTCTAGAATTACTCTGAGACCTTGAAAAAGTTT
224	HGNC=10184&HUGO-Symbol=SNORD45A&HUGO-Name=small_nucleolar_RNA,_C/D_box_45A&LOCI=[chr1:76253564-76253667:strand=+]&SOURCE=RefSeq&SOURCE-ACCESSION=NR_002749&GENOME=hg19_Fragment_3	Fragment_3	36..57	22	ATCTGAATCTATTGCTGATGTG	104	ATACTTTCAAGGTCAATGATGTGTTGGCATGTATTATCTGAATCTATTGCTGATGTGTAATAACACTTTAGCTCTAGAATTACTCTGAGACCTTGAAAAAGTTT
225	HGNC=10185&HUGO-Symbol=SNORD45B&HUGO-Name=small_nucleolar_RNA,_C/D_box_45B&LOCI=[chr1:76255152-76255242:strand=+]&SOURCE=RefSeq&SOURCE-ACCESSION=NR_002748&GENOME=hg19_Fragment_1	Fragment_1	11..40	30	GGTCAATGATGTAATGGCATGTATTAGCTG	91	TGTCCTACAAGGTCAATGATGTAATGGCATGTATTAGCTGAATCTAAAGTTGATGTGAGTTCTAAAATTACACTGAGACCTTGGAGGGTAA
226	HGNC=10185&HUGO-Symbol=SNORD45B&HUGO-Name=small_nucleolar_RNA,_C/D_box_45B&LOCI=[chr1:76255152-76255242:strand=+]&SOURCE=RefSeq&SOURCE-ACCESSION=NR_002748&GENOME=hg19_Fragment_2	Fragment_2	67..87	21	ATTACACTGAGACCTTGGAGG	91	TGTCCTACAAGGTCAATGATGTAATGGCATGTATTAGCTGAATCTAAAGTTGATGTGAGTTCTAAAATTACACTGAGACCTTGGAGGGTAA
227	HGNC=10186&HUGO-Symbol=SNORD46&HUGO-Name=small_nucleolar_RNA,_C/D_box_46&LOCI=[chr1:45242154-45242273:strand=+]&SOURCE=RefSeq&SOURCE-ACCESSION=NR_000024&GENOME=hg19_Fragment_1	Fragment_1	12..30	19	TAGGGTGATGAAAAAGAAT	120	TTGGAGGCAAGTAGGGTGATGAAAAAGAATCCTTAGGCGTGGTTGTGGCCGTCTTGGTCACCTGTGTGCCACTTGCCAATGCAAGGACTTGTCATAGTTACACTGACTGTTGCCTCCTCC
228	HGNC=10187&HUGO-Symbol=SNORD47&HUGO-Name=small_nucleolar_RNA,_C/D_box_47&LOCI=[chr1:173833498-173833582:strand=-]&SOURCE=RefSeq&SOURCE-ACCESSION=NR_002746&GENOME=hg19_Fragment_1	Fragment_1	1..18	18	ACCAATGATGTAATGATT	85	ACCAATGATGTAATGATTCTGCCAAATGAAATATAATGATATCACTGTAAAACCGTTCCATTTTGATTCTGAGGTTACTCTACTA
229	HGNC=10187&HUGO-Symbol=SNORD47&HUGO-Name=small_nucleolar_RNA,_C/D_box_47&LOCI=[chr1:173833498-173833582:strand=-]&SOURCE=RefSeq&SOURCE-ACCESSION=NR_002746&GENOME=hg19_Fragment_2	Fragment_2	60..76	17	ATTTTGATTCTGAGGTT	85	ACCAATGATGTAATGATTCTGCCAAATGAAATATAATGATATCACTGTAAAACCGTTCCATTTTGATTCTGAGGTTACTCTACTA
230	HGNC=10187&HUGO-Symbol=SNORD47&HUGO-Name=small_nucleolar_RNA,_C/D_box_47&LOCI=[chr1:173833498-173833582:strand=-]&SOURCE=RefSeq&SOURCE-ACCESSION=NR_002746&GENOME=hg19_Fragment_3	Fragment_3	23..46	24	CAAATGAAATATAATGATATCACT	85	ACCAATGATGTAATGATTCTGCCAAATGAAATATAATGATATCACTGTAAAACCGTTCCATTTTGATTCTGAGGTTACTCTACTA
231	HGNC=10188&HUGO-Symbol=SNORD48&HUGO-Name=small_nucleolar_RNA,_C/D_box_48&LOCI=[chr6:31803030-31803113:strand=+]&SOURCE=RefSeq&SOURCE-ACCESSION=NR_002745&GENOME=hg19_Fragment_1	Fragment_1	11..29	19	AGTGATGATGACCCCAGGT	84	ATAGGAAGGGAGTGATGATGACCCCAGGTAACTCTTGAGTGTGTCGCTGATGCCATCACCGCAGCGCTCTGACCGCCCCCTCGG
232	HGNC=10188&HUGO-Symbol=SNORD48&HUGO-Name=small_nucleolar_RNA,_C/D_box_48&LOCI=[chr6:31803030-31803113:strand=+]&SOURCE=RefSeq&SOURCE-ACCESSION=NR_002745&GENOME=hg19_Fragment_2	Fragment_2	55..74	20	ATCACCGCAGCGCTCTGACC	84	ATAGGAAGGGAGTGATGATGACCCCAGGTAACTCTTGAGTGTGTCGCTGATGCCATCACCGCAGCGCTCTGACCGCCCCCTCGG
233	HGNC=10189&HUGO-Symbol=SNORD49A&HUGO-Name=small_nucleolar_RNA,_C/D_box_49A&LOCI=[chr17:16343340-16343430:strand=+]&SOURCE=RefSeq&SOURCE-ACCESSION=NR_002744&GENOME=hg19_Fragment_1	Fragment_1	51..70	20	GATAACTGACGAAGACTACT	91	GGTGCTTGACTGCTCTGATGAAATCACTAATAGGAAGTGCCGTCAGAAGCGATAACTGACGAAGACTACTCCTGTCTGATTGCAGTCAAGT
234	HGNC=10189&HUGO-Symbol=SNORD49A&HUGO-Name=small_nucleolar_RNA,_C/D_box_49A&LOCI=[chr17:16343340-16343430:strand=+]&SOURCE=RefSeq&SOURCE-ACCESSION=NR_002744&GENOME=hg19_Fragment_2	Fragment_2	11..28	18	TGCTCTGATGAAATCACT	91	GGTGCTTGACTGCTCTGATGAAATCACTAATAGGAAGTGCCGTCAGAAGCGATAACTGACGAAGACTACTCCTGTCTGATTGCAGTCAAGT
235	HGNC=10192&HUGO-Symbol=RNU4-1&HUGO-Name=RNA,_U4_small_nuclear_1&LOCI=[chr12:120730887-120731050:strand=-]&SOURCE=RefSeq&SOURCE-ACCESSION=NR_003925&GENOME=hg19_Fragment_1	Fragment_1	11..29	19	AGCTTTGCGCAGTGGCAGT	164	GTAACAAATTAGCTTTGCGCAGTGGCAGTATCGTAGCCAATGAGGTCTATCCGAGGCGCGATTATTGCTAATTGAAAACTTTTCCCAATACCCCGCCGTGACGACTTGCAATATAGTCGGCACTGGCAATTTTTGACAGTCTCTACGGAGACTGAATTTTCTTG
236	HGNC=10192&HUGO-Symbol=RNU4-1&HUGO-Name=RNA,_U4_small_nuclear_1&LOCI=[chr12:120730887-120731050:strand=-]&SOURCE=RefSeq&SOURCE-ACCESSION=NR_003925&GENOME=hg19_Fragment_2	Fragment_2	123..154	32	CTGGCAATTTTTGACAGTCTCTACGGAGACTG	164	GTAACAAATTAGCTTTGCGCAGTGGCAGTATCGTAGCCAATGAGGTCTATCCGAGGCGCGATTATTGCTAATTGAAAACTTTTCCCAATACCCCGCCGTGACGACTTGCAATATAGTCGGCACTGGCAATTTTTGACAGTCTCTACGGAGACTGAATTTTCTTG
237	HGNC=10192&HUGO-Symbol=RNU4-1&HUGO-Name=RNA,_U4_small_nuclear_1&LOCI=[chr12:120730887-120731050:strand=-]&SOURCE=RefSeq&SOURCE-ACCESSION=NR_003925&GENOME=hg19_Fragment_3	Fragment_3	49..63	15	ATCCGAGGCGCGATT	164	GTAACAAATTAGCTTTGCGCAGTGGCAGTATCGTAGCCAATGAGGTCTATCCGAGGCGCGATTATTGCTAATTGAAAACTTTTCCCAATACCCCGCCGTGACGACTTGCAATATAGTCGGCACTGGCAATTTTTGACAGTCTCTACGGAGACTGAATTTTCTTG
238	HGNC=10192&HUGO-Symbol=RNU4-1&HUGO-Name=RNA,_U4_small_nuclear_1&LOCI=[chr12:120730887-120731050:strand=-]&SOURCE=RefSeq&SOURCE-ACCESSION=NR_003925&GENOME=hg19_Fragment_4	Fragment_4	87..107	21	AATACCCCGCCGTGACGACTT	164	GTAACAAATTAGCTTTGCGCAGTGGCAGTATCGTAGCCAATGAGGTCTATCCGAGGCGCGATTATTGCTAATTGAAAACTTTTCCCAATACCCCGCCGTGACGACTTGCAATATAGTCGGCACTGGCAATTTTTGACAGTCTCTACGGAGACTGAATTTTCTTG
239	HGNC=10192&HUGO-Symbol=RNU4-1&HUGO-Name=RNA,_U4_small_nuclear_1&LOCI=[chr12:120730887-120731050:strand=-]&SOURCE=RefSeq&SOURCE-ACCESSION=NR_003925&GENOME=hg19_Fragment_5	Fragment_5	34..58	25	TAGCCAATGAGGTCTATCCGAGGCG	164	GTAACAAATTAGCTTTGCGCAGTGGCAGTATCGTAGCCAATGAGGTCTATCCGAGGCGCGATTATTGCTAATTGAAAACTTTTCCCAATACCCCGCCGTGACGACTTGCAATATAGTCGGCACTGGCAATTTTTGACAGTCTCTACGGAGACTGAATTTTCTTG
240	HGNC=10192&HUGO-Symbol=RNU4-1&HUGO-Name=RNA,_U4_small_nuclear_1&LOCI=[chr12:120730887-120731050:strand=-]&SOURCE=RefSeq&SOURCE-ACCESSION=NR_003925&GENOME=hg19_Fragment_6	Fragment_6	54..74	21	AGGCGCGATTATTGCTAATTG	164	GTAACAAATTAGCTTTGCGCAGTGGCAGTATCGTAGCCAATGAGGTCTATCCGAGGCGCGATTATTGCTAATTGAAAACTTTTCCCAATACCCCGCCGTGACGACTTGCAATATAGTCGGCACTGGCAATTTTTGACAGTCTCTACGGAGACTGAATTTTCTTG
241	HGNC=10192&HUGO-Symbol=RNU4-1&HUGO-Name=RNA,_U4_small_nuclear_1&LOCI=[chr12:120730887-120731050:strand=-]&SOURCE=RefSeq&SOURCE-ACCESSION=NR_003925&GENOME=hg19_Fragment_7	Fragment_7	25..43	19	GCAGTATCGTAGCCAATGA	164	GTAACAAATTAGCTTTGCGCAGTGGCAGTATCGTAGCCAATGAGGTCTATCCGAGGCGCGATTATTGCTAATTGAAAACTTTTCCCAATACCCCGCCGTGACGACTTGCAATATAGTCGGCACTGGCAATTTTTGACAGTCTCTACGGAGACTGAATTTTCTTG
242	HGNC=10192&HUGO-Symbol=RNU4-1&HUGO-Name=RNA,_U4_small_nuclear_1&LOCI=[chr12:120730887-120731050:strand=-]&SOURCE=RefSeq&SOURCE-ACCESSION=NR_003925&GENOME=hg19_Fragment_8	Fragment_8	111..135	25	ATATAGTCGGCACTGGCAATTTTTG	164	GTAACAAATTAGCTTTGCGCAGTGGCAGTATCGTAGCCAATGAGGTCTATCCGAGGCGCGATTATTGCTAATTGAAAACTTTTCCCAATACCCCGCCGTGACGACTTGCAATATAGTCGGCACTGGCAATTTTTGACAGTCTCTACGGAGACTGAATTTTCTTG
243	HGNC=10192&HUGO-Symbol=RNU4-1&HUGO-Name=RNA,_U4_small_nuclear_1&LOCI=[chr12:120730887-120731050:strand=-]&SOURCE=RefSeq&SOURCE-ACCESSION=NR_003925&GENOME=hg19_Fragment_9	Fragment_9	69..87	19	TAATTGAAAACTTTTCCCA	164	GTAACAAATTAGCTTTGCGCAGTGGCAGTATCGTAGCCAATGAGGTCTATCCGAGGCGCGATTATTGCTAATTGAAAACTTTTCCCAATACCCCGCCGTGACGACTTGCAATATAGTCGGCACTGGCAATTTTTGACAGTCTCTACGGAGACTGAATTTTCTTG
244	HGNC=10193&HUGO-Symbol=RNU4-2&HUGO-Name=RNA,_U4_small_nuclear_2&LOCI=[chr12:120729553-120729716:strand=-]&SOURCE=RefSeq&SOURCE-ACCESSION=NR_003137&GENOME=hg19_Fragment_1	Fragment_1	11..29	19	AGCTTTGCGCAGTGGCAGT	164	GAACCTTTCCAGCTTTGCGCAGTGGCAGTATCGTAGCCAATGAGGTTTATCCGAGGCGCGATTATTGCTAATTGAAAACTTTTCCCAATACCCCGCCATGACGACTTGAAATATAGTCGGCATTGGCAATTTTTGACAGTCTCTACGGAGACTGAATTTTTAAA
245	HGNC=10193&HUGO-Symbol=RNU4-2&HUGO-Name=RNA,_U4_small_nuclear_2&LOCI=[chr12:120729553-120729716:strand=-]&SOURCE=RefSeq&SOURCE-ACCESSION=NR_003137&GENOME=hg19_Fragment_10	Fragment_10	69..87	19	TAATTGAAAACTTTTCCCA	164	GAACCTTTCCAGCTTTGCGCAGTGGCAGTATCGTAGCCAATGAGGTTTATCCGAGGCGCGATTATTGCTAATTGAAAACTTTTCCCAATACCCCGCCATGACGACTTGAAATATAGTCGGCATTGGCAATTTTTGACAGTCTCTACGGAGACTGAATTTTTAAA
246	HGNC=10193&HUGO-Symbol=RNU4-2&HUGO-Name=RNA,_U4_small_nuclear_2&LOCI=[chr12:120729553-120729716:strand=-]&SOURCE=RefSeq&SOURCE-ACCESSION=NR_003137&GENOME=hg19_Fragment_2	Fragment_2	111..135	25	ATATAGTCGGCATTGGCAATTTTTG	164	GAACCTTTCCAGCTTTGCGCAGTGGCAGTATCGTAGCCAATGAGGTTTATCCGAGGCGCGATTATTGCTAATTGAAAACTTTTCCCAATACCCCGCCATGACGACTTGAAATATAGTCGGCATTGGCAATTTTTGACAGTCTCTACGGAGACTGAATTTTTAAA
247	HGNC=10193&HUGO-Symbol=RNU4-2&HUGO-Name=RNA,_U4_small_nuclear_2&LOCI=[chr12:120729553-120729716:strand=-]&SOURCE=RefSeq&SOURCE-ACCESSION=NR_003137&GENOME=hg19_Fragment_3	Fragment_3	34..58	25	TAGCCAATGAGGTTTATCCGAGGCG	164	GAACCTTTCCAGCTTTGCGCAGTGGCAGTATCGTAGCCAATGAGGTTTATCCGAGGCGCGATTATTGCTAATTGAAAACTTTTCCCAATACCCCGCCATGACGACTTGAAATATAGTCGGCATTGGCAATTTTTGACAGTCTCTACGGAGACTGAATTTTTAAA
248	HGNC=10193&HUGO-Symbol=RNU4-2&HUGO-Name=RNA,_U4_small_nuclear_2&LOCI=[chr12:120729553-120729716:strand=-]&SOURCE=RefSeq&SOURCE-ACCESSION=NR_003137&GENOME=hg19_Fragment_4	Fragment_4	88..107	20	ATACCCCGCCATGACGACTT	164	GAACCTTTCCAGCTTTGCGCAGTGGCAGTATCGTAGCCAATGAGGTTTATCCGAGGCGCGATTATTGCTAATTGAAAACTTTTCCCAATACCCCGCCATGACGACTTGAAATATAGTCGGCATTGGCAATTTTTGACAGTCTCTACGGAGACTGAATTTTTAAA
249	HGNC=10193&HUGO-Symbol=RNU4-2&HUGO-Name=RNA,_U4_small_nuclear_2&LOCI=[chr12:120729553-120729716:strand=-]&SOURCE=RefSeq&SOURCE-ACCESSION=NR_003137&GENOME=hg19_Fragment_5	Fragment_5	49..63	15	ATCCGAGGCGCGATT	164	GAACCTTTCCAGCTTTGCGCAGTGGCAGTATCGTAGCCAATGAGGTTTATCCGAGGCGCGATTATTGCTAATTGAAAACTTTTCCCAATACCCCGCCATGACGACTTGAAATATAGTCGGCATTGGCAATTTTTGACAGTCTCTACGGAGACTGAATTTTTAAA
250	HGNC=10193&HUGO-Symbol=RNU4-2&HUGO-Name=RNA,_U4_small_nuclear_2&LOCI=[chr12:120729553-120729716:strand=-]&SOURCE=RefSeq&SOURCE-ACCESSION=NR_003137&GENOME=hg19_Fragment_6	Fragment_6	123..154	32	TTGGCAATTTTTGACAGTCTCTACGGAGACTG	164	GAACCTTTCCAGCTTTGCGCAGTGGCAGTATCGTAGCCAATGAGGTTTATCCGAGGCGCGATTATTGCTAATTGAAAACTTTTCCCAATACCCCGCCATGACGACTTGAAATATAGTCGGCATTGGCAATTTTTGACAGTCTCTACGGAGACTGAATTTTTAAA
251	HGNC=10193&HUGO-Symbol=RNU4-2&HUGO-Name=RNA,_U4_small_nuclear_2&LOCI=[chr12:120729553-120729716:strand=-]&SOURCE=RefSeq&SOURCE-ACCESSION=NR_003137&GENOME=hg19_Fragment_7	Fragment_7	25..43	19	GCAGTATCGTAGCCAATGA	164	GAACCTTTCCAGCTTTGCGCAGTGGCAGTATCGTAGCCAATGAGGTTTATCCGAGGCGCGATTATTGCTAATTGAAAACTTTTCCCAATACCCCGCCATGACGACTTGAAATATAGTCGGCATTGGCAATTTTTGACAGTCTCTACGGAGACTGAATTTTTAAA
252	HGNC=10193&HUGO-Symbol=RNU4-2&HUGO-Name=RNA,_U4_small_nuclear_2&LOCI=[chr12:120729553-120729716:strand=-]&SOURCE=RefSeq&SOURCE-ACCESSION=NR_003137&GENOME=hg19_Fragment_8	Fragment_8	54..74	21	AGGCGCGATTATTGCTAATTG	164	GAACCTTTCCAGCTTTGCGCAGTGGCAGTATCGTAGCCAATGAGGTTTATCCGAGGCGCGATTATTGCTAATTGAAAACTTTTCCCAATACCCCGCCATGACGACTTGAAATATAGTCGGCATTGGCAATTTTTGACAGTCTCTACGGAGACTGAATTTTTAAA
253	HGNC=10200&HUGO-Symbol=SNORD50A&HUGO-Name=small_nucleolar_RNA,_C/D_box_50A&LOCI=[chr6:86387002-86387096:strand=-]&SOURCE=RefSeq&SOURCE-ACCESSION=NR_002743&GENOME=hg19_Fragment_1	Fragment_1	66..87	22	ACGGATCTGGCTTCTGAGATGG	95	TCCTTGGTCTTATCTGTGATGATCTTATCCCGAACCTGAACTTCTGTTGAAAAAAAAAAACTTTTACGGATCTGGCTTCTGAGATGGACCGTTAT
254	HGNC=10200&HUGO-Symbol=SNORD50A&HUGO-Name=small_nucleolar_RNA,_C/D_box_50A&LOCI=[chr6:86387002-86387096:strand=-]&SOURCE=RefSeq&SOURCE-ACCESSION=NR_002743&GENOME=hg19_Fragment_2	Fragment_2	75..93	19	GCTTCTGAGATGGACCGTT	95	TCCTTGGTCTTATCTGTGATGATCTTATCCCGAACCTGAACTTCTGTTGAAAAAAAAAAACTTTTACGGATCTGGCTTCTGAGATGGACCGTTAT
255	HGNC=10200&HUGO-Symbol=SNORD50A&HUGO-Name=small_nucleolar_RNA,_C/D_box_50A&LOCI=[chr6:86387002-86387096:strand=-]&SOURCE=RefSeq&SOURCE-ACCESSION=NR_002743&GENOME=hg19_Fragment_3	Fragment_3	12..31	20	ATCTGTGATGATCTTATCCC	95	TCCTTGGTCTTATCTGTGATGATCTTATCCCGAACCTGAACTTCTGTTGAAAAAAAAAAACTTTTACGGATCTGGCTTCTGAGATGGACCGTTAT
256	HGNC=10201&HUGO-Symbol=SNORD51&HUGO-Name=small_nucleolar_RNA,_C/D_box_51&LOCI=[chr2:207026595-207026684:strand=+]&SOURCE=RefSeq&SOURCE-ACCESSION=NR_002589&GENOME=hg19_Fragment_1	Fragment_1	52..78	27	GTTCGTGATGGATTTGCTTTTTTCTGA	90	ATTCTGACTGGTTGCATGATGAATAAAATCAAATCACCATCTTTCGGCTGAGTTCGTGATGGATTTGCTTTTTTCTGATTAAGCCAGTCT
257	HGNC=10201&HUGO-Symbol=SNORD51&HUGO-Name=small_nucleolar_RNA,_C/D_box_51&LOCI=[chr2:207026595-207026684:strand=+]&SOURCE=RefSeq&SOURCE-ACCESSION=NR_002589&GENOME=hg19_Fragment_2	Fragment_2	12..28	17	TTGCATGATGAATAAAA	90	ATTCTGACTGGTTGCATGATGAATAAAATCAAATCACCATCTTTCGGCTGAGTTCGTGATGGATTTGCTTTTTTCTGATTAAGCCAGTCT
258	HGNC=10202&HUGO-Symbol=SNORD52&HUGO-Name=small_nucleolar_RNA,_C/D_box_52&LOCI=[chr6:31804843-31804926:strand=+]&SOURCE=RefSeq&SOURCE-ACCESSION=NR_002742&GENOME=hg19_Fragment_1	Fragment_1	48..74	27	GGTCATGATGTCAAAACTAAGTTCTGA	84	CTCCCTAATTGGGAATGATGATTTCACAGACTAGAGTCTCCGATGCTGGTCATGATGTCAAAACTAAGTTCTGACTCATTTAGG
259	HGNC=10202&HUGO-Symbol=SNORD52&HUGO-Name=small_nucleolar_RNA,_C/D_box_52&LOCI=[chr6:31804843-31804926:strand=+]&SOURCE=RefSeq&SOURCE-ACCESSION=NR_002742&GENOME=hg19_Fragment_2	Fragment_2	11..30	20	GGGAATGATGATTTCACAGA	84	CTCCCTAATTGGGAATGATGATTTCACAGACTAGAGTCTCCGATGCTGGTCATGATGTCAAAACTAAGTTCTGACTCATTTAGG
260	HGNC=10203&HUGO-Symbol=SNORD53&HUGO-Name=small_nucleolar_RNA,_C/D_box_53&LOCI=[chr2:29149923-29150020:strand=+]&SOURCE=RefSeq&SOURCE-ACCESSION=NR_002741&GENOME=hg19_Fragment_1	Fragment_1	42..65	24	CTGGCTGAGTTTCAGAGATGACAC	98	AAGCCAAGACATGCTATGATGACATCCATATGGTTTCGCTGCTGGCTGAGTTTCAGAGATGACACCTTTCTCTTGGCTGTCTGAGCATTTCTGGCAGA
261	HGNC=10203&HUGO-Symbol=SNORD53&HUGO-Name=small_nucleolar_RNA,_C/D_box_53&LOCI=[chr2:29149923-29150020:strand=+]&SOURCE=RefSeq&SOURCE-ACCESSION=NR_002741&GENOME=hg19_Fragment_2	Fragment_2	11..29	19	ATGCTATGATGACATCCAT	98	AAGCCAAGACATGCTATGATGACATCCATATGGTTTCGCTGCTGGCTGAGTTTCAGAGATGACACCTTTCTCTTGGCTGTCTGAGCATTTCTGGCAGA
262	HGNC=10204&HUGO-Symbol=SNORD54&HUGO-Name=small_nucleolar_RNA,_C/D_box_54&LOCI=[chr8:56986388-56986470:strand=-]&SOURCE=RefSeq&SOURCE-ACCESSION=NR_002437&GENOME=hg19_Fragment_1	Fragment_1	11..29	19	TGGCGATGAGGAGGTACCT	83	GTCATACAGCTGGCGATGAGGAGGTACCTATTGTGTTGAGTAACGGTGATAATTTTATACGCTATTCTGAGCCAGCAGAAGTG
263	HGNC=10204&HUGO-Symbol=SNORD54&HUGO-Name=small_nucleolar_RNA,_C/D_box_54&LOCI=[chr8:56986388-56986470:strand=-]&SOURCE=RefSeq&SOURCE-ACCESSION=NR_002437&GENOME=hg19_Fragment_2	Fragment_2	57..75	19	ATACGCTATTCTGAGCCAG	83	GTCATACAGCTGGCGATGAGGAGGTACCTATTGTGTTGAGTAACGGTGATAATTTTATACGCTATTCTGAGCCAGCAGAAGTG
264	HGNC=10205&HUGO-Symbol=SNORD55&HUGO-Name=small_nucleolar_RNA,_C/D_box_55&LOCI=[chr1:45241526-45241625:strand=+]&SOURCE=RefSeq&SOURCE-ACCESSION=NR_000015&GENOME=hg19_Fragment_1	Fragment_1	12..31	20	GTGTATGATGACAACTCGGT	100	CCTGGCCGCACGTGTATGATGACAACTCGGTAATGCTGCATACTCCCGAGTGCGCGGTGGGGAAGCCAACCTTGGAGAGCTGAGCGTGCGACCGGCCCGG
265	HGNC=10205&HUGO-Symbol=SNORD55&HUGO-Name=small_nucleolar_RNA,_C/D_box_55&LOCI=[chr1:45241526-45241625:strand=+]&SOURCE=RefSeq&SOURCE-ACCESSION=NR_000015&GENOME=hg19_Fragment_2	Fragment_2	68..85	18	AACCTTGGAGAGCTGAGC	100	CCTGGCCGCACGTGTATGATGACAACTCGGTAATGCTGCATACTCCCGAGTGCGCGGTGGGGAAGCCAACCTTGGAGAGCTGAGCGTGCGACCGGCCCGG
266	HGNC=10205&HUGO-Symbol=SNORD55&HUGO-Name=small_nucleolar_RNA,_C/D_box_55&LOCI=[chr1:45241526-45241625:strand=+]&SOURCE=RefSeq&SOURCE-ACCESSION=NR_000015&GENOME=hg19_Fragment_3	Fragment_3	40..67	28	ATACTCCCGAGTGCGCGGTGGGGAAGCC	100	CCTGGCCGCACGTGTATGATGACAACTCGGTAATGCTGCATACTCCCGAGTGCGCGGTGGGGAAGCCAACCTTGGAGAGCTGAGCGTGCGACCGGCCCGG
267	HGNC=10206&HUGO-Symbol=SNORD56&HUGO-Name=small_nucleolar_RNA,_C/D_box_56&LOCI=[chr20:2637260-2637350:strand=+]&SOURCE=RefSeq&SOURCE-ACCESSION=NR_002739&GENOME=hg19_Fragment_1	Fragment_1	11..29	19	CCACAATGATGGCAATATT	91	ACCATAGCTTCCACAATGATGGCAATATTTTTCGTCAACAGCAGTTCACCTAGTGAGTGTTGAGACTCTGGGTCTGAGTGAAGCTGAGGGT
268	HGNC=10206&HUGO-Symbol=SNORD56&HUGO-Name=small_nucleolar_RNA,_C/D_box_56&LOCI=[chr20:2637260-2637350:strand=+]&SOURCE=RefSeq&SOURCE-ACCESSION=NR_002739&GENOME=hg19_Fragment_2	Fragment_2	53..78	26	GTGAGTGTTGAGACTCTGGGTCTGAG	91	ACCATAGCTTCCACAATGATGGCAATATTTTTCGTCAACAGCAGTTCACCTAGTGAGTGTTGAGACTCTGGGTCTGAGTGAAGCTGAGGGT
269	HGNC=10207&HUGO-Symbol=SNORD57&HUGO-Name=small_nucleolar_RNA,_C/D_box_57&LOCI=[chr20:2637575-2637666:strand=+]&SOURCE=RefSeq&SOURCE-ACCESSION=NR_002738&GENOME=hg19_Fragment_1	Fragment_1	12..39	28	GGAGGTGATGAACTGTCTGAGCCTGACC	92	AGCTAGCTGTTGGAGGTGATGAACTGTCTGAGCCTGACCTTGTAGAATGGAGGCAAAAAAACTGATTTAATGAGCCTGATCCAATAAAGCCA
270	HGNC=10207&HUGO-Symbol=SNORD57&HUGO-Name=small_nucleolar_RNA,_C/D_box_57&LOCI=[chr20:2637575-2637666:strand=+]&SOURCE=RefSeq&SOURCE-ACCESSION=NR_002738&GENOME=hg19_Fragment_2	Fragment_2	42..67	26	GTAGAATGGAGGCAAAAAAACTGATT	92	AGCTAGCTGTTGGAGGTGATGAACTGTCTGAGCCTGACCTTGTAGAATGGAGGCAAAAAAACTGATTTAATGAGCCTGATCCAATAAAGCCA
271	HGNC=10207&HUGO-Symbol=SNORD57&HUGO-Name=small_nucleolar_RNA,_C/D_box_57&LOCI=[chr20:2637575-2637666:strand=+]&SOURCE=RefSeq&SOURCE-ACCESSION=NR_002738&GENOME=hg19_Fragment_3	Fragment_3	57..84	28	AAAAACTGATTTAATGAGCCTGATCCAA	92	AGCTAGCTGTTGGAGGTGATGAACTGTCTGAGCCTGACCTTGTAGAATGGAGGCAAAAAAACTGATTTAATGAGCCTGATCCAATAAAGCCA
272	HGNC=10207&HUGO-Symbol=SNORD57&HUGO-Name=small_nucleolar_RNA,_C/D_box_57&LOCI=[chr20:2637575-2637666:strand=+]&SOURCE=RefSeq&SOURCE-ACCESSION=NR_002738&GENOME=hg19_Fragment_4	Fragment_4	30..55	26	GAGCCTGACCTTGTAGAATGGAGGCA	92	AGCTAGCTGTTGGAGGTGATGAACTGTCTGAGCCTGACCTTGTAGAATGGAGGCAAAAAAACTGATTTAATGAGCCTGATCCAATAAAGCCA
273	HGNC=10207&HUGO-Symbol=SNORD57&HUGO-Name=small_nucleolar_RNA,_C/D_box_57&LOCI=[chr20:2637575-2637666:strand=+]&SOURCE=RefSeq&SOURCE-ACCESSION=NR_002738&GENOME=hg19_Fragment_5	Fragment_5	64..75	12	GATTTAATGAGC	92	AGCTAGCTGTTGGAGGTGATGAACTGTCTGAGCCTGACCTTGTAGAATGGAGGCAAAAAAACTGATTTAATGAGCCTGATCCAATAAAGCCA
274	HGNC=10208&HUGO-Symbol=SNORD58A&HUGO-Name=small_nucleolar_RNA,_C/D_box_58A&LOCI=[chr18:47017643-47017727:strand=-]&SOURCE=RefSeq&SOURCE-ACCESSION=NR_002571&GENOME=hg19_Fragment_1	Fragment_1	11..29	19	CTGCAGTGATGACTTTCTT	85	AAAAAGGTAGCTGCAGTGATGACTTTCTTAGGACACCTTTGGATTTACCGTGAAAATTAATAAATTCTGAGCAGCCACCTTATAT
275	HGNC=10208&HUGO-Symbol=SNORD58A&HUGO-Name=small_nucleolar_RNA,_C/D_box_58A&LOCI=[chr18:47017643-47017727:strand=-]&SOURCE=RefSeq&SOURCE-ACCESSION=NR_002571&GENOME=hg19_Fragment_2	Fragment_2	52..74	23	GAAAATTAATAAATTCTGAGCAG	85	AAAAAGGTAGCTGCAGTGATGACTTTCTTAGGACACCTTTGGATTTACCGTGAAAATTAATAAATTCTGAGCAGCCACCTTATAT
276	HGNC=10209&HUGO-Symbol=SNORD58B&HUGO-Name=small_nucleolar_RNA,_C/D_box_58B&LOCI=[chr18:47018024-47018109:strand=-]&SOURCE=RefSeq&SOURCE-ACCESSION=NR_002572&GENOME=hg19_Fragment_1	Fragment_1	11..36	26	CTGCGATGATGGCATTTCTTAGGACA	86	GAAAGTATGGCTGCGATGATGGCATTTCTTAGGACACCTTTGGATTAATAATGAAAACAACTACTCTCTGAGCAGCTGTTCGAATC
277	HGNC=10209&HUGO-Symbol=SNORD58B&HUGO-Name=small_nucleolar_RNA,_C/D_box_58B&LOCI=[chr18:47018024-47018109:strand=-]&SOURCE=RefSeq&SOURCE-ACCESSION=NR_002572&GENOME=hg19_Fragment_2	Fragment_2	47..75	29	AATAATGAAAACAACTACTCTCTGAGCAG	86	GAAAGTATGGCTGCGATGATGGCATTTCTTAGGACACCTTTGGATTAATAATGAAAACAACTACTCTCTGAGCAGCTGTTCGAATC
278	HGNC=10209&HUGO-Symbol=SNORD58B&HUGO-Name=small_nucleolar_RNA,_C/D_box_58B&LOCI=[chr18:47018024-47018109:strand=-]&SOURCE=RefSeq&SOURCE-ACCESSION=NR_002572&GENOME=hg19_Fragment_3	Fragment_3	56..85	30	AACAACTACTCTCTGAGCAGCTGTTCGAAT	86	GAAAGTATGGCTGCGATGATGGCATTTCTTAGGACACCTTTGGATTAATAATGAAAACAACTACTCTCTGAGCAGCTGTTCGAATC
279	HGNC=10210&HUGO-Symbol=SNORD59A&HUGO-Name=small_nucleolar_RNA,_C/D_box_59A&LOCI=[chr12:57038801-57038895:strand=-]&SOURCE=RefSeq&SOURCE-ACCESSION=NR_002737&GENOME=hg19_Fragment_1	Fragment_1	12..31	20	CTTCTATGATGATTTTATCA	95	AAGCTGTCTGCCTTCTATGATGATTTTATCAAAATGACTTTCGTTCTTCTGAGTTTGCTGAAGCCACATTTAGGTACTGAGAAGGAGTCTTGGTC
280	HGNC=10210&HUGO-Symbol=SNORD59A&HUGO-Name=small_nucleolar_RNA,_C/D_box_59A&LOCI=[chr12:57038801-57038895:strand=-]&SOURCE=RefSeq&SOURCE-ACCESSION=NR_002737&GENOME=hg19_Fragment_2	Fragment_2	31..51	21	AAAATGACTTTCGTTCTTCTG	95	AAGCTGTCTGCCTTCTATGATGATTTTATCAAAATGACTTTCGTTCTTCTGAGTTTGCTGAAGCCACATTTAGGTACTGAGAAGGAGTCTTGGTC
281	HGNC=10210&HUGO-Symbol=SNORD59A&HUGO-Name=small_nucleolar_RNA,_C/D_box_59A&LOCI=[chr12:57038801-57038895:strand=-]&SOURCE=RefSeq&SOURCE-ACCESSION=NR_002737&GENOME=hg19_Fragment_3	Fragment_3	70..86	17	TTAGGTACTGAGAAGGA	95	AAGCTGTCTGCCTTCTATGATGATTTTATCAAAATGACTTTCGTTCTTCTGAGTTTGCTGAAGCCACATTTAGGTACTGAGAAGGAGTCTTGGTC
282	HGNC=10211&HUGO-Symbol=RNU5A-1&HUGO-Name=RNA,_U5A_small_nuclear_1&LOCI=[chr15:65588379-65588515:strand=+]&SOURCE=RefSeq&SOURCE-ACCESSION=NR_002756&GENOME=hg19_Fragment_1	Fragment_1	11..29	19	ATACTCTGGTTTCTCTTCA	137	AGTAACTGGTATACTCTGGTTTCTCTTCAGATCGCATAAATCTTTCGCCTTTTACTAAAGATTTCCGTGGAGAGGAACAACTCTGAGTCTTAACCCAATTTTTTGAGGCCTTGCTTTGGCAAGGCTATATGTGGTAA
283	HGNC=10211&HUGO-Symbol=RNU5A-1&HUGO-Name=RNA,_U5A_small_nuclear_1&LOCI=[chr15:65588379-65588515:strand=+]&SOURCE=RefSeq&SOURCE-ACCESSION=NR_002756&GENOME=hg19_Fragment_2	Fragment_2	67..86	20	GTGGAGAGGAACAACTCTGA	137	AGTAACTGGTATACTCTGGTTTCTCTTCAGATCGCATAAATCTTTCGCCTTTTACTAAAGATTTCCGTGGAGAGGAACAACTCTGAGTCTTAACCCAATTTTTTGAGGCCTTGCTTTGGCAAGGCTATATGTGGTAA
284	HGNC=10211&HUGO-Symbol=RNU5A-1&HUGO-Name=RNA,_U5A_small_nuclear_1&LOCI=[chr15:65588379-65588515:strand=+]&SOURCE=RefSeq&SOURCE-ACCESSION=NR_002756&GENOME=hg19_Fragment_3	Fragment_3	59..75	17	AGATTTCCGTGGAGAGG	137	AGTAACTGGTATACTCTGGTTTCTCTTCAGATCGCATAAATCTTTCGCCTTTTACTAAAGATTTCCGTGGAGAGGAACAACTCTGAGTCTTAACCCAATTTTTTGAGGCCTTGCTTTGGCAAGGCTATATGTGGTAA
285	HGNC=10211&HUGO-Symbol=RNU5A-1&HUGO-Name=RNA,_U5A_small_nuclear_1&LOCI=[chr15:65588379-65588515:strand=+]&SOURCE=RefSeq&SOURCE-ACCESSION=NR_002756&GENOME=hg19_Fragment_4	Fragment_4	97..115	19	AATTTTTTGAGGCCTTGCT	137	AGTAACTGGTATACTCTGGTTTCTCTTCAGATCGCATAAATCTTTCGCCTTTTACTAAAGATTTCCGTGGAGAGGAACAACTCTGAGTCTTAACCCAATTTTTTGAGGCCTTGCTTTGGCAAGGCTATATGTGGTAA
286	HGNC=10211&HUGO-Symbol=RNU5A-1&HUGO-Name=RNA,_U5A_small_nuclear_1&LOCI=[chr15:65588379-65588515:strand=+]&SOURCE=RefSeq&SOURCE-ACCESSION=NR_002756&GENOME=hg19_Fragment_5	Fragment_5	38..64	27	AAATCTTTCGCCTTTTACTAAAGATTT	137	AGTAACTGGTATACTCTGGTTTCTCTTCAGATCGCATAAATCTTTCGCCTTTTACTAAAGATTTCCGTGGAGAGGAACAACTCTGAGTCTTAACCCAATTTTTTGAGGCCTTGCTTTGGCAAGGCTATATGTGGTAA
287	HGNC=10212&HUGO-Symbol=RNU5B-1&HUGO-Name=RNA,_U5B_small_nuclear_1&LOCI=[chr15:65597005-65597141:strand=+]&SOURCE=RefSeq&SOURCE-ACCESSION=NR_002757&GENOME=hg19_Fragment_1	Fragment_1	11..29	19	ATACTCTGGTTTCTCTTCA	137	ATTAACAAGCATACTCTGGTTTCTCTTCAGATCGTATAAATCTTTCGCCTTTTACTAAAGATTTCCGTGGAGAGGAACAACTCTGAGTCTTAAGCTAATTTTTTGAGGCCTTGTTCCGACAAGGCTATATAAAGCTG
288	HGNC=10212&HUGO-Symbol=RNU5B-1&HUGO-Name=RNA,_U5B_small_nuclear_1&LOCI=[chr15:65597005-65597141:strand=+]&SOURCE=RefSeq&SOURCE-ACCESSION=NR_002757&GENOME=hg19_Fragment_2	Fragment_2	18..35	18	GGTTTCTCTTCAGATCGT	137	ATTAACAAGCATACTCTGGTTTCTCTTCAGATCGTATAAATCTTTCGCCTTTTACTAAAGATTTCCGTGGAGAGGAACAACTCTGAGTCTTAAGCTAATTTTTTGAGGCCTTGTTCCGACAAGGCTATATAAAGCTG
289	HGNC=10212&HUGO-Symbol=RNU5B-1&HUGO-Name=RNA,_U5B_small_nuclear_1&LOCI=[chr15:65597005-65597141:strand=+]&SOURCE=RefSeq&SOURCE-ACCESSION=NR_002757&GENOME=hg19_Fragment_3	Fragment_3	67..86	20	GTGGAGAGGAACAACTCTGA	137	ATTAACAAGCATACTCTGGTTTCTCTTCAGATCGTATAAATCTTTCGCCTTTTACTAAAGATTTCCGTGGAGAGGAACAACTCTGAGTCTTAAGCTAATTTTTTGAGGCCTTGTTCCGACAAGGCTATATAAAGCTG
290	HGNC=10212&HUGO-Symbol=RNU5B-1&HUGO-Name=RNA,_U5B_small_nuclear_1&LOCI=[chr15:65597005-65597141:strand=+]&SOURCE=RefSeq&SOURCE-ACCESSION=NR_002757&GENOME=hg19_Fragment_4	Fragment_4	59..75	17	AGATTTCCGTGGAGAGG	137	ATTAACAAGCATACTCTGGTTTCTCTTCAGATCGTATAAATCTTTCGCCTTTTACTAAAGATTTCCGTGGAGAGGAACAACTCTGAGTCTTAAGCTAATTTTTTGAGGCCTTGTTCCGACAAGGCTATATAAAGCTG
291	HGNC=10212&HUGO-Symbol=RNU5B-1&HUGO-Name=RNA,_U5B_small_nuclear_1&LOCI=[chr15:65597005-65597141:strand=+]&SOURCE=RefSeq&SOURCE-ACCESSION=NR_002757&GENOME=hg19_Fragment_5	Fragment_5	97..113	17	AATTTTTTGAGGCCTTG	137	ATTAACAAGCATACTCTGGTTTCTCTTCAGATCGTATAAATCTTTCGCCTTTTACTAAAGATTTCCGTGGAGAGGAACAACTCTGAGTCTTAAGCTAATTTTTTGAGGCCTTGTTCCGACAAGGCTATATAAAGCTG
292	HGNC=10212&HUGO-Symbol=RNU5B-1&HUGO-Name=RNA,_U5B_small_nuclear_1&LOCI=[chr15:65597005-65597141:strand=+]&SOURCE=RefSeq&SOURCE-ACCESSION=NR_002757&GENOME=hg19_Fragment_6	Fragment_6	113..127	15	GTTCCGACAAGGCTA	137	ATTAACAAGCATACTCTGGTTTCTCTTCAGATCGTATAAATCTTTCGCCTTTTACTAAAGATTTCCGTGGAGAGGAACAACTCTGAGTCTTAAGCTAATTTTTTGAGGCCTTGTTCCGACAAGGCTATATAAAGCTG
293	HGNC=10212&HUGO-Symbol=RNU5B-1&HUGO-Name=RNA,_U5B_small_nuclear_1&LOCI=[chr15:65597005-65597141:strand=+]&SOURCE=RefSeq&SOURCE-ACCESSION=NR_002757&GENOME=hg19_Fragment_7	Fragment_7	73..97	25	AGGAACAACTCTGAGTCTTAAGCTA	137	ATTAACAAGCATACTCTGGTTTCTCTTCAGATCGTATAAATCTTTCGCCTTTTACTAAAGATTTCCGTGGAGAGGAACAACTCTGAGTCTTAAGCTAATTTTTTGAGGCCTTGTTCCGACAAGGCTATATAAAGCTG
294	HGNC=10212&HUGO-Symbol=RNU5B-1&HUGO-Name=RNA,_U5B_small_nuclear_1&LOCI=[chr15:65597005-65597141:strand=+]&SOURCE=RefSeq&SOURCE-ACCESSION=NR_002757&GENOME=hg19_Fragment_8	Fragment_8	38..64	27	AAATCTTTCGCCTTTTACTAAAGATTT	137	ATTAACAAGCATACTCTGGTTTCTCTTCAGATCGTATAAATCTTTCGCCTTTTACTAAAGATTTCCGTGGAGAGGAACAACTCTGAGTCTTAAGCTAATTTTTTGAGGCCTTGTTCCGACAAGGCTATATAAAGCTG
295	HGNC=10214&HUGO-Symbol=RNU5D-1&HUGO-Name=RNA,_U5D_small_nuclear_1&LOCI=[chr1:45196731-45196850:strand=-]&SOURCE=RefSeq&SOURCE-ACCESSION=NR_002755&GENOME=hg19_Fragment_1	Fragment_1	53..70	18	CTAAAGATTTCCGTGGAG	120	TCCAACACATGCTCTGGTTTCTCTTCAAATCGTATAAATCTTTCGCCTTTTACTAAAGATTTCCGTGGAGAGAAACCGTTTTGAGTTTCAAGCAAATTTTTTGAAGCCCTATGTTGGTGG
296	HGNC=10214&HUGO-Symbol=RNU5D-1&HUGO-Name=RNA,_U5D_small_nuclear_1&LOCI=[chr1:45196731-45196850:strand=-]&SOURCE=RefSeq&SOURCE-ACCESSION=NR_002755&GENOME=hg19_Fragment_2	Fragment_2	36..62	27	AAATCTTTCGCCTTTTACTAAAGATTT	120	TCCAACACATGCTCTGGTTTCTCTTCAAATCGTATAAATCTTTCGCCTTTTACTAAAGATTTCCGTGGAGAGAAACCGTTTTGAGTTTCAAGCAAATTTTTTGAAGCCCTATGTTGGTGG
297	HGNC=10214&HUGO-Symbol=RNU5D-1&HUGO-Name=RNA,_U5D_small_nuclear_1&LOCI=[chr1:45196731-45196850:strand=-]&SOURCE=RefSeq&SOURCE-ACCESSION=NR_002755&GENOME=hg19_Fragment_3	Fragment_3	9..29	21	ATGCTCTGGTTTCTCTTCAAA	120	TCCAACACATGCTCTGGTTTCTCTTCAAATCGTATAAATCTTTCGCCTTTTACTAAAGATTTCCGTGGAGAGAAACCGTTTTGAGTTTCAAGCAAATTTTTTGAAGCCCTATGTTGGTGG
298	HGNC=10215&HUGO-Symbol=RNU5E-1&HUGO-Name=RNA,_U5E_small_nuclear_1&LOCI=[chr1:11968201-11968339:strand=+]&SOURCE=RefSeq&SOURCE-ACCESSION=NR_002754&GENOME=hg19_Fragment_1	Fragment_1	9..27	19	ATACTCTGGTTTCTCTTCA	139	CTGATGTTATACTCTGGTTTCTCTTCAAATCGTATAAATCTTTCGCCTTTTACTAAAGATTTCCGTGGAGAGAAACGAGTGTGAGTCTGAAACCAATTTTTTGAGGCCTTGCGTTTTTTAGCAGGGCTTATTTTAAGTG
299	HGNC=10215&HUGO-Symbol=RNU5E-1&HUGO-Name=RNA,_U5E_small_nuclear_1&LOCI=[chr1:11968201-11968339:strand=+]&SOURCE=RefSeq&SOURCE-ACCESSION=NR_002754&GENOME=hg19_Fragment_2	Fragment_2	65..83	19	GTGGAGAGAAACGAGTGTG	139	CTGATGTTATACTCTGGTTTCTCTTCAAATCGTATAAATCTTTCGCCTTTTACTAAAGATTTCCGTGGAGAGAAACGAGTGTGAGTCTGAAACCAATTTTTTGAGGCCTTGCGTTTTTTAGCAGGGCTTATTTTAAGTG
300	HGNC=10215&HUGO-Symbol=RNU5E-1&HUGO-Name=RNA,_U5E_small_nuclear_1&LOCI=[chr1:11968201-11968339:strand=+]&SOURCE=RefSeq&SOURCE-ACCESSION=NR_002754&GENOME=hg19_Fragment_3	Fragment_3	95..111	17	AATTTTTTGAGGCCTTG	139	CTGATGTTATACTCTGGTTTCTCTTCAAATCGTATAAATCTTTCGCCTTTTACTAAAGATTTCCGTGGAGAGAAACGAGTGTGAGTCTGAAACCAATTTTTTGAGGCCTTGCGTTTTTTAGCAGGGCTTATTTTAAGTG
301	HGNC=10215&HUGO-Symbol=RNU5E-1&HUGO-Name=RNA,_U5E_small_nuclear_1&LOCI=[chr1:11968201-11968339:strand=+]&SOURCE=RefSeq&SOURCE-ACCESSION=NR_002754&GENOME=hg19_Fragment_4	Fragment_4	89..117	29	GAAACCAATTTTTTGAGGCCTTGCGTTTT	139	CTGATGTTATACTCTGGTTTCTCTTCAAATCGTATAAATCTTTCGCCTTTTACTAAAGATTTCCGTGGAGAGAAACGAGTGTGAGTCTGAAACCAATTTTTTGAGGCCTTGCGTTTTTTAGCAGGGCTTATTTTAAGTG
302	HGNC=10215&HUGO-Symbol=RNU5E-1&HUGO-Name=RNA,_U5E_small_nuclear_1&LOCI=[chr1:11968201-11968339:strand=+]&SOURCE=RefSeq&SOURCE-ACCESSION=NR_002754&GENOME=hg19_Fragment_5	Fragment_5	57..70	14	AGATTTCCGTGGAG	139	CTGATGTTATACTCTGGTTTCTCTTCAAATCGTATAAATCTTTCGCCTTTTACTAAAGATTTCCGTGGAGAGAAACGAGTGTGAGTCTGAAACCAATTTTTTGAGGCCTTGCGTTTTTTAGCAGGGCTTATTTTAAGTG
303	HGNC=10215&HUGO-Symbol=RNU5E-1&HUGO-Name=RNA,_U5E_small_nuclear_1&LOCI=[chr1:11968201-11968339:strand=+]&SOURCE=RefSeq&SOURCE-ACCESSION=NR_002754&GENOME=hg19_Fragment_6	Fragment_6	36..62	27	AAATCTTTCGCCTTTTACTAAAGATTT	139	CTGATGTTATACTCTGGTTTCTCTTCAAATCGTATAAATCTTTCGCCTTTTACTAAAGATTTCCGTGGAGAGAAACGAGTGTGAGTCTGAAACCAATTTTTTGAGGCCTTGCGTTTTTTAGCAGGGCTTATTTTAAGTG
304	HGNC=10215&HUGO-Symbol=RNU5E-1&HUGO-Name=RNA,_U5E_small_nuclear_1&LOCI=[chr1:11968201-11968339:strand=+]&SOURCE=RefSeq&SOURCE-ACCESSION=NR_002754&GENOME=hg19_Fragment_7	Fragment_7	74..91	18	AACGAGTGTGAGTCTGAA	139	CTGATGTTATACTCTGGTTTCTCTTCAAATCGTATAAATCTTTCGCCTTTTACTAAAGATTTCCGTGGAGAGAAACGAGTGTGAGTCTGAAACCAATTTTTTGAGGCCTTGCGTTTTTTAGCAGGGCTTATTTTAAGTG
305	HGNC=10216&HUGO-Symbol=RNU5F-1&HUGO-Name=RNA,_U5F_small_nuclear_1&LOCI=[chr1:45187448-45187583:strand=-]&SOURCE=RefSeq&SOURCE-ACCESSION=NR_002753&GENOME=hg19_Fragment_1	Fragment_1	54..71	18	CTAAAGATTTCCGTGGAG	136	TAACAGGCAGATCTCTGGTTTCTCTTCATAACGAATAAATCTTTCGCCTTTTACTAAAGATTTCCGTGGAGAAAAACAACTATGAGTTTATGGTTAAATTTTTTGAAGTCTTGCCTAGGCAAGGCTGAATGTTCTG
306	HGNC=10216&HUGO-Symbol=RNU5F-1&HUGO-Name=RNA,_U5F_small_nuclear_1&LOCI=[chr1:45187448-45187583:strand=-]&SOURCE=RefSeq&SOURCE-ACCESSION=NR_002753&GENOME=hg19_Fragment_2	Fragment_2	117..135	19	AGGCAAGGCTGAATGTTCT	136	TAACAGGCAGATCTCTGGTTTCTCTTCATAACGAATAAATCTTTCGCCTTTTACTAAAGATTTCCGTGGAGAAAAACAACTATGAGTTTATGGTTAAATTTTTTGAAGTCTTGCCTAGGCAAGGCTGAATGTTCTG
307	HGNC=10216&HUGO-Symbol=RNU5F-1&HUGO-Name=RNA,_U5F_small_nuclear_1&LOCI=[chr1:45187448-45187583:strand=-]&SOURCE=RefSeq&SOURCE-ACCESSION=NR_002753&GENOME=hg19_Fragment_3	Fragment_3	37..63	27	AAATCTTTCGCCTTTTACTAAAGATTT	136	TAACAGGCAGATCTCTGGTTTCTCTTCATAACGAATAAATCTTTCGCCTTTTACTAAAGATTTCCGTGGAGAAAAACAACTATGAGTTTATGGTTAAATTTTTTGAAGTCTTGCCTAGGCAAGGCTGAATGTTCTG
308	HGNC=10217&HUGO-Symbol=SNORD60&HUGO-Name=small_nucleolar_RNA,_C/D_box_60&LOCI=[chr16:2205014-2205116:strand=-]&SOURCE=RefSeq&SOURCE-ACCESSION=NR_002736&GENOME=hg19_Fragment_1	Fragment_1	12..32	21	GTCTGTGATGAATTGCTTTGA	103	TTATTCTCCCAGTCTGTGATGAATTGCTTTGACTTCTGACACCTCGTATGAAAACTGCACGTGCAGTCTGATTATTTAGCAAGACTGAGGCTTGAGGGTGCGC
309	HGNC=10217&HUGO-Symbol=SNORD60&HUGO-Name=small_nucleolar_RNA,_C/D_box_60&LOCI=[chr16:2205014-2205116:strand=-]&SOURCE=RefSeq&SOURCE-ACCESSION=NR_002736&GENOME=hg19_Fragment_2	Fragment_2	22..43	22	AATTGCTTTGACTTCTGACACC	103	TTATTCTCCCAGTCTGTGATGAATTGCTTTGACTTCTGACACCTCGTATGAAAACTGCACGTGCAGTCTGATTATTTAGCAAGACTGAGGCTTGAGGGTGCGC
310	HGNC=10217&HUGO-Symbol=SNORD60&HUGO-Name=small_nucleolar_RNA,_C/D_box_60&LOCI=[chr16:2205014-2205116:strand=-]&SOURCE=RefSeq&SOURCE-ACCESSION=NR_002736&GENOME=hg19_Fragment_3	Fragment_3	78..93	16	AGCAAGACTGAGGCTT	103	TTATTCTCCCAGTCTGTGATGAATTGCTTTGACTTCTGACACCTCGTATGAAAACTGCACGTGCAGTCTGATTATTTAGCAAGACTGAGGCTTGAGGGTGCGC
311	HGNC=10217&HUGO-Symbol=SNORD60&HUGO-Name=small_nucleolar_RNA,_C/D_box_60&LOCI=[chr16:2205014-2205116:strand=-]&SOURCE=RefSeq&SOURCE-ACCESSION=NR_002736&GENOME=hg19_Fragment_4	Fragment_4	35..59	25	TCTGACACCTCGTATGAAAACTGCA	103	TTATTCTCCCAGTCTGTGATGAATTGCTTTGACTTCTGACACCTCGTATGAAAACTGCACGTGCAGTCTGATTATTTAGCAAGACTGAGGCTTGAGGGTGCGC
312	HGNC=10217&HUGO-Symbol=SNORD60&HUGO-Name=small_nucleolar_RNA,_C/D_box_60&LOCI=[chr16:2205014-2205116:strand=-]&SOURCE=RefSeq&SOURCE-ACCESSION=NR_002736&GENOME=hg19_Fragment_5	Fragment_5	44..65	22	TCGTATGAAAACTGCACGTGCA	103	TTATTCTCCCAGTCTGTGATGAATTGCTTTGACTTCTGACACCTCGTATGAAAACTGCACGTGCAGTCTGATTATTTAGCAAGACTGAGGCTTGAGGGTGCGC
313	HGNC=10218&HUGO-Symbol=SNORD61&HUGO-Name=small_nucleolar_RNA,_C/D_box_61&LOCI=[chrX:135961348-135961440:strand=-]&SOURCE=RefSeq&SOURCE-ACCESSION=NR_002735&GENOME=hg19_Fragment_1	Fragment_1	9..26	18	AAGCTATGATGAATTTGA	93	TAAAATATAAGCTATGATGAATTTGATTGCATTGATCGTCTGACATGATAATGTATTTTTGTCCTCTAAGAAGTTCTGAGCTTTCTGTTTACA
314	HGNC=10218&HUGO-Symbol=SNORD61&HUGO-Name=small_nucleolar_RNA,_C/D_box_61&LOCI=[chrX:135961348-135961440:strand=-]&SOURCE=RefSeq&SOURCE-ACCESSION=NR_002735&GENOME=hg19_Fragment_2	Fragment_2	61..81	21	GTCCTCTAAGAAGTTCTGAGC	93	TAAAATATAAGCTATGATGAATTTGATTGCATTGATCGTCTGACATGATAATGTATTTTTGTCCTCTAAGAAGTTCTGAGCTTTCTGTTTACA
315	HGNC=10218&HUGO-Symbol=SNORD61&HUGO-Name=small_nucleolar_RNA,_C/D_box_61&LOCI=[chrX:135961348-135961440:strand=-]&SOURCE=RefSeq&SOURCE-ACCESSION=NR_002735&GENOME=hg19_Fragment_3	Fragment_3	72..90	19	AGTTCTGAGCTTTCTGTTT	93	TAAAATATAAGCTATGATGAATTTGATTGCATTGATCGTCTGACATGATAATGTATTTTTGTCCTCTAAGAAGTTCTGAGCTTTCTGTTTACA
316	HGNC=10219&HUGO-Symbol=SNORD62A&HUGO-Name=small_nucleolar_RNA,_C/D_box_62A&LOCI=[chr9:134365863-134365968:strand=+&chr9:134361042-134361147:strand=+]&SOURCE=RefSeq&SOURCE-ACCESSION=NR_002914&GENOME=hg19&MERGED=[HGNC=23031]_Fragment_1	Fragment_1	68..88	21	GGGAGATGAAGAGGACAGTGA	106	CCACCACAAGTCTCAGTGATGTAATTCCAATAGATCCTTCTGACCCTCCACTGTGGACTCAATAGCAGGGAGATGAAGAGGACAGTGACTGAGAGACCAAAAGTGG
317	HGNC=10219&HUGO-Symbol=SNORD62A&HUGO-Name=small_nucleolar_RNA,_C/D_box_62A&LOCI=[chr9:134365863-134365968:strand=+&chr9:134361042-134361147:strand=+]&SOURCE=RefSeq&SOURCE-ACCESSION=NR_002914&GENOME=hg19&MERGED=[HGNC=23031]_Fragment_2	Fragment_2	77..94	18	AGAGGACAGTGACTGAGA	106	CCACCACAAGTCTCAGTGATGTAATTCCAATAGATCCTTCTGACCCTCCACTGTGGACTCAATAGCAGGGAGATGAAGAGGACAGTGACTGAGAGACCAAAAGTGG
318	HGNC=10219&HUGO-Symbol=SNORD62A&HUGO-Name=small_nucleolar_RNA,_C/D_box_62A&LOCI=[chr9:134365863-134365968:strand=+&chr9:134361042-134361147:strand=+]&SOURCE=RefSeq&SOURCE-ACCESSION=NR_002914&GENOME=hg19&MERGED=[HGNC=23031]_Fragment_3	Fragment_3	11..25	15	TCTCAGTGATGTAAT	106	CCACCACAAGTCTCAGTGATGTAATTCCAATAGATCCTTCTGACCCTCCACTGTGGACTCAATAGCAGGGAGATGAAGAGGACAGTGACTGAGAGACCAAAAGTGG
319	HGNC=10220&HUGO-Symbol=SNORD63&HUGO-Name=small_nucleolar_RNA,_C/D_box_63&LOCI=[chr5:137896722-137896809:strand=-]&SOURCE=RefSeq&SOURCE-ACCESSION=NR_002913&GENOME=hg19_Fragment_1	Fragment_1	48..75	28	AGAACGTGTGGAAAACTAATGACTGAGC	88	ACAAAGATTTGTGCAATGATGTATTTTATTCAACACATCATTCTGAAAGAACGTGTGGAAAACTAATGACTGAGCACAAACCTGTTGA
320	HGNC=10220&HUGO-Symbol=SNORD63&HUGO-Name=small_nucleolar_RNA,_C/D_box_63&LOCI=[chr5:137896722-137896809:strand=-]&SOURCE=RefSeq&SOURCE-ACCESSION=NR_002913&GENOME=hg19_Fragment_2	Fragment_2	39..65	27	CATTCTGAAAGAACGTGTGGAAAACTA	88	ACAAAGATTTGTGCAATGATGTATTTTATTCAACACATCATTCTGAAAGAACGTGTGGAAAACTAATGACTGAGCACAAACCTGTTGA
321	HGNC=10220&HUGO-Symbol=SNORD63&HUGO-Name=small_nucleolar_RNA,_C/D_box_63&LOCI=[chr5:137896722-137896809:strand=-]&SOURCE=RefSeq&SOURCE-ACCESSION=NR_002913&GENOME=hg19_Fragment_3	Fragment_3	11..30	20	GTGCAATGATGTATTTTATT	88	ACAAAGATTTGTGCAATGATGTATTTTATTCAACACATCATTCTGAAAGAACGTGTGGAAAACTAATGACTGAGCACAAACCTGTTGA
322	HGNC=10221&HUGO-Symbol=SNORA64&HUGO-Name=small_nucleolar_RNA,_H/ACA_box_64&LOCI=[chr16:2012964-2013117:strand=-]&SOURCE=RefSeq&SOURCE-ACCESSION=NR_002326&GENOME=hg19_Fragment_1	Fragment_1	11..37	27	ACTCTCTCGGCTCTGCATAGTTGCACT	154	GCTTGCCGGGACTCTCTCGGCTCTGCATAGTTGCACTTGGCTTCACCCGTGTGACTTTCGTAACGGGGAGAGAGAGAAAAGATCTCCTCAGGACCTCGGATGGGCCTTACTGTGGCCTCTCTTTCCTTGAGGGGTGCAACAGGCCCTGGGCGGT
323	HGNC=10221&HUGO-Symbol=SNORA64&HUGO-Name=small_nucleolar_RNA,_H/ACA_box_64&LOCI=[chr16:2012964-2013117:strand=-]&SOURCE=RefSeq&SOURCE-ACCESSION=NR_002326&GENOME=hg19_Fragment_2	Fragment_2	121..144	24	CTTTCCTTGAGGGGTGCAACAGGC	154	GCTTGCCGGGACTCTCTCGGCTCTGCATAGTTGCACTTGGCTTCACCCGTGTGACTTTCGTAACGGGGAGAGAGAGAAAAGATCTCCTCAGGACCTCGGATGGGCCTTACTGTGGCCTCTCTTTCCTTGAGGGGTGCAACAGGCCCTGGGCGGT
324	HGNC=10221&HUGO-Symbol=SNORA64&HUGO-Name=small_nucleolar_RNA,_H/ACA_box_64&LOCI=[chr16:2012964-2013117:strand=-]&SOURCE=RefSeq&SOURCE-ACCESSION=NR_002326&GENOME=hg19_Fragment_3	Fragment_3	75..93	19	AGAAAAGATCTCCTCAGGA	154	GCTTGCCGGGACTCTCTCGGCTCTGCATAGTTGCACTTGGCTTCACCCGTGTGACTTTCGTAACGGGGAGAGAGAGAAAAGATCTCCTCAGGACCTCGGATGGGCCTTACTGTGGCCTCTCTTTCCTTGAGGGGTGCAACAGGCCCTGGGCGGT
325	HGNC=10222&HUGO-Symbol=SNORA65&HUGO-Name=small_nucleolar_RNA,_H/ACA_box_65&LOCI=[chr9:130210770-130210926:strand=-]&SOURCE=RefSeq&SOURCE-ACCESSION=NR_002449&GENOME=hg19_Fragment_1	Fragment_1	81..100	20	ACCCCAGCTTAGGAAACAGG	157	GGTTTTGCCCTCAGCCACCCGCCACTGCACCTGACCAGGTCTCTGTTGGCTGGTGCAATCCAGTGGTGAGCTGATAGTAAACCCCAGCTTAGGAAACAGGGTTGTTCTTCATGTGGATGACTCTGTGCCGAAAGCATGGGAACAGCCTAGAAATGAA
326	HGNC=10222&HUGO-Symbol=SNORA65&HUGO-Name=small_nucleolar_RNA,_H/ACA_box_65&LOCI=[chr9:130210770-130210926:strand=-]&SOURCE=RefSeq&SOURCE-ACCESSION=NR_002449&GENOME=hg19_Fragment_2	Fragment_2	113..138	26	GTGGATGACTCTGTGCCGAAAGCATG	157	GGTTTTGCCCTCAGCCACCCGCCACTGCACCTGACCAGGTCTCTGTTGGCTGGTGCAATCCAGTGGTGAGCTGATAGTAAACCCCAGCTTAGGAAACAGGGTTGTTCTTCATGTGGATGACTCTGTGCCGAAAGCATGGGAACAGCCTAGAAATGAA
327	HGNC=10222&HUGO-Symbol=SNORA65&HUGO-Name=small_nucleolar_RNA,_H/ACA_box_65&LOCI=[chr9:130210770-130210926:strand=-]&SOURCE=RefSeq&SOURCE-ACCESSION=NR_002449&GENOME=hg19_Fragment_3	Fragment_3	12..40	29	CAGCCACCCGCCACTGCACCTGACCAGGT	157	GGTTTTGCCCTCAGCCACCCGCCACTGCACCTGACCAGGTCTCTGTTGGCTGGTGCAATCCAGTGGTGAGCTGATAGTAAACCCCAGCTTAGGAAACAGGGTTGTTCTTCATGTGGATGACTCTGTGCCGAAAGCATGGGAACAGCCTAGAAATGAA
328	HGNC=10222&HUGO-Symbol=SNORA65&HUGO-Name=small_nucleolar_RNA,_H/ACA_box_65&LOCI=[chr9:130210770-130210926:strand=-]&SOURCE=RefSeq&SOURCE-ACCESSION=NR_002449&GENOME=hg19_Fragment_4	Fragment_4	130..147	18	GAAAGCATGGGAACAGCC	157	GGTTTTGCCCTCAGCCACCCGCCACTGCACCTGACCAGGTCTCTGTTGGCTGGTGCAATCCAGTGGTGAGCTGATAGTAAACCCCAGCTTAGGAAACAGGGTTGTTCTTCATGTGGATGACTCTGTGCCGAAAGCATGGGAACAGCCTAGAAATGAA
329	HGNC=10222&HUGO-Symbol=SNORA65&HUGO-Name=small_nucleolar_RNA,_H/ACA_box_65&LOCI=[chr9:130210770-130210926:strand=-]&SOURCE=RefSeq&SOURCE-ACCESSION=NR_002449&GENOME=hg19_Fragment_5	Fragment_5	91..109	19	AGGAAACAGGGTTGTTCTT	157	GGTTTTGCCCTCAGCCACCCGCCACTGCACCTGACCAGGTCTCTGTTGGCTGGTGCAATCCAGTGGTGAGCTGATAGTAAACCCCAGCTTAGGAAACAGGGTTGTTCTTCATGTGGATGACTCTGTGCCGAAAGCATGGGAACAGCCTAGAAATGAA
330	HGNC=10222&HUGO-Symbol=SNORA65&HUGO-Name=small_nucleolar_RNA,_H/ACA_box_65&LOCI=[chr9:130210770-130210926:strand=-]&SOURCE=RefSeq&SOURCE-ACCESSION=NR_002449&GENOME=hg19_Fragment_6	Fragment_6	37..53	17	AGGTCTCTGTTGGCTGG	157	GGTTTTGCCCTCAGCCACCCGCCACTGCACCTGACCAGGTCTCTGTTGGCTGGTGCAATCCAGTGGTGAGCTGATAGTAAACCCCAGCTTAGGAAACAGGGTTGTTCTTCATGTGGATGACTCTGTGCCGAAAGCATGGGAACAGCCTAGAAATGAA
331	HGNC=10223&HUGO-Symbol=SNORA66&HUGO-Name=small_nucleolar_RNA,_H/ACA_box_66&LOCI=[chr1:93306266-93306418:strand=+]&SOURCE=RefSeq&SOURCE-ACCESSION=NR_002444&GENOME=hg19_Fragment_1	Fragment_1	11..31	21	GTGCAAACTCGATCACTAGCT	153	TGGTGTAATTGTGCAAACTCGATCACTAGCTCTGCGTGATGTGGCAGAAGCGAAGGGAACCAGGTTTGCAAAAGTAACTGTGGTGATGGAAATGTGTTAGCCTCAGACACTACTGAGGTGGTTCTTTCTATCCTAGTACAGTCTAAGTACTGG
332	HGNC=10223&HUGO-Symbol=SNORA66&HUGO-Name=small_nucleolar_RNA,_H/ACA_box_66&LOCI=[chr1:93306266-93306418:strand=+]&SOURCE=RefSeq&SOURCE-ACCESSION=NR_002444&GENOME=hg19_Fragment_2	Fragment_2	46..66	21	AGAAGCGAAGGGAACCAGGTT	153	TGGTGTAATTGTGCAAACTCGATCACTAGCTCTGCGTGATGTGGCAGAAGCGAAGGGAACCAGGTTTGCAAAAGTAACTGTGGTGATGGAAATGTGTTAGCCTCAGACACTACTGAGGTGGTTCTTTCTATCCTAGTACAGTCTAAGTACTGG
333	HGNC=10223&HUGO-Symbol=SNORA66&HUGO-Name=small_nucleolar_RNA,_H/ACA_box_66&LOCI=[chr1:93306266-93306418:strand=+]&SOURCE=RefSeq&SOURCE-ACCESSION=NR_002444&GENOME=hg19_Fragment_3	Fragment_3	71..90	20	AAAGTAACTGTGGTGATGGA	153	TGGTGTAATTGTGCAAACTCGATCACTAGCTCTGCGTGATGTGGCAGAAGCGAAGGGAACCAGGTTTGCAAAAGTAACTGTGGTGATGGAAATGTGTTAGCCTCAGACACTACTGAGGTGGTTCTTTCTATCCTAGTACAGTCTAAGTACTGG
334	HGNC=10223&HUGO-Symbol=SNORA66&HUGO-Name=small_nucleolar_RNA,_H/ACA_box_66&LOCI=[chr1:93306266-93306418:strand=+]&SOURCE=RefSeq&SOURCE-ACCESSION=NR_002444&GENOME=hg19_Fragment_4	Fragment_4	76..98	23	AACTGTGGTGATGGAAATGTGTT	153	TGGTGTAATTGTGCAAACTCGATCACTAGCTCTGCGTGATGTGGCAGAAGCGAAGGGAACCAGGTTTGCAAAAGTAACTGTGGTGATGGAAATGTGTTAGCCTCAGACACTACTGAGGTGGTTCTTTCTATCCTAGTACAGTCTAAGTACTGG
335	HGNC=10224&HUGO-Symbol=SNORA67&HUGO-Name=small_nucleolar_RNA,_H/ACA_box_67&LOCI=[chr17:7481263-7481419:strand=+]&SOURCE=RefSeq&SOURCE-ACCESSION=NR_002912&GENOME=hg19_Fragment_1	Fragment_1	99..113	15	GGGGAACTGGGATGC	157	AGAAGGGAGGATCCAAGGTGATTCCCTCTCCAAGGGGACATCAGTGCCTCTCAGGAAAGTAGCAGCTTGGAATAGAATCTGGCATGCCTAAGGCCTTTGGGGAACTGGGATGCTTATTTCCTCTGCCTTCCTTGGCTGCCCACATGGATGCCTAAGT
336	HGNC=10225&HUGO-Symbol=SNORA68&HUGO-Name=small_nucleolar_RNA,_H/ACA_box_68&LOCI=[chr19:17973387-17973539:strand=+]&SOURCE=RefSeq&SOURCE-ACCESSION=NR_000012&GENOME=hg19_Fragment_1	Fragment_1	11..29	19	ATTGCACCTAAACCCAAGA	153	CACCTCCCTGATTGCACCTAAACCCAAGAATCACTGTTTCTTATAGCGGTGGTTTAAACAGAGGTGCAAACAGCAAGCGGATCTTGTCGCCTTTGGGGGGCTGTGGCCGTGCCCCTCAAAGTGAATTTGGAGGTTCCACAACTCTAGTGGCCA
337	HGNC=10225&HUGO-Symbol=SNORA68&HUGO-Name=small_nucleolar_RNA,_H/ACA_box_68&LOCI=[chr19:17973387-17973539:strand=+]&SOURCE=RefSeq&SOURCE-ACCESSION=NR_000012&GENOME=hg19_Fragment_2	Fragment_2	77..102	26	GCGGATCTTGTCGCCTTTGGGGGGCT	153	CACCTCCCTGATTGCACCTAAACCCAAGAATCACTGTTTCTTATAGCGGTGGTTTAAACAGAGGTGCAAACAGCAAGCGGATCTTGTCGCCTTTGGGGGGCTGTGGCCGTGCCCCTCAAAGTGAATTTGGAGGTTCCACAACTCTAGTGGCCA
338	HGNC=10226&HUGO-Symbol=SNORA69&HUGO-Name=small_nucleolar_RNA,_H/ACA_box_69&LOCI=[chrX:118921306-118921457:strand=-]&SOURCE=RefSeq&SOURCE-ACCESSION=NR_002584&GENOME=hg19_Fragment_1	Fragment_1	124..142	19	CAGATTGACATGGACAATT	152	AATGTTTTTGAAAGCAGGTTGCAATTACAGTGCTTCATTTTGTGGAAGTACTGCCATTATCCTGCTGAAAGAAAAGCCGTGTTAATCATTTTTGATTTTGCCTTTATGAGGGTAAAATCATGACAGATTGACATGGACAATTCTGGGATTGC
339	HGNC=10227&HUGO-Symbol=RNU6-1&HUGO-Name=RNA,_U6_small_nuclear_1&LOCI=[chr3:180949515-180949641:strand=+&chr19:893474-893600:strand=+&chr2:175422684-175422810:strand=-&chr10:13259259-13259385:strand=+&chr15:68132267-68132393:strand=-&chr14:32672360-32672485:strand=-&chr14:32671241-32671366:strand=+&chr19:1021511-1021637:strand=+&chrX:140212205-140212331:strand=-]&SOURCE=RefSeq&SOURCE-ACCESSION=NR_…	Fragment_1	98..118	21	GTGAAGCGTTCCATATTTTTT	127	TGGATGTTGGGTGCTCGCTTCGGCAGCACATATACTAAAATTGGAACGATACAGAGAAGATTAGCATGGCCCCTGCGCAAGGATGACACGCAAATTCGTGAAGCGTTCCATATTTTTTTGAGAAATG
340	HGNC=10227&HUGO-Symbol=RNU6-1&HUGO-Name=RNA,_U6_small_nuclear_1&LOCI=[chr3:180949515-180949641:strand=+&chr19:893474-893600:strand=+&chr2:175422684-175422810:strand=-&chr10:13259259-13259385:strand=+&chr15:68132267-68132393:strand=-&chr14:32672360-32672485:strand=-&chr14:32671241-32671366:strand=+&chr19:1021511-1021637:strand=+&chrX:140212205-140212331:strand=-]&SOURCE=RefSeq&SOURCE-ACCESSION=NR_…	Fragment_2	39..60	22	AATTGGAACGATACAGAGAAGA	127	TGGATGTTGGGTGCTCGCTTCGGCAGCACATATACTAAAATTGGAACGATACAGAGAAGATTAGCATGGCCCCTGCGCAAGGATGACACGCAAATTCGTGAAGCGTTCCATATTTTTTTGAGAAATG
341	HGNC=10227&HUGO-Symbol=RNU6-1&HUGO-Name=RNA,_U6_small_nuclear_1&LOCI=[chr3:180949515-180949641:strand=+&chr19:893474-893600:strand=+&chr2:175422684-175422810:strand=-&chr10:13259259-13259385:strand=+&chr15:68132267-68132393:strand=-&chr14:32672360-32672485:strand=-&chr14:32671241-32671366:strand=+&chr19:1021511-1021637:strand=+&chrX:140212205-140212331:strand=-]&SOURCE=RefSeq&SOURCE-ACCESSION=NR_…	Fragment_3	66..84	19	ATGGCCCCTGCGCAAGGAT	127	TGGATGTTGGGTGCTCGCTTCGGCAGCACATATACTAAAATTGGAACGATACAGAGAAGATTAGCATGGCCCCTGCGCAAGGATGACACGCAAATTCGTGAAGCGTTCCATATTTTTTTGAGAAATG
342	HGNC=10227&HUGO-Symbol=RNU6-1&HUGO-Name=RNA,_U6_small_nuclear_1&LOCI=[chr3:180949515-180949641:strand=+&chr19:893474-893600:strand=+&chr2:175422684-175422810:strand=-&chr10:13259259-13259385:strand=+&chr15:68132267-68132393:strand=-&chr14:32672360-32672485:strand=-&chr14:32671241-32671366:strand=+&chr19:1021511-1021637:strand=+&chrX:140212205-140212331:strand=-]&SOURCE=RefSeq&SOURCE-ACCESSION=NR_…	Fragment_4	57..75	19	AAGATTAGCATGGCCCCTG	127	TGGATGTTGGGTGCTCGCTTCGGCAGCACATATACTAAAATTGGAACGATACAGAGAAGATTAGCATGGCCCCTGCGCAAGGATGACACGCAAATTCGTGAAGCGTTCCATATTTTTTTGAGAAATG
343	HGNC=10227&HUGO-Symbol=RNU6-1&HUGO-Name=RNA,_U6_small_nuclear_1&LOCI=[chr3:180949515-180949641:strand=+&chr19:893474-893600:strand=+&chr2:175422684-175422810:strand=-&chr10:13259259-13259385:strand=+&chr15:68132267-68132393:strand=-&chr14:32672360-32672485:strand=-&chr14:32671241-32671366:strand=+&chr19:1021511-1021637:strand=+&chrX:140212205-140212331:strand=-]&SOURCE=RefSeq&SOURCE-ACCESSION=NR_…	Fragment_5	18..36	19	CTTCGGCAGCACATATACT	127	TGGATGTTGGGTGCTCGCTTCGGCAGCACATATACTAAAATTGGAACGATACAGAGAAGATTAGCATGGCCCCTGCGCAAGGATGACACGCAAATTCGTGAAGCGTTCCATATTTTTTTGAGAAATG
344	HGNC=10227&HUGO-Symbol=RNU6-1&HUGO-Name=RNA,_U6_small_nuclear_1&LOCI=[chr3:180949515-180949641:strand=+&chr19:893474-893600:strand=+&chr2:175422684-175422810:strand=-&chr10:13259259-13259385:strand=+&chr15:68132267-68132393:strand=-&chr14:32672360-32672485:strand=-&chr14:32671241-32671366:strand=+&chr19:1021511-1021637:strand=+&chrX:140212205-140212331:strand=-]&SOURCE=RefSeq&SOURCE-ACCESSION=NR_…	Fragment_6	79..99	21	AAGGATGACACGCAAATTCGT	127	TGGATGTTGGGTGCTCGCTTCGGCAGCACATATACTAAAATTGGAACGATACAGAGAAGATTAGCATGGCCCCTGCGCAAGGATGACACGCAAATTCGTGAAGCGTTCCATATTTTTTTGAGAAATG
345	HGNC=10227&HUGO-Symbol=RNU6-1&HUGO-Name=RNA,_U6_small_nuclear_1&LOCI=[chr3:180949515-180949641:strand=+&chr19:893474-893600:strand=+&chr2:175422684-175422810:strand=-&chr10:13259259-13259385:strand=+&chr15:68132267-68132393:strand=-&chr14:32672360-32672485:strand=-&chr14:32671241-32671366:strand=+&chr19:1021511-1021637:strand=+&chrX:140212205-140212331:strand=-]&SOURCE=RefSeq&SOURCE-ACCESSION=NR_…	Fragment_7	33..54	22	TACTAAAATTGGAACGATACAG	127	TGGATGTTGGGTGCTCGCTTCGGCAGCACATATACTAAAATTGGAACGATACAGAGAAGATTAGCATGGCCCCTGCGCAAGGATGACACGCAAATTCGTGAAGCGTTCCATATTTTTTTGAGAAATG
346	HGNC=10227&HUGO-Symbol=RNU6-1&HUGO-Name=RNA,_U6_small_nuclear_1&LOCI=[chr3:180949515-180949641:strand=+&chr19:893474-893600:strand=+&chr2:175422684-175422810:strand=-&chr10:13259259-13259385:strand=+&chr15:68132267-68132393:strand=-&chr14:32672360-32672485:strand=-&chr14:32671241-32671366:strand=+&chr19:1021511-1021637:strand=+&chrX:140212205-140212331:strand=-]&SOURCE=RefSeq&SOURCE-ACCESSION=NR_…	Fragment_8	72..93	22	CCTGCGCAAGGATGACACGCAA	127	TGGATGTTGGGTGCTCGCTTCGGCAGCACATATACTAAAATTGGAACGATACAGAGAAGATTAGCATGGCCCCTGCGCAAGGATGACACGCAAATTCGTGAAGCGTTCCATATTTTTTTGAGAAATG
347	HGNC=10231&HUGO-Symbol=SNORA70&HUGO-Name=small_nucleolar_RNA,_H/ACA_box_70&LOCI=[chrX:153628612-153628766:strand=+]&SOURCE=RefSeq&SOURCE-ACCESSION=NR_000011&GENOME=hg19_Fragment_1	Fragment_1	126..145	20	AAGGGACCTTGGAGACAGGC	155	TTGGGATGCTCCGCAGCCAATTAAGCCGACTGAGTTCCTTTCCTCATGGGGACCCAGTGTGCGATGGCTGCACACAGCAGCTTCCTTGGTAGTGTACGCAGCCTGTTGGTTGTATGGGTTGCTCTAAGGGACCTTGGAGACAGGCCTTTCAGGTG
348	HGNC=10232&HUGO-Symbol=SNORA71A&HUGO-Name=small_nucleolar_RNA,_H/ACA_box_71A&LOCI=[chr20:37055939-37056096:strand=-]&SOURCE=RefSeq&SOURCE-ACCESSION=NR_002911&GENOME=hg19_Fragment_1	Fragment_1	125..148	24	GAACCCTGAAGCTTTCACACAACT	158	TCTGTTTCTGCTCCTGCATCCGAAAGTGATCATAGGCTGCCTGTGCCTAGGTCATTGATAGTGCAGGGAGAGGAACGCTGAAAGAGGTTGTCCCCGTGTTTGGAGGGTCCACCCTATCCCATCCGAACCCTGAAGCTTTCACACAACTCCTGTTGCTC
349	HGNC=10232&HUGO-Symbol=SNORA71A&HUGO-Name=small_nucleolar_RNA,_H/ACA_box_71A&LOCI=[chr20:37055939-37056096:strand=-]&SOURCE=RefSeq&SOURCE-ACCESSION=NR_002911&GENOME=hg19_Fragment_2	Fragment_2	69..87	19	AGAGGAACGCTGAAAGAGG	158	TCTGTTTCTGCTCCTGCATCCGAAAGTGATCATAGGCTGCCTGTGCCTAGGTCATTGATAGTGCAGGGAGAGGAACGCTGAAAGAGGTTGTCCCCGTGTTTGGAGGGTCCACCCTATCCCATCCGAACCCTGAAGCTTTCACACAACTCCTGTTGCTC
350	HGNC=10233&HUGO-Symbol=SNORA71B&HUGO-Name=small_nucleolar_RNA,_H/ACA_box_71B&LOCI=[chr20:37053833-37053990:strand=-]&SOURCE=RefSeq&SOURCE-ACCESSION=NR_002910&GENOME=hg19_Fragment_1	Fragment_1	125..148	24	AAACTCTGGAGCTTTCGTACATGC	158	CCCTATTTTGTCCCTGTATTCGAAAGTGATCGTGGGCTGCCTTTGCCCTGGTCATTGATAGTGCAGGGAGAGGAATCAATGAAAGCGCTTCCCCGTGTTTGAAGGGTCCACTCCTATCCCTTCCAAACTCTGGAGCTTTCGTACATGCCTTTATTCTC
351	HGNC=10233&HUGO-Symbol=SNORA71B&HUGO-Name=small_nucleolar_RNA,_H/ACA_box_71B&LOCI=[chr20:37053833-37053990:strand=-]&SOURCE=RefSeq&SOURCE-ACCESSION=NR_002910&GENOME=hg19_Fragment_2	Fragment_2	11..29	19	TCCCTGTATTCGAAAGTGA	158	CCCTATTTTGTCCCTGTATTCGAAAGTGATCGTGGGCTGCCTTTGCCCTGGTCATTGATAGTGCAGGGAGAGGAATCAATGAAAGCGCTTCCCCGTGTTTGAAGGGTCCACTCCTATCCCTTCCAAACTCTGGAGCTTTCGTACATGCCTTTATTCTC
352	HGNC=10233&HUGO-Symbol=SNORA71B&HUGO-Name=small_nucleolar_RNA,_H/ACA_box_71B&LOCI=[chr20:37053833-37053990:strand=-]&SOURCE=RefSeq&SOURCE-ACCESSION=NR_002910&GENOME=hg19_Fragment_3	Fragment_3	23..37	15	AAAGTGATCGTGGGC	158	CCCTATTTTGTCCCTGTATTCGAAAGTGATCGTGGGCTGCCTTTGCCCTGGTCATTGATAGTGCAGGGAGAGGAATCAATGAAAGCGCTTCCCCGTGTTTGAAGGGTCCACTCCTATCCCTTCCAAACTCTGGAGCTTTCGTACATGCCTTTATTCTC
353	HGNC=10233&HUGO-Symbol=SNORA71B&HUGO-Name=small_nucleolar_RNA,_H/ACA_box_71B&LOCI=[chr20:37053833-37053990:strand=-]&SOURCE=RefSeq&SOURCE-ACCESSION=NR_002910&GENOME=hg19_Fragment_4	Fragment_4	78..100	23	AATGAAAGCGCTTCCCCGTGTTT	158	CCCTATTTTGTCCCTGTATTCGAAAGTGATCGTGGGCTGCCTTTGCCCTGGTCATTGATAGTGCAGGGAGAGGAATCAATGAAAGCGCTTCCCCGTGTTTGAAGGGTCCACTCCTATCCCTTCCAAACTCTGGAGCTTTCGTACATGCCTTTATTCTC
354	HGNC=10234&HUGO-Symbol=SNORA72&HUGO-Name=small_nucleolar_RNA,_H/ACA_box_72&LOCI=[chr8:99054304-99054455:strand=-]&SOURCE=RefSeq&SOURCE-ACCESSION=NR_002581&GENOME=hg19_Fragment_1	Fragment_1	11..34	24	CTGCGAATATTCTCGCTGTTCTGA	152	TCATAGAATACTGCGAATATTCTCGCTGTTCTGATTTTGTAATAGTCAGGACAGGCTAAACATTCGCTATATTAAGACCATGCATGTGTCCCCAAACCTAGTTCTTTCCCTAGGTCTGGTTTTATAAATGCTGGTGATAAACCAATTTTATT
355	HGNC=10234&HUGO-Symbol=SNORA72&HUGO-Name=small_nucleolar_RNA,_H/ACA_box_72&LOCI=[chr8:99054304-99054455:strand=-]&SOURCE=RefSeq&SOURCE-ACCESSION=NR_002581&GENOME=hg19_Fragment_2	Fragment_2	46..64	19	TCAGGACAGGCTAAACATT	152	TCATAGAATACTGCGAATATTCTCGCTGTTCTGATTTTGTAATAGTCAGGACAGGCTAAACATTCGCTATATTAAGACCATGCATGTGTCCCCAAACCTAGTTCTTTCCCTAGGTCTGGTTTTATAAATGCTGGTGATAAACCAATTTTATT
356	HGNC=10234&HUGO-Symbol=SNORA72&HUGO-Name=small_nucleolar_RNA,_H/ACA_box_72&LOCI=[chr8:99054304-99054455:strand=-]&SOURCE=RefSeq&SOURCE-ACCESSION=NR_002581&GENOME=hg19_Fragment_3	Fragment_3	71..87	17	ATTAAGACCATGCATGT	152	TCATAGAATACTGCGAATATTCTCGCTGTTCTGATTTTGTAATAGTCAGGACAGGCTAAACATTCGCTATATTAAGACCATGCATGTGTCCCCAAACCTAGTTCTTTCCCTAGGTCTGGTTTTATAAATGCTGGTGATAAACCAATTTTATT
357	HGNC=10234&HUGO-Symbol=SNORA72&HUGO-Name=small_nucleolar_RNA,_H/ACA_box_72&LOCI=[chr8:99054304-99054455:strand=-]&SOURCE=RefSeq&SOURCE-ACCESSION=NR_002581&GENOME=hg19_Fragment_4	Fragment_4	127..142	16	AATGCTGGTGATAAAC	152	TCATAGAATACTGCGAATATTCTCGCTGTTCTGATTTTGTAATAGTCAGGACAGGCTAAACATTCGCTATATTAAGACCATGCATGTGTCCCCAAACCTAGTTCTTTCCCTAGGTCTGGTTTTATAAATGCTGGTGATAAACCAATTTTATT
358	HGNC=10235&HUGO-Symbol=SNORD73A&HUGO-Name=small_nucleolar_RNA,_C/D_box_73A&LOCI=[chr4:152024969-152025053:strand=+]&SOURCE=RefSeq&SOURCE-ACCESSION=NR_000007&GENOME=hg19_Fragment_1	Fragment_1	12..28	17	ATAAGTGATGAAAAAAG	85	GATGCACGGGAATAAGTGATGAAAAAAGTTTCGGTCCCAGATGATGGCCAGTGATAACAACATTTTTCTGATGTTCCCATGCAAT
359	HGNC=10235&HUGO-Symbol=SNORD73A&HUGO-Name=small_nucleolar_RNA,_C/D_box_73A&LOCI=[chr4:152024969-152025053:strand=+]&SOURCE=RefSeq&SOURCE-ACCESSION=NR_000007&GENOME=hg19_Fragment_2	Fragment_2	56..73	18	AACAACATTTTTCTGATG	85	GATGCACGGGAATAAGTGATGAAAAAAGTTTCGGTCCCAGATGATGGCCAGTGATAACAACATTTTTCTGATGTTCCCATGCAAT
360	HGNC=10240&HUGO-Symbol=SNORD82&HUGO-Name=small_nucleolar_RNA,_C/D_box_82&LOCI=[chr2:232325069-232325163:strand=-]&SOURCE=RefSeq&SOURCE-ACCESSION=NR_004398&GENOME=hg19_Fragment_1	Fragment_1	16..41	26	ACAAATGATGAATAACAAAGGGACTT	95	GGGGAGATAAACAGCACAAATGATGAATAACAAAGGGACTTAATACTGAAACCTGATGTTACATTGTAGTGTGCTGATGTGCTGTGTATAGAAAT
361	HGNC=10240&HUGO-Symbol=SNORD82&HUGO-Name=small_nucleolar_RNA,_C/D_box_82&LOCI=[chr2:232325069-232325163:strand=-]&SOURCE=RefSeq&SOURCE-ACCESSION=NR_004398&GENOME=hg19_Fragment_2	Fragment_2	58..79	22	GTTACATTGTAGTGTGCTGATG	95	GGGGAGATAAACAGCACAAATGATGAATAACAAAGGGACTTAATACTGAAACCTGATGTTACATTGTAGTGTGCTGATGTGCTGTGTATAGAAAT
362	HGNC=10240&HUGO-Symbol=SNORD82&HUGO-Name=small_nucleolar_RNA,_C/D_box_82&LOCI=[chr2:232325069-232325163:strand=-]&SOURCE=RefSeq&SOURCE-ACCESSION=NR_004398&GENOME=hg19_Fragment_3	Fragment_3	42..61	20	AATACTGAAACCTGATGTTA	95	GGGGAGATAAACAGCACAAATGATGAATAACAAAGGGACTTAATACTGAAACCTGATGTTACATTGTAGTGTGCTGATGTGCTGTGTATAGAAAT
363	HGNC=10242&HUGO-Symbol=RNY1&HUGO-Name=RNA,_Ro-associated_Y1&LOCI=[chr7:148684219-148684350:strand=-]&SOURCE=RefSeq&SOURCE-ACCESSION=NR_004391&GENOME=hg19_Fragment_1	Fragment_1	11..33	23	GGCTGGTCCGAAGGTAGTGAGTT	132	AGGACTTATTGGCTGGTCCGAAGGTAGTGAGTTATCTCAATTGATTGTTCACAGTCAGTTACAGATCGAACTCCTTGTTCTACTCTTTCCCCCCTTCTCACTACTGCACTTGACTAGTCTTTTACGAGAGTT
364	HGNC=10242&HUGO-Symbol=RNY1&HUGO-Name=RNA,_Ro-associated_Y1&LOCI=[chr7:148684219-148684350:strand=-]&SOURCE=RefSeq&SOURCE-ACCESSION=NR_004391&GENOME=hg19_Fragment_2	Fragment_2	94..115	22	CTTCTCACTACTGCACTTGACT	132	AGGACTTATTGGCTGGTCCGAAGGTAGTGAGTTATCTCAATTGATTGTTCACAGTCAGTTACAGATCGAACTCCTTGTTCTACTCTTTCCCCCCTTCTCACTACTGCACTTGACTAGTCTTTTACGAGAGTT
365	HGNC=10242&HUGO-Symbol=RNY1&HUGO-Name=RNA,_Ro-associated_Y1&LOCI=[chr7:148684219-148684350:strand=-]&SOURCE=RefSeq&SOURCE-ACCESSION=NR_004391&GENOME=hg19_Fragment_3	Fragment_3	57..72	16	AGTTACAGATCGAACT	132	AGGACTTATTGGCTGGTCCGAAGGTAGTGAGTTATCTCAATTGATTGTTCACAGTCAGTTACAGATCGAACTCCTTGTTCTACTCTTTCCCCCCTTCTCACTACTGCACTTGACTAGTCTTTTACGAGAGTT
366	HGNC=10242&HUGO-Symbol=RNY1&HUGO-Name=RNA,_Ro-associated_Y1&LOCI=[chr7:148684219-148684350:strand=-]&SOURCE=RefSeq&SOURCE-ACCESSION=NR_004391&GENOME=hg19_Fragment_4	Fragment_4	68..83	16	GAACTCCTTGTTCTAC	132	AGGACTTATTGGCTGGTCCGAAGGTAGTGAGTTATCTCAATTGATTGTTCACAGTCAGTTACAGATCGAACTCCTTGTTCTACTCTTTCCCCCCTTCTCACTACTGCACTTGACTAGTCTTTTACGAGAGTT
367	HGNC=10243&HUGO-Symbol=RNY3&HUGO-Name=RNA,_Ro-associated_Y3&LOCI=[chr7:148680837-148680957:strand=+]&SOURCE=RefSeq&SOURCE-ACCESSION=NR_004392&GENOME=hg19_Fragment_1	Fragment_1	11..35	25	GGCTGGTCCGAGTGCAGTGGTGTTT	121	TTTGTGTTTCGGCTGGTCCGAGTGCAGTGGTGTTTACAACTAATTGATCACAACCAGTTACAGATTTCTTTGTTCCTTCTCCACTCCCACTGCTTCACTTGACTAGCCTTTTGCTGTGGTT
368	HGNC=10243&HUGO-Symbol=RNY3&HUGO-Name=RNA,_Ro-associated_Y3&LOCI=[chr7:148680837-148680957:strand=+]&SOURCE=RefSeq&SOURCE-ACCESSION=NR_004392&GENOME=hg19_Fragment_2	Fragment_2	84..110	27	CTCCCACTGCTTCACTTGACTAGCCTT	121	TTTGTGTTTCGGCTGGTCCGAGTGCAGTGGTGTTTACAACTAATTGATCACAACCAGTTACAGATTTCTTTGTTCCTTCTCCACTCCCACTGCTTCACTTGACTAGCCTTTTGCTGTGGTT
369	HGNC=10243&HUGO-Symbol=RNY3&HUGO-Name=RNA,_Ro-associated_Y3&LOCI=[chr7:148680837-148680957:strand=+]&SOURCE=RefSeq&SOURCE-ACCESSION=NR_004392&GENOME=hg19_Fragment_3	Fragment_3	49..70	22	CACAACCAGTTACAGATTTCTT	121	TTTGTGTTTCGGCTGGTCCGAGTGCAGTGGTGTTTACAACTAATTGATCACAACCAGTTACAGATTTCTTTGTTCCTTCTCCACTCCCACTGCTTCACTTGACTAGCCTTTTGCTGTGGTT
370	HGNC=10243&HUGO-Symbol=RNY3&HUGO-Name=RNA,_Ro-associated_Y3&LOCI=[chr7:148680837-148680957:strand=+]&SOURCE=RefSeq&SOURCE-ACCESSION=NR_004392&GENOME=hg19_Fragment_4	Fragment_4	62..78	17	AGATTTCTTTGTTCCTT	121	TTTGTGTTTCGGCTGGTCCGAGTGCAGTGGTGTTTACAACTAATTGATCACAACCAGTTACAGATTTCTTTGTTCCTTCTCCACTCCCACTGCTTCACTTGACTAGCCTTTTGCTGTGGTT
371	HGNC=10243&HUGO-Symbol=RNY3&HUGO-Name=RNA,_Ro-associated_Y3&LOCI=[chr7:148680837-148680957:strand=+]&SOURCE=RefSeq&SOURCE-ACCESSION=NR_004392&GENOME=hg19_Fragment_5	Fragment_5	42..62	21	AATTGATCACAACCAGTTACA	121	TTTGTGTTTCGGCTGGTCCGAGTGCAGTGGTGTTTACAACTAATTGATCACAACCAGTTACAGATTTCTTTGTTCCTTCTCCACTCCCACTGCTTCACTTGACTAGCCTTTTGCTGTGGTT
372	HGNC=10244&HUGO-Symbol=RNY4&HUGO-Name=RNA,_Ro-associated_Y4&LOCI=[chr7:148660397-148660509:strand=+]&SOURCE=RefSeq&SOURCE-ACCESSION=NR_004393&GENOME=hg19_Fragment_1	Fragment_1	77..103	27	CCCCCCACTGCTAAATTTGACTGGCTT	113	CAGTTTTTCTGGCTGGTCCGATGGTAGTGGGTTATCAGAACTTATTAACATTAGTGTCACTAAAGTTGGTATACAACCCCCCACTGCTAAATTTGACTGGCTTTTTACCATTT
373	HGNC=10244&HUGO-Symbol=RNY4&HUGO-Name=RNA,_Ro-associated_Y4&LOCI=[chr7:148660397-148660509:strand=+]&SOURCE=RefSeq&SOURCE-ACCESSION=NR_004393&GENOME=hg19_Fragment_2	Fragment_2	11..33	23	GGCTGGTCCGATGGTAGTGGGTT	113	CAGTTTTTCTGGCTGGTCCGATGGTAGTGGGTTATCAGAACTTATTAACATTAGTGTCACTAAAGTTGGTATACAACCCCCCACTGCTAAATTTGACTGGCTTTTTACCATTT
374	HGNC=10244&HUGO-Symbol=RNY4&HUGO-Name=RNA,_Ro-associated_Y4&LOCI=[chr7:148660397-148660509:strand=+]&SOURCE=RefSeq&SOURCE-ACCESSION=NR_004393&GENOME=hg19_Fragment_3	Fragment_3	24..40	17	GTAGTGGGTTATCAGAA	113	CAGTTTTTCTGGCTGGTCCGATGGTAGTGGGTTATCAGAACTTATTAACATTAGTGTCACTAAAGTTGGTATACAACCCCCCACTGCTAAATTTGACTGGCTTTTTACCATTT
375	HGNC=10244&HUGO-Symbol=RNY4&HUGO-Name=RNA,_Ro-associated_Y4&LOCI=[chr7:148660397-148660509:strand=+]&SOURCE=RefSeq&SOURCE-ACCESSION=NR_004393&GENOME=hg19_Fragment_4	Fragment_4	54..72	19	GTGTCACTAAAGTTGGTAT	113	CAGTTTTTCTGGCTGGTCCGATGGTAGTGGGTTATCAGAACTTATTAACATTAGTGTCACTAAAGTTGGTATACAACCCCCCACTGCTAAATTTGACTGGCTTTTTACCATTT
376	HGNC=10244&HUGO-Symbol=RNY4&HUGO-Name=RNA,_Ro-associated_Y4&LOCI=[chr7:148660397-148660509:strand=+]&SOURCE=RefSeq&SOURCE-ACCESSION=NR_004393&GENOME=hg19_Fragment_5	Fragment_5	36..66	31	CAGAACTTATTAACATTAGTGTCACTAAAGT	113	CAGTTTTTCTGGCTGGTCCGATGGTAGTGGGTTATCAGAACTTATTAACATTAGTGTCACTAAAGTTGGTATACAACCCCCCACTGCTAAATTTGACTGGCTTTTTACCATTT
377	HGNC=10244&HUGO-Symbol=RNY4&HUGO-Name=RNA,_Ro-associated_Y4&LOCI=[chr7:148660397-148660509:strand=+]&SOURCE=RefSeq&SOURCE-ACCESSION=NR_004393&GENOME=hg19_Fragment_6	Fragment_6	44..58	15	ATTAACATTAGTGTC	113	CAGTTTTTCTGGCTGGTCCGATGGTAGTGGGTTATCAGAACTTATTAACATTAGTGTCACTAAAGTTGGTATACAACCCCCCACTGCTAAATTTGACTGGCTTTTTACCATTT
378	HGNC=11727&HUGO-Symbol=TERC&HUGO-Name=telomerase_RNA_component&LOCI=[chr3:169482388-169482955:strand=-]&SOURCE=RefSeq&SOURCE-ACCESSION=NR_001566&GENOME=hg19_Fragment_1	Fragment_1	162..176	15	ACTGAGAAGGGCGTA	568	AGCCCGCCCGAGAGAGTGACTCTCACGAGAGCCGCGAGAGTCAGCTTGGCCAATCCGTGCGGTCGGCGGCCGCTCCCTTTATAAGCCGACTCGCCCGGCAGCGCACCGGGTTGCGGAGGGTGGGCCTGGGAGGGGTGGTGGCCATTTTTTGTCTAACCCTAACTGAGAAGGGCGTAGGCGCCGTGCTTTTGCTCCCCGCGCGCTGTTTTTCTCGCTGACTTTCAGCGGGCGGAAAAGCCTCGGCCTGCCGCCTTCCACCGTTCATTCTAGAGCAAACAAAAAATGTCAGCTGCTGGCCCGTTCGCCCCTCCCGGGGACCTGCGGCGGGTCGCCTGCCCAGCCCCCGAACCCCGCCTGGAGGCCGCGGTCGGCCCGGGGCTTCTCCGGAGGCACCCACTG…
379	HGNC=11727&HUGO-Symbol=TERC&HUGO-Name=telomerase_RNA_component&LOCI=[chr3:169482388-169482955:strand=-]&SOURCE=RefSeq&SOURCE-ACCESSION=NR_001566&GENOME=hg19_Fragment_2	Fragment_2	538..558	21	CAGGACTCGGCTCACACATGC	568	AGCCCGCCCGAGAGAGTGACTCTCACGAGAGCCGCGAGAGTCAGCTTGGCCAATCCGTGCGGTCGGCGGCCGCTCCCTTTATAAGCCGACTCGCCCGGCAGCGCACCGGGTTGCGGAGGGTGGGCCTGGGAGGGGTGGTGGCCATTTTTTGTCTAACCCTAACTGAGAAGGGCGTAGGCGCCGTGCTTTTGCTCCCCGCGCGCTGTTTTTCTCGCTGACTTTCAGCGGGCGGAAAAGCCTCGGCCTGCCGCCTTCCACCGTTCATTCTAGAGCAAACAAAAAATGTCAGCTGCTGGCCCGTTCGCCCCTCCCGGGGACCTGCGGCGGGTCGCCTGCCCAGCCCCCGAACCCCGCCTGGAGGCCGCGGTCGGCCCGGGGCTTCTCCGGAGGCACCCACTG…
380	HGNC=11727&HUGO-Symbol=TERC&HUGO-Name=telomerase_RNA_component&LOCI=[chr3:169482388-169482955:strand=-]&SOURCE=RefSeq&SOURCE-ACCESSION=NR_001566&GENOME=hg19_Fragment_3	Fragment_3	474..493	20	CAGGAAGAGGAACGGAGCGA	568	AGCCCGCCCGAGAGAGTGACTCTCACGAGAGCCGCGAGAGTCAGCTTGGCCAATCCGTGCGGTCGGCGGCCGCTCCCTTTATAAGCCGACTCGCCCGGCAGCGCACCGGGTTGCGGAGGGTGGGCCTGGGAGGGGTGGTGGCCATTTTTTGTCTAACCCTAACTGAGAAGGGCGTAGGCGCCGTGCTTTTGCTCCCCGCGCGCTGTTTTTCTCGCTGACTTTCAGCGGGCGGAAAAGCCTCGGCCTGCCGCCTTCCACCGTTCATTCTAGAGCAAACAAAAAATGTCAGCTGCTGGCCCGTTCGCCCCTCCCGGGGACCTGCGGCGGGTCGCCTGCCCAGCCCCCGAACCCCGCCTGGAGGCCGCGGTCGGCCCGGGGCTTCTCCGGAGGCACCCACTG…
381	HGNC=12654&HUGO-Symbol=VTRNA1-1&HUGO-Name=vault_RNA_1-1&LOCI=[chr5:140090851-140090968:strand=+]&SOURCE=RefSeq&SOURCE-ACCESSION=NR_026703&GENOME=hg19_Fragment_1	Fragment_1	10..32	23	GGGCTGGCTTTAGCTCAGCGGTT	118	GCAACCTCCGGGCTGGCTTTAGCTCAGCGGTTACTTCGACAGTTCTTTAATTGAAACAAGCAACCTGTCTGGGTTGTTCGAGACCCGCGGGCGCTCTCCAGTCCTTTTACCTCTCTGG
382	HGNC=12654&HUGO-Symbol=VTRNA1-1&HUGO-Name=vault_RNA_1-1&LOCI=[chr5:140090851-140090968:strand=+]&SOURCE=RefSeq&SOURCE-ACCESSION=NR_026703&GENOME=hg19_Fragment_2	Fragment_2	82..107	26	GACCCGCGGGCGCTCTCCAGTCCTTT	118	GCAACCTCCGGGCTGGCTTTAGCTCAGCGGTTACTTCGACAGTTCTTTAATTGAAACAAGCAACCTGTCTGGGTTGTTCGAGACCCGCGGGCGCTCTCCAGTCCTTTTACCTCTCTGG
383	HGNC=12654&HUGO-Symbol=VTRNA1-1&HUGO-Name=vault_RNA_1-1&LOCI=[chr5:140090851-140090968:strand=+]&SOURCE=RefSeq&SOURCE-ACCESSION=NR_026703&GENOME=hg19_Fragment_3	Fragment_3	66..84	19	TGTCTGGGTTGTTCGAGAC	118	GCAACCTCCGGGCTGGCTTTAGCTCAGCGGTTACTTCGACAGTTCTTTAATTGAAACAAGCAACCTGTCTGGGTTGTTCGAGACCCGCGGGCGCTCTCCAGTCCTTTTACCTCTCTGG
384	HGNC=12654&HUGO-Symbol=VTRNA1-1&HUGO-Name=vault_RNA_1-1&LOCI=[chr5:140090851-140090968:strand=+]&SOURCE=RefSeq&SOURCE-ACCESSION=NR_026703&GENOME=hg19_Fragment_4	Fragment_4	73..92	20	GTTGTTCGAGACCCGCGGGC	118	GCAACCTCCGGGCTGGCTTTAGCTCAGCGGTTACTTCGACAGTTCTTTAATTGAAACAAGCAACCTGTCTGGGTTGTTCGAGACCCGCGGGCGCTCTCCAGTCCTTTTACCTCTCTGG
385	HGNC=12654&HUGO-Symbol=VTRNA1-1&HUGO-Name=vault_RNA_1-1&LOCI=[chr5:140090851-140090968:strand=+]&SOURCE=RefSeq&SOURCE-ACCESSION=NR_026703&GENOME=hg19_Fragment_5	Fragment_5	26..44	19	AGCGGTTACTTCGACAGTT	118	GCAACCTCCGGGCTGGCTTTAGCTCAGCGGTTACTTCGACAGTTCTTTAATTGAAACAAGCAACCTGTCTGGGTTGTTCGAGACCCGCGGGCGCTCTCCAGTCCTTTTACCTCTCTGG
386	HGNC=12654&HUGO-Symbol=VTRNA1-1&HUGO-Name=vault_RNA_1-1&LOCI=[chr5:140090851-140090968:strand=+]&SOURCE=RefSeq&SOURCE-ACCESSION=NR_026703&GENOME=hg19_Fragment_6	Fragment_6	58..75	18	AAGCAACCTGTCTGGGTT	118	GCAACCTCCGGGCTGGCTTTAGCTCAGCGGTTACTTCGACAGTTCTTTAATTGAAACAAGCAACCTGTCTGGGTTGTTCGAGACCCGCGGGCGCTCTCCAGTCCTTTTACCTCTCTGG
387	HGNC=12655&HUGO-Symbol=VTRNA1-2&HUGO-Name=vault_RNA_1-2&LOCI=[chr5:140098501-140098608:strand=+]&SOURCE=RefSeq&SOURCE-ACCESSION=NR_026704&GENOME=hg19_Fragment_1	Fragment_1	10..32	23	GGGCTGGCTTTAGCTCAGCGGTT	108	ATAGCCTCTGGGCTGGCTTTAGCTCAGCGGTTACTTCGAGTACATTGTAACCACCTCTCTGGGTGGTTCGAGACCCGCGGGTGCTTTCCAGCTCTTTTACTGCTGAAG
388	HGNC=12655&HUGO-Symbol=VTRNA1-2&HUGO-Name=vault_RNA_1-2&LOCI=[chr5:140098501-140098608:strand=+]&SOURCE=RefSeq&SOURCE-ACCESSION=NR_026704&GENOME=hg19_Fragment_2	Fragment_2	72..93	22	GACCCGCGGGTGCTTTCCAGCT	108	ATAGCCTCTGGGCTGGCTTTAGCTCAGCGGTTACTTCGAGTACATTGTAACCACCTCTCTGGGTGGTTCGAGACCCGCGGGTGCTTTCCAGCTCTTTTACTGCTGAAG
389	HGNC=12655&HUGO-Symbol=VTRNA1-2&HUGO-Name=vault_RNA_1-2&LOCI=[chr5:140098501-140098608:strand=+]&SOURCE=RefSeq&SOURCE-ACCESSION=NR_026704&GENOME=hg19_Fragment_3	Fragment_3	56..74	19	TCTCTGGGTGGTTCGAGAC	108	ATAGCCTCTGGGCTGGCTTTAGCTCAGCGGTTACTTCGAGTACATTGTAACCACCTCTCTGGGTGGTTCGAGACCCGCGGGTGCTTTCCAGCTCTTTTACTGCTGAAG
390	HGNC=12656&HUGO-Symbol=VTRNA1-3&HUGO-Name=vault_RNA_1-3&LOCI=[chr5:140105734-140105841:strand=+]&SOURCE=RefSeq&SOURCE-ACCESSION=NR_026705&GENOME=hg19_Fragment_1	Fragment_1	10..32	23	GGGCTGGCTTTAGCTCAGCGGTT	108	GCAACCTCTGGGCTGGCTTTAGCTCAGCGGTTACTTCGCGTGTCATCAAACCACCTCTCTGGGTTGTTCGAGACCCGCGGGCGCTCTCCAGCCCTCTTACTGCTGAAG
391	HGNC=12656&HUGO-Symbol=VTRNA1-3&HUGO-Name=vault_RNA_1-3&LOCI=[chr5:140105734-140105841:strand=+]&SOURCE=RefSeq&SOURCE-ACCESSION=NR_026705&GENOME=hg19_Fragment_2	Fragment_2	63..82	20	GTTGTTCGAGACCCGCGGGC	108	GCAACCTCTGGGCTGGCTTTAGCTCAGCGGTTACTTCGCGTGTCATCAAACCACCTCTCTGGGTTGTTCGAGACCCGCGGGCGCTCTCCAGCCCTCTTACTGCTGAAG
392	HGNC=13784&HUGO-Symbol=MIR429&HUGO-Name=microRNA_429&LOCI=[chr1:1104375-1104477:strand=+]&SOURCE=RefSeq&SOURCE-ACCESSION=NR_029957&GENOME=hg19_Fragment_1	Fragment_1	61..82	22	TAATACTGTCTGGTAAAACCGT	103	CCCACACCACCGCCGGCCGATGGGCGTCTTACCAGACATGGTTAGACCTGGCCCTCTGTCTAATACTGTCTGGTAAAACCGTCCATCCGCTGCCTGATCACCG
393	HGNC=13784&HUGO-Symbol=MIR429&HUGO-Name=microRNA_429&LOCI=[chr1:1104375-1104477:strand=+]&SOURCE=RefSeq&SOURCE-ACCESSION=NR_029957&GENOME=hg19_Fragment_2	Fragment_2	6..25	20	ACCACCGCCGGCCGATGGGC	103	CCCACACCACCGCCGGCCGATGGGCGTCTTACCAGACATGGTTAGACCTGGCCCTCTGTCTAATACTGTCTGGTAAAACCGTCCATCCGCTGCCTGATCACCG
394	HGNC=16649&HUGO-Symbol=SNORD15B&HUGO-Name=small_nucleolar_RNA,_C/D_box_15B&LOCI=[chr11:75115455-75115620:strand=+]&SOURCE=RefSeq&SOURCE-ACCESSION=NR_000025&GENOME=hg19_Fragment_1	Fragment_1	11..35	25	CTTCAGTGATGACACGATGACGAGT	166	TCTGTGTACCCTTCAGTGATGACACGATGACGAGTCAGAAAGGTCACGTCCTGCTCTTGGTCCTTGTCAGTGCCATGTTCTGTGGTGCTGTGCACGAGTTCCTTTGGCAGAAGTGTCCTATTTATTGATCGATTTAGAGGCATTTGTCTGAGAAGGGTCCAGACCC
395	HGNC=16649&HUGO-Symbol=SNORD15B&HUGO-Name=small_nucleolar_RNA,_C/D_box_15B&LOCI=[chr11:75115455-75115620:strand=+]&SOURCE=RefSeq&SOURCE-ACCESSION=NR_000025&GENOME=hg19_Fragment_2	Fragment_2	136..153	18	AGAGGCATTTGTCTGAGA	166	TCTGTGTACCCTTCAGTGATGACACGATGACGAGTCAGAAAGGTCACGTCCTGCTCTTGGTCCTTGTCAGTGCCATGTTCTGTGGTGCTGTGCACGAGTTCCTTTGGCAGAAGTGTCCTATTTATTGATCGATTTAGAGGCATTTGTCTGAGAAGGGTCCAGACCC
396	HGNC=16649&HUGO-Symbol=SNORD15B&HUGO-Name=small_nucleolar_RNA,_C/D_box_15B&LOCI=[chr11:75115455-75115620:strand=+]&SOURCE=RefSeq&SOURCE-ACCESSION=NR_000025&GENOME=hg19_Fragment_3	Fragment_3	93..117	25	CACGAGTTCCTTTGGCAGAAGTGTC	166	TCTGTGTACCCTTCAGTGATGACACGATGACGAGTCAGAAAGGTCACGTCCTGCTCTTGGTCCTTGTCAGTGCCATGTTCTGTGGTGCTGTGCACGAGTTCCTTTGGCAGAAGTGTCCTATTTATTGATCGATTTAGAGGCATTTGTCTGAGAAGGGTCCAGACCC
397	HGNC=16649&HUGO-Symbol=SNORD15B&HUGO-Name=small_nucleolar_RNA,_C/D_box_15B&LOCI=[chr11:75115455-75115620:strand=+]&SOURCE=RefSeq&SOURCE-ACCESSION=NR_000025&GENOME=hg19_Fragment_4	Fragment_4	128..145	18	ATCGATTTAGAGGCATTT	166	TCTGTGTACCCTTCAGTGATGACACGATGACGAGTCAGAAAGGTCACGTCCTGCTCTTGGTCCTTGTCAGTGCCATGTTCTGTGGTGCTGTGCACGAGTTCCTTTGGCAGAAGTGTCCTATTTATTGATCGATTTAGAGGCATTTGTCTGAGAAGGGTCCAGACCC
398	HGNC=17131&HUGO-Symbol=SNORD83A&HUGO-Name=small_nucleolar_RNA,_C/D_box_83A&LOCI=[chr22:39711208-39711322:strand=-]&SOURCE=RefSeq&SOURCE-ACCESSION=NR_000027&GENOME=hg19_Fragment_1	Fragment_1	14..35	22	GTTCGTTGATGAGGCTCAGAGT	115	TTCAGGCCCAGCTGTTCGTTGATGAGGCTCAGAGTGAGCGCTGGGTACAGCGCCCGAATCGGACAGTGTAGAACCATTCTCTACTGCCTTCCTTCTGAGAACAGCCTTGTGGTCA
399	HGNC=17131&HUGO-Symbol=SNORD83A&HUGO-Name=small_nucleolar_RNA,_C/D_box_83A&LOCI=[chr22:39711208-39711322:strand=-]&SOURCE=RefSeq&SOURCE-ACCESSION=NR_000027&GENOME=hg19_Fragment_2	Fragment_2	91..109	19	CCTTCTGAGAACAGCCTTG	115	TTCAGGCCCAGCTGTTCGTTGATGAGGCTCAGAGTGAGCGCTGGGTACAGCGCCCGAATCGGACAGTGTAGAACCATTCTCTACTGCCTTCCTTCTGAGAACAGCCTTGTGGTCA
400	HGNC=17131&HUGO-Symbol=SNORD83A&HUGO-Name=small_nucleolar_RNA,_C/D_box_83A&LOCI=[chr22:39711208-39711322:strand=-]&SOURCE=RefSeq&SOURCE-ACCESSION=NR_000027&GENOME=hg19_Fragment_3	Fragment_3	82..100	19	TACTGCCTTCCTTCTGAGA	115	TTCAGGCCCAGCTGTTCGTTGATGAGGCTCAGAGTGAGCGCTGGGTACAGCGCCCGAATCGGACAGTGTAGAACCATTCTCTACTGCCTTCCTTCTGAGAACAGCCTTGTGGTCA
401	HGNC=17132&HUGO-Symbol=SNORD83B&HUGO-Name=small_nucleolar_RNA,_C/D_box_83B&LOCI=[chr22:39709814-39709926:strand=-]&SOURCE=RefSeq&SOURCE-ACCESSION=NR_000028&GENOME=hg19_Fragment_1	Fragment_1	14..34	21	GTTCAGTGATGAGGCCTGGAA	113	CTCAGGCTCAGCTGTTCAGTGATGAGGCCTGGAATGTGCGCTGGGCACAGCGCCCGAGACAGACTGCGGAACCGTTCCTTGTTGCCTTCCTTCTGAGAACAGCCCTGTGGTCA
402	HGNC=17365&HUGO-Symbol=SNORD35B&HUGO-Name=small_nucleolar_RNA,_C/D_box_35B&LOCI=[chr19:50000966-50001073:strand=+]&SOURCE=RefSeq&SOURCE-ACCESSION=NR_001285&GENOME=hg19_Fragment_1	Fragment_1	12..30	19	GGCAGATGATGTTTGTTTT	108	CCAGGTACATTGGCAGATGATGTTTGTTTTCACGATGGTCTTCAGATGCCCACGTGGGCACTGCTGAGAAAGCCACTTGGTAAAACTGATGCCGGAAATGGGGCTTTT
403	HGNC=17365&HUGO-Symbol=SNORD35B&HUGO-Name=small_nucleolar_RNA,_C/D_box_35B&LOCI=[chr19:50000966-50001073:strand=+]&SOURCE=RefSeq&SOURCE-ACCESSION=NR_001285&GENOME=hg19_Fragment_2	Fragment_2	54..73	20	GTGGGCACTGCTGAGAAAGC	108	CCAGGTACATTGGCAGATGATGTTTGTTTTCACGATGGTCTTCAGATGCCCACGTGGGCACTGCTGAGAAAGCCACTTGGTAAAACTGATGCCGGAAATGGGGCTTTT
404	HGNC=17365&HUGO-Symbol=SNORD35B&HUGO-Name=small_nucleolar_RNA,_C/D_box_35B&LOCI=[chr19:50000966-50001073:strand=+]&SOURCE=RefSeq&SOURCE-ACCESSION=NR_001285&GENOME=hg19_Fragment_3	Fragment_3	38..55	18	GTCTTCAGATGCCCACGT	108	CCAGGTACATTGGCAGATGATGTTTGTTTTCACGATGGTCTTCAGATGCCCACGTGGGCACTGCTGAGAAAGCCACTTGGTAAAACTGATGCCGGAAATGGGGCTTTT
405	HGNC=19273&HUGO-Symbol=RPPH1&HUGO-Name=ribonuclease_P_RNA_component_H1&LOCI=[chr14:20811221-20811580:strand=-]&SOURCE=RefSeq&SOURCE-ACCESSION=NR_002312&GENOME=hg19_Fragment_1	Fragment_1	13..28	16	AGGGCGGAGGGAAGCT	360	ACTTTTTCCCATAGGGCGGAGGGAAGCTCATCAGTGGGGCCACGAGCTGAGTGCGTCCTGTCACTCCACTCCCATGTCCCTTGGGAAGGTCTGAGACTAGGGCCAGAGGCGGCCCTAACAGGGCTCTCCCTGAGCTTCGGGGAGGTGAGTTCCCAGAGAACGGGGCTCCGCGCGAGGTCAGACTGGGCAGGAGATGCCGTGGACCCCGCCCTTCGGGGAGGGGCCCGGCGGATGCCTCCTTTGCCGGAGCTTGGAACAGACTCACGGCCAGCGAAGTGAGTTCAATGGCTGAGGTGAGGTACCCCGCAGGGGACCTCATAACCCAATTCAGACTACTCTCCTCCGCCCATTTTTGGAAAA
406	HGNC=19273&HUGO-Symbol=RPPH1&HUGO-Name=ribonuclease_P_RNA_component_H1&LOCI=[chr14:20811221-20811580:strand=-]&SOURCE=RefSeq&SOURCE-ACCESSION=NR_002312&GENOME=hg19_Fragment_10	Fragment_10	157..178	22	AGAACGGGGCTCCGCGCGAGGT	360	ACTTTTTCCCATAGGGCGGAGGGAAGCTCATCAGTGGGGCCACGAGCTGAGTGCGTCCTGTCACTCCACTCCCATGTCCCTTGGGAAGGTCTGAGACTAGGGCCAGAGGCGGCCCTAACAGGGCTCTCCCTGAGCTTCGGGGAGGTGAGTTCCCAGAGAACGGGGCTCCGCGCGAGGTCAGACTGGGCAGGAGATGCCGTGGACCCCGCCCTTCGGGGAGGGGCCCGGCGGATGCCTCCTTTGCCGGAGCTTGGAACAGACTCACGGCCAGCGAAGTGAGTTCAATGGCTGAGGTGAGGTACCCCGCAGGGGACCTCATAACCCAATTCAGACTACTCTCCTCCGCCCATTTTTGGAAAA
407	HGNC=19273&HUGO-Symbol=RPPH1&HUGO-Name=ribonuclease_P_RNA_component_H1&LOCI=[chr14:20811221-20811580:strand=-]&SOURCE=RefSeq&SOURCE-ACCESSION=NR_002312&GENOME=hg19_Fragment_11	Fragment_11	39..61	23	GCCACGAGCTGAGTGCGTCCTGT	360	ACTTTTTCCCATAGGGCGGAGGGAAGCTCATCAGTGGGGCCACGAGCTGAGTGCGTCCTGTCACTCCACTCCCATGTCCCTTGGGAAGGTCTGAGACTAGGGCCAGAGGCGGCCCTAACAGGGCTCTCCCTGAGCTTCGGGGAGGTGAGTTCCCAGAGAACGGGGCTCCGCGCGAGGTCAGACTGGGCAGGAGATGCCGTGGACCCCGCCCTTCGGGGAGGGGCCCGGCGGATGCCTCCTTTGCCGGAGCTTGGAACAGACTCACGGCCAGCGAAGTGAGTTCAATGGCTGAGGTGAGGTACCCCGCAGGGGACCTCATAACCCAATTCAGACTACTCTCCTCCGCCCATTTTTGGAAAA
408	HGNC=19273&HUGO-Symbol=RPPH1&HUGO-Name=ribonuclease_P_RNA_component_H1&LOCI=[chr14:20811221-20811580:strand=-]&SOURCE=RefSeq&SOURCE-ACCESSION=NR_002312&GENOME=hg19_Fragment_2	Fragment_2	325..351	27	AATTCAGACTACTCTCCTCCGCCCATT	360	ACTTTTTCCCATAGGGCGGAGGGAAGCTCATCAGTGGGGCCACGAGCTGAGTGCGTCCTGTCACTCCACTCCCATGTCCCTTGGGAAGGTCTGAGACTAGGGCCAGAGGCGGCCCTAACAGGGCTCTCCCTGAGCTTCGGGGAGGTGAGTTCCCAGAGAACGGGGCTCCGCGCGAGGTCAGACTGGGCAGGAGATGCCGTGGACCCCGCCCTTCGGGGAGGGGCCCGGCGGATGCCTCCTTTGCCGGAGCTTGGAACAGACTCACGGCCAGCGAAGTGAGTTCAATGGCTGAGGTGAGGTACCCCGCAGGGGACCTCATAACCCAATTCAGACTACTCTCCTCCGCCCATTTTTGGAAAA
409	HGNC=19273&HUGO-Symbol=RPPH1&HUGO-Name=ribonuclease_P_RNA_component_H1&LOCI=[chr14:20811221-20811580:strand=-]&SOURCE=RefSeq&SOURCE-ACCESSION=NR_002312&GENOME=hg19_Fragment_3	Fragment_3	175..200	26	AGGTCAGACTGGGCAGGAGATGCCGT	360	ACTTTTTCCCATAGGGCGGAGGGAAGCTCATCAGTGGGGCCACGAGCTGAGTGCGTCCTGTCACTCCACTCCCATGTCCCTTGGGAAGGTCTGAGACTAGGGCCAGAGGCGGCCCTAACAGGGCTCTCCCTGAGCTTCGGGGAGGTGAGTTCCCAGAGAACGGGGCTCCGCGCGAGGTCAGACTGGGCAGGAGATGCCGTGGACCCCGCCCTTCGGGGAGGGGCCCGGCGGATGCCTCCTTTGCCGGAGCTTGGAACAGACTCACGGCCAGCGAAGTGAGTTCAATGGCTGAGGTGAGGTACCCCGCAGGGGACCTCATAACCCAATTCAGACTACTCTCCTCCGCCCATTTTTGGAAAA
410	HGNC=19273&HUGO-Symbol=RPPH1&HUGO-Name=ribonuclease_P_RNA_component_H1&LOCI=[chr14:20811221-20811580:strand=-]&SOURCE=RefSeq&SOURCE-ACCESSION=NR_002312&GENOME=hg19_Fragment_4	Fragment_4	249..273	25	GCTTGGAACAGACTCACGGCCAGCG	360	ACTTTTTCCCATAGGGCGGAGGGAAGCTCATCAGTGGGGCCACGAGCTGAGTGCGTCCTGTCACTCCACTCCCATGTCCCTTGGGAAGGTCTGAGACTAGGGCCAGAGGCGGCCCTAACAGGGCTCTCCCTGAGCTTCGGGGAGGTGAGTTCCCAGAGAACGGGGCTCCGCGCGAGGTCAGACTGGGCAGGAGATGCCGTGGACCCCGCCCTTCGGGGAGGGGCCCGGCGGATGCCTCCTTTGCCGGAGCTTGGAACAGACTCACGGCCAGCGAAGTGAGTTCAATGGCTGAGGTGAGGTACCCCGCAGGGGACCTCATAACCCAATTCAGACTACTCTCCTCCGCCCATTTTTGGAAAA
411	HGNC=19273&HUGO-Symbol=RPPH1&HUGO-Name=ribonuclease_P_RNA_component_H1&LOCI=[chr14:20811221-20811580:strand=-]&SOURCE=RefSeq&SOURCE-ACCESSION=NR_002312&GENOME=hg19_Fragment_5	Fragment_5	189..207	19	AGGAGATGCCGTGGACCCC	360	ACTTTTTCCCATAGGGCGGAGGGAAGCTCATCAGTGGGGCCACGAGCTGAGTGCGTCCTGTCACTCCACTCCCATGTCCCTTGGGAAGGTCTGAGACTAGGGCCAGAGGCGGCCCTAACAGGGCTCTCCCTGAGCTTCGGGGAGGTGAGTTCCCAGAGAACGGGGCTCCGCGCGAGGTCAGACTGGGCAGGAGATGCCGTGGACCCCGCCCTTCGGGGAGGGGCCCGGCGGATGCCTCCTTTGCCGGAGCTTGGAACAGACTCACGGCCAGCGAAGTGAGTTCAATGGCTGAGGTGAGGTACCCCGCAGGGGACCTCATAACCCAATTCAGACTACTCTCCTCCGCCCATTTTTGGAAAA
412	HGNC=19273&HUGO-Symbol=RPPH1&HUGO-Name=ribonuclease_P_RNA_component_H1&LOCI=[chr14:20811221-20811580:strand=-]&SOURCE=RefSeq&SOURCE-ACCESSION=NR_002312&GENOME=hg19_Fragment_6	Fragment_6	163..191	29	GGGCTCCGCGCGAGGTCAGACTGGGCAGG	360	ACTTTTTCCCATAGGGCGGAGGGAAGCTCATCAGTGGGGCCACGAGCTGAGTGCGTCCTGTCACTCCACTCCCATGTCCCTTGGGAAGGTCTGAGACTAGGGCCAGAGGCGGCCCTAACAGGGCTCTCCCTGAGCTTCGGGGAGGTGAGTTCCCAGAGAACGGGGCTCCGCGCGAGGTCAGACTGGGCAGGAGATGCCGTGGACCCCGCCCTTCGGGGAGGGGCCCGGCGGATGCCTCCTTTGCCGGAGCTTGGAACAGACTCACGGCCAGCGAAGTGAGTTCAATGGCTGAGGTGAGGTACCCCGCAGGGGACCTCATAACCCAATTCAGACTACTCTCCTCCGCCCATTTTTGGAAAA
413	HGNC=19273&HUGO-Symbol=RPPH1&HUGO-Name=ribonuclease_P_RNA_component_H1&LOCI=[chr14:20811221-20811580:strand=-]&SOURCE=RefSeq&SOURCE-ACCESSION=NR_002312&GENOME=hg19_Fragment_7	Fragment_7	284..303	20	AATGGCTGAGGTGAGGTACC	360	ACTTTTTCCCATAGGGCGGAGGGAAGCTCATCAGTGGGGCCACGAGCTGAGTGCGTCCTGTCACTCCACTCCCATGTCCCTTGGGAAGGTCTGAGACTAGGGCCAGAGGCGGCCCTAACAGGGCTCTCCCTGAGCTTCGGGGAGGTGAGTTCCCAGAGAACGGGGCTCCGCGCGAGGTCAGACTGGGCAGGAGATGCCGTGGACCCCGCCCTTCGGGGAGGGGCCCGGCGGATGCCTCCTTTGCCGGAGCTTGGAACAGACTCACGGCCAGCGAAGTGAGTTCAATGGCTGAGGTGAGGTACCCCGCAGGGGACCTCATAACCCAATTCAGACTACTCTCCTCCGCCCATTTTTGGAAAA
414	HGNC=19273&HUGO-Symbol=RPPH1&HUGO-Name=ribonuclease_P_RNA_component_H1&LOCI=[chr14:20811221-20811580:strand=-]&SOURCE=RefSeq&SOURCE-ACCESSION=NR_002312&GENOME=hg19_Fragment_8	Fragment_8	318..341	24	ATAACCCAATTCAGACTACTCTCC	360	ACTTTTTCCCATAGGGCGGAGGGAAGCTCATCAGTGGGGCCACGAGCTGAGTGCGTCCTGTCACTCCACTCCCATGTCCCTTGGGAAGGTCTGAGACTAGGGCCAGAGGCGGCCCTAACAGGGCTCTCCCTGAGCTTCGGGGAGGTGAGTTCCCAGAGAACGGGGCTCCGCGCGAGGTCAGACTGGGCAGGAGATGCCGTGGACCCCGCCCTTCGGGGAGGGGCCCGGCGGATGCCTCCTTTGCCGGAGCTTGGAACAGACTCACGGCCAGCGAAGTGAGTTCAATGGCTGAGGTGAGGTACCCCGCAGGGGACCTCATAACCCAATTCAGACTACTCTCCTCCGCCCATTTTTGGAAAA
415	HGNC=19273&HUGO-Symbol=RPPH1&HUGO-Name=ribonuclease_P_RNA_component_H1&LOCI=[chr14:20811221-20811580:strand=-]&SOURCE=RefSeq&SOURCE-ACCESSION=NR_002312&GENOME=hg19_Fragment_9	Fragment_9	77..97	21	TCCCTTGGGAAGGTCTGAGAC	360	ACTTTTTCCCATAGGGCGGAGGGAAGCTCATCAGTGGGGCCACGAGCTGAGTGCGTCCTGTCACTCCACTCCCATGTCCCTTGGGAAGGTCTGAGACTAGGGCCAGAGGCGGCCCTAACAGGGCTCTCCCTGAGCTTCGGGGAGGTGAGTTCCCAGAGAACGGGGCTCCGCGCGAGGTCAGACTGGGCAGGAGATGCCGTGGACCCCGCCCTTCGGGGAGGGGCCCGGCGGATGCCTCCTTTGCCGGAGCTTGGAACAGACTCACGGCCAGCGAAGTGAGTTCAATGGCTGAGGTGAGGTACCCCGCAGGGGACCTCATAACCCAATTCAGACTACTCTCCTCCGCCCATTTTTGGAAAA
416	HGNC=19380&HUGO-Symbol=RNU12&HUGO-Name=RNA,_U12_small_nuclear&LOCI=[chr22:43011240-43011409:strand=+]&SOURCE=RefSeq&SOURCE-ACCESSION=NR_029422&GENOME=hg19_Fragment_1	Fragment_1	80..98	19	GACGAATTTTTGAGCGGGT	170	AAACGTCCTTATGCCTTAAACTTATGAGTAAGGAAAATAACGATTCGGGGTGACGCCCGAATCCTCACTGCTAATGTGAGACGAATTTTTGAGCGGGTAAAGGTCGCCCTCAAGGTGACCCGCCTACTTTGCGGGATGCCTGGGAGTTGCGATCTGCCCGACCTTATTCA
417	HGNC=19380&HUGO-Symbol=RNU12&HUGO-Name=RNA,_U12_small_nuclear&LOCI=[chr22:43011240-43011409:strand=+]&SOURCE=RefSeq&SOURCE-ACCESSION=NR_029422&GENOME=hg19_Fragment_2	Fragment_2	31..49	19	AGGAAAATAACGATTCGGG	170	AAACGTCCTTATGCCTTAAACTTATGAGTAAGGAAAATAACGATTCGGGGTGACGCCCGAATCCTCACTGCTAATGTGAGACGAATTTTTGAGCGGGTAAAGGTCGCCCTCAAGGTGACCCGCCTACTTTGCGGGATGCCTGGGAGTTGCGATCTGCCCGACCTTATTCA
418	HGNC=19380&HUGO-Symbol=RNU12&HUGO-Name=RNA,_U12_small_nuclear&LOCI=[chr22:43011240-43011409:strand=+]&SOURCE=RefSeq&SOURCE-ACCESSION=NR_029422&GENOME=hg19_Fragment_3	Fragment_3	49..67	19	GGTGACGCCCGAATCCTCA	170	AAACGTCCTTATGCCTTAAACTTATGAGTAAGGAAAATAACGATTCGGGGTGACGCCCGAATCCTCACTGCTAATGTGAGACGAATTTTTGAGCGGGTAAAGGTCGCCCTCAAGGTGACCCGCCTACTTTGCGGGATGCCTGGGAGTTGCGATCTGCCCGACCTTATTCA
419	HGNC=19380&HUGO-Symbol=RNU12&HUGO-Name=RNA,_U12_small_nuclear&LOCI=[chr22:43011240-43011409:strand=+]&SOURCE=RefSeq&SOURCE-ACCESSION=NR_029422&GENOME=hg19_Fragment_4	Fragment_4	135..160	26	GATGCCTGGGAGTTGCGATCTGCCCG	170	AAACGTCCTTATGCCTTAAACTTATGAGTAAGGAAAATAACGATTCGGGGTGACGCCCGAATCCTCACTGCTAATGTGAGACGAATTTTTGAGCGGGTAAAGGTCGCCCTCAAGGTGACCCGCCTACTTTGCGGGATGCCTGGGAGTTGCGATCTGCCCGACCTTATTCA
420	HGNC=19380&HUGO-Symbol=RNU12&HUGO-Name=RNA,_U12_small_nuclear&LOCI=[chr22:43011240-43011409:strand=+]&SOURCE=RefSeq&SOURCE-ACCESSION=NR_029422&GENOME=hg19_Fragment_5	Fragment_5	11..30	20	ATGCCTTAAACTTATGAGTA	170	AAACGTCCTTATGCCTTAAACTTATGAGTAAGGAAAATAACGATTCGGGGTGACGCCCGAATCCTCACTGCTAATGTGAGACGAATTTTTGAGCGGGTAAAGGTCGCCCTCAAGGTGACCCGCCTACTTTGCGGGATGCCTGGGAGTTGCGATCTGCCCGACCTTATTCA
421	HGNC=19380&HUGO-Symbol=RNU12&HUGO-Name=RNA,_U12_small_nuclear&LOCI=[chr22:43011240-43011409:strand=+]&SOURCE=RefSeq&SOURCE-ACCESSION=NR_029422&GENOME=hg19_Fragment_6	Fragment_6	113..133	21	AGGTGACCCGCCTACTTTGCG	170	AAACGTCCTTATGCCTTAAACTTATGAGTAAGGAAAATAACGATTCGGGGTGACGCCCGAATCCTCACTGCTAATGTGAGACGAATTTTTGAGCGGGTAAAGGTCGCCCTCAAGGTGACCCGCCTACTTTGCGGGATGCCTGGGAGTTGCGATCTGCCCGACCTTATTCA
422	HGNC=20159&HUGO-Symbol=SNORD8&HUGO-Name=small_nucleolar_RNA,_C/D_box_8&LOCI=[chr14:21865442-21865570:strand=-]&SOURCE=RefSeq&SOURCE-ACCESSION=NR_002916&GENOME=hg19_Fragment_1	Fragment_1	106..120	15	GAAGATCTGAGGGGC	129	TGAAAACATGTCCCAATGATGAGTTGCCATGCTAATACTGAGCCACCAGGTAGGGCAGTGTTGCCCTGGTTTGGGTGCCAGTGAGTTTAACAAAACTTCTCACATGAAGATCTGAGGGGCATGTGAAAC
423	HGNC=23027&HUGO-Symbol=VTRNA3-1P&HUGO-Name=vault_RNA_3-1,_pseudogene&LOCI=[chrX:53489141-53489261:strand=+]&SOURCE=RefSeq&SOURCE-ACCESSION=NG_007501&GENOME=hg19_Fragment_1	Fragment_1	10..32	23	GGGCTGGCTTTAGCTCAGCGGTT	121	TGCCTCTAGGGGCTGGCTTTAGCTCAGCGGTTACTTCGACAATGCTTTCCATGGTTAGGAAACCAACCTCTCTGGGTGGTTTGAGACCCGTGGGCCCTCTCCAGTCCTTTTGTGGTCGCCA
424	HGNC=23134&HUGO-Symbol=RN7SL2&HUGO-Name=RNA,_7SL,_cytoplasmic_2&LOCI=[chr14:50329259-50329577:strand=-]&SOURCE=RefSeq&SOURCE-ACCESSION=NR_027260&GENOME=hg19_Fragment_1	Fragment_1	155..173	19	CGGGAGCGGGGGACCACCA	319	GTCTCCGACCGCCGGGCGCGGTGGCGCGTGCCTGTAGTCCCAGCTACTCGGGAGGCTGAGGTGGGAGGATCGCTTGAGCCCAGGAGTTCTGGGCTGTAGTGCGCTATGCCGATCGGGTGTCCGCACTAAGTTCGGCATCAATATGGTGACCTCCCGGGAGCGGGGGACCACCAGGTTGCCTAAGGAGGGGTGAACCGGCCCAGGTCGGAAACGGAGCAGGTCAAAACTCCCGTGCTGATCAGTAGTGGGATCGCGCCTGTGAATAGCCACTGCACTCCAGCCTGAGCAACATAGCGAGACCCCGTCTCTTTTGCCCCCC
425	HGNC=23134&HUGO-Symbol=RN7SL2&HUGO-Name=RNA,_7SL,_cytoplasmic_2&LOCI=[chr14:50329259-50329577:strand=-]&SOURCE=RefSeq&SOURCE-ACCESSION=NR_027260&GENOME=hg19_Fragment_10	Fragment_10	82..97	16	AGGAGTTCTGGGCTGT	319	GTCTCCGACCGCCGGGCGCGGTGGCGCGTGCCTGTAGTCCCAGCTACTCGGGAGGCTGAGGTGGGAGGATCGCTTGAGCCCAGGAGTTCTGGGCTGTAGTGCGCTATGCCGATCGGGTGTCCGCACTAAGTTCGGCATCAATATGGTGACCTCCCGGGAGCGGGGGACCACCAGGTTGCCTAAGGAGGGGTGAACCGGCCCAGGTCGGAAACGGAGCAGGTCAAAACTCCCGTGCTGATCAGTAGTGGGATCGCGCCTGTGAATAGCCACTGCACTCCAGCCTGAGCAACATAGCGAGACCCCGTCTCTTTTGCCCCCC
426	HGNC=23134&HUGO-Symbol=RN7SL2&HUGO-Name=RNA,_7SL,_cytoplasmic_2&LOCI=[chr14:50329259-50329577:strand=-]&SOURCE=RefSeq&SOURCE-ACCESSION=NR_027260&GENOME=hg19_Fragment_11	Fragment_11	203..223	21	GGTCGGAAACGGAGCAGGTCA	319	GTCTCCGACCGCCGGGCGCGGTGGCGCGTGCCTGTAGTCCCAGCTACTCGGGAGGCTGAGGTGGGAGGATCGCTTGAGCCCAGGAGTTCTGGGCTGTAGTGCGCTATGCCGATCGGGTGTCCGCACTAAGTTCGGCATCAATATGGTGACCTCCCGGGAGCGGGGGACCACCAGGTTGCCTAAGGAGGGGTGAACCGGCCCAGGTCGGAAACGGAGCAGGTCAAAACTCCCGTGCTGATCAGTAGTGGGATCGCGCCTGTGAATAGCCACTGCACTCCAGCCTGAGCAACATAGCGAGACCCCGTCTCTTTTGCCCCCC
427	HGNC=23134&HUGO-Symbol=RN7SL2&HUGO-Name=RNA,_7SL,_cytoplasmic_2&LOCI=[chr14:50329259-50329577:strand=-]&SOURCE=RefSeq&SOURCE-ACCESSION=NR_027260&GENOME=hg19_Fragment_12	Fragment_12	269..289	21	ACTGCACTCCAGCCTGAGCAA	319	GTCTCCGACCGCCGGGCGCGGTGGCGCGTGCCTGTAGTCCCAGCTACTCGGGAGGCTGAGGTGGGAGGATCGCTTGAGCCCAGGAGTTCTGGGCTGTAGTGCGCTATGCCGATCGGGTGTCCGCACTAAGTTCGGCATCAATATGGTGACCTCCCGGGAGCGGGGGACCACCAGGTTGCCTAAGGAGGGGTGAACCGGCCCAGGTCGGAAACGGAGCAGGTCAAAACTCCCGTGCTGATCAGTAGTGGGATCGCGCCTGTGAATAGCCACTGCACTCCAGCCTGAGCAACATAGCGAGACCCCGTCTCTTTTGCCCCCC
428	HGNC=23134&HUGO-Symbol=RN7SL2&HUGO-Name=RNA,_7SL,_cytoplasmic_2&LOCI=[chr14:50329259-50329577:strand=-]&SOURCE=RefSeq&SOURCE-ACCESSION=NR_027260&GENOME=hg19_Fragment_13	Fragment_13	28..45	18	GTGCCTGTAGTCCCAGCT	319	GTCTCCGACCGCCGGGCGCGGTGGCGCGTGCCTGTAGTCCCAGCTACTCGGGAGGCTGAGGTGGGAGGATCGCTTGAGCCCAGGAGTTCTGGGCTGTAGTGCGCTATGCCGATCGGGTGTCCGCACTAAGTTCGGCATCAATATGGTGACCTCCCGGGAGCGGGGGACCACCAGGTTGCCTAAGGAGGGGTGAACCGGCCCAGGTCGGAAACGGAGCAGGTCAAAACTCCCGTGCTGATCAGTAGTGGGATCGCGCCTGTGAATAGCCACTGCACTCCAGCCTGAGCAACATAGCGAGACCCCGTCTCTTTTGCCCCCC
429	HGNC=23134&HUGO-Symbol=RN7SL2&HUGO-Name=RNA,_7SL,_cytoplasmic_2&LOCI=[chr14:50329259-50329577:strand=-]&SOURCE=RefSeq&SOURCE-ACCESSION=NR_027260&GENOME=hg19_Fragment_14	Fragment_14	263..281	19	ATAGCCACTGCACTCCAGC	319	GTCTCCGACCGCCGGGCGCGGTGGCGCGTGCCTGTAGTCCCAGCTACTCGGGAGGCTGAGGTGGGAGGATCGCTTGAGCCCAGGAGTTCTGGGCTGTAGTGCGCTATGCCGATCGGGTGTCCGCACTAAGTTCGGCATCAATATGGTGACCTCCCGGGAGCGGGGGACCACCAGGTTGCCTAAGGAGGGGTGAACCGGCCCAGGTCGGAAACGGAGCAGGTCAAAACTCCCGTGCTGATCAGTAGTGGGATCGCGCCTGTGAATAGCCACTGCACTCCAGCCTGAGCAACATAGCGAGACCCCGTCTCTTTTGCCCCCC
430	HGNC=23134&HUGO-Symbol=RN7SL2&HUGO-Name=RNA,_7SL,_cytoplasmic_2&LOCI=[chr14:50329259-50329577:strand=-]&SOURCE=RefSeq&SOURCE-ACCESSION=NR_027260&GENOME=hg19_Fragment_15	Fragment_15	242..261	20	GTAGTGGGATCGCGCCTGTG	319	GTCTCCGACCGCCGGGCGCGGTGGCGCGTGCCTGTAGTCCCAGCTACTCGGGAGGCTGAGGTGGGAGGATCGCTTGAGCCCAGGAGTTCTGGGCTGTAGTGCGCTATGCCGATCGGGTGTCCGCACTAAGTTCGGCATCAATATGGTGACCTCCCGGGAGCGGGGGACCACCAGGTTGCCTAAGGAGGGGTGAACCGGCCCAGGTCGGAAACGGAGCAGGTCAAAACTCCCGTGCTGATCAGTAGTGGGATCGCGCCTGTGAATAGCCACTGCACTCCAGCCTGAGCAACATAGCGAGACCCCGTCTCTTTTGCCCCCC
431	HGNC=23134&HUGO-Symbol=RN7SL2&HUGO-Name=RNA,_7SL,_cytoplasmic_2&LOCI=[chr14:50329259-50329577:strand=-]&SOURCE=RefSeq&SOURCE-ACCESSION=NR_027260&GENOME=hg19_Fragment_16	Fragment_16	23..52	30	GGCGCGTGCCTGTAGTCCCAGCTACTCGGG	319	GTCTCCGACCGCCGGGCGCGGTGGCGCGTGCCTGTAGTCCCAGCTACTCGGGAGGCTGAGGTGGGAGGATCGCTTGAGCCCAGGAGTTCTGGGCTGTAGTGCGCTATGCCGATCGGGTGTCCGCACTAAGTTCGGCATCAATATGGTGACCTCCCGGGAGCGGGGGACCACCAGGTTGCCTAAGGAGGGGTGAACCGGCCCAGGTCGGAAACGGAGCAGGTCAAAACTCCCGTGCTGATCAGTAGTGGGATCGCGCCTGTGAATAGCCACTGCACTCCAGCCTGAGCAACATAGCGAGACCCCGTCTCTTTTGCCCCCC
432	HGNC=23134&HUGO-Symbol=RN7SL2&HUGO-Name=RNA,_7SL,_cytoplasmic_2&LOCI=[chr14:50329259-50329577:strand=-]&SOURCE=RefSeq&SOURCE-ACCESSION=NR_027260&GENOME=hg19_Fragment_17	Fragment_17	125..144	20	ACTAAGTTCGGCATCAATAT	319	GTCTCCGACCGCCGGGCGCGGTGGCGCGTGCCTGTAGTCCCAGCTACTCGGGAGGCTGAGGTGGGAGGATCGCTTGAGCCCAGGAGTTCTGGGCTGTAGTGCGCTATGCCGATCGGGTGTCCGCACTAAGTTCGGCATCAATATGGTGACCTCCCGGGAGCGGGGGACCACCAGGTTGCCTAAGGAGGGGTGAACCGGCCCAGGTCGGAAACGGAGCAGGTCAAAACTCCCGTGCTGATCAGTAGTGGGATCGCGCCTGTGAATAGCCACTGCACTCCAGCCTGAGCAACATAGCGAGACCCCGTCTCTTTTGCCCCCC
433	HGNC=23134&HUGO-Symbol=RN7SL2&HUGO-Name=RNA,_7SL,_cytoplasmic_2&LOCI=[chr14:50329259-50329577:strand=-]&SOURCE=RefSeq&SOURCE-ACCESSION=NR_027260&GENOME=hg19_Fragment_18	Fragment_18	208..228	21	GAAACGGAGCAGGTCAAAACT	319	GTCTCCGACCGCCGGGCGCGGTGGCGCGTGCCTGTAGTCCCAGCTACTCGGGAGGCTGAGGTGGGAGGATCGCTTGAGCCCAGGAGTTCTGGGCTGTAGTGCGCTATGCCGATCGGGTGTCCGCACTAAGTTCGGCATCAATATGGTGACCTCCCGGGAGCGGGGGACCACCAGGTTGCCTAAGGAGGGGTGAACCGGCCCAGGTCGGAAACGGAGCAGGTCAAAACTCCCGTGCTGATCAGTAGTGGGATCGCGCCTGTGAATAGCCACTGCACTCCAGCCTGAGCAACATAGCGAGACCCCGTCTCTTTTGCCCCCC
434	HGNC=23134&HUGO-Symbol=RN7SL2&HUGO-Name=RNA,_7SL,_cytoplasmic_2&LOCI=[chr14:50329259-50329577:strand=-]&SOURCE=RefSeq&SOURCE-ACCESSION=NR_027260&GENOME=hg19_Fragment_19	Fragment_19	112..138	27	ATCGGGTGTCCGCACTAAGTTCGGCAT	319	GTCTCCGACCGCCGGGCGCGGTGGCGCGTGCCTGTAGTCCCAGCTACTCGGGAGGCTGAGGTGGGAGGATCGCTTGAGCCCAGGAGTTCTGGGCTGTAGTGCGCTATGCCGATCGGGTGTCCGCACTAAGTTCGGCATCAATATGGTGACCTCCCGGGAGCGGGGGACCACCAGGTTGCCTAAGGAGGGGTGAACCGGCCCAGGTCGGAAACGGAGCAGGTCAAAACTCCCGTGCTGATCAGTAGTGGGATCGCGCCTGTGAATAGCCACTGCACTCCAGCCTGAGCAACATAGCGAGACCCCGTCTCTTTTGCCCCCC
435	HGNC=23134&HUGO-Symbol=RN7SL2&HUGO-Name=RNA,_7SL,_cytoplasmic_2&LOCI=[chr14:50329259-50329577:strand=-]&SOURCE=RefSeq&SOURCE-ACCESSION=NR_027260&GENOME=hg19_Fragment_2	Fragment_2	11..31	21	GCCGGGCGCGGTGGCGCGTGC	319	GTCTCCGACCGCCGGGCGCGGTGGCGCGTGCCTGTAGTCCCAGCTACTCGGGAGGCTGAGGTGGGAGGATCGCTTGAGCCCAGGAGTTCTGGGCTGTAGTGCGCTATGCCGATCGGGTGTCCGCACTAAGTTCGGCATCAATATGGTGACCTCCCGGGAGCGGGGGACCACCAGGTTGCCTAAGGAGGGGTGAACCGGCCCAGGTCGGAAACGGAGCAGGTCAAAACTCCCGTGCTGATCAGTAGTGGGATCGCGCCTGTGAATAGCCACTGCACTCCAGCCTGAGCAACATAGCGAGACCCCGTCTCTTTTGCCCCCC
436	HGNC=23134&HUGO-Symbol=RN7SL2&HUGO-Name=RNA,_7SL,_cytoplasmic_2&LOCI=[chr14:50329259-50329577:strand=-]&SOURCE=RefSeq&SOURCE-ACCESSION=NR_027260&GENOME=hg19_Fragment_20	Fragment_20	225..243	19	AACTCCCGTGCTGATCAGT	319	GTCTCCGACCGCCGGGCGCGGTGGCGCGTGCCTGTAGTCCCAGCTACTCGGGAGGCTGAGGTGGGAGGATCGCTTGAGCCCAGGAGTTCTGGGCTGTAGTGCGCTATGCCGATCGGGTGTCCGCACTAAGTTCGGCATCAATATGGTGACCTCCCGGGAGCGGGGGACCACCAGGTTGCCTAAGGAGGGGTGAACCGGCCCAGGTCGGAAACGGAGCAGGTCAAAACTCCCGTGCTGATCAGTAGTGGGATCGCGCCTGTGAATAGCCACTGCACTCCAGCCTGAGCAACATAGCGAGACCCCGTCTCTTTTGCCCCCC
437	HGNC=23134&HUGO-Symbol=RN7SL2&HUGO-Name=RNA,_7SL,_cytoplasmic_2&LOCI=[chr14:50329259-50329577:strand=-]&SOURCE=RefSeq&SOURCE-ACCESSION=NR_027260&GENOME=hg19_Fragment_21	Fragment_21	213..233	21	GGAGCAGGTCAAAACTCCCGT	319	GTCTCCGACCGCCGGGCGCGGTGGCGCGTGCCTGTAGTCCCAGCTACTCGGGAGGCTGAGGTGGGAGGATCGCTTGAGCCCAGGAGTTCTGGGCTGTAGTGCGCTATGCCGATCGGGTGTCCGCACTAAGTTCGGCATCAATATGGTGACCTCCCGGGAGCGGGGGACCACCAGGTTGCCTAAGGAGGGGTGAACCGGCCCAGGTCGGAAACGGAGCAGGTCAAAACTCCCGTGCTGATCAGTAGTGGGATCGCGCCTGTGAATAGCCACTGCACTCCAGCCTGAGCAACATAGCGAGACCCCGTCTCTTTTGCCCCCC
438	HGNC=23134&HUGO-Symbol=RN7SL2&HUGO-Name=RNA,_7SL,_cytoplasmic_2&LOCI=[chr14:50329259-50329577:strand=-]&SOURCE=RefSeq&SOURCE-ACCESSION=NR_027260&GENOME=hg19_Fragment_22	Fragment_22	40..58	19	CCAGCTACTCGGGAGGCTG	319	GTCTCCGACCGCCGGGCGCGGTGGCGCGTGCCTGTAGTCCCAGCTACTCGGGAGGCTGAGGTGGGAGGATCGCTTGAGCCCAGGAGTTCTGGGCTGTAGTGCGCTATGCCGATCGGGTGTCCGCACTAAGTTCGGCATCAATATGGTGACCTCCCGGGAGCGGGGGACCACCAGGTTGCCTAAGGAGGGGTGAACCGGCCCAGGTCGGAAACGGAGCAGGTCAAAACTCCCGTGCTGATCAGTAGTGGGATCGCGCCTGTGAATAGCCACTGCACTCCAGCCTGAGCAACATAGCGAGACCCCGTCTCTTTTGCCCCCC
439	HGNC=23134&HUGO-Symbol=RN7SL2&HUGO-Name=RNA,_7SL,_cytoplasmic_2&LOCI=[chr14:50329259-50329577:strand=-]&SOURCE=RefSeq&SOURCE-ACCESSION=NR_027260&GENOME=hg19_Fragment_23	Fragment_23	232..253	22	GTGCTGATCAGTAGTGGGATCG	319	GTCTCCGACCGCCGGGCGCGGTGGCGCGTGCCTGTAGTCCCAGCTACTCGGGAGGCTGAGGTGGGAGGATCGCTTGAGCCCAGGAGTTCTGGGCTGTAGTGCGCTATGCCGATCGGGTGTCCGCACTAAGTTCGGCATCAATATGGTGACCTCCCGGGAGCGGGGGACCACCAGGTTGCCTAAGGAGGGGTGAACCGGCCCAGGTCGGAAACGGAGCAGGTCAAAACTCCCGTGCTGATCAGTAGTGGGATCGCGCCTGTGAATAGCCACTGCACTCCAGCCTGAGCAACATAGCGAGACCCCGTCTCTTTTGCCCCCC
440	HGNC=23134&HUGO-Symbol=RN7SL2&HUGO-Name=RNA,_7SL,_cytoplasmic_2&LOCI=[chr14:50329259-50329577:strand=-]&SOURCE=RefSeq&SOURCE-ACCESSION=NR_027260&GENOME=hg19_Fragment_24	Fragment_24	220..235	16	GTCAAAACTCCCGTGC	319	GTCTCCGACCGCCGGGCGCGGTGGCGCGTGCCTGTAGTCCCAGCTACTCGGGAGGCTGAGGTGGGAGGATCGCTTGAGCCCAGGAGTTCTGGGCTGTAGTGCGCTATGCCGATCGGGTGTCCGCACTAAGTTCGGCATCAATATGGTGACCTCCCGGGAGCGGGGGACCACCAGGTTGCCTAAGGAGGGGTGAACCGGCCCAGGTCGGAAACGGAGCAGGTCAAAACTCCCGTGCTGATCAGTAGTGGGATCGCGCCTGTGAATAGCCACTGCACTCCAGCCTGAGCAACATAGCGAGACCCCGTCTCTTTTGCCCCCC
441	HGNC=23134&HUGO-Symbol=RN7SL2&HUGO-Name=RNA,_7SL,_cytoplasmic_2&LOCI=[chr14:50329259-50329577:strand=-]&SOURCE=RefSeq&SOURCE-ACCESSION=NR_027260&GENOME=hg19_Fragment_3	Fragment_3	50..70	21	GGGAGGCTGAGGTGGGAGGAT	319	GTCTCCGACCGCCGGGCGCGGTGGCGCGTGCCTGTAGTCCCAGCTACTCGGGAGGCTGAGGTGGGAGGATCGCTTGAGCCCAGGAGTTCTGGGCTGTAGTGCGCTATGCCGATCGGGTGTCCGCACTAAGTTCGGCATCAATATGGTGACCTCCCGGGAGCGGGGGACCACCAGGTTGCCTAAGGAGGGGTGAACCGGCCCAGGTCGGAAACGGAGCAGGTCAAAACTCCCGTGCTGATCAGTAGTGGGATCGCGCCTGTGAATAGCCACTGCACTCCAGCCTGAGCAACATAGCGAGACCCCGTCTCTTTTGCCCCCC
442	HGNC=23134&HUGO-Symbol=RN7SL2&HUGO-Name=RNA,_7SL,_cytoplasmic_2&LOCI=[chr14:50329259-50329577:strand=-]&SOURCE=RefSeq&SOURCE-ACCESSION=NR_027260&GENOME=hg19_Fragment_4	Fragment_4	284..310	27	GAGCAACATAGCGAGACCCCGTCTCTT	319	GTCTCCGACCGCCGGGCGCGGTGGCGCGTGCCTGTAGTCCCAGCTACTCGGGAGGCTGAGGTGGGAGGATCGCTTGAGCCCAGGAGTTCTGGGCTGTAGTGCGCTATGCCGATCGGGTGTCCGCACTAAGTTCGGCATCAATATGGTGACCTCCCGGGAGCGGGGGACCACCAGGTTGCCTAAGGAGGGGTGAACCGGCCCAGGTCGGAAACGGAGCAGGTCAAAACTCCCGTGCTGATCAGTAGTGGGATCGCGCCTGTGAATAGCCACTGCACTCCAGCCTGAGCAACATAGCGAGACCCCGTCTCTTTTGCCCCCC
443	HGNC=23134&HUGO-Symbol=RN7SL2&HUGO-Name=RNA,_7SL,_cytoplasmic_2&LOCI=[chr14:50329259-50329577:strand=-]&SOURCE=RefSeq&SOURCE-ACCESSION=NR_027260&GENOME=hg19_Fragment_5	Fragment_5	291..305	15	ATAGCGAGACCCCGT	319	GTCTCCGACCGCCGGGCGCGGTGGCGCGTGCCTGTAGTCCCAGCTACTCGGGAGGCTGAGGTGGGAGGATCGCTTGAGCCCAGGAGTTCTGGGCTGTAGTGCGCTATGCCGATCGGGTGTCCGCACTAAGTTCGGCATCAATATGGTGACCTCCCGGGAGCGGGGGACCACCAGGTTGCCTAAGGAGGGGTGAACCGGCCCAGGTCGGAAACGGAGCAGGTCAAAACTCCCGTGCTGATCAGTAGTGGGATCGCGCCTGTGAATAGCCACTGCACTCCAGCCTGAGCAACATAGCGAGACCCCGTCTCTTTTGCCCCCC
444	HGNC=23134&HUGO-Symbol=RN7SL2&HUGO-Name=RNA,_7SL,_cytoplasmic_2&LOCI=[chr14:50329259-50329577:strand=-]&SOURCE=RefSeq&SOURCE-ACCESSION=NR_027260&GENOME=hg19_Fragment_6	Fragment_6	66..86	21	AGGATCGCTTGAGCCCAGGAG	319	GTCTCCGACCGCCGGGCGCGGTGGCGCGTGCCTGTAGTCCCAGCTACTCGGGAGGCTGAGGTGGGAGGATCGCTTGAGCCCAGGAGTTCTGGGCTGTAGTGCGCTATGCCGATCGGGTGTCCGCACTAAGTTCGGCATCAATATGGTGACCTCCCGGGAGCGGGGGACCACCAGGTTGCCTAAGGAGGGGTGAACCGGCCCAGGTCGGAAACGGAGCAGGTCAAAACTCCCGTGCTGATCAGTAGTGGGATCGCGCCTGTGAATAGCCACTGCACTCCAGCCTGAGCAACATAGCGAGACCCCGTCTCTTTTGCCCCCC
445	HGNC=23134&HUGO-Symbol=RN7SL2&HUGO-Name=RNA,_7SL,_cytoplasmic_2&LOCI=[chr14:50329259-50329577:strand=-]&SOURCE=RefSeq&SOURCE-ACCESSION=NR_027260&GENOME=hg19_Fragment_7	Fragment_7	198..214	17	GCCCAGGTCGGAAACGG	319	GTCTCCGACCGCCGGGCGCGGTGGCGCGTGCCTGTAGTCCCAGCTACTCGGGAGGCTGAGGTGGGAGGATCGCTTGAGCCCAGGAGTTCTGGGCTGTAGTGCGCTATGCCGATCGGGTGTCCGCACTAAGTTCGGCATCAATATGGTGACCTCCCGGGAGCGGGGGACCACCAGGTTGCCTAAGGAGGGGTGAACCGGCCCAGGTCGGAAACGGAGCAGGTCAAAACTCCCGTGCTGATCAGTAGTGGGATCGCGCCTGTGAATAGCCACTGCACTCCAGCCTGAGCAACATAGCGAGACCCCGTCTCTTTTGCCCCCC
446	HGNC=23134&HUGO-Symbol=RN7SL2&HUGO-Name=RNA,_7SL,_cytoplasmic_2&LOCI=[chr14:50329259-50329577:strand=-]&SOURCE=RefSeq&SOURCE-ACCESSION=NR_027260&GENOME=hg19_Fragment_8	Fragment_8	89..109	21	CTGGGCTGTAGTGCGCTATGC	319	GTCTCCGACCGCCGGGCGCGGTGGCGCGTGCCTGTAGTCCCAGCTACTCGGGAGGCTGAGGTGGGAGGATCGCTTGAGCCCAGGAGTTCTGGGCTGTAGTGCGCTATGCCGATCGGGTGTCCGCACTAAGTTCGGCATCAATATGGTGACCTCCCGGGAGCGGGGGACCACCAGGTTGCCTAAGGAGGGGTGAACCGGCCCAGGTCGGAAACGGAGCAGGTCAAAACTCCCGTGCTGATCAGTAGTGGGATCGCGCCTGTGAATAGCCACTGCACTCCAGCCTGAGCAACATAGCGAGACCCCGTCTCTTTTGCCCCCC
447	HGNC=23134&HUGO-Symbol=RN7SL2&HUGO-Name=RNA,_7SL,_cytoplasmic_2&LOCI=[chr14:50329259-50329577:strand=-]&SOURCE=RefSeq&SOURCE-ACCESSION=NR_027260&GENOME=hg19_Fragment_9	Fragment_9	182..200	19	AAGGAGGGGTGAACCGGCC	319	GTCTCCGACCGCCGGGCGCGGTGGCGCGTGCCTGTAGTCCCAGCTACTCGGGAGGCTGAGGTGGGAGGATCGCTTGAGCCCAGGAGTTCTGGGCTGTAGTGCGCTATGCCGATCGGGTGTCCGCACTAAGTTCGGCATCAATATGGTGACCTCCCGGGAGCGGGGGACCACCAGGTTGCCTAAGGAGGGGTGAACCGGCCCAGGTCGGAAACGGAGCAGGTCAAAACTCCCGTGCTGATCAGTAGTGGGATCGCGCCTGTGAATAGCCACTGCACTCCAGCCTGAGCAACATAGCGAGACCCCGTCTCTTTTGCCCCCC
448	HGNC=26069&HUGO-Symbol=MIR448&HUGO-Name=microRNA_448&LOCI=[chrX:114058007-114058137:strand=+]&SOURCE=RefSeq&SOURCE-ACCESSION=NR_029955&GENOME=hg19_Fragment_1	Fragment_1	81..101	21	TTGCATATGTAGGATGTCCCA	131	CTTCGCATGGGCCGGGAGGTTGAACATCCTGCATAGTGCTGCCAGGAAATCCCTATTTCATATAAGAGGGGGCTGGCTGGTTGCATATGTAGGATGTCCCATCTCCCAGCCCACTTCGTCATGACAGACAC
449	HGNC=27645&HUGO-Symbol=MIR449A&HUGO-Name=microRNA_449a&LOCI=[chr5:54466350-54466460:strand=-]&SOURCE=RefSeq&SOURCE-ACCESSION=NR_029960&GENOME=hg19_Fragment_1	Fragment_1	26..47	22	TGGCAGTGTATTGTTAGCTGGT	111	CTCTGGATACCTGTGTGTGATGAGCTGGCAGTGTATTGTTAGCTGGTTGAATATGTGAATGGCATCGGCTAACATGCAACTGCTGTCTTATTGCATATACAATGAACATCA
450	HGNC=27645&HUGO-Symbol=MIR449A&HUGO-Name=microRNA_449a&LOCI=[chr5:54466350-54466460:strand=-]&SOURCE=RefSeq&SOURCE-ACCESSION=NR_029960&GENOME=hg19_Fragment_2	Fragment_2	7..25	19	ATACCTGTGTGTGATGAGC	111	CTCTGGATACCTGTGTGTGATGAGCTGGCAGTGTATTGTTAGCTGGTTGAATATGTGAATGGCATCGGCTAACATGCAACTGCTGTCTTATTGCATATACAATGAACATCA
451	HGNC=28008&HUGO-Symbol=MIR450A1&HUGO-Name=microRNA_450a-1&LOCI=[chrX:133674361-133674471:strand=-]&SOURCE=RefSeq&SOURCE-ACCESSION=NR_029962&GENOME=hg19_Fragment_1	Fragment_1	28..49	22	TTTTGCGATGTGTTCCTAATAT	111	AGGCAATCAAAAACGATACTAAACTGTTTTTGCGATGTGTTCCTAATATGCACTATAAATATATTGGGAACATTTTGCATGTATAGTTTTGTATCAATATACAGATGAAAA
452	HGNC=28008&HUGO-Symbol=MIR450A1&HUGO-Name=microRNA_450a-1&LOCI=[chrX:133674361-133674471:strand=-]&SOURCE=RefSeq&SOURCE-ACCESSION=NR_029962&GENOME=hg19_Fragment_2	Fragment_2	63..84	22	ATTGGGAACATTTTGCATGTAT	111	AGGCAATCAAAAACGATACTAAACTGTTTTTGCGATGTGTTCCTAATATGCACTATAAATATATTGGGAACATTTTGCATGTATAGTTTTGTATCAATATACAGATGAAAA
453	HGNC=28008&HUGO-Symbol=MIR450A1&HUGO-Name=microRNA_450a-1&LOCI=[chrX:133674361-133674471:strand=-]&SOURCE=RefSeq&SOURCE-ACCESSION=NR_029962&GENOME=hg19_Fragment_3	Fragment_3	5..22	18	AATCAAAAACGATACTAA	111	AGGCAATCAAAAACGATACTAAACTGTTTTTGCGATGTGTTCCTAATATGCACTATAAATATATTGGGAACATTTTGCATGTATAGTTTTGTATCAATATACAGATGAAAA
454	HGNC=30352&HUGO-Symbol=SNORD14C&HUGO-Name=small_nucleolar_RNA,_C/D_box_14C&LOCI=[chr11:122930032-122930140:strand=-]&SOURCE=RefSeq&SOURCE-ACCESSION=NR_001453&GENOME=hg19_Fragment_1	Fragment_1	11..28	18	TCGCTGTGATGAGTGATT	109	CCAAGGTGACTCGCTGTGATGAGTGATTGTTAAACATTCGTAGTTTCCACCAAAAGCTTGGCTAATGATGGCAACACCTTCCTTGGATGTCTGAGCGAGTGATAGTTAA
455	HGNC=30352&HUGO-Symbol=SNORD14C&HUGO-Name=small_nucleolar_RNA,_C/D_box_14C&LOCI=[chr11:122930032-122930140:strand=-]&SOURCE=RefSeq&SOURCE-ACCESSION=NR_001453&GENOME=hg19_Fragment_2	Fragment_2	79..99	21	TTCCTTGGATGTCTGAGCGAG	109	CCAAGGTGACTCGCTGTGATGAGTGATTGTTAAACATTCGTAGTTTCCACCAAAAGCTTGGCTAATGATGGCAACACCTTCCTTGGATGTCTGAGCGAGTGATAGTTAA
456	HGNC=30352&HUGO-Symbol=SNORD14C&HUGO-Name=small_nucleolar_RNA,_C/D_box_14C&LOCI=[chr11:122930032-122930140:strand=-]&SOURCE=RefSeq&SOURCE-ACCESSION=NR_001453&GENOME=hg19_Fragment_3	Fragment_3	60..81	22	GGCTAATGATGGCAACACCTTC	109	CCAAGGTGACTCGCTGTGATGAGTGATTGTTAAACATTCGTAGTTTCCACCAAAAGCTTGGCTAATGATGGCAACACCTTCCTTGGATGTCTGAGCGAGTGATAGTTAA
457	HGNC=30352&HUGO-Symbol=SNORD14C&HUGO-Name=small_nucleolar_RNA,_C/D_box_14C&LOCI=[chr11:122930032-122930140:strand=-]&SOURCE=RefSeq&SOURCE-ACCESSION=NR_001453&GENOME=hg19_Fragment_4	Fragment_4	34..56	23	ACATTCGTAGTTTCCACCAAAAG	109	CCAAGGTGACTCGCTGTGATGAGTGATTGTTAAACATTCGTAGTTTCCACCAAAAGCTTGGCTAATGATGGCAACACCTTCCTTGGATGTCTGAGCGAGTGATAGTTAA
458	HGNC=30353&HUGO-Symbol=SNORD14D&HUGO-Name=small_nucleolar_RNA,_C/D_box_14D&LOCI=[chr11:122929607-122929713:strand=-]&SOURCE=RefSeq&SOURCE-ACCESSION=NR_001454&GENOME=hg19_Fragment_1	Fragment_1	11..28	18	TCGCTATGATGATGGATT	107	CTTGACTGACTCGCTATGATGATGGATTCCAAAACCATTCGTAGTTTCCACCAGAAAGTCTTATGTTGGCCAGTTCCTTCCTTGGATGTTTGAGCGACCATTCTTCC
459	HGNC=30353&HUGO-Symbol=SNORD14D&HUGO-Name=small_nucleolar_RNA,_C/D_box_14D&LOCI=[chr11:122929607-122929713:strand=-]&SOURCE=RefSeq&SOURCE-ACCESSION=NR_001454&GENOME=hg19_Fragment_2	Fragment_2	78..98	21	TTCCTTGGATGTTTGAGCGAC	107	CTTGACTGACTCGCTATGATGATGGATTCCAAAACCATTCGTAGTTTCCACCAGAAAGTCTTATGTTGGCCAGTTCCTTCCTTGGATGTTTGAGCGACCATTCTTCC
460	HGNC=30353&HUGO-Symbol=SNORD14D&HUGO-Name=small_nucleolar_RNA,_C/D_box_14D&LOCI=[chr11:122929607-122929713:strand=-]&SOURCE=RefSeq&SOURCE-ACCESSION=NR_001454&GENOME=hg19_Fragment_3	Fragment_3	31..48	18	AAAACCATTCGTAGTTTC	107	CTTGACTGACTCGCTATGATGATGGATTCCAAAACCATTCGTAGTTTCCACCAGAAAGTCTTATGTTGGCCAGTTCCTTCCTTGGATGTTTGAGCGACCATTCTTCC
461	HGNC=30354&HUGO-Symbol=SNORD14E&HUGO-Name=small_nucleolar_RNA,_C/D_box_14E&LOCI=[chr11:122928775-122928879:strand=-]&SOURCE=RefSeq&SOURCE-ACCESSION=NR_001455&&GENOME=hg19_Fragment_1	Fragment_1	11..29	19	TCACAATGATGAATGGTCC	105	CAGTGTAGGGTCACAATGATGAATGGTCCAAAACATTCGCGGTTTCCACCAGAATTCAAGGTGTTGGCAACTACCTTCCTTGGATGTCTGAGTGACCCAAGATGT
462	HGNC=30354&HUGO-Symbol=SNORD14E&HUGO-Name=small_nucleolar_RNA,_C/D_box_14E&LOCI=[chr11:122928775-122928879:strand=-]&SOURCE=RefSeq&SOURCE-ACCESSION=NR_001455&&GENOME=hg19_Fragment_2	Fragment_2	76..96	21	TTCCTTGGATGTCTGAGTGAC	105	CAGTGTAGGGTCACAATGATGAATGGTCCAAAACATTCGCGGTTTCCACCAGAATTCAAGGTGTTGGCAACTACCTTCCTTGGATGTCTGAGTGACCCAAGATGT
463	HGNC=30354&HUGO-Symbol=SNORD14E&HUGO-Name=small_nucleolar_RNA,_C/D_box_14E&LOCI=[chr11:122928775-122928879:strand=-]&SOURCE=RefSeq&SOURCE-ACCESSION=NR_001455&&GENOME=hg19_Fragment_3	Fragment_3	51..72	22	AGAATTCAAGGTGTTGGCAACT	105	CAGTGTAGGGTCACAATGATGAATGGTCCAAAACATTCGCGGTTTCCACCAGAATTCAAGGTGTTGGCAACTACCTTCCTTGGATGTCTGAGTGACCCAAGATGT
464	HGNC=30354&HUGO-Symbol=SNORD14E&HUGO-Name=small_nucleolar_RNA,_C/D_box_14E&LOCI=[chr11:122928775-122928879:strand=-]&SOURCE=RefSeq&SOURCE-ACCESSION=NR_001455&&GENOME=hg19_Fragment_4	Fragment_4	42..61	20	GTTTCCACCAGAATTCAAGG	105	CAGTGTAGGGTCACAATGATGAATGGTCCAAAACATTCGCGGTTTCCACCAGAATTCAAGGTGTTGGCAACTACCTTCCTTGGATGTCTGAGTGACCCAAGATGT
465	HGNC=30354&HUGO-Symbol=SNORD14E&HUGO-Name=small_nucleolar_RNA,_C/D_box_14E&LOCI=[chr11:122928775-122928879:strand=-]&SOURCE=RefSeq&SOURCE-ACCESSION=NR_001455&&GENOME=hg19_Fragment_5	Fragment_5	30..46	17	AAAACATTCGCGGTTTC	105	CAGTGTAGGGTCACAATGATGAATGGTCCAAAACATTCGCGGTTTCCACCAGAATTCAAGGTGTTGGCAACTACCTTCCTTGGATGTCTGAGTGACCCAAGATGT
466	HGNC=30355&HUGO-Symbol=SNORD38A&HUGO-Name=small_nucleolar_RNA,_C/D_box_38A&LOCI=[chr1:45243504-45243594:strand=+]&SOURCE=RefSeq&SOURCE-ACCESSION=NR_001456&GENOME=hg19_Fragment_1	Fragment_1	12..30	19	TCTCGTGATGAAAACTCTG	91	GACTCCAGCCTTCTCGTGATGAAAACTCTGTCCAGTTCTGCTACTGAAGGGAGAGAGATGAGAGCCTTTTAGGCTGAGGAAGGCCAGCACT
467	HGNC=30355&HUGO-Symbol=SNORD38A&HUGO-Name=small_nucleolar_RNA,_C/D_box_38A&LOCI=[chr1:45243504-45243594:strand=+]&SOURCE=RefSeq&SOURCE-ACCESSION=NR_001456&GENOME=hg19_Fragment_2	Fragment_2	40..64	25	GCTACTGAAGGGAGAGAGATGAGAG	91	GACTCCAGCCTTCTCGTGATGAAAACTCTGTCCAGTTCTGCTACTGAAGGGAGAGAGATGAGAGCCTTTTAGGCTGAGGAAGGCCAGCACT
468	HGNC=30355&HUGO-Symbol=SNORD38A&HUGO-Name=small_nucleolar_RNA,_C/D_box_38A&LOCI=[chr1:45243504-45243594:strand=+]&SOURCE=RefSeq&SOURCE-ACCESSION=NR_001456&GENOME=hg19_Fragment_3	Fragment_3	51..79	29	GAGAGAGATGAGAGCCTTTTAGGCTGAGG	91	GACTCCAGCCTTCTCGTGATGAAAACTCTGTCCAGTTCTGCTACTGAAGGGAGAGAGATGAGAGCCTTTTAGGCTGAGGAAGGCCAGCACT
469	HGNC=30356&HUGO-Symbol=SNORD38B&HUGO-Name=small_nucleolar_RNA,_C/D_box_38B&LOCI=[chr1:45244052-45244140:strand=+]&SOURCE=RefSeq&SOURCE-ACCESSION=NR_001457&GENOME=hg19_Fragment_1	Fragment_1	12..30	19	CTCAGTGATGAAAACTTTG	89	GAGGGGGCTGTCTCAGTGATGAAAACTTTGTCCAGTTCTGCTACTGACAGTAAGTGAAGATAAAGTGTGTCTGAGGAGACAGCTGGCTT
470	HGNC=30356&HUGO-Symbol=SNORD38B&HUGO-Name=small_nucleolar_RNA,_C/D_box_38B&LOCI=[chr1:45244052-45244140:strand=+]&SOURCE=RefSeq&SOURCE-ACCESSION=NR_001457&GENOME=hg19_Fragment_2	Fragment_2	49..76	28	AGTAAGTGAAGATAAAGTGTGTCTGAGG	89	GAGGGGGCTGTCTCAGTGATGAAAACTTTGTCCAGTTCTGCTACTGACAGTAAGTGAAGATAAAGTGTGTCTGAGGAGACAGCTGGCTT
471	HGNC=30356&HUGO-Symbol=SNORD38B&HUGO-Name=small_nucleolar_RNA,_C/D_box_38B&LOCI=[chr1:45244052-45244140:strand=+]&SOURCE=RefSeq&SOURCE-ACCESSION=NR_001457&GENOME=hg19_Fragment_3	Fragment_3	56..85	30	GAAGATAAAGTGTGTCTGAGGAGACAGCTG	89	GAGGGGGCTGTCTCAGTGATGAAAACTTTGTCCAGTTCTGCTACTGACAGTAAGTGAAGATAAAGTGTGTCTGAGGAGACAGCTGGCTT
472	HGNC=31476&HUGO-Symbol=MIRLET7A1&HUGO-Name=microRNA_let-7a-1&LOCI=[chr9:96938229-96938328:strand=+]&SOURCE=RefSeq&SOURCE-ACCESSION=NR_029476&GENOME=hg19_Fragment_1	Fragment_1	16..37	22	TGAGGTAGTAGGTTGTATAGTT	100	CTCTTCACTGTGGGATGAGGTAGTAGGTTGTATAGTTTTAGGGTCACACCCACCACTGGGAGATAACTATACAATCTACTGTCTTTCCTAACGTGATAGA
473	HGNC=31476&HUGO-Symbol=MIRLET7A1&HUGO-Name=microRNA_let-7a-1&LOCI=[chr9:96938229-96938328:strand=+]&SOURCE=RefSeq&SOURCE-ACCESSION=NR_029476&GENOME=hg19_Fragment_2	Fragment_2	67..88	22	CTATACAATCTACTGTCTTTCC	100	CTCTTCACTGTGGGATGAGGTAGTAGGTTGTATAGTTTTAGGGTCACACCCACCACTGGGAGATAACTATACAATCTACTGTCTTTCCTAACGTGATAGA
474	HGNC=31477&HUGO-Symbol=MIRLET7A2&HUGO-Name=microRNA_let-7a-2&LOCI=[chr11:122017220-122017311:strand=-]&SOURCE=RefSeq&SOURCE-ACCESSION=NR_029477&GENOME=hg19_Fragment_1	Fragment_1	15..36	22	TGAGGTAGTAGGTTGTATAGTT	92	GCATGCTCCCAGGTTGAGGTAGTAGGTTGTATAGTTTAGAATTACATCAAGGGAGATAACTGTACAGCCTCCTAGCTTTCCTTGGGTCTTGC
475	HGNC=31478&HUGO-Symbol=MIRLET7A3&HUGO-Name=microRNA_let-7a-3&LOCI=[chr22:46508619-46508712:strand=+]&SOURCE=RefSeq&SOURCE-ACCESSION=NR_029478&GENOME=hg19_Fragment_1	Fragment_1	14..35	22	TGAGGTAGTAGGTTGTATAGTT	94	CTGCCCTTTGGGGTGAGGTAGTAGGTTGTATAGTTTGGGGCTCTGCCCTGCTATGGGATAACTATACAATCTACTGTCTTTCCTGAAGTGGCTG
476	HGNC=31478&HUGO-Symbol=MIRLET7A3&HUGO-Name=microRNA_let-7a-3&LOCI=[chr22:46508619-46508712:strand=+]&SOURCE=RefSeq&SOURCE-ACCESSION=NR_029478&GENOME=hg19_Fragment_2	Fragment_2	62..83	22	CTATACAATCTACTGTCTTTCC	94	CTGCCCTTTGGGGTGAGGTAGTAGGTTGTATAGTTTGGGGCTCTGCCCTGCTATGGGATAACTATACAATCTACTGTCTTTCCTGAAGTGGCTG
477	HGNC=31479&HUGO-Symbol=MIRLET7B&HUGO-Name=microRNA_let-7b&LOCI=[chr22:46509556-46509658:strand=+]&SOURCE=RefSeq&SOURCE-ACCESSION=NR_029479&GENOME=hg19_Fragment_1	Fragment_1	16..37	22	TGAGGTAGTAGGTTGTGTGGTT	103	CCGGGCCTGGCGGGGTGAGGTAGTAGGTTGTGTGGTTTCAGGGCAGTGATGTTGCCCCTCGGAAGATAACTATACAACCTACTGCCTTCCCTGAGGAGCCCAG
478	HGNC=31479&HUGO-Symbol=MIRLET7B&HUGO-Name=microRNA_let-7b&LOCI=[chr22:46509556-46509658:strand=+]&SOURCE=RefSeq&SOURCE-ACCESSION=NR_029479&GENOME=hg19_Fragment_2	Fragment_2	70..91	22	CTATACAACCTACTGCCTTCCC	103	CCGGGCCTGGCGGGGTGAGGTAGTAGGTTGTGTGGTTTCAGGGCAGTGATGTTGCCCCTCGGAAGATAACTATACAACCTACTGCCTTCCCTGAGGAGCCCAG
479	HGNC=31480&HUGO-Symbol=MIRLET7C&HUGO-Name=microRNA_let-7c&LOCI=[chr21:17912138-17912241:strand=+]&SOURCE=RefSeq&SOURCE-ACCESSION=NR_029480&GENOME=hg19_Fragment_1	Fragment_1	21..42	22	TGAGGTAGTAGGTTGTATGGTT	104	GAAGCTGTGTGCATCCGGGTTGAGGTAGTAGGTTGTATGGTTTAGAGTTACACCCTGGGAGTTAACTGTACAACCTTCTAGCTTTCCTTGGAGCACACTTGAGC
480	HGNC=31480&HUGO-Symbol=MIRLET7C&HUGO-Name=microRNA_let-7c&LOCI=[chr21:17912138-17912241:strand=+]&SOURCE=RefSeq&SOURCE-ACCESSION=NR_029480&GENOME=hg19_Fragment_2	Fragment_2	66..87	22	CTGTACAACCTTCTAGCTTTCC	104	GAAGCTGTGTGCATCCGGGTTGAGGTAGTAGGTTGTATGGTTTAGAGTTACACCCTGGGAGTTAACTGTACAACCTTCTAGCTTTCCTTGGAGCACACTTGAGC
481	HGNC=31480&HUGO-Symbol=MIRLET7C&HUGO-Name=microRNA_let-7c&LOCI=[chr21:17912138-17912241:strand=+]&SOURCE=RefSeq&SOURCE-ACCESSION=NR_029480&GENOME=hg19_Fragment_3	Fragment_3	43..64	22	TAGAGTTACACCCTGGGAGTTA	104	GAAGCTGTGTGCATCCGGGTTGAGGTAGTAGGTTGTATGGTTTAGAGTTACACCCTGGGAGTTAACTGTACAACCTTCTAGCTTTCCTTGGAGCACACTTGAGC
482	HGNC=31481&HUGO-Symbol=MIRLET7D&HUGO-Name=microRNA_let-7d&LOCI=[chr9:96941106-96941212:strand=+]&SOURCE=RefSeq&SOURCE-ACCESSION=NR_029481&GENOME=hg19_Fragment_1	Fragment_1	18..39	22	AGAGGTAGTAGGTTGCATAGTT	107	AAAATGGGTTCCTAGGAAGAGGTAGTAGGTTGCATAGTTTTAGGGCAGGGATTTTGCCCACAAGGAGGTAACTATACGACCTGCTGCCTTTCTTAGGGCCTTATTAT
483	HGNC=31481&HUGO-Symbol=MIRLET7D&HUGO-Name=microRNA_let-7d&LOCI=[chr9:96941106-96941212:strand=+]&SOURCE=RefSeq&SOURCE-ACCESSION=NR_029481&GENOME=hg19_Fragment_2	Fragment_2	72..93	22	CTATACGACCTGCTGCCTTTCT	107	AAAATGGGTTCCTAGGAAGAGGTAGTAGGTTGCATAGTTTTAGGGCAGGGATTTTGCCCACAAGGAGGTAACTATACGACCTGCTGCCTTTCTTAGGGCCTTATTAT
484	HGNC=31481&HUGO-Symbol=MIRLET7D&HUGO-Name=microRNA_let-7d&LOCI=[chr9:96941106-96941212:strand=+]&SOURCE=RefSeq&SOURCE-ACCESSION=NR_029481&GENOME=hg19_Fragment_3	Fragment_3	1..17	17	AAAATGGGTTCCTAGGA	107	AAAATGGGTTCCTAGGAAGAGGTAGTAGGTTGCATAGTTTTAGGGCAGGGATTTTGCCCACAAGGAGGTAACTATACGACCTGCTGCCTTTCTTAGGGCCTTATTAT
485	HGNC=31482&HUGO-Symbol=MIRLET7E&HUGO-Name=microRNA_let-7e&LOCI=[chr19:52196029-52196127:strand=+]&SOURCE=RefSeq&SOURCE-ACCESSION=NR_029482&GENOME=hg19_Fragment_1	Fragment_1	18..39	22	TGAGGTAGGAGGTTGTATAGTT	99	TGCCGCGCCCCCCGGGCTGAGGTAGGAGGTTGTATAGTTGAGGAGGACACCCAAGGAGATCACTATACGGCCTCCTAGCTTTCCCCAGGCTGCGCCCTG
486	HGNC=31482&HUGO-Symbol=MIRLET7E&HUGO-Name=microRNA_let-7e&LOCI=[chr19:52196029-52196127:strand=+]&SOURCE=RefSeq&SOURCE-ACCESSION=NR_029482&GENOME=hg19_Fragment_2	Fragment_2	63..84	22	CTATACGGCCTCCTAGCTTTCC	99	TGCCGCGCCCCCCGGGCTGAGGTAGGAGGTTGTATAGTTGAGGAGGACACCCAAGGAGATCACTATACGGCCTCCTAGCTTTCCCCAGGCTGCGCCCTG
487	HGNC=31482&HUGO-Symbol=MIRLET7E&HUGO-Name=microRNA_let-7e&LOCI=[chr19:52196029-52196127:strand=+]&SOURCE=RefSeq&SOURCE-ACCESSION=NR_029482&GENOME=hg19_Fragment_3	Fragment_3	40..62	23	GAGGAGGACACCCAAGGAGATCA	99	TGCCGCGCCCCCCGGGCTGAGGTAGGAGGTTGTATAGTTGAGGAGGACACCCAAGGAGATCACTATACGGCCTCCTAGCTTTCCCCAGGCTGCGCCCTG
488	HGNC=31483&HUGO-Symbol=MIRLET7F1&HUGO-Name=microRNA_let-7f-1&LOCI=[chr9:96938619-96938725:strand=+]&SOURCE=RefSeq&SOURCE-ACCESSION=NR_029483&GENOME=hg19_Fragment_1	Fragment_1	17..38	22	TGAGGTAGTAGATTGTATAGTT	107	CATTGCTCTATCAGAGTGAGGTAGTAGATTGTATAGTTGTGGGGTAGTGATTTTACCCTGTTCAGGAGATAACTATACAATCTATTGCCTTCCCTGAGGAGTAGACT
489	HGNC=31483&HUGO-Symbol=MIRLET7F1&HUGO-Name=microRNA_let-7f-1&LOCI=[chr9:96938619-96938725:strand=+]&SOURCE=RefSeq&SOURCE-ACCESSION=NR_029483&GENOME=hg19_Fragment_2	Fragment_2	73..94	22	CTATACAATCTATTGCCTTCCC	107	CATTGCTCTATCAGAGTGAGGTAGTAGATTGTATAGTTGTGGGGTAGTGATTTTACCCTGTTCAGGAGATAACTATACAATCTATTGCCTTCCCTGAGGAGTAGACT
490	HGNC=31483&HUGO-Symbol=MIRLET7F1&HUGO-Name=microRNA_let-7f-1&LOCI=[chr9:96938619-96938725:strand=+]&SOURCE=RefSeq&SOURCE-ACCESSION=NR_029483&GENOME=hg19_Fragment_3	Fragment_3	49..70	22	GATTTTACCCTGTTCAGGAGAT	107	CATTGCTCTATCAGAGTGAGGTAGTAGATTGTATAGTTGTGGGGTAGTGATTTTACCCTGTTCAGGAGATAACTATACAATCTATTGCCTTCCCTGAGGAGTAGACT
491	HGNC=31484&HUGO-Symbol=MIRLET7F2&HUGO-Name=microRNA_let-7f-2&LOCI=[chrX:53584143-53584245:strand=-]&SOURCE=RefSeq&SOURCE-ACCESSION=NR_029484&GENOME=hg19_Fragment_1	Fragment_1	18..39	22	TGAGGTAGTAGATTGTATAGTT	103	ACTGGTGCTCTGTGGGATGAGGTAGTAGATTGTATAGTTTTAGGGTCATACCCCATCTTGGAGATAACTATACAGTCTACTGTCTTTCCCACGGTGGTACACT
492	HGNC=31484&HUGO-Symbol=MIRLET7F2&HUGO-Name=microRNA_let-7f-2&LOCI=[chrX:53584143-53584245:strand=-]&SOURCE=RefSeq&SOURCE-ACCESSION=NR_029484&GENOME=hg19_Fragment_2	Fragment_2	68..89	22	CTATACAGTCTACTGTCTTTCC	103	ACTGGTGCTCTGTGGGATGAGGTAGTAGATTGTATAGTTTTAGGGTCATACCCCATCTTGGAGATAACTATACAGTCTACTGTCTTTCCCACGGTGGTACACT
493	HGNC=31484&HUGO-Symbol=MIRLET7F2&HUGO-Name=microRNA_let-7f-2&LOCI=[chrX:53584143-53584245:strand=-]&SOURCE=RefSeq&SOURCE-ACCESSION=NR_029484&GENOME=hg19_Fragment_3	Fragment_3	1..17	17	ACTGGTGCTCTGTGGGA	103	ACTGGTGCTCTGTGGGATGAGGTAGTAGATTGTATAGTTTTAGGGTCATACCCCATCTTGGAGATAACTATACAGTCTACTGTCTTTCCCACGGTGGTACACT
494	HGNC=31485&HUGO-Symbol=MIRLET7G&HUGO-Name=microRNA_let-7g&LOCI=[chr3:52302284-52302387:strand=-]&SOURCE=RefSeq&SOURCE-ACCESSION=NR_029660&GENOME=hg19_Fragment_1	Fragment_1	15..36	22	TGAGGTAGTAGTTTGTACAGTT	104	GCCTGATTCCAGGCTGAGGTAGTAGTTTGTACAGTTTGAGGGTCTATGATACCACCCGGTACAGGAGATAACTGTACAGGCCACTGCCTTGCCAGGAACAGCGC
495	HGNC=31485&HUGO-Symbol=MIRLET7G&HUGO-Name=microRNA_let-7g&LOCI=[chr3:52302284-52302387:strand=-]&SOURCE=RefSeq&SOURCE-ACCESSION=NR_029660&GENOME=hg19_Fragment_2	Fragment_2	72..93	22	CTGTACAGGCCACTGCCTTGCC	104	GCCTGATTCCAGGCTGAGGTAGTAGTTTGTACAGTTTGAGGGTCTATGATACCACCCGGTACAGGAGATAACTGTACAGGCCACTGCCTTGCCAGGAACAGCGC
496	HGNC=31486&HUGO-Symbol=MIRLET7I&HUGO-Name=microRNA_let-7i&LOCI=[chr12:62997456-62997559:strand=+]&SOURCE=RefSeq&SOURCE-ACCESSION=NR_029661&GENOME=hg19_Fragment_1	Fragment_1	16..37	22	TGAGGTAGTAGTTTGTGCTGTT	104	CACCATGGCCCTGGCTGAGGTAGTAGTTTGTGCTGTTGGTCGGGTTGTGACATTGCCCGCTGTGGAGATAACTGCGCAAGCTACTGCCTTGCTAGTGCTGGTGA
497	HGNC=31486&HUGO-Symbol=MIRLET7I&HUGO-Name=microRNA_let-7i&LOCI=[chr12:62997456-62997559:strand=+]&SOURCE=RefSeq&SOURCE-ACCESSION=NR_029661&GENOME=hg19_Fragment_2	Fragment_2	72..91	20	CTGCGCAAGCTACTGCCTTG	104	CACCATGGCCCTGGCTGAGGTAGTAGTTTGTGCTGTTGGTCGGGTTGTGACATTGCCCGCTGTGGAGATAACTGCGCAAGCTACTGCCTTGCTAGTGCTGGTGA
498	HGNC=31487&HUGO-Symbol=MIR100&HUGO-Name=microRNA_100&LOCI=[chr11:122022927-122023026:strand=-]&SOURCE=RefSeq&SOURCE-ACCESSION=NR_029515&GENOME=hg19_Fragment_1	Fragment_1	23..43	21	AACCCGTAGATCCGAACTTGT	100	GATATTGAGGCCTGTTGCCACAAACCCGTAGATCCGAACTTGTGGTATTAGTCCGCACAAGCTTGTATCTATAGGTATGTGTCTGTTAGGCAATCTCACG
499	HGNC=31487&HUGO-Symbol=MIR100&HUGO-Name=microRNA_100&LOCI=[chr11:122022927-122023026:strand=-]&SOURCE=RefSeq&SOURCE-ACCESSION=NR_029515&GENOME=hg19_Fragment_2	Fragment_2	58..74	17	CAAGCTTGTATCTATAG	100	GATATTGAGGCCTGTTGCCACAAACCCGTAGATCCGAACTTGTGGTATTAGTCCGCACAAGCTTGTATCTATAGGTATGTGTCTGTTAGGCAATCTCACG
500	HGNC=31488&HUGO-Symbol=MIR101-1&HUGO-Name=microRNA_101-1&LOCI=[chr1:65524107-65524201:strand=-]&SOURCE=RefSeq&SOURCE-ACCESSION=NR_029516&GENOME=hg19_Fragment_1	Fragment_1	57..77	21	TACAGTACTGTGATAACTGAA	95	ACTGACAGGCTGCCCTGGCTCAGTTATCACAGTGCTGATGCTGTCTATTCTAAAGGTACAGTACTGTGATAACTGAAGGATGGCAGCCATCTTAC
501	HGNC=31488&HUGO-Symbol=MIR101-1&HUGO-Name=microRNA_101-1&LOCI=[chr1:65524107-65524201:strand=-]&SOURCE=RefSeq&SOURCE-ACCESSION=NR_029516&GENOME=hg19_Fragment_2	Fragment_2	21..41	21	CAGTTATCACAGTGCTGATGC	95	ACTGACAGGCTGCCCTGGCTCAGTTATCACAGTGCTGATGCTGTCTATTCTAAAGGTACAGTACTGTGATAACTGAAGGATGGCAGCCATCTTAC
502	HGNC=31489&HUGO-Symbol=MIR101-2&HUGO-Name=microRNA_101-2&LOCI=[chr9:4850287-4850385:strand=+]&SOURCE=RefSeq&SOURCE-ACCESSION=NR_029836&GENOME=hg19_Fragment_1	Fragment_1	59..79	21	TACAGTACTGTGATAACTGAA	99	ATGAGACTGAACTGTCCTTTTTCGGTTATCATGGTACCGATGCTGTATATCTGAAAGGTACAGTACTGTGATAACTGAAGAATGGTGGTGCCATCACAT
503	HGNC=31489&HUGO-Symbol=MIR101-2&HUGO-Name=microRNA_101-2&LOCI=[chr9:4850287-4850385:strand=+]&SOURCE=RefSeq&SOURCE-ACCESSION=NR_029836&GENOME=hg19_Fragment_2	Fragment_2	1..21	21	ATGAGACTGAACTGTCCTTTT	99	ATGAGACTGAACTGTCCTTTTTCGGTTATCATGGTACCGATGCTGTATATCTGAAAGGTACAGTACTGTGATAACTGAAGAATGGTGGTGCCATCACAT
504	HGNC=31490&HUGO-Symbol=MIR103A1&HUGO-Name=microRNA_103a-1&LOCI=[chr5:167987891-167987988:strand=-]&SOURCE=RefSeq&SOURCE-ACCESSION=NR_029520&GENOME=hg19_Fragment_1	Fragment_1	58..78	21	AGCAGCATTGTACAGGGCTAT	98	GAAGTTTTCTTACTGCCCTCGGCTTCTTTACAGTGCTGCCTTGTTGCATATGGATCAAGCAGCATTGTACAGGGCTATGAAGGCATTGAGACCTGTTC
505	HGNC=31490&HUGO-Symbol=MIR103A1&HUGO-Name=microRNA_103a-1&LOCI=[chr5:167987891-167987988:strand=-]&SOURCE=RefSeq&SOURCE-ACCESSION=NR_029520&GENOME=hg19_Fragment_2	Fragment_2	21..44	24	GGCTTCTTTACAGTGCTGCCTTGT	98	GAAGTTTTCTTACTGCCCTCGGCTTCTTTACAGTGCTGCCTTGTTGCATATGGATCAAGCAGCATTGTACAGGGCTATGAAGGCATTGAGACCTGTTC
506	HGNC=31490&HUGO-Symbol=MIR103A1&HUGO-Name=microRNA_103a-1&LOCI=[chr5:167987891-167987988:strand=-]&SOURCE=RefSeq&SOURCE-ACCESSION=NR_029520&GENOME=hg19_Fragment_3	Fragment_3	2..20	19	AAGTTTTCTTACTGCCCTC	98	GAAGTTTTCTTACTGCCCTCGGCTTCTTTACAGTGCTGCCTTGTTGCATATGGATCAAGCAGCATTGTACAGGGCTATGAAGGCATTGAGACCTGTTC
507	HGNC=31491&HUGO-Symbol=MIR103A2&HUGO-Name=microRNA_103a-2&LOCI=[chr20:3898131-3898228:strand=+]&SOURCE=RefSeq&SOURCE-ACCESSION=NR_029519&GENOME=hg19_Fragment_1	Fragment_1	58..78	21	AGCAGCATTGTACAGGGCTAT	98	AGCTGCGTCTTTGTGCTTTCAGCTTCTTTACAGTGCTGCCTTGTAGCATTCAGGTCAAGCAGCATTGTACAGGGCTATGAAAGAACCAAGAATGGGCT
508	HGNC=31491&HUGO-Symbol=MIR103A2&HUGO-Name=microRNA_103a-2&LOCI=[chr20:3898131-3898228:strand=+]&SOURCE=RefSeq&SOURCE-ACCESSION=NR_029519&GENOME=hg19_Fragment_2	Fragment_2	81..97	17	AAGAACCAAGAATGGGC	98	AGCTGCGTCTTTGTGCTTTCAGCTTCTTTACAGTGCTGCCTTGTAGCATTCAGGTCAAGCAGCATTGTACAGGGCTATGAAAGAACCAAGAATGGGCT
509	HGNC=31491&HUGO-Symbol=MIR103A2&HUGO-Name=microRNA_103a-2&LOCI=[chr20:3898131-3898228:strand=+]&SOURCE=RefSeq&SOURCE-ACCESSION=NR_029519&GENOME=hg19_Fragment_3	Fragment_3	21..44	24	AGCTTCTTTACAGTGCTGCCTTGT	98	AGCTGCGTCTTTGTGCTTTCAGCTTCTTTACAGTGCTGCCTTGTAGCATTCAGGTCAAGCAGCATTGTACAGGGCTATGAAAGAACCAAGAATGGGCT
510	HGNC=31491&HUGO-Symbol=MIR103A2&HUGO-Name=microRNA_103a-2&LOCI=[chr20:3898131-3898228:strand=+]&SOURCE=RefSeq&SOURCE-ACCESSION=NR_029519&GENOME=hg19_Fragment_4	Fragment_4	1..20	20	AGCTGCGTCTTTGTGCTTTC	98	AGCTGCGTCTTTGTGCTTTCAGCTTCTTTACAGTGCTGCCTTGTAGCATTCAGGTCAAGCAGCATTGTACAGGGCTATGAAAGAACCAAGAATGGGCT
511	HGNC=31494&HUGO-Symbol=MIR106A&HUGO-Name=microRNA_106a&LOCI=[chrX:133304218-133304318:strand=-]&SOURCE=RefSeq&SOURCE-ACCESSION=NR_029523&GENOME=hg19_Fragment_1	Fragment_1	23..45	23	AAAAGTGCTTACAGTGCAGGTAG	101	CAGGAATAGGCCTTGGCCATGTAAAAGTGCTTACAGTGCAGGTAGCTTTTTGAGATCTACTGCAATGTAAGCACTTCTTACATTACCATGGTGATTTAGTC
512	HGNC=31494&HUGO-Symbol=MIR106A&HUGO-Name=microRNA_106a&LOCI=[chrX:133304218-133304318:strand=-]&SOURCE=RefSeq&SOURCE-ACCESSION=NR_029523&GENOME=hg19_Fragment_2	Fragment_2	58..79	22	TACTGCAATGTAAGCACTTCTT	101	CAGGAATAGGCCTTGGCCATGTAAAAGTGCTTACAGTGCAGGTAGCTTTTTGAGATCTACTGCAATGTAAGCACTTCTTACATTACCATGGTGATTTAGTC
513	HGNC=31495&HUGO-Symbol=MIR106B&HUGO-Name=microRNA_106b&LOCI=[chr7:99691606-99691707:strand=-]&SOURCE=RefSeq&SOURCE-ACCESSION=NR_029831&GENOME=hg19_Fragment_1	Fragment_1	62..83	22	CCGCACTGTGGGTACTTGCTGC	102	CCGCTCCAGCCCTGCCGGGGCTAAAGTGCTGACAGTGCAGATAGTGGTCCTCTCCGTGCTACCGCACTGTGGGTACTTGCTGCTCCAGCAGGGCACGCACAG
514	HGNC=31495&HUGO-Symbol=MIR106B&HUGO-Name=microRNA_106b&LOCI=[chr7:99691606-99691707:strand=-]&SOURCE=RefSeq&SOURCE-ACCESSION=NR_029831&GENOME=hg19_Fragment_2	Fragment_2	22..43	22	TAAAGTGCTGACAGTGCAGATA	102	CCGCTCCAGCCCTGCCGGGGCTAAAGTGCTGACAGTGCAGATAGTGGTCCTCTCCGTGCTACCGCACTGTGGGTACTTGCTGCTCCAGCAGGGCACGCACAG
515	HGNC=31495&HUGO-Symbol=MIR106B&HUGO-Name=microRNA_106b&LOCI=[chr7:99691606-99691707:strand=-]&SOURCE=RefSeq&SOURCE-ACCESSION=NR_029831&GENOME=hg19_Fragment_3	Fragment_3	84..101	18	TCCAGCAGGGCACGCACA	102	CCGCTCCAGCCCTGCCGGGGCTAAAGTGCTGACAGTGCAGATAGTGGTCCTCTCCGTGCTACCGCACTGTGGGTACTTGCTGCTCCAGCAGGGCACGCACAG
516	HGNC=31496&HUGO-Symbol=MIR107&HUGO-Name=microRNA_107&LOCI=[chr10:91352494-91352594:strand=-]&SOURCE=RefSeq&SOURCE-ACCESSION=NR_029524&GENOME=hg19_Fragment_1	Fragment_1	60..80	21	AGCAGCATTGTACAGGGCTAT	101	ATTCGATATTCTCTCTGCTTTCAGCTTCTTTACAGTGTTGCCTTGTGGCATGGAGTTCAAGCAGCATTGTACAGGGCTATCAAAGCACAGAGAGCTTGCTA
517	HGNC=31496&HUGO-Symbol=MIR107&HUGO-Name=microRNA_107&LOCI=[chr10:91352494-91352594:strand=-]&SOURCE=RefSeq&SOURCE-ACCESSION=NR_029524&GENOME=hg19_Fragment_2	Fragment_2	23..46	24	AGCTTCTTTACAGTGTTGCCTTGT	101	ATTCGATATTCTCTCTGCTTTCAGCTTCTTTACAGTGTTGCCTTGTGGCATGGAGTTCAAGCAGCATTGTACAGGGCTATCAAAGCACAGAGAGCTTGCTA
518	HGNC=31497&HUGO-Symbol=MIR10A&HUGO-Name=microRNA_10a&LOCI=[chr17:46657190-46657319:strand=-]&SOURCE=RefSeq&SOURCE-ACCESSION=NR_029608&GENOME=hg19_Fragment_1	Fragment_1	32..53	22	TACCCTGTAGATCCGAATTTGT	130	GGGCCAAGAAGATCTGTCTGTCTTCTGTATATACCCTGTAGATCCGAATTTGTGTAAGGAATTTTGTGGTCACAAATTCGTATCTAGGGGAATATGTAGTTGACATAAACACTCCGCTCTTATTTTTCCA
519	HGNC=31497&HUGO-Symbol=MIR10A&HUGO-Name=microRNA_10a&LOCI=[chr17:46657190-46657319:strand=-]&SOURCE=RefSeq&SOURCE-ACCESSION=NR_029608&GENOME=hg19_Fragment_2	Fragment_2	73..93	21	CAAATTCGTATCTAGGGGAAT	130	GGGCCAAGAAGATCTGTCTGTCTTCTGTATATACCCTGTAGATCCGAATTTGTGTAAGGAATTTTGTGGTCACAAATTCGTATCTAGGGGAATATGTAGTTGACATAAACACTCCGCTCTTATTTTTCCA
520	HGNC=31498&HUGO-Symbol=MIR10B&HUGO-Name=microRNA_10b&LOCI=[chr2:177015021-177015150:strand=+]&SOURCE=RefSeq&SOURCE-ACCESSION=NR_029609&GENOME=hg19_Fragment_1	Fragment_1	37..58	22	TACCCTGTAGAACCGAATTTGT	130	TGGGTGGGACCCAGAGGTTGTAACGTTGTCTATATATACCCTGTAGAACCGAATTTGTGTGGTATCCGTATAGTCACAGATTCGATTCTAGGGGAATATATGGTCGATGCAAAAACTTCACGTTTCTTCG
521	HGNC=31498&HUGO-Symbol=MIR10B&HUGO-Name=microRNA_10b&LOCI=[chr2:177015021-177015150:strand=+]&SOURCE=RefSeq&SOURCE-ACCESSION=NR_029609&GENOME=hg19_Fragment_2	Fragment_2	78..97	20	AGATTCGATTCTAGGGGAAT	130	TGGGTGGGACCCAGAGGTTGTAACGTTGTCTATATATACCCTGTAGAACCGAATTTGTGTGGTATCCGTATAGTCACAGATTCGATTCTAGGGGAATATATGGTCGATGCAAAAACTTCACGTTTCTTCG
522	HGNC=31499&HUGO-Symbol=MIR1-1&HUGO-Name=microRNA_1-1&LOCI=[chr20:61151503-61151593:strand=+]&SOURCE=RefSeq&SOURCE-ACCESSION=NR_029780&GENOME=hg19_Fragment_1	Fragment_1	56..77	22	TGGAATGTAAAGAAGTATGTAT	91	ACTGCCTGCTTGGGAAACATACTTCTTTATATGCCCATATGGACCTGCTAAGCTATGGAATGTAAAGAAGTATGTATCTCAGGCCGGGACC
523	HGNC=31499&HUGO-Symbol=MIR1-1&HUGO-Name=microRNA_1-1&LOCI=[chr20:61151503-61151593:strand=+]&SOURCE=RefSeq&SOURCE-ACCESSION=NR_029780&GENOME=hg19_Fragment_2	Fragment_2	17..38	22	ACATACTTCTTTATATGCCCAT	91	ACTGCCTGCTTGGGAAACATACTTCTTTATATGCCCATATGGACCTGCTAAGCTATGGAATGTAAAGAAGTATGTATCTCAGGCCGGGACC
524	HGNC=31500&HUGO-Symbol=MIR1-2&HUGO-Name=microRNA_1-2&LOCI=[chr18:19408955-19409059:strand=-]&SOURCE=RefSeq&SOURCE-ACCESSION=NR_029662&GENOME=hg19_Fragment_1	Fragment_1	63..84	22	TGGAATGTAAAGAAGTATGTAT	105	ACTTAGTAATACCTACTCAGAGTACATACTTCTTTATGTACCCATATGAACATACAATGCTATGGAATGTAAAGAAGTATGTATTTTTGGTAGGCAATAAACCAC
525	HGNC=31500&HUGO-Symbol=MIR1-2&HUGO-Name=microRNA_1-2&LOCI=[chr18:19408955-19409059:strand=-]&SOURCE=RefSeq&SOURCE-ACCESSION=NR_029662&GENOME=hg19_Fragment_2	Fragment_2	24..45	22	ACATACTTCTTTATGTACCCAT	105	ACTTAGTAATACCTACTCAGAGTACATACTTCTTTATGTACCCATATGAACATACAATGCTATGGAATGTAAAGAAGTATGTATTTTTGGTAGGCAATAAACCAC
526	HGNC=31501&HUGO-Symbol=MIR122&HUGO-Name=microRNA_122&LOCI=[chr18:56118296-56118400:strand=+]&SOURCE=RefSeq&SOURCE-ACCESSION=NR_029667&GENOME=hg19_Fragment_1	Fragment_1	25..46	22	TGGAGTGTGACAATGGTGTTTG	105	TACAGAGTTTCCTTAGCAGAGCTGTGGAGTGTGACAATGGTGTTTGTGTCTAAACTATCAAACGCCATTATCACACTAAATAGCTACTGCTAGGCAATCCTTCCC
527	HGNC=31501&HUGO-Symbol=MIR122&HUGO-Name=microRNA_122&LOCI=[chr18:56118296-56118400:strand=+]&SOURCE=RefSeq&SOURCE-ACCESSION=NR_029667&GENOME=hg19_Fragment_2	Fragment_2	61..79	19	AACGCCATTATCACACTAA	105	TACAGAGTTTCCTTAGCAGAGCTGTGGAGTGTGACAATGGTGTTTGTGTCTAAACTATCAAACGCCATTATCACACTAAATAGCTACTGCTAGGCAATCCTTCCC
528	HGNC=31502&HUGO-Symbol=MIR124-1&HUGO-Name=microRNA_124-1&LOCI=[chr8:9760888-9760992:strand=-]&SOURCE=RefSeq&SOURCE-ACCESSION=NR_029668&GENOME=hg19_Fragment_1	Fragment_1	63..84	22	TAAGGCACGCGGTGAATGCCAA	105	CTCAGGAGAAAGGCCTCTCTCTCCGTGTTCACAGCGGACCTTGATTTAAATGTCCATACAATTAAGGCACGCGGTGAATGCCAAGAATGGGGCTGGCTGAGCACC
529	HGNC=31503&HUGO-Symbol=MIR124-2&HUGO-Name=microRNA_124-2&LOCI=[chr8:65291696-65291824:strand=+]&SOURCE=RefSeq&SOURCE-ACCESSION=NR_029669&GENOME=hg19_Fragment_1	Fragment_1	72..93	22	TAAGGCACGCGGTGAATGCCAA	129	TACTTTCCGGATCAAGATTAGAGGCTCTGCTCTCCGTGTTCACAGCGGACCTTGATTTAATGTCATACAATTAAGGCACGCGGTGAATGCCAAGAGCGGAGCCTACGGCTGCACTTGAAGGACACCAAA
530	HGNC=31504&HUGO-Symbol=MIR124-3&HUGO-Name=microRNA_124-3&LOCI=[chr20:61809842-61809948:strand=+]&SOURCE=RefSeq&SOURCE-ACCESSION=NR_029670&GENOME=hg19_Fragment_1	Fragment_1	63..84	22	TAAGGCACGCGGTGAATGCCAA	107	GCCCCAGCCCTGAGGGCCCCTCTGCGTGTTCACAGCGGACCTTGATTTAATGTCTATACAATTAAGGCACGCGGTGAATGCCAAGAGAGGCGCCTCCGCCGCTCCTT
531	HGNC=31505&HUGO-Symbol=MIR125A&HUGO-Name=microRNA_125a&LOCI=[chr19:52196497-52196602:strand=+]&SOURCE=RefSeq&SOURCE-ACCESSION=NR_029693&GENOME=hg19_Fragment_1	Fragment_1	25..46	22	TCCCTGAGACCCTTTAACCTGT	106	CACACCATGTTGCCAGTCTCTAGGTCCCTGAGACCCTTTAACCTGTGAGGACATCCAGGGTCACAGGTGAGGTTCTTGGGAGCCTGGCGTCTGGCCCAACCACACA
532	HGNC=31505&HUGO-Symbol=MIR125A&HUGO-Name=microRNA_125a&LOCI=[chr19:52196497-52196602:strand=+]&SOURCE=RefSeq&SOURCE-ACCESSION=NR_029693&GENOME=hg19_Fragment_2	Fragment_2	63..82	20	ACAGGTGAGGTTCTTGGGAG	106	CACACCATGTTGCCAGTCTCTAGGTCCCTGAGACCCTTTAACCTGTGAGGACATCCAGGGTCACAGGTGAGGTTCTTGGGAGCCTGGCGTCTGGCCCAACCACACA
533	HGNC=31505&HUGO-Symbol=MIR125A&HUGO-Name=microRNA_125a&LOCI=[chr19:52196497-52196602:strand=+]&SOURCE=RefSeq&SOURCE-ACCESSION=NR_029693&GENOME=hg19_Fragment_3	Fragment_3	7..24	18	ATGTTGCCAGTCTCTAGG	106	CACACCATGTTGCCAGTCTCTAGGTCCCTGAGACCCTTTAACCTGTGAGGACATCCAGGGTCACAGGTGAGGTTCTTGGGAGCCTGGCGTCTGGCCCAACCACACA
534	HGNC=31506&HUGO-Symbol=MIR125B1&HUGO-Name=microRNA_125b-1&LOCI=[chr11:121970455-121970562:strand=-]&SOURCE=RefSeq&SOURCE-ACCESSION=NR_029671&GENOME=hg19_Fragment_1	Fragment_1	25..46	22	TCCCTGAGACCCTAACTTGTGA	108	AAAACATTGTTGCGCTCCTCTCAGTCCCTGAGACCCTAACTTGTGATGTTTACCGTTTAAATCCACGGGTTAGGCTCTTGGGAGCTGCGAGTCGTGCTTTTGCATCCT
535	HGNC=31506&HUGO-Symbol=MIR125B1&HUGO-Name=microRNA_125b-1&LOCI=[chr11:121970455-121970562:strand=-]&SOURCE=RefSeq&SOURCE-ACCESSION=NR_029671&GENOME=hg19_Fragment_2	Fragment_2	65..85	21	ACGGGTTAGGCTCTTGGGAGC	108	AAAACATTGTTGCGCTCCTCTCAGTCCCTGAGACCCTAACTTGTGATGTTTACCGTTTAAATCCACGGGTTAGGCTCTTGGGAGCTGCGAGTCGTGCTTTTGCATCCT
536	HGNC=31507&HUGO-Symbol=MIR125B2&HUGO-Name=microRNA_125b-2&LOCI=[chr21:17962547-17962655:strand=+]&SOURCE=RefSeq&SOURCE-ACCESSION=NR_029694&GENOME=hg19_Fragment_1	Fragment_1	27..48	22	TCCCTGAGACCCTAACTTGTGA	109	ACCGCATCAAACCAGACTTTTCCTAGTCCCTGAGACCCTAACTTGTGAGGTATTTTAGTAACATCACAAGTCAGGCTCTTGGGACCTAGGCGGAGGGGAACCAGCAGCT
537	HGNC=31507&HUGO-Symbol=MIR125B2&HUGO-Name=microRNA_125b-2&LOCI=[chr21:17962547-17962655:strand=+]&SOURCE=RefSeq&SOURCE-ACCESSION=NR_029694&GENOME=hg19_Fragment_2	Fragment_2	66..85	20	ACAAGTCAGGCTCTTGGGAC	109	ACCGCATCAAACCAGACTTTTCCTAGTCCCTGAGACCCTAACTTGTGAGGTATTTTAGTAACATCACAAGTCAGGCTCTTGGGACCTAGGCGGAGGGGAACCAGCAGCT
538	HGNC=31507&HUGO-Symbol=MIR125B2&HUGO-Name=microRNA_125b-2&LOCI=[chr21:17962547-17962655:strand=+]&SOURCE=RefSeq&SOURCE-ACCESSION=NR_029694&GENOME=hg19_Fragment_3	Fragment_3	8..26	19	CAAACCAGACTTTTCCTAG	109	ACCGCATCAAACCAGACTTTTCCTAGTCCCTGAGACCCTAACTTGTGAGGTATTTTAGTAACATCACAAGTCAGGCTCTTGGGACCTAGGCGGAGGGGAACCAGCAGCT
539	HGNC=31508&HUGO-Symbol=MIR126&HUGO-Name=microRNA_126&LOCI=[chr9:139565044-139565148:strand=+]&SOURCE=RefSeq&SOURCE-ACCESSION=NR_029695&GENOME=hg19_Fragment_1	Fragment_1	25..45	21	CATTATTACTTTTGGTACGCG	105	GCCACGCCTCCGCTGGCGACGGGACATTATTACTTTTGGTACGCGCTGTGACACTTCAAACTCGTACCGTGAGTAATAATGCGCCGTCCACGGCACCGCATCGAA
540	HGNC=31508&HUGO-Symbol=MIR126&HUGO-Name=microRNA_126&LOCI=[chr9:139565044-139565148:strand=+]&SOURCE=RefSeq&SOURCE-ACCESSION=NR_029695&GENOME=hg19_Fragment_2	Fragment_2	62..83	22	TCGTACCGTGAGTAATAATGCG	105	GCCACGCCTCCGCTGGCGACGGGACATTATTACTTTTGGTACGCGCTGTGACACTTCAAACTCGTACCGTGAGTAATAATGCGCCGTCCACGGCACCGCATCGAA
541	HGNC=31509&HUGO-Symbol=MIR127&HUGO-Name=microRNA_127&LOCI=[chr14:101349306-101349422:strand=+]&SOURCE=RefSeq&SOURCE-ACCESSION=NR_029696&GENOME=hg19_Fragment_1	Fragment_1	67..89	23	TCGGATCCGTCTGAGCTTGGCTG	117	AAGGTCTCGCTGTGATCACTGTCTCCAGCCTGCTGAAGCTCAGAGGGCTCTGATTCAGAAAGATCATCGGATCCGTCTGAGCTTGGCTGGTCGGAAGTCTCATCATCTGCTTCCTTC
542	HGNC=31509&HUGO-Symbol=MIR127&HUGO-Name=microRNA_127&LOCI=[chr14:101349306-101349422:strand=+]&SOURCE=RefSeq&SOURCE-ACCESSION=NR_029696&GENOME=hg19_Fragment_2	Fragment_2	33..53	21	CTGAAGCTCAGAGGGCTCTGA	117	AAGGTCTCGCTGTGATCACTGTCTCCAGCCTGCTGAAGCTCAGAGGGCTCTGATTCAGAAAGATCATCGGATCCGTCTGAGCTTGGCTGGTCGGAAGTCTCATCATCTGCTTCCTTC
543	HGNC=31510&HUGO-Symbol=MIR128-1&HUGO-Name=microRNA_128-1&LOCI=[chr2:136422957-136423058:strand=+]&SOURCE=RefSeq&SOURCE-ACCESSION=NR_029672&GENOME=hg19_Fragment_1	Fragment_1	60..80	21	TCACAGTGAACCGGTCTCTTT	102	GCCTTGTTCCTGAGCTGTTGGATTCGGGGCCGTAGCACTGTCTGAGAGGTTTACATTTCTCACAGTGAACCGGTCTCTTTTTCAGCTGCTTCCTGGCTTCTT
544	HGNC=31510&HUGO-Symbol=MIR128-1&HUGO-Name=microRNA_128-1&LOCI=[chr2:136422957-136423058:strand=+]&SOURCE=RefSeq&SOURCE-ACCESSION=NR_029672&GENOME=hg19_Fragment_2	Fragment_2	25..45	21	CGGGGCCGTAGCACTGTCTGA	102	GCCTTGTTCCTGAGCTGTTGGATTCGGGGCCGTAGCACTGTCTGAGAGGTTTACATTTCTCACAGTGAACCGGTCTCTTTTTCAGCTGCTTCCTGGCTTCTT
545	HGNC=31511&HUGO-Symbol=MIR128-2&HUGO-Name=microRNA_128-2&LOCI=[chr3:35785958-35786061:strand=+]&SOURCE=RefSeq&SOURCE-ACCESSION=NR_029824&GENOME=hg19_Fragment_1	Fragment_1	62..82	21	TCACAGTGAACCGGTCTCTTT	104	CGGCAGCCACTGTGCAGTGGGAAGGGGGGCCGATACACTGTACGAGAGTGAGTAGCAGGTCTCACAGTGAACCGGTCTCTTTCCCTACTGTGTCACACTCCTAA
546	HGNC=31511&HUGO-Symbol=MIR128-2&HUGO-Name=microRNA_128-2&LOCI=[chr3:35785958-35786061:strand=+]&SOURCE=RefSeq&SOURCE-ACCESSION=NR_029824&GENOME=hg19_Fragment_2	Fragment_2	25..47	23	GGGGGCCGATACACTGTACGAGA	104	CGGCAGCCACTGTGCAGTGGGAAGGGGGGCCGATACACTGTACGAGAGTGAGTAGCAGGTCTCACAGTGAACCGGTCTCTTTCCCTACTGTGTCACACTCCTAA
547	HGNC=31512&HUGO-Symbol=MIR129-1&HUGO-Name=microRNA_129-1&LOCI=[chr7:127847915-127848006:strand=+]&SOURCE=RefSeq&SOURCE-ACCESSION=NR_029596&GENOME=hg19_Fragment_1	Fragment_1	59..80	22	AAGCCCTTACCCCAAAAAGTAT	92	TGTCTCCTTTGGATCTTTTTGCGGTCTGGGCTTGCTGTTCCTCTCAACAGTAGTCAGGAAGCCCTTACCCCAAAAAGTATCTGCGGGAGGCC
548	HGNC=31512&HUGO-Symbol=MIR129-1&HUGO-Name=microRNA_129-1&LOCI=[chr7:127847915-127848006:strand=+]&SOURCE=RefSeq&SOURCE-ACCESSION=NR_029596&GENOME=hg19_Fragment_2	Fragment_2	15..34	20	CTTTTTGCGGTCTGGGCTTG	92	TGTCTCCTTTGGATCTTTTTGCGGTCTGGGCTTGCTGTTCCTCTCAACAGTAGTCAGGAAGCCCTTACCCCAAAAAGTATCTGCGGGAGGCC
549	HGNC=31513&HUGO-Symbol=MIR129-2&HUGO-Name=microRNA_129-2&LOCI=[chr11:43602934-43603043:strand=+]&SOURCE=RefSeq&SOURCE-ACCESSION=NR_029697&GENOME=hg19_Fragment_1	Fragment_1	67..88	22	AAGCCCTTACCCCAAAAAGCAT	110	CGGCATATTCTGCCCTTCGCGAATCTTTTTGCGGTCTGGGCTTGCTGTACATAACTCAATAGCCGGAAGCCCTTACCCCAAAAAGCATTTGCGGAGGGCGCACTCGTCGA
550	HGNC=31513&HUGO-Symbol=MIR129-2&HUGO-Name=microRNA_129-2&LOCI=[chr11:43602934-43603043:strand=+]&SOURCE=RefSeq&SOURCE-ACCESSION=NR_029697&GENOME=hg19_Fragment_2	Fragment_2	25..44	20	CTTTTTGCGGTCTGGGCTTG	110	CGGCATATTCTGCCCTTCGCGAATCTTTTTGCGGTCTGGGCTTGCTGTACATAACTCAATAGCCGGAAGCCCTTACCCCAAAAAGCATTTGCGGAGGGCGCACTCGTCGA
551	HGNC=31514&HUGO-Symbol=MIR130A&HUGO-Name=microRNA_130a&LOCI=[chr11:57408661-57408769:strand=+]&SOURCE=RefSeq&SOURCE-ACCESSION=NR_029673&GENOME=hg19_Fragment_1	Fragment_1	65..86	22	CAGTGCAATGTTAAAAGGGCAT	109	GGCATGCCTCTGCTGCTGGCCAGAGCTCTTTTCACATTGTGCTACTGTCTGCACCTGTCACTAGCAGTGCAATGTTAAAAGGGCATTGGCCGTGTAGTGCTACCCAGCG
552	HGNC=31514&HUGO-Symbol=MIR130A&HUGO-Name=microRNA_130a&LOCI=[chr11:57408661-57408769:strand=+]&SOURCE=RefSeq&SOURCE-ACCESSION=NR_029673&GENOME=hg19_Fragment_2	Fragment_2	25..46	22	GCTCTTTTCACATTGTGCTACT	109	GGCATGCCTCTGCTGCTGGCCAGAGCTCTTTTCACATTGTGCTACTGTCTGCACCTGTCACTAGCAGTGCAATGTTAAAAGGGCATTGGCCGTGTAGTGCTACCCAGCG
553	HGNC=31515&HUGO-Symbol=MIR130B&HUGO-Name=microRNA_130b&LOCI=[chr22:22007583-22007684:strand=+]&SOURCE=RefSeq&SOURCE-ACCESSION=NR_029845&GENOME=hg19_Fragment_1	Fragment_1	61..82	22	CAGTGCAATGATGAAAGGGCAT	102	GGCACTGGCAGGCCTGCCCGACACTCTTTCCCTGTTGCACTACTATAGGCCGCTGGGAAGCAGTGCAATGATGAAAGGGCATCGGTCAGGTCCAGCCTGCTA
554	HGNC=31515&HUGO-Symbol=MIR130B&HUGO-Name=microRNA_130b&LOCI=[chr22:22007583-22007684:strand=+]&SOURCE=RefSeq&SOURCE-ACCESSION=NR_029845&GENOME=hg19_Fragment_2	Fragment_2	23..44	22	ACTCTTTCCCTGTTGCACTACT	102	GGCACTGGCAGGCCTGCCCGACACTCTTTCCCTGTTGCACTACTATAGGCCGCTGGGAAGCAGTGCAATGATGAAAGGGCATCGGTCAGGTCCAGCCTGCTA
555	HGNC=31516&HUGO-Symbol=MIR132&HUGO-Name=microRNA_132&LOCI=[chr17:1953192-1953312:strand=-]&SOURCE=RefSeq&SOURCE-ACCESSION=NR_029674&GENOME=hg19_Fragment_1	Fragment_1	69..90	22	TAACAGTCTACAGCCATGGTCG	121	TCCGCGCGCCCCGCCCCCGCGTCTCCAGGGCAACCGTGGCTTTCGATTGTTACTGTGGGAACTGGAGGTAACAGTCTACAGCCATGGTCGCCCCGCAGCACGCCCACGCGCCGCGCCACGC
556	HGNC=31516&HUGO-Symbol=MIR132&HUGO-Name=microRNA_132&LOCI=[chr17:1953192-1953312:strand=-]&SOURCE=RefSeq&SOURCE-ACCESSION=NR_029674&GENOME=hg19_Fragment_2	Fragment_2	32..52	21	AACCGTGGCTTTCGATTGTTA	121	TCCGCGCGCCCCGCCCCCGCGTCTCCAGGGCAACCGTGGCTTTCGATTGTTACTGTGGGAACTGGAGGTAACAGTCTACAGCCATGGTCGCCCCGCAGCACGCCCACGCGCCGCGCCACGC
557	HGNC=31516&HUGO-Symbol=MIR132&HUGO-Name=microRNA_132&LOCI=[chr17:1953192-1953312:strand=-]&SOURCE=RefSeq&SOURCE-ACCESSION=NR_029674&GENOME=hg19_Fragment_3	Fragment_3	53..70	18	CTGTGGGAACTGGAGGTA	121	TCCGCGCGCCCCGCCCCCGCGTCTCCAGGGCAACCGTGGCTTTCGATTGTTACTGTGGGAACTGGAGGTAACAGTCTACAGCCATGGTCGCCCCGCAGCACGCCCACGCGCCGCGCCACGC
558	HGNC=31517&HUGO-Symbol=MIR133A1&HUGO-Name=microRNA_133a-1&LOCI=[chr18:19405649-19405756:strand=-]&SOURCE=RefSeq&SOURCE-ACCESSION=NR_029675&GENOME=hg19_Fragment_1	Fragment_1	63..85	23	TTTGGTCCCCTTCAACCAGCTGT	108	TAGCAGCACTACAATGCTTTGCTAGAGCTGGTAAAATGGAACCAAATCGCCTCTTCAATGGATTTGGTCCCCTTCAACCAGCTGTAGCTATGCATTGATTACTACGGG
559	HGNC=31517&HUGO-Symbol=MIR133A1&HUGO-Name=microRNA_133a-1&LOCI=[chr18:19405649-19405756:strand=-]&SOURCE=RefSeq&SOURCE-ACCESSION=NR_029675&GENOME=hg19_Fragment_2	Fragment_2	26..47	22	AGCTGGTAAAATGGAACCAAAT	108	TAGCAGCACTACAATGCTTTGCTAGAGCTGGTAAAATGGAACCAAATCGCCTCTTCAATGGATTTGGTCCCCTTCAACCAGCTGTAGCTATGCATTGATTACTACGGG
560	HGNC=31518&HUGO-Symbol=MIR133A2&HUGO-Name=microRNA_133a-2&LOCI=[chr20:61162109-61162230:strand=+]&SOURCE=RefSeq&SOURCE-ACCESSION=NR_029676&GENOME=hg19_Fragment_1	Fragment_1	69..91	23	TTTGGTCCCCTTCAACCAGCTGT	122	CCTCGGATCTGGGAGCCAAATGCTTTGCTAGAGCTGGTAAAATGGAACCAAATCGACTGTCCAATGGATTTGGTCCCCTTCAACCAGCTGTAGCTGTGCATTGATGGCGCCGTGCGGCCCGG
561	HGNC=31518&HUGO-Symbol=MIR133A2&HUGO-Name=microRNA_133a-2&LOCI=[chr20:61162109-61162230:strand=+]&SOURCE=RefSeq&SOURCE-ACCESSION=NR_029676&GENOME=hg19_Fragment_2	Fragment_2	32..53	22	AGCTGGTAAAATGGAACCAAAT	122	CCTCGGATCTGGGAGCCAAATGCTTTGCTAGAGCTGGTAAAATGGAACCAAATCGACTGTCCAATGGATTTGGTCCCCTTCAACCAGCTGTAGCTGTGCATTGATGGCGCCGTGCGGCCCGG
562	HGNC=31519&HUGO-Symbol=MIR134&HUGO-Name=microRNA_134&LOCI=[chr14:101521014-101521106:strand=+]&SOURCE=RefSeq&SOURCE-ACCESSION=NR_029698&GENOME=hg19_Fragment_1	Fragment_1	18..39	22	TGTGACTGGTTGACCAGAGGGG	93	CAGCACCGTCCAGGGTGTGTGACTGGTTGACCAGAGGGGCATGCACTGTGTTCACCCTGTGGGCCACCTAGTCACCAACCCTCAGCATCACTC
563	HGNC=31520&HUGO-Symbol=MIR135A1&HUGO-Name=microRNA_135a-1&LOCI=[chr3:52328225-52328334:strand=-]&SOURCE=RefSeq&SOURCE-ACCESSION=NR_029677&GENOME=hg19_Fragment_1	Fragment_1	27..49	23	TATGGCTTTTTATTCCTATGTGA	110	GAGCAGCCCCAGGCCTCGCTGTTCTCTATGGCTTTTTATTCCTATGTGATTCTACTGCTCACTCATATAGGGATTGGAGCCGTGGCGCACGGCGGGGACAGCCAGCGGAG
564	HGNC=31520&HUGO-Symbol=MIR135A1&HUGO-Name=microRNA_135a-1&LOCI=[chr3:52328225-52328334:strand=-]&SOURCE=RefSeq&SOURCE-ACCESSION=NR_029677&GENOME=hg19_Fragment_2	Fragment_2	66..88	23	TATAGGGATTGGAGCCGTGGCGC	110	GAGCAGCCCCAGGCCTCGCTGTTCTCTATGGCTTTTTATTCCTATGTGATTCTACTGCTCACTCATATAGGGATTGGAGCCGTGGCGCACGGCGGGGACAGCCAGCGGAG
565	HGNC=31521&HUGO-Symbol=MIR135A2&HUGO-Name=microRNA_135a-2&LOCI=[chr12:97957580-97957699:strand=+]&SOURCE=RefSeq&SOURCE-ACCESSION=NR_029678&GENOME=hg19_Fragment_1	Fragment_1	72..93	22	TGTAGGGATGGAAGCCATGAAA	120	CATCCGACCAAGATAAATTCACTCTAGTGCTTTATGGCTTTTTATTCCTATGTGATAGTAATAAAGTCTCATGTAGGGATGGAAGCCATGAAATACATTGTGAAAAATCATCAACTAAGA
566	HGNC=31521&HUGO-Symbol=MIR135A2&HUGO-Name=microRNA_135a-2&LOCI=[chr12:97957580-97957699:strand=+]&SOURCE=RefSeq&SOURCE-ACCESSION=NR_029678&GENOME=hg19_Fragment_2	Fragment_2	33..55	23	TATGGCTTTTTATTCCTATGTGA	120	CATCCGACCAAGATAAATTCACTCTAGTGCTTTATGGCTTTTTATTCCTATGTGATAGTAATAAAGTCTCATGTAGGGATGGAAGCCATGAAATACATTGTGAAAAATCATCAACTAAGA
567	HGNC=31522&HUGO-Symbol=MIR136&HUGO-Name=microRNA_136&LOCI=[chr14:101351029-101351130:strand=+]&SOURCE=RefSeq&SOURCE-ACCESSION=NR_029699&GENOME=hg19_Fragment_1	Fragment_1	25..47	23	ACTCCATTTGTTTTGATGATGGA	102	TGGTGTTGGATGAGCCCTCGGAGGACTCCATTTGTTTTGATGATGGATTCTTATGCTCCATCATCGTCTCAAATGAGTCTTCAGAGGGTTCTATCATTTCGT
568	HGNC=31522&HUGO-Symbol=MIR136&HUGO-Name=microRNA_136&LOCI=[chr14:101351029-101351130:strand=+]&SOURCE=RefSeq&SOURCE-ACCESSION=NR_029699&GENOME=hg19_Fragment_2	Fragment_2	59..80	22	CATCATCGTCTCAAATGAGTCT	102	TGGTGTTGGATGAGCCCTCGGAGGACTCCATTTGTTTTGATGATGGATTCTTATGCTCCATCATCGTCTCAAATGAGTCTTCAGAGGGTTCTATCATTTCGT
569	HGNC=31523&HUGO-Symbol=MIR137&HUGO-Name=microRNA_137&LOCI=[chr1:98511616-98511737:strand=-]&SOURCE=RefSeq&SOURCE-ACCESSION=NR_029679&GENOME=hg19_Fragment_1	Fragment_1	69..91	23	TTATTGCTTAAGAATACGCGTAG	122	GCGGCAGCTTGGTCCTCTGACTCTCTTCGGTGACGGGTATTCTTGGGTGGATAATACGGATTACGTTGTTATTGCTTAAGAATACGCGTAGTCGAGGAGAGTACCAGCGGCAGGGGGGCAGC
570	HGNC=31523&HUGO-Symbol=MIR137&HUGO-Name=microRNA_137&LOCI=[chr1:98511616-98511737:strand=-]&SOURCE=RefSeq&SOURCE-ACCESSION=NR_029679&GENOME=hg19_Fragment_2	Fragment_2	33..54	22	ACGGGTATTCTTGGGTGGATAA	122	GCGGCAGCTTGGTCCTCTGACTCTCTTCGGTGACGGGTATTCTTGGGTGGATAATACGGATTACGTTGTTATTGCTTAAGAATACGCGTAGTCGAGGAGAGTACCAGCGGCAGGGGGGCAGC
571	HGNC=31523&HUGO-Symbol=MIR137&HUGO-Name=microRNA_137&LOCI=[chr1:98511616-98511737:strand=-]&SOURCE=RefSeq&SOURCE-ACCESSION=NR_029679&GENOME=hg19_Fragment_3	Fragment_3	14..32	19	CCTCTGACTCTCTTCGGTG	122	GCGGCAGCTTGGTCCTCTGACTCTCTTCGGTGACGGGTATTCTTGGGTGGATAATACGGATTACGTTGTTATTGCTTAAGAATACGCGTAGTCGAGGAGAGTACCAGCGGCAGGGGGGCAGC
572	HGNC=31524&HUGO-Symbol=MIR138-1&HUGO-Name=microRNA_138-1&LOCI=[chr3:44155694-44155812:strand=+]&SOURCE=RefSeq&SOURCE-ACCESSION=NR_029700&GENOME=hg19_Fragment_1	Fragment_1	33..52	20	AGCTGGTGTTGTGAATCAGG	119	CCAGAGACCTCCCTGGCATGGTGTGGTGGGGCAGCTGGTGTTGTGAATCAGGCCGTTGCCAATCAGAGAACGGCTACTTCACAACACCAGGGCCACACCACACTACAGGCAGCATTCCA
573	HGNC=31524&HUGO-Symbol=MIR138-1&HUGO-Name=microRNA_138-1&LOCI=[chr3:44155694-44155812:strand=+]&SOURCE=RefSeq&SOURCE-ACCESSION=NR_029700&GENOME=hg19_Fragment_2	Fragment_2	73..95	23	GCTACTTCACAACACCAGGGCCA	119	CCAGAGACCTCCCTGGCATGGTGTGGTGGGGCAGCTGGTGTTGTGAATCAGGCCGTTGCCAATCAGAGAACGGCTACTTCACAACACCAGGGCCACACCACACTACAGGCAGCATTCCA
574	HGNC=31525&HUGO-Symbol=MIR138-2&HUGO-Name=microRNA_138-2&LOCI=[chr16:56892420-56892523:strand=+]&SOURCE=RefSeq&SOURCE-ACCESSION=NR_029680&GENOME=hg19_Fragment_1	Fragment_1	20..39	20	AGCTGGTGTTGTGAATCAGG	104	GTTCTGGTATCGTTGCTGCAGCTGGTGTTGTGAATCAGGCCGACGAGCAGCGCATCCTCTTACCCGGCTATTTCACGACACCAGGGTTGCATCATACCCATCCT
575	HGNC=31526&HUGO-Symbol=MIR139&HUGO-Name=microRNA_139&LOCI=[chr11:72326097-72326184:strand=-]&SOURCE=RefSeq&SOURCE-ACCESSION=NR_029603&GENOME=hg19_Fragment_1	Fragment_1	17..39	23	TCTACAGTGCACGTGTCTCCAGT	88	ACTGGCTCAGGTGTATTCTACAGTGCACGTGTCTCCAGTGTGGCTCGGAGGCTGGAGACGCGGCCCTGTTGGAGTAACAACTGAAGCC
576	HGNC=31526&HUGO-Symbol=MIR139&HUGO-Name=microRNA_139&LOCI=[chr11:72326097-72326184:strand=-]&SOURCE=RefSeq&SOURCE-ACCESSION=NR_029603&GENOME=hg19_Fragment_2	Fragment_2	53..75	23	TGGAGACGCGGCCCTGTTGGAGT	88	ACTGGCTCAGGTGTATTCTACAGTGCACGTGTCTCCAGTGTGGCTCGGAGGCTGGAGACGCGGCCCTGTTGGAGTAACAACTGAAGCC
577	HGNC=31527&HUGO-Symbol=MIR140&HUGO-Name=microRNA_140&LOCI=[chr16:69966974-69967093:strand=+]&SOURCE=RefSeq&SOURCE-ACCESSION=NR_029681&GENOME=hg19_Fragment_1	Fragment_1	73..94	22	ACCACAGGGTAGAACCACGGAC	120	GCGCCCTGTGTGTGTCTCTCTCTGTGTCCTGCCAGTGGTTTTACCCTATGGTAGGTTACGTCATGCTGTTCTACCACAGGGTAGAACCACGGACAGGATACCGGGGCACCCTCTGCGTCG
578	HGNC=31527&HUGO-Symbol=MIR140&HUGO-Name=microRNA_140&LOCI=[chr16:69966974-69967093:strand=+]&SOURCE=RefSeq&SOURCE-ACCESSION=NR_029681&GENOME=hg19_Fragment_2	Fragment_2	33..54	22	CAGTGGTTTTACCCTATGGTAG	120	GCGCCCTGTGTGTGTCTCTCTCTGTGTCCTGCCAGTGGTTTTACCCTATGGTAGGTTACGTCATGCTGTTCTACCACAGGGTAGAACCACGGACAGGATACCGGGGCACCCTCTGCGTCG
579	HGNC=31527&HUGO-Symbol=MIR140&HUGO-Name=microRNA_140&LOCI=[chr16:69966974-69967093:strand=+]&SOURCE=RefSeq&SOURCE-ACCESSION=NR_029681&GENOME=hg19_Fragment_3	Fragment_3	54..73	20	GGTTACGTCATGCTGTTCTA	120	GCGCCCTGTGTGTGTCTCTCTCTGTGTCCTGCCAGTGGTTTTACCCTATGGTAGGTTACGTCATGCTGTTCTACCACAGGGTAGAACCACGGACAGGATACCGGGGCACCCTCTGCGTCG
580	HGNC=31528&HUGO-Symbol=MIR141&HUGO-Name=microRNA_141&LOCI=[chr12:7073250-7073364:strand=+]&SOURCE=RefSeq&SOURCE-ACCESSION=NR_029682&GENOME=hg19_Fragment_1	Fragment_1	69..90	22	TAACACTGTCTGGTAAAGATGG	115	AGTTCTCTGTCGGCCGGCCCTGGGTCCATCTTCCAGTACAGTGTTGGATGGTCTAATTGTGAAGCTCCTAACACTGTCTGGTAAAGATGGCTCCCGGGTGGGTTCTCTCGGCAGT
581	HGNC=31528&HUGO-Symbol=MIR141&HUGO-Name=microRNA_141&LOCI=[chr12:7073250-7073364:strand=+]&SOURCE=RefSeq&SOURCE-ACCESSION=NR_029682&GENOME=hg19_Fragment_2	Fragment_2	27..47	21	CATCTTCCAGTACAGTGTTGG	115	AGTTCTCTGTCGGCCGGCCCTGGGTCCATCTTCCAGTACAGTGTTGGATGGTCTAATTGTGAAGCTCCTAACACTGTCTGGTAAAGATGGCTCCCGGGTGGGTTCTCTCGGCAGT
582	HGNC=31528&HUGO-Symbol=MIR141&HUGO-Name=microRNA_141&LOCI=[chr12:7073250-7073364:strand=+]&SOURCE=RefSeq&SOURCE-ACCESSION=NR_029682&GENOME=hg19_Fragment_3	Fragment_3	92..114	23	TCCCGGGTGGGTTCTCTCGGCAG	115	AGTTCTCTGTCGGCCGGCCCTGGGTCCATCTTCCAGTACAGTGTTGGATGGTCTAATTGTGAAGCTCCTAACACTGTCTGGTAAAGATGGCTCCCGGGTGGGTTCTCTCGGCAGT
583	HGNC=31528&HUGO-Symbol=MIR141&HUGO-Name=microRNA_141&LOCI=[chr12:7073250-7073364:strand=+]&SOURCE=RefSeq&SOURCE-ACCESSION=NR_029682&GENOME=hg19_Fragment_4	Fragment_4	7..26	20	CTGTCGGCCGGCCCTGGGTC	115	AGTTCTCTGTCGGCCGGCCCTGGGTCCATCTTCCAGTACAGTGTTGGATGGTCTAATTGTGAAGCTCCTAACACTGTCTGGTAAAGATGGCTCCCGGGTGGGTTCTCTCGGCAGT
584	HGNC=31528&HUGO-Symbol=MIR141&HUGO-Name=microRNA_141&LOCI=[chr12:7073250-7073364:strand=+]&SOURCE=RefSeq&SOURCE-ACCESSION=NR_029682&GENOME=hg19_Fragment_5	Fragment_5	49..68	20	TGGTCTAATTGTGAAGCTCC	115	AGTTCTCTGTCGGCCGGCCCTGGGTCCATCTTCCAGTACAGTGTTGGATGGTCTAATTGTGAAGCTCCTAACACTGTCTGGTAAAGATGGCTCCCGGGTGGGTTCTCTCGGCAGT
585	HGNC=31529&HUGO-Symbol=MIR142&HUGO-Name=microRNA_142&LOCI=[chr17:56408583-56408689:strand=-]&SOURCE=RefSeq&SOURCE-ACCESSION=NR_029683&GENOME=hg19_Fragment_1	Fragment_1	24..43	20	CCCATAAAGTAGAAAGCACT	107	CGGACAGACAGACAGTGCAGTCACCCATAAAGTAGAAAGCACTACTAACAGCACTGGAGGGTGTAGTGTTTCCTACTTTATGGATGAGTGTACTGTGGGCTTCGGAG
586	HGNC=31529&HUGO-Symbol=MIR142&HUGO-Name=microRNA_142&LOCI=[chr17:56408583-56408689:strand=-]&SOURCE=RefSeq&SOURCE-ACCESSION=NR_029683&GENOME=hg19_Fragment_2	Fragment_2	63..84	22	GTAGTGTTTCCTACTTTATGGA	107	CGGACAGACAGACAGTGCAGTCACCCATAAAGTAGAAAGCACTACTAACAGCACTGGAGGGTGTAGTGTTTCCTACTTTATGGATGAGTGTACTGTGGGCTTCGGAG
587	HGNC=31529&HUGO-Symbol=MIR142&HUGO-Name=microRNA_142&LOCI=[chr17:56408583-56408689:strand=-]&SOURCE=RefSeq&SOURCE-ACCESSION=NR_029683&GENOME=hg19_Fragment_3	Fragment_3	7..26	20	GACAGACAGTGCAGTCACCC	107	CGGACAGACAGACAGTGCAGTCACCCATAAAGTAGAAAGCACTACTAACAGCACTGGAGGGTGTAGTGTTTCCTACTTTATGGATGAGTGTACTGTGGGCTTCGGAG
588	HGNC=31529&HUGO-Symbol=MIR142&HUGO-Name=microRNA_142&LOCI=[chr17:56408583-56408689:strand=-]&SOURCE=RefSeq&SOURCE-ACCESSION=NR_029683&GENOME=hg19_Fragment_4	Fragment_4	48..69	22	ACAGCACTGGAGGGTGTAGTGT	107	CGGACAGACAGACAGTGCAGTCACCCATAAAGTAGAAAGCACTACTAACAGCACTGGAGGGTGTAGTGTTTCCTACTTTATGGATGAGTGTACTGTGGGCTTCGGAG
589	HGNC=31529&HUGO-Symbol=MIR142&HUGO-Name=microRNA_142&LOCI=[chr17:56408583-56408689:strand=-]&SOURCE=RefSeq&SOURCE-ACCESSION=NR_029683&GENOME=hg19_Fragment_5	Fragment_5	84..104	21	ATGAGTGTACTGTGGGCTTCG	107	CGGACAGACAGACAGTGCAGTCACCCATAAAGTAGAAAGCACTACTAACAGCACTGGAGGGTGTAGTGTTTCCTACTTTATGGATGAGTGTACTGTGGGCTTCGGAG
590	HGNC=31530&HUGO-Symbol=MIR143&HUGO-Name=microRNA_143&LOCI=[chr5:148808471-148808596:strand=+]&SOURCE=RefSeq&SOURCE-ACCESSION=NR_029684&GENOME=hg19_Fragment_1	Fragment_1	71..91	21	TGAGATGAAGCACTGTAGCTC	126	GAGCGGAGCAGCGCAGCGCCCTGTCTCCCAGCCTGAGGTGCAGTGCTGCATCTCTGGTCAGTTGGGAGTCTGAGATGAAGCACTGTAGCTCAGGAAGAGAGAAGTTGTTCTGCAGCCATCAGCCTG
591	HGNC=31530&HUGO-Symbol=MIR143&HUGO-Name=microRNA_143&LOCI=[chr5:148808471-148808596:strand=+]&SOURCE=RefSeq&SOURCE-ACCESSION=NR_029684&GENOME=hg19_Fragment_2	Fragment_2	37..55	19	GGTGCAGTGCTGCATCTCT	126	GAGCGGAGCAGCGCAGCGCCCTGTCTCCCAGCCTGAGGTGCAGTGCTGCATCTCTGGTCAGTTGGGAGTCTGAGATGAAGCACTGTAGCTCAGGAAGAGAGAAGTTGTTCTGCAGCCATCAGCCTG
592	HGNC=31530&HUGO-Symbol=MIR143&HUGO-Name=microRNA_143&LOCI=[chr5:148808471-148808596:strand=+]&SOURCE=RefSeq&SOURCE-ACCESSION=NR_029684&GENOME=hg19_Fragment_3	Fragment_3	92..111	20	AGGAAGAGAGAAGTTGTTCT	126	GAGCGGAGCAGCGCAGCGCCCTGTCTCCCAGCCTGAGGTGCAGTGCTGCATCTCTGGTCAGTTGGGAGTCTGAGATGAAGCACTGTAGCTCAGGAAGAGAGAAGTTGTTCTGCAGCCATCAGCCTG
593	HGNC=31530&HUGO-Symbol=MIR143&HUGO-Name=microRNA_143&LOCI=[chr5:148808471-148808596:strand=+]&SOURCE=RefSeq&SOURCE-ACCESSION=NR_029684&GENOME=hg19_Fragment_4	Fragment_4	19..36	18	CCCTGTCTCCCAGCCTGA	126	GAGCGGAGCAGCGCAGCGCCCTGTCTCCCAGCCTGAGGTGCAGTGCTGCATCTCTGGTCAGTTGGGAGTCTGAGATGAAGCACTGTAGCTCAGGAAGAGAGAAGTTGTTCTGCAGCCATCAGCCTG
594	HGNC=31531&HUGO-Symbol=MIR144&HUGO-Name=microRNA_144&LOCI=[chr17:27188541-27188646:strand=-]&SOURCE=RefSeq&SOURCE-ACCESSION=NR_029685&GENOME=hg19_Fragment_1	Fragment_1	25..44	20	GGATATCATCATATACTGTA	106	GTGCCCCCAGTGGGGCCCTGGCTGGGATATCATCATATACTGTAAGTTTGCGATGAGACACTACAGTATAGATGATGTACTAGTCCGGGCACCCCCAGCTCTGGAG
595	HGNC=31531&HUGO-Symbol=MIR144&HUGO-Name=microRNA_144&LOCI=[chr17:27188541-27188646:strand=-]&SOURCE=RefSeq&SOURCE-ACCESSION=NR_029685&GENOME=hg19_Fragment_2	Fragment_2	62..79	18	TACAGTATAGATGATGTA	106	GTGCCCCCAGTGGGGCCCTGGCTGGGATATCATCATATACTGTAAGTTTGCGATGAGACACTACAGTATAGATGATGTACTAGTCCGGGCACCCCCAGCTCTGGAG
596	HGNC=31531&HUGO-Symbol=MIR144&HUGO-Name=microRNA_144&LOCI=[chr17:27188541-27188646:strand=-]&SOURCE=RefSeq&SOURCE-ACCESSION=NR_029685&GENOME=hg19_Fragment_3	Fragment_3	47..69	23	TTTGCGATGAGACACTACAGTAT	106	GTGCCCCCAGTGGGGCCCTGGCTGGGATATCATCATATACTGTAAGTTTGCGATGAGACACTACAGTATAGATGATGTACTAGTCCGGGCACCCCCAGCTCTGGAG
597	HGNC=31532&HUGO-Symbol=MIR145&HUGO-Name=microRNA_145&LOCI=[chr5:148810199-148810306:strand=+]&SOURCE=RefSeq&SOURCE-ACCESSION=NR_029686&GENOME=hg19_Fragment_1	Fragment_1	26..48	23	GTCCAGTTTTCCCAGGAATCCCT	108	CACTCGCTCCCACCTTGTCCTCACGGTCCAGTTTTCCCAGGAATCCCTTAGATGCTAAGATGGGGATTCCTGGAAATACTGTTCTTGAGGTCATGGTTTCACAGCTGG
598	HGNC=31532&HUGO-Symbol=MIR145&HUGO-Name=microRNA_145&LOCI=[chr5:148810199-148810306:strand=+]&SOURCE=RefSeq&SOURCE-ACCESSION=NR_029686&GENOME=hg19_Fragment_2	Fragment_2	66..85	20	ATTCCTGGAAATACTGTTCT	108	CACTCGCTCCCACCTTGTCCTCACGGTCCAGTTTTCCCAGGAATCCCTTAGATGCTAAGATGGGGATTCCTGGAAATACTGTTCTTGAGGTCATGGTTTCACAGCTGG
599	HGNC=31532&HUGO-Symbol=MIR145&HUGO-Name=microRNA_145&LOCI=[chr5:148810199-148810306:strand=+]&SOURCE=RefSeq&SOURCE-ACCESSION=NR_029686&GENOME=hg19_Fragment_3	Fragment_3	47..65	19	CTTAGATGCTAAGATGGGG	108	CACTCGCTCCCACCTTGTCCTCACGGTCCAGTTTTCCCAGGAATCCCTTAGATGCTAAGATGGGGATTCCTGGAAATACTGTTCTTGAGGTCATGGTTTCACAGCTGG
600	HGNC=31532&HUGO-Symbol=MIR145&HUGO-Name=microRNA_145&LOCI=[chr5:148810199-148810306:strand=+]&SOURCE=RefSeq&SOURCE-ACCESSION=NR_029686&GENOME=hg19_Fragment_4	Fragment_4	7..25	19	CTCCCACCTTGTCCTCACG	108	CACTCGCTCCCACCTTGTCCTCACGGTCCAGTTTTCCCAGGAATCCCTTAGATGCTAAGATGGGGATTCCTGGAAATACTGTTCTTGAGGTCATGGTTTCACAGCTGG
601	HGNC=31533&HUGO-Symbol=MIR146A&HUGO-Name=microRNA_146a&LOCI=[chr5:159912349-159912467:strand=+]&SOURCE=RefSeq&SOURCE-ACCESSION=NR_029701&GENOME=hg19_Fragment_1	Fragment_1	31..53	23	TGAGAACTGAATTCCATGGGTTG	119	CTCTGAAAAGCCGATGTGTATCCTCAGCTTTGAGAACTGAATTCCATGGGTTGTGTCAGTGTCAGACCTCTGAAATTCAGTTCTTCAGCTGGGATATCTCTGTCATCGTGGGCTTGAGG
602	HGNC=31533&HUGO-Symbol=MIR146A&HUGO-Name=microRNA_146a&LOCI=[chr5:159912349-159912467:strand=+]&SOURCE=RefSeq&SOURCE-ACCESSION=NR_029701&GENOME=hg19_Fragment_2	Fragment_2	65..85	21	GACCTCTGAAATTCAGTTCTT	119	CTCTGAAAAGCCGATGTGTATCCTCAGCTTTGAGAACTGAATTCCATGGGTTGTGTCAGTGTCAGACCTCTGAAATTCAGTTCTTCAGCTGGGATATCTCTGTCATCGTGGGCTTGAGG
603	HGNC=31535&HUGO-Symbol=MIR148A&HUGO-Name=microRNA_148a&LOCI=[chr7:25989529-25989616:strand=-]&SOURCE=RefSeq&SOURCE-ACCESSION=NR_029597&GENOME=hg19_Fragment_1	Fragment_1	54..75	22	TCAGTGCACTACAGAACTTTGT	88	TTGGTCTTTTGAGGCAAAGTTCTGAGACACTCCGACTCTGAGTATGATAGAAGTCAGTGCACTACAGAACTTTGTCTCTAGAGGCTGT
604	HGNC=31535&HUGO-Symbol=MIR148A&HUGO-Name=microRNA_148a&LOCI=[chr7:25989529-25989616:strand=-]&SOURCE=RefSeq&SOURCE-ACCESSION=NR_029597&GENOME=hg19_Fragment_2	Fragment_2	16..35	20	AAAGTTCTGAGACACTCCGA	88	TTGGTCTTTTGAGGCAAAGTTCTGAGACACTCCGACTCTGAGTATGATAGAAGTCAGTGCACTACAGAACTTTGTCTCTAGAGGCTGT
605	HGNC=31536&HUGO-Symbol=MIR149&HUGO-Name=microRNA_149&LOCI=[chr2:241395408-241395516:strand=+]&SOURCE=RefSeq&SOURCE-ACCESSION=NR_029702&GENOME=hg19_Fragment_1	Fragment_1	25..47	23	TCTGGCTCCGTGTCTTCACTCCC	109	GGGCTCCCAGGCCGGCGCCCGAGCTCTGGCTCCGTGTCTTCACTCCCGTGCTTGTCCGAGGAGGGAGGGAGGGACGGGGGCTGTGCTGGGGCAGCTGGAACAACGCAGG
606	HGNC=31536&HUGO-Symbol=MIR149&HUGO-Name=microRNA_149&LOCI=[chr2:241395408-241395516:strand=+]&SOURCE=RefSeq&SOURCE-ACCESSION=NR_029702&GENOME=hg19_Fragment_2	Fragment_2	65..86	22	GAGGGAGGGACGGGGGCTGTGC	109	GGGCTCCCAGGCCGGCGCCCGAGCTCTGGCTCCGTGTCTTCACTCCCGTGCTTGTCCGAGGAGGGAGGGAGGGACGGGGGCTGTGCTGGGGCAGCTGGAACAACGCAGG
607	HGNC=31536&HUGO-Symbol=MIR149&HUGO-Name=microRNA_149&LOCI=[chr2:241395408-241395516:strand=+]&SOURCE=RefSeq&SOURCE-ACCESSION=NR_029702&GENOME=hg19_Fragment_3	Fragment_3	5..24	20	TCCCAGGCCGGCGCCCGAGC	109	GGGCTCCCAGGCCGGCGCCCGAGCTCTGGCTCCGTGTCTTCACTCCCGTGCTTGTCCGAGGAGGGAGGGAGGGACGGGGGCTGTGCTGGGGCAGCTGGAACAACGCAGG
608	HGNC=31537&HUGO-Symbol=MIR150&HUGO-Name=microRNA_150&LOCI=[chr19:50004032-50004135:strand=-]&SOURCE=RefSeq&SOURCE-ACCESSION=NR_029703&GENOME=hg19_Fragment_1	Fragment_1	26..47	22	TCTCCCAACCCTTGTACCAGTG	104	GGCGGCTCCTCTCCCCATGGCCCTGTCTCCCAACCCTTGTACCAGTGCTGGGCTCAGACCCTGGTACAGGCCTGGGGGACAGGGACCTGGGGACCCCGGCACCG
609	HGNC=31537&HUGO-Symbol=MIR150&HUGO-Name=microRNA_150&LOCI=[chr19:50004032-50004135:strand=-]&SOURCE=RefSeq&SOURCE-ACCESSION=NR_029703&GENOME=hg19_Fragment_2	Fragment_2	61..81	21	CTGGTACAGGCCTGGGGGACA	104	GGCGGCTCCTCTCCCCATGGCCCTGTCTCCCAACCCTTGTACCAGTGCTGGGCTCAGACCCTGGTACAGGCCTGGGGGACAGGGACCTGGGGACCCCGGCACCG
610	HGNC=31538&HUGO-Symbol=MIR152&HUGO-Name=microRNA_152&LOCI=[chr17:46114517-46114623:strand=-]&SOURCE=RefSeq&SOURCE-ACCESSION=NR_029687&GENOME=hg19_Fragment_1	Fragment_1	64..85	22	TCAGTGCATGACAGAACTTGGG	107	CTCGGCCCGCTGTCCCCCCCGGCCCAGGTTCTGTGATACACTCCGACTCGGGCTCTGGAGCAGTCAGTGCATGACAGAACTTGGGCCCGGAAGGACCTTCTGCACCC
611	HGNC=31538&HUGO-Symbol=MIR152&HUGO-Name=microRNA_152&LOCI=[chr17:46114517-46114623:strand=-]&SOURCE=RefSeq&SOURCE-ACCESSION=NR_029687&GENOME=hg19_Fragment_2	Fragment_2	26..46	21	AGGTTCTGTGATACACTCCGA	107	CTCGGCCCGCTGTCCCCCCCGGCCCAGGTTCTGTGATACACTCCGACTCGGGCTCTGGAGCAGTCAGTGCATGACAGAACTTGGGCCCGGAAGGACCTTCTGCACCC
612	HGNC=31539&HUGO-Symbol=MIR153-1&HUGO-Name=microRNA_153-1&LOCI=[chr2:220158823-220158932:strand=-]&SOURCE=RefSeq&SOURCE-ACCESSION=NR_029688&GENOME=hg19_Fragment_1	Fragment_1	64..86	23	TTGCATAGTCACAAAAGTGATCA	110	CTCTCTCTCCCTCACAGCTGCCAGTGTCATTTTTGTGATCTGCAGCTAGTATTCTCACTCCAGTTGCATAGTCACAAAAGTGATCATTGGCAGGTGTGGCTGCTGCATGG
613	HGNC=31540&HUGO-Symbol=MIR153-2&HUGO-Name=microRNA_153-2&LOCI=[chr7:157367018-157367124:strand=-]&SOURCE=RefSeq&SOURCE-ACCESSION=NR_029689&GENOME=hg19_Fragment_1	Fragment_1	63..85	23	TTGCATAGTCACAAAAGTGATCA	107	CCAGCTAATTAGCGGTGGCCAGTGTCATTTTTGTGATGTTGCAGCTAGTAATATGAGCCCAGTTGCATAGTCACAAAAGTGATCATTGGAAACTGTGACTGTACTGC
614	HGNC=31540&HUGO-Symbol=MIR153-2&HUGO-Name=microRNA_153-2&LOCI=[chr7:157367018-157367124:strand=-]&SOURCE=RefSeq&SOURCE-ACCESSION=NR_029689&GENOME=hg19_Fragment_2	Fragment_2	24..46	23	GTCATTTTTGTGATGTTGCAGCT	107	CCAGCTAATTAGCGGTGGCCAGTGTCATTTTTGTGATGTTGCAGCTAGTAATATGAGCCCAGTTGCATAGTCACAAAAGTGATCATTGGAAACTGTGACTGTACTGC
615	HGNC=31541&HUGO-Symbol=MIR154&HUGO-Name=microRNA_154&LOCI=[chr14:101526082-101526185:strand=+]&SOURCE=RefSeq&SOURCE-ACCESSION=NR_029704&GENOME=hg19_Fragment_1	Fragment_1	25..46	22	TAGGTTATCCGTGTTGCCTTCG	104	GCGCTAGCGTGTGGTACTTGAAGATAGGTTATCCGTGTTGCCTTCGCTTTATTTGTGACGAATCATACACGGTTGACCTATTTTTCAGTACCAAATCCCGCCTT
616	HGNC=31541&HUGO-Symbol=MIR154&HUGO-Name=microRNA_154&LOCI=[chr14:101526082-101526185:strand=+]&SOURCE=RefSeq&SOURCE-ACCESSION=NR_029704&GENOME=hg19_Fragment_2	Fragment_2	61..82	22	AATCATACACGGTTGACCTATT	104	GCGCTAGCGTGTGGTACTTGAAGATAGGTTATCCGTGTTGCCTTCGCTTTATTTGTGACGAATCATACACGGTTGACCTATTTTTCAGTACCAAATCCCGCCTT
617	HGNC=31541&HUGO-Symbol=MIR154&HUGO-Name=microRNA_154&LOCI=[chr14:101526082-101526185:strand=+]&SOURCE=RefSeq&SOURCE-ACCESSION=NR_029704&GENOME=hg19_Fragment_3	Fragment_3	6..24	19	AGCGTGTGGTACTTGAAGA	104	GCGCTAGCGTGTGGTACTTGAAGATAGGTTATCCGTGTTGCCTTCGCTTTATTTGTGACGAATCATACACGGTTGACCTATTTTTCAGTACCAAATCCCGCCTT
618	HGNC=31542&HUGO-Symbol=MIR155&HUGO-Name=microRNA_155&LOCI=[chr21:26946282-26946366:strand=+]&SOURCE=RefSeq&SOURCE-ACCESSION=NR_030784&GENOME=hg19_Fragment_1	Fragment_1	14..36	23	TTAATGCTAATCGTGATAGGGGT	85	AGGCTGTATGCTGTTAATGCTAATCGTGATAGGGGTTTTTGCCTCCAACTGACTCCTACATATTAGCATTAACAGTGTATGATGC
619	HGNC=31542&HUGO-Symbol=MIR155&HUGO-Name=microRNA_155&LOCI=[chr21:26946282-26946366:strand=+]&SOURCE=RefSeq&SOURCE-ACCESSION=NR_030784&GENOME=hg19_Fragment_2	Fragment_2	53..74	22	CTCCTACATATTAGCATTAACA	85	AGGCTGTATGCTGTTAATGCTAATCGTGATAGGGGTTTTTGCCTCCAACTGACTCCTACATATTAGCATTAACAGTGTATGATGC
620	HGNC=31543&HUGO-Symbol=MIR15A&HUGO-Name=microRNA_15a&LOCI=[chr13:50623245-50623347:strand=-]&SOURCE=RefSeq&SOURCE-ACCESSION=NR_029485&GENOME=hg19_Fragment_1	Fragment_1	24..44	21	TAGCAGCACATAATGGTTTGT	103	AAAAATAAAACCTTGGAGTAAAGTAGCAGCACATAATGGTTTGTGGATTTTGAAAAGGTGCAGGCCATATTGTGCTGCCTCAAAAATACAAGGATCTGATCTT
621	HGNC=31543&HUGO-Symbol=MIR15A&HUGO-Name=microRNA_15a&LOCI=[chr13:50623245-50623347:strand=-]&SOURCE=RefSeq&SOURCE-ACCESSION=NR_029485&GENOME=hg19_Fragment_2	Fragment_2	61..82	22	CAGGCCATATTGTGCTGCCTCA	103	AAAAATAAAACCTTGGAGTAAAGTAGCAGCACATAATGGTTTGTGGATTTTGAAAAGGTGCAGGCCATATTGTGCTGCCTCAAAAATACAAGGATCTGATCTT
622	HGNC=31544&HUGO-Symbol=MIR15B&HUGO-Name=microRNA_15b&LOCI=[chr3:160122366-160122483:strand=+]&SOURCE=RefSeq&SOURCE-ACCESSION=NR_029663&GENOME=hg19_Fragment_1	Fragment_1	30..51	22	TAGCAGCACATCATGGTTTACA	118	TCCTACATTTTTGAGGCCTTAAAGTACTGTAGCAGCACATCATGGTTTACATGCTACAGTCAAGATGCGAATCATTATTTGCTGCTCTAGAAATTTAAGGAAATTCATTCAAAACTAT
623	HGNC=31544&HUGO-Symbol=MIR15B&HUGO-Name=microRNA_15b&LOCI=[chr3:160122366-160122483:strand=+]&SOURCE=RefSeq&SOURCE-ACCESSION=NR_029663&GENOME=hg19_Fragment_2	Fragment_2	68..88	21	CGAATCATTATTTGCTGCTCT	118	TCCTACATTTTTGAGGCCTTAAAGTACTGTAGCAGCACATCATGGTTTACATGCTACAGTCAAGATGCGAATCATTATTTGCTGCTCTAGAAATTTAAGGAAATTCATTCAAAACTAT
624	HGNC=31545&HUGO-Symbol=MIR16-1&HUGO-Name=microRNA_16-1&LOCI=[chr13:50623099-50623207:strand=-]&SOURCE=RefSeq&SOURCE-ACCESSION=NR_029486&GENOME=hg19_Fragment_1	Fragment_1	24..45	22	TAGCAGCACGTAAATATTGGCG	109	TGATAGCAATGTCAGCAGTGCCTTAGCAGCACGTAAATATTGGCGTTAAGATTCTAAAATTATCTCCAGTATTAACTGTGCTGCTGAAGTAAGGTTGACCATACTCTAC
625	HGNC=31545&HUGO-Symbol=MIR16-1&HUGO-Name=microRNA_16-1&LOCI=[chr13:50623099-50623207:strand=-]&SOURCE=RefSeq&SOURCE-ACCESSION=NR_029486&GENOME=hg19_Fragment_2	Fragment_2	5..23	19	AGCAATGTCAGCAGTGCCT	109	TGATAGCAATGTCAGCAGTGCCTTAGCAGCACGTAAATATTGGCGTTAAGATTCTAAAATTATCTCCAGTATTAACTGTGCTGCTGAAGTAAGGTTGACCATACTCTAC
626	HGNC=31545&HUGO-Symbol=MIR16-1&HUGO-Name=microRNA_16-1&LOCI=[chr13:50623099-50623207:strand=-]&SOURCE=RefSeq&SOURCE-ACCESSION=NR_029486&GENOME=hg19_Fragment_3	Fragment_3	66..87	22	CCAGTATTAACTGTGCTGCTGA	109	TGATAGCAATGTCAGCAGTGCCTTAGCAGCACGTAAATATTGGCGTTAAGATTCTAAAATTATCTCCAGTATTAACTGTGCTGCTGAAGTAAGGTTGACCATACTCTAC
627	HGNC=31545&HUGO-Symbol=MIR16-1&HUGO-Name=microRNA_16-1&LOCI=[chr13:50623099-50623207:strand=-]&SOURCE=RefSeq&SOURCE-ACCESSION=NR_029486&GENOME=hg19_Fragment_4	Fragment_4	89..108	20	GTAAGGTTGACCATACTCTA	109	TGATAGCAATGTCAGCAGTGCCTTAGCAGCACGTAAATATTGGCGTTAAGATTCTAAAATTATCTCCAGTATTAACTGTGCTGCTGAAGTAAGGTTGACCATACTCTAC
628	HGNC=31546&HUGO-Symbol=MIR16-2&HUGO-Name=microRNA_16-2&LOCI=[chr3:160122523-160122623:strand=+]&SOURCE=RefSeq&SOURCE-ACCESSION=NR_029525&GENOME=hg19_Fragment_1	Fragment_1	20..41	22	TAGCAGCACGTAAATATTGGCG	101	TGACATACTTGTTCCACTCTAGCAGCACGTAAATATTGGCGTAGTGAAATATATATTAAACACCAATATTACTGTGCTGCTTTAGTGTGACAGGGATACAG
629	HGNC=31546&HUGO-Symbol=MIR16-2&HUGO-Name=microRNA_16-2&LOCI=[chr3:160122523-160122623:strand=+]&SOURCE=RefSeq&SOURCE-ACCESSION=NR_029525&GENOME=hg19_Fragment_2	Fragment_2	62..83	22	ACCAATATTACTGTGCTGCTTT	101	TGACATACTTGTTCCACTCTAGCAGCACGTAAATATTGGCGTAGTGAAATATATATTAAACACCAATATTACTGTGCTGCTTTAGTGTGACAGGGATACAG
630	HGNC=31547&HUGO-Symbol=MIR17&HUGO-Name=microRNA_17&LOCI=[chr13:92002849-92002952:strand=+]&SOURCE=RefSeq&SOURCE-ACCESSION=NR_029487&GENOME=hg19_Fragment_1	Fragment_1	24..46	23	CAAAGTGCTTACAGTGCAGGTAG	104	ATTGTGACCAGTCAGAATAATGTCAAAGTGCTTACAGTGCAGGTAGTGATATGTGCATCTACTGCAGTGAAGGCACTTGTAGCATTATGGTGACAGCTGCCTCG
631	HGNC=31547&HUGO-Symbol=MIR17&HUGO-Name=microRNA_17&LOCI=[chr13:92002849-92002952:strand=+]&SOURCE=RefSeq&SOURCE-ACCESSION=NR_029487&GENOME=hg19_Fragment_2	Fragment_2	61..80	20	ACTGCAGTGAAGGCACTTGT	104	ATTGTGACCAGTCAGAATAATGTCAAAGTGCTTACAGTGCAGGTAGTGATATGTGCATCTACTGCAGTGAAGGCACTTGTAGCATTATGGTGACAGCTGCCTCG
632	HGNC=31547&HUGO-Symbol=MIR17&HUGO-Name=microRNA_17&LOCI=[chr13:92002849-92002952:strand=+]&SOURCE=RefSeq&SOURCE-ACCESSION=NR_029487&GENOME=hg19_Fragment_3	Fragment_3	5..23	19	TGACCAGTCAGAATAATGT	104	ATTGTGACCAGTCAGAATAATGTCAAAGTGCTTACAGTGCAGGTAGTGATATGTGCATCTACTGCAGTGAAGGCACTTGTAGCATTATGGTGACAGCTGCCTCG
633	HGNC=31548&HUGO-Symbol=MIR18A&HUGO-Name=microRNA_18a&LOCI=[chr13:92002995-92003085:strand=+]&SOURCE=RefSeq&SOURCE-ACCESSION=NR_029488&GENOME=hg19_Fragment_1	Fragment_1	16..36	21	TAAGGTGCATCTAGTGCAGAT	91	GAGTGCTTTTTGTTCTAAGGTGCATCTAGTGCAGATAGTGAAGTAGATTAGCATCTACTGCCCTAAGTGCTCCTTCTGGCATAAGAAGTTA
634	HGNC=31548&HUGO-Symbol=MIR18A&HUGO-Name=microRNA_18a&LOCI=[chr13:92002995-92003085:strand=+]&SOURCE=RefSeq&SOURCE-ACCESSION=NR_029488&GENOME=hg19_Fragment_2	Fragment_2	57..79	23	ACTGCCCTAAGTGCTCCTTCTGG	91	GAGTGCTTTTTGTTCTAAGGTGCATCTAGTGCAGATAGTGAAGTAGATTAGCATCTACTGCCCTAAGTGCTCCTTCTGGCATAAGAAGTTA
635	HGNC=31549&HUGO-Symbol=MIR181A2&HUGO-Name=microRNA_181a-2&LOCI=[chr9:127454711-127454840:strand=+]&SOURCE=RefSeq&SOURCE-ACCESSION=NR_029611&GENOME=hg19_Fragment_1	Fragment_1	49..68	20	AACATTCAACGCTGTCGGTG	130	GGGAGAATGAAGAAGGGCTATCAGGCCAGCCTTCAGAGGACTCCAAGGAACATTCAACGCTGTCGGTGAGTTTGGGATTTGAAAAAACCACTGACCGTTGACTGTACCTTGGGGTCCTTACAGACGACAC
636	HGNC=31549&HUGO-Symbol=MIR181A2&HUGO-Name=microRNA_181a-2&LOCI=[chr9:127454711-127454840:strand=+]&SOURCE=RefSeq&SOURCE-ACCESSION=NR_029611&GENOME=hg19_Fragment_2	Fragment_2	87..107	21	ACCACTGACCGTTGACTGTAC	130	GGGAGAATGAAGAAGGGCTATCAGGCCAGCCTTCAGAGGACTCCAAGGAACATTCAACGCTGTCGGTGAGTTTGGGATTTGAAAAAACCACTGACCGTTGACTGTACCTTGGGGTCCTTACAGACGACAC
637	HGNC=31550&HUGO-Symbol=MIR181B1&HUGO-Name=microRNA_181b-1&LOCI=[chr1:198827992-198828121:strand=-]&SOURCE=RefSeq&SOURCE-ACCESSION=NR_029612&GENOME=hg19_Fragment_1	Fragment_1	46..69	24	AACATTCATTGCTGTCGGTGGGTT	130	CTTTCTCTTCCCTGTGCAGAGATTATTTTTTAAAAGGTCACAATCAACATTCATTGCTGTCGGTGGGTTGAACTGTGTGGACAAGCTCACTGAACAATGAATGCAACTGTGGCCCCGCTTTTTGCTGTCA
638	HGNC=31550&HUGO-Symbol=MIR181B1&HUGO-Name=microRNA_181b-1&LOCI=[chr1:198827992-198828121:strand=-]&SOURCE=RefSeq&SOURCE-ACCESSION=NR_029612&GENOME=hg19_Fragment_2	Fragment_2	86..106	21	CTCACTGAACAATGAATGCAA	130	CTTTCTCTTCCCTGTGCAGAGATTATTTTTTAAAAGGTCACAATCAACATTCATTGCTGTCGGTGGGTTGAACTGTGTGGACAAGCTCACTGAACAATGAATGCAACTGTGGCCCCGCTTTTTGCTGTCA
639	HGNC=31551&HUGO-Symbol=MIR181B2&HUGO-Name=microRNA_181b-2&LOCI=[chr9:127455979-127456087:strand=+]&SOURCE=RefSeq&SOURCE-ACCESSION=NR_029782&GENOME=hg19_Fragment_1	Fragment_1	26..49	24	AACATTCATTGCTGTCGGTGGGTT	109	ACTGAAAACACTGATGGCTGCACTCAACATTCATTGCTGTCGGTGGGTTTGAGTCTGAATCAACTCACTGATCAATGAATGCAAACTGCGGACCAAACAACCCAAAGGA
640	HGNC=31551&HUGO-Symbol=MIR181B2&HUGO-Name=microRNA_181b-2&LOCI=[chr9:127455979-127456087:strand=+]&SOURCE=RefSeq&SOURCE-ACCESSION=NR_029782&GENOME=hg19_Fragment_2	Fragment_2	64..83	20	CTCACTGATCAATGAATGCA	109	ACTGAAAACACTGATGGCTGCACTCAACATTCATTGCTGTCGGTGGGTTTGAGTCTGAATCAACTCACTGATCAATGAATGCAAACTGCGGACCAAACAACCCAAAGGA
641	HGNC=31552&HUGO-Symbol=MIR181C&HUGO-Name=microRNA_181c&LOCI=[chr19:13985503-13985632:strand=+]&SOURCE=RefSeq&SOURCE-ACCESSION=NR_029613&GENOME=hg19_Fragment_1	Fragment_1	37..59	23	AACATTCAACCTGTCGGTGAGTT	130	CTCCAGGTCCCGGAAAATTTGCCAAGGGTTTGGGGGAACATTCAACCTGTCGGTGAGTTTGGGCAGCTCAGGCAAACCATCGACCGTTGAGTGGACCCTGAGGCCTGGAATTGCCATCCTCCTGCCGGTG
642	HGNC=31552&HUGO-Symbol=MIR181C&HUGO-Name=microRNA_181c&LOCI=[chr19:13985503-13985632:strand=+]&SOURCE=RefSeq&SOURCE-ACCESSION=NR_029613&GENOME=hg19_Fragment_2	Fragment_2	76..97	22	ACCATCGACCGTTGAGTGGACC	130	CTCCAGGTCCCGGAAAATTTGCCAAGGGTTTGGGGGAACATTCAACCTGTCGGTGAGTTTGGGCAGCTCAGGCAAACCATCGACCGTTGAGTGGACCCTGAGGCCTGGAATTGCCATCCTCCTGCCGGTG
643	HGNC=31553&HUGO-Symbol=MIR182&HUGO-Name=microRNA_182&LOCI=[chr7:129410213-129410342:strand=-]&SOURCE=RefSeq&SOURCE-ACCESSION=NR_029614&GENOME=hg19_Fragment_1	Fragment_1	33..56	24	TTTGGCAATGGTAGAACTCACACT	130	CTCCTGGGGGGAGCTGCTTGCCTCCCCCCGTTTTTGGCAATGGTAGAACTCACACTGGTGAGGTAACAGGATCCGGTGGTTCTAGACTTGCCAACTATGGGGCGAGGACTCAGCCGGCACCCTGTGCACA
644	HGNC=31553&HUGO-Symbol=MIR182&HUGO-Name=microRNA_182&LOCI=[chr7:129410213-129410342:strand=-]&SOURCE=RefSeq&SOURCE-ACCESSION=NR_029614&GENOME=hg19_Fragment_2	Fragment_2	75..96	22	GGTGGTTCTAGACTTGCCAACT	130	CTCCTGGGGGGAGCTGCTTGCCTCCCCCCGTTTTTGGCAATGGTAGAACTCACACTGGTGAGGTAACAGGATCCGGTGGTTCTAGACTTGCCAACTATGGGGCGAGGACTCAGCCGGCACCCTGTGCACA
645	HGNC=31554&HUGO-Symbol=MIR183&HUGO-Name=microRNA_183&LOCI=[chr7:129414735-129414864:strand=-]&SOURCE=RefSeq&SOURCE-ACCESSION=NR_029615&GENOME=hg19_Fragment_1	Fragment_1	37..58	22	TATGGCACTGGTAGAATTCACT	130	GGTCGGCAGGCCGCAGAGTGTGACTCCTGTTCTGTGTATGGCACTGGTAGAATTCACTGTGAACAGTCTCAGTCAGTGAATTACCGAAGGGCCATAAACAGAGCAGAGACAGATCCACGAGGGCCTCCGG
646	HGNC=31554&HUGO-Symbol=MIR183&HUGO-Name=microRNA_183&LOCI=[chr7:129414735-129414864:strand=-]&SOURCE=RefSeq&SOURCE-ACCESSION=NR_029615&GENOME=hg19_Fragment_2	Fragment_2	77..97	21	TGAATTACCGAAGGGCCATAA	130	GGTCGGCAGGCCGCAGAGTGTGACTCCTGTTCTGTGTATGGCACTGGTAGAATTCACTGTGAACAGTCTCAGTCAGTGAATTACCGAAGGGCCATAAACAGAGCAGAGACAGATCCACGAGGGCCTCCGG
647	HGNC=31555&HUGO-Symbol=MIR184&HUGO-Name=microRNA_184&LOCI=[chr15:79502120-79502223:strand=+]&SOURCE=RefSeq&SOURCE-ACCESSION=NR_029705&GENOME=hg19_Fragment_1	Fragment_1	63..84	22	TGGACGGAGAACTGATAAGGGT	104	TCTTTGCCGGCCAGTCACGTCCCCTTATCACTTTTCCAGCCCAGCTTTGTGACTGTAAGTGTTGGACGGAGAACTGATAAGGGTAGGTGATTGACACTCACAGC
648	HGNC=31556&HUGO-Symbol=MIR185&HUGO-Name=microRNA_185&LOCI=[chr22:20020652-20020753:strand=+]&SOURCE=RefSeq&SOURCE-ACCESSION=NR_029706&GENOME=hg19_Fragment_1	Fragment_1	25..46	22	TGGAGAGAAAGGCAGTTCCTGA	102	TGGCTCGAGCAGGGGGCGAGGGATTGGAGAGAAAGGCAGTTCCTGATGGTCCCCTCCCCAGGGGCTGGCTTTCCTCTGGTCCTTCCCTCCCAATGACCGCGT
649	HGNC=31556&HUGO-Symbol=MIR185&HUGO-Name=microRNA_185&LOCI=[chr22:20020652-20020753:strand=+]&SOURCE=RefSeq&SOURCE-ACCESSION=NR_029706&GENOME=hg19_Fragment_2	Fragment_2	60..80	21	AGGGGCTGGCTTTCCTCTGGT	102	TGGCTCGAGCAGGGGGCGAGGGATTGGAGAGAAAGGCAGTTCCTGATGGTCCCCTCCCCAGGGGCTGGCTTTCCTCTGGTCCTTCCCTCCCAATGACCGCGT
650	HGNC=31557&HUGO-Symbol=MIR186&HUGO-Name=microRNA_186&LOCI=[chr1:71533304-71533409:strand=-]&SOURCE=RefSeq&SOURCE-ACCESSION=NR_029707&GENOME=hg19_Fragment_1	Fragment_1	25..47	23	CAAAGAATTCTCCTTTTGGGCTT	106	ATTTTTTCATTGCTTGTAACTTTCCAAAGAATTCTCCTTTTGGGCTTTCTGGTTTTATTTTAAGCCCAAAGGTGAATTTTTTGGGAAGTTTGAGCTAAATTCCTTC
651	HGNC=31557&HUGO-Symbol=MIR186&HUGO-Name=microRNA_186&LOCI=[chr1:71533304-71533409:strand=-]&SOURCE=RefSeq&SOURCE-ACCESSION=NR_029707&GENOME=hg19_Fragment_2	Fragment_2	64..82	19	GCCCAAAGGTGAATTTTTT	106	ATTTTTTCATTGCTTGTAACTTTCCAAAGAATTCTCCTTTTGGGCTTTCTGGTTTTATTTTAAGCCCAAAGGTGAATTTTTTGGGAAGTTTGAGCTAAATTCCTTC
652	HGNC=31558&HUGO-Symbol=MIR187&HUGO-Name=microRNA_187&LOCI=[chr18:33484771-33484899:strand=-]&SOURCE=RefSeq&SOURCE-ACCESSION=NR_029616&GENOME=hg19_Fragment_1	Fragment_1	81..103	23	TCGTGTCTTGTGTTGCAGCCGGA	129	AGGTGCTGCAGGTCGGGCTCACCATGACACAGTGTGAGACCTCGGGCTACAACACAGGACCCGGGCGCTGCTCTGACCCCTCGTGTCTTGTGTTGCAGCCGGAGGGACGCAGGTCCGCAGCAGAGCCTG
653	HGNC=31558&HUGO-Symbol=MIR187&HUGO-Name=microRNA_187&LOCI=[chr18:33484771-33484899:strand=-]&SOURCE=RefSeq&SOURCE-ACCESSION=NR_029616&GENOME=hg19_Fragment_2	Fragment_2	46..67	22	GCTACAACACAGGACCCGGGCG	129	AGGTGCTGCAGGTCGGGCTCACCATGACACAGTGTGAGACCTCGGGCTACAACACAGGACCCGGGCGCTGCTCTGACCCCTCGTGTCTTGTGTTGCAGCCGGAGGGACGCAGGTCCGCAGCAGAGCCTG
654	HGNC=31559&HUGO-Symbol=MIR188&HUGO-Name=microRNA_188&LOCI=[chrX:49768099-49768204:strand=+]&SOURCE=RefSeq&SOURCE-ACCESSION=NR_029708&GENOME=hg19_Fragment_1	Fragment_1	25..47	23	CATCCCTTGCATGGTGGAGGGTG	106	AGCCCTTCCCTGCTCCCTCTCTCACATCCCTTGCATGGTGGAGGGTGAGCTTTCTGAAAACCCCTCCCACATGCAGGGTTTGCAGGATGGCGAGCCTCAGCTTTCC
655	HGNC=31560&HUGO-Symbol=MIR190&HUGO-Name=microRNA_190&LOCI=[chr15:63116146-63116250:strand=+]&SOURCE=RefSeq&SOURCE-ACCESSION=NR_029709&GENOME=hg19_Fragment_1	Fragment_1	25..46	22	TGATATGTTTGATATATTAGGT	105	ATGCCTTTTCTGCAGGCCTCTGTGTGATATGTTTGATATATTAGGTTGTTATTTAATCCAACTATATATCAAACATATTCCTACAGTGTCTTGCCCTGTCTCCGG
656	HGNC=31560&HUGO-Symbol=MIR190&HUGO-Name=microRNA_190&LOCI=[chr15:63116146-63116250:strand=+]&SOURCE=RefSeq&SOURCE-ACCESSION=NR_029709&GENOME=hg19_Fragment_2	Fragment_2	61..82	22	ACTATATATCAAACATATTCCT	105	ATGCCTTTTCTGCAGGCCTCTGTGTGATATGTTTGATATATTAGGTTGTTATTTAATCCAACTATATATCAAACATATTCCTACAGTGTCTTGCCCTGTCTCCGG
657	HGNC=31561&HUGO-Symbol=MIR191&HUGO-Name=microRNA_191&LOCI=[chr3:49058041-49058152:strand=-]&SOURCE=RefSeq&SOURCE-ACCESSION=NR_029690&GENOME=hg19_Fragment_1	Fragment_1	26..48	23	CAACGGAATCCCAAAAGCAGCTG	112	CCCCCGCCAACGGCTGGACAGCGGGCAACGGAATCCCAAAAGCAGCTGTTGTCTCCAGAGCATTCCAGCTGCGCTTGGATTTCGTCCCCTGCTCTCCTGCCTGAGCAGCGCC
658	HGNC=31561&HUGO-Symbol=MIR191&HUGO-Name=microRNA_191&LOCI=[chr3:49058041-49058152:strand=-]&SOURCE=RefSeq&SOURCE-ACCESSION=NR_029690&GENOME=hg19_Fragment_2	Fragment_2	6..25	20	GCCAACGGCTGGACAGCGGG	112	CCCCCGCCAACGGCTGGACAGCGGGCAACGGAATCCCAAAAGCAGCTGTTGTCTCCAGAGCATTCCAGCTGCGCTTGGATTTCGTCCCCTGCTCTCCTGCCTGAGCAGCGCC
659	HGNC=31561&HUGO-Symbol=MIR191&HUGO-Name=microRNA_191&LOCI=[chr3:49058041-49058152:strand=-]&SOURCE=RefSeq&SOURCE-ACCESSION=NR_029690&GENOME=hg19_Fragment_3	Fragment_3	68..89	22	GCTGCGCTTGGATTTCGTCCCC	112	CCCCCGCCAACGGCTGGACAGCGGGCAACGGAATCCCAAAAGCAGCTGTTGTCTCCAGAGCATTCCAGCTGCGCTTGGATTTCGTCCCCTGCTCTCCTGCCTGAGCAGCGCC
660	HGNC=31562&HUGO-Symbol=MIR192&HUGO-Name=microRNA_192&LOCI=[chr11:64658599-64658728:strand=-]&SOURCE=RefSeq&SOURCE-ACCESSION=NR_029578&GENOME=hg19_Fragment_1	Fragment_1	34..54	21	CTGACCTATGAATTGACAGCC	130	TCGGTGGGCTGCCGAGACCGAGTGCACAGGGCTCTGACCTATGAATTGACAGCCAGTGCTCTCGTCTCCCCTCTGGCTGCCAATTCCATAGGTCACAGGTATGTTCGCCTCAATGCCAGCCACCAGGACC
661	HGNC=31562&HUGO-Symbol=MIR192&HUGO-Name=microRNA_192&LOCI=[chr11:64658599-64658728:strand=-]&SOURCE=RefSeq&SOURCE-ACCESSION=NR_029578&GENOME=hg19_Fragment_2	Fragment_2	15..33	19	AGACCGAGTGCACAGGGCT	130	TCGGTGGGCTGCCGAGACCGAGTGCACAGGGCTCTGACCTATGAATTGACAGCCAGTGCTCTCGTCTCCCCTCTGGCTGCCAATTCCATAGGTCACAGGTATGTTCGCCTCAATGCCAGCCACCAGGACC
662	HGNC=31562&HUGO-Symbol=MIR192&HUGO-Name=microRNA_192&LOCI=[chr11:64658599-64658728:strand=-]&SOURCE=RefSeq&SOURCE-ACCESSION=NR_029578&GENOME=hg19_Fragment_3	Fragment_3	77..98	22	CTGCCAATTCCATAGGTCACAG	130	TCGGTGGGCTGCCGAGACCGAGTGCACAGGGCTCTGACCTATGAATTGACAGCCAGTGCTCTCGTCTCCCCTCTGGCTGCCAATTCCATAGGTCACAGGTATGTTCGCCTCAATGCCAGCCACCAGGACC
663	HGNC=31563&HUGO-Symbol=MIR193A&HUGO-Name=microRNA_193a&LOCI=[chr17:29887005-29887112:strand=+]&SOURCE=RefSeq&SOURCE-ACCESSION=NR_029710&GENOME=hg19_Fragment_1	Fragment_1	65..84	20	AACTGGCCTACAAAGTCCCA	108	CCCCGAACTCCGAGGATGGGAGCTGAGGGCTGGGTCTTTGCGGGCGAGATGAGGGTGTCGGATCAACTGGCCTACAAAGTCCCAGTTCTCGGCCCCCGGGACCAGCGT
664	HGNC=31563&HUGO-Symbol=MIR193A&HUGO-Name=microRNA_193a&LOCI=[chr17:29887005-29887112:strand=+]&SOURCE=RefSeq&SOURCE-ACCESSION=NR_029710&GENOME=hg19_Fragment_2	Fragment_2	31..52	22	TGGGTCTTTGCGGGCGAGATGA	108	CCCCGAACTCCGAGGATGGGAGCTGAGGGCTGGGTCTTTGCGGGCGAGATGAGGGTGTCGGATCAACTGGCCTACAAAGTCCCAGTTCTCGGCCCCCGGGACCAGCGT
665	HGNC=31563&HUGO-Symbol=MIR193A&HUGO-Name=microRNA_193a&LOCI=[chr17:29887005-29887112:strand=+]&SOURCE=RefSeq&SOURCE-ACCESSION=NR_029710&GENOME=hg19_Fragment_3	Fragment_3	13..30	18	AGGATGGGAGCTGAGGGC	108	CCCCGAACTCCGAGGATGGGAGCTGAGGGCTGGGTCTTTGCGGGCGAGATGAGGGTGTCGGATCAACTGGCCTACAAAGTCCCAGTTCTCGGCCCCCGGGACCAGCGT
666	HGNC=31564&HUGO-Symbol=MIR194-1&HUGO-Name=microRNA_194-1&LOCI=[chr1:220291489-220291593:strand=-]&SOURCE=RefSeq&SOURCE-ACCESSION=NR_029711&GENOME=hg19_Fragment_1	Fragment_1	25..46	22	TGTAACAGCAACTCCATGTGGA	105	TATATGTTTAATGGTGTTATCAAGTGTAACAGCAACTCCATGTGGACTGTGTACCAATTTCCAGTGGAGATGCTGTTACTTTTGATGGTTACCAACTTGCTACAA
667	HGNC=31565&HUGO-Symbol=MIR194-2&HUGO-Name=microRNA_194-2&LOCI=[chr11:64658817-64658921:strand=-]&SOURCE=RefSeq&SOURCE-ACCESSION=NR_029829&GENOME=hg19_Fragment_1	Fragment_1	25..47	23	TGTAACAGCAACTCCATGTGGAA	105	GGTCTCCAATTGGTTCCCGCCCCCTGTAACAGCAACTCCATGTGGAAGTGCCCACTGGTTCCAGTGGGGCTGCTGTTATCTGGGGCGAGGGCCAGTACCCACGAA
668	HGNC=31565&HUGO-Symbol=MIR194-2&HUGO-Name=microRNA_194-2&LOCI=[chr11:64658817-64658921:strand=-]&SOURCE=RefSeq&SOURCE-ACCESSION=NR_029829&GENOME=hg19_Fragment_2	Fragment_2	61..79	19	CCAGTGGGGCTGCTGTTAT	105	GGTCTCCAATTGGTTCCCGCCCCCTGTAACAGCAACTCCATGTGGAAGTGCCCACTGGTTCCAGTGGGGCTGCTGTTATCTGGGGCGAGGGCCAGTACCCACGAA
669	HGNC=31566&HUGO-Symbol=MIR195&HUGO-Name=microRNA_195&LOCI=[chr17:6920924-6921030:strand=-]&SOURCE=RefSeq&SOURCE-ACCESSION=NR_029712&GENOME=hg19_Fragment_1	Fragment_1	25..46	22	TAGCAGCACAGAAATATTGGCA	107	GCCCACACCCAGCTTCCCTGGCTCTAGCAGCACAGAAATATTGGCACAGGGAAGCGAGTCTGCCAATATTGGCTGTGCTGCTCCAGGCAGGGTGGTGAAAACTACCG
670	HGNC=31566&HUGO-Symbol=MIR195&HUGO-Name=microRNA_195&LOCI=[chr17:6920924-6921030:strand=-]&SOURCE=RefSeq&SOURCE-ACCESSION=NR_029712&GENOME=hg19_Fragment_2	Fragment_2	47..62	16	CAGGGAAGCGAGTCTG	107	GCCCACACCCAGCTTCCCTGGCTCTAGCAGCACAGAAATATTGGCACAGGGAAGCGAGTCTGCCAATATTGGCTGTGCTGCTCCAGGCAGGGTGGTGAAAACTACCG
671	HGNC=31566&HUGO-Symbol=MIR195&HUGO-Name=microRNA_195&LOCI=[chr17:6920924-6921030:strand=-]&SOURCE=RefSeq&SOURCE-ACCESSION=NR_029712&GENOME=hg19_Fragment_3	Fragment_3	63..83	21	CCAATATTGGCTGTGCTGCTC	107	GCCCACACCCAGCTTCCCTGGCTCTAGCAGCACAGAAATATTGGCACAGGGAAGCGAGTCTGCCAATATTGGCTGTGCTGCTCCAGGCAGGGTGGTGAAAACTACCG
672	HGNC=31566&HUGO-Symbol=MIR195&HUGO-Name=microRNA_195&LOCI=[chr17:6920924-6921030:strand=-]&SOURCE=RefSeq&SOURCE-ACCESSION=NR_029712&GENOME=hg19_Fragment_4	Fragment_4	4..24	21	CACACCCAGCTTCCCTGGCTC	107	GCCCACACCCAGCTTCCCTGGCTCTAGCAGCACAGAAATATTGGCACAGGGAAGCGAGTCTGCCAATATTGGCTGTGCTGCTCCAGGCAGGGTGGTGAAAACTACCG
673	HGNC=31567&HUGO-Symbol=MIR196A1&HUGO-Name=microRNA_196a-1&LOCI=[chr17:46709842-46709931:strand=-]&SOURCE=RefSeq&SOURCE-ACCESSION=NR_029582&GENOME=hg19_Fragment_1	Fragment_1	17..38	22	TAGGTAGTTTCATGTTGTTGGG	90	GAACTGCTGAGTGAATTAGGTAGTTTCATGTTGTTGGGCCTGGGTTTCTGAACACAACAACATTAAACCACCCGATTCACGGCAGTTACT
674	HGNC=31568&HUGO-Symbol=MIR196A2&HUGO-Name=microRNA_196a-2&LOCI=[chr12:54385512-54385641:strand=+]&SOURCE=RefSeq&SOURCE-ACCESSION=NR_029617&GENOME=hg19_Fragment_1	Fragment_1	35..56	22	TAGGTAGTTTCATGTTGTTGGG	130	TCTCCCGCCCTGCTCGCTCAGCTGATCTGTGGCTTAGGTAGTTTCATGTTGTTGGGATTGAGTTTTGAACTCGGCAACAAGAAACTGCCTGAGTTACATCAGTCGGTTTTCGTCGAGGGCCCCAACCCAC
675	HGNC=31568&HUGO-Symbol=MIR196A2&HUGO-Name=microRNA_196a-2&LOCI=[chr12:54385512-54385641:strand=+]&SOURCE=RefSeq&SOURCE-ACCESSION=NR_029617&GENOME=hg19_Fragment_2	Fragment_2	71..92	22	TCGGCAACAAGAAACTGCCTGA	130	TCTCCCGCCCTGCTCGCTCAGCTGATCTGTGGCTTAGGTAGTTTCATGTTGTTGGGATTGAGTTTTGAACTCGGCAACAAGAAACTGCCTGAGTTACATCAGTCGGTTTTCGTCGAGGGCCCCAACCCAC
676	HGNC=31569&HUGO-Symbol=MIR197&HUGO-Name=microRNA_197&LOCI=[chr1:110141505-110141599:strand=+]&SOURCE=RefSeq&SOURCE-ACCESSION=NR_029583&GENOME=hg19_Fragment_1	Fragment_1	58..79	22	TTCACCACCTTCTCCACCCAGC	95	GTGCTCTGGGGGCTGTGCCGGGTAGAGAGGGCAGTGGGAGGTAAGAGCTCTTCACCCTTCACCACCTTCTCCACCCAGCATGGCCGGCACACTTT
677	HGNC=31569&HUGO-Symbol=MIR197&HUGO-Name=microRNA_197&LOCI=[chr1:110141505-110141599:strand=+]&SOURCE=RefSeq&SOURCE-ACCESSION=NR_029583&GENOME=hg19_Fragment_2	Fragment_2	19..37	19	CGGGTAGAGAGGGCAGTGG	95	GTGCTCTGGGGGCTGTGCCGGGTAGAGAGGGCAGTGGGAGGTAAGAGCTCTTCACCCTTCACCACCTTCTCCACCCAGCATGGCCGGCACACTTT
678	HGNC=31571&HUGO-Symbol=MIR199A1&HUGO-Name=microRNA_199a-1&LOCI=[chr19:10928092-10928182:strand=-]&SOURCE=RefSeq&SOURCE-ACCESSION=NR_029586&GENOME=hg19_Fragment_1	Fragment_1	57..78	22	ACAGTAGTCTGCACATTGGTTA	91	AGCCGGCCCCGCCAACCCAGTGTTCAGACTACCTGTTCAGGAGGCTCTCAATGTGTACAGTAGTCTGCACATTGGTTAGGCTGGGCTTGGG
679	HGNC=31571&HUGO-Symbol=MIR199A1&HUGO-Name=microRNA_199a-1&LOCI=[chr19:10928092-10928182:strand=-]&SOURCE=RefSeq&SOURCE-ACCESSION=NR_029586&GENOME=hg19_Fragment_2	Fragment_2	16..37	22	CCCAGTGTTCAGACTACCTGTT	91	AGCCGGCCCCGCCAACCCAGTGTTCAGACTACCTGTTCAGGAGGCTCTCAATGTGTACAGTAGTCTGCACATTGGTTAGGCTGGGCTTGGG
680	HGNC=31572&HUGO-Symbol=MIR199A2&HUGO-Name=microRNA_199a-2&LOCI=[chr1:172113665-172113794:strand=-]&SOURCE=RefSeq&SOURCE-ACCESSION=NR_029618&GENOME=hg19_Fragment_1	Fragment_1	80..101	22	ACAGTAGTCTGCACATTGGTTA	130	AGTACATAGAAGGAAGCTTCTGGAGATCCTGCTCCGTCGCCCCAGTGTTCAGACTACCTGTTCAGGACAATGCCGTTGTACAGTAGTCTGCACATTGGTTAGACTGGGCAAGGGAGAGCAACGCCATGGA
681	HGNC=31572&HUGO-Symbol=MIR199A2&HUGO-Name=microRNA_199a-2&LOCI=[chr1:172113665-172113794:strand=-]&SOURCE=RefSeq&SOURCE-ACCESSION=NR_029618&GENOME=hg19_Fragment_2	Fragment_2	41..62	22	CCCAGTGTTCAGACTACCTGTT	130	AGTACATAGAAGGAAGCTTCTGGAGATCCTGCTCCGTCGCCCCAGTGTTCAGACTACCTGTTCAGGACAATGCCGTTGTACAGTAGTCTGCACATTGGTTAGACTGGGCAAGGGAGAGCAACGCCATGGA
682	HGNC=31572&HUGO-Symbol=MIR199A2&HUGO-Name=microRNA_199a-2&LOCI=[chr1:172113665-172113794:strand=-]&SOURCE=RefSeq&SOURCE-ACCESSION=NR_029618&GENOME=hg19_Fragment_3	Fragment_3	64..80	17	AGGACAATGCCGTTGTA	130	AGTACATAGAAGGAAGCTTCTGGAGATCCTGCTCCGTCGCCCCAGTGTTCAGACTACCTGTTCAGGACAATGCCGTTGTACAGTAGTCTGCACATTGGTTAGACTGGGCAAGGGAGAGCAACGCCATGGA
683	HGNC=31573&HUGO-Symbol=MIR199B&HUGO-Name=microRNA_199b&LOCI=[chr9:131006990-131007119:strand=-]&SOURCE=RefSeq&SOURCE-ACCESSION=NR_029619&GENOME=hg19_Fragment_1	Fragment_1	75..96	22	ACAGTAGTCTGCACATTGGTTA	130	CCTGGATGGACCAGAGGACACCTCCACTCCGTCTACCCAGTGTTTAGACTATCTGTTCAGGACTCCCAAATTGTACAGTAGTCTGCACATTGGTTAGGCTGGGCTGGGTTAGACCCTCGGCACCGCCGCC
684	HGNC=31573&HUGO-Symbol=MIR199B&HUGO-Name=microRNA_199b&LOCI=[chr9:131006990-131007119:strand=-]&SOURCE=RefSeq&SOURCE-ACCESSION=NR_029619&GENOME=hg19_Fragment_2	Fragment_2	36..54	19	CCCAGTGTTTAGACTATCT	130	CCTGGATGGACCAGAGGACACCTCCACTCCGTCTACCCAGTGTTTAGACTATCTGTTCAGGACTCCCAAATTGTACAGTAGTCTGCACATTGGTTAGGCTGGGCTGGGTTAGACCCTCGGCACCGCCGCC
685	HGNC=31574&HUGO-Symbol=MIR19A&HUGO-Name=microRNA_19a&LOCI=[chr13:92003135-92003236:strand=+]&SOURCE=RefSeq&SOURCE-ACCESSION=NR_029489&GENOME=hg19_Fragment_1	Fragment_1	59..81	23	TGTGCAAATCTATGCAAAACTGA	102	GTTTTTGTTTGCAGTCCTCTGTTAGTTTTGCATAGTTGCACTACAAGAAGAATGTAGTTGTGCAAATCTATGCAAAACTGATGGTGGCCTGCTATTTCCTTC
686	HGNC=31574&HUGO-Symbol=MIR19A&HUGO-Name=microRNA_19a&LOCI=[chr13:92003135-92003236:strand=+]&SOURCE=RefSeq&SOURCE-ACCESSION=NR_029489&GENOME=hg19_Fragment_2	Fragment_2	45..65	21	AAGAAGAATGTAGTTGTGCAA	102	GTTTTTGTTTGCAGTCCTCTGTTAGTTTTGCATAGTTGCACTACAAGAAGAATGTAGTTGTGCAAATCTATGCAAAACTGATGGTGGCCTGCTATTTCCTTC
687	HGNC=31574&HUGO-Symbol=MIR19A&HUGO-Name=microRNA_19a&LOCI=[chr13:92003135-92003236:strand=+]&SOURCE=RefSeq&SOURCE-ACCESSION=NR_029489&GENOME=hg19_Fragment_3	Fragment_3	24..43	20	AGTTTTGCATAGTTGCACTA	102	GTTTTTGTTTGCAGTCCTCTGTTAGTTTTGCATAGTTGCACTACAAGAAGAATGTAGTTGTGCAAATCTATGCAAAACTGATGGTGGCCTGCTATTTCCTTC
688	HGNC=31575&HUGO-Symbol=MIR19B1&HUGO-Name=microRNA_19b-1&LOCI=[chr13:92003436-92003542:strand=+]&SOURCE=RefSeq&SOURCE-ACCESSION=NR_029490&GENOME=hg19_Fragment_1	Fragment_1	64..85	22	TGTGCAAATCCATGCAAAACTG	107	TGTTACTGAACACTGTTCTATGGTTAGTTTTGCAGGTTTGCATCCAGCTGTGTGATATTCTGCTGTGCAAATCCATGCAAAACTGACTGTGGTAGTGAAAAGTCTGT
689	HGNC=31575&HUGO-Symbol=MIR19B1&HUGO-Name=microRNA_19b-1&LOCI=[chr13:92003436-92003542:strand=+]&SOURCE=RefSeq&SOURCE-ACCESSION=NR_029490&GENOME=hg19_Fragment_2	Fragment_2	26..48	23	AGTTTTGCAGGTTTGCATCCAGC	107	TGTTACTGAACACTGTTCTATGGTTAGTTTTGCAGGTTTGCATCCAGCTGTGTGATATTCTGCTGTGCAAATCCATGCAAAACTGACTGTGGTAGTGAAAAGTCTGT
690	HGNC=31576&HUGO-Symbol=MIR19B2&HUGO-Name=microRNA_19b-2&LOCI=[chrX:133303691-133303806:strand=-]&SOURCE=RefSeq&SOURCE-ACCESSION=NR_029491&GENOME=hg19_Fragment_1	Fragment_1	72..93	22	TGTGCAAATCCATGCAAAACTG	116	ATATTCAAAGACATTGCTACTTACAATTAGTTTTGCAGGTTTGCATTTCAGCGTATATATGTATATGTGGCTGTGCAAATCCATGCAAAACTGATTGTGATAATGTGTGCTTCCTA
691	HGNC=31576&HUGO-Symbol=MIR19B2&HUGO-Name=microRNA_19b-2&LOCI=[chrX:133303691-133303806:strand=-]&SOURCE=RefSeq&SOURCE-ACCESSION=NR_029491&GENOME=hg19_Fragment_2	Fragment_2	29..49	21	AGTTTTGCAGGTTTGCATTTC	116	ATATTCAAAGACATTGCTACTTACAATTAGTTTTGCAGGTTTGCATTTCAGCGTATATATGTATATGTGGCTGTGCAAATCCATGCAAAACTGATTGTGATAATGTGTGCTTCCTA
692	HGNC=31577&HUGO-Symbol=MIR20A&HUGO-Name=microRNA_20a&LOCI=[chr13:92003309-92003399:strand=+]&SOURCE=RefSeq&SOURCE-ACCESSION=NR_029492&GENOME=hg19_Fragment_1	Fragment_1	18..40	23	TAAAGTGCTTATAGTGCAGGTAG	91	GACAGCTTCTGTAGCACTAAAGTGCTTATAGTGCAGGTAGTGTTTAGTTATCTACTGCATTATGAGCACTTAAAGTACTGCTAGCTGTAGA
693	HGNC=31577&HUGO-Symbol=MIR20A&HUGO-Name=microRNA_20a&LOCI=[chr13:92003309-92003399:strand=+]&SOURCE=RefSeq&SOURCE-ACCESSION=NR_029492&GENOME=hg19_Fragment_2	Fragment_2	54..76	23	ACTGCATTATGAGCACTTAAAGT	91	GACAGCTTCTGTAGCACTAAAGTGCTTATAGTGCAGGTAGTGTTTAGTTATCTACTGCATTATGAGCACTTAAAGTACTGCTAGCTGTAGA
694	HGNC=31577&HUGO-Symbol=MIR20A&HUGO-Name=microRNA_20a&LOCI=[chr13:92003309-92003399:strand=+]&SOURCE=RefSeq&SOURCE-ACCESSION=NR_029492&GENOME=hg19_Fragment_3	Fragment_3	41..63	23	TGTTTAGTTATCTACTGCATTAT	91	GACAGCTTCTGTAGCACTAAAGTGCTTATAGTGCAGGTAGTGTTTAGTTATCTACTGCATTATGAGCACTTAAAGTACTGCTAGCTGTAGA
695	HGNC=31578&HUGO-Symbol=MIR200A&HUGO-Name=microRNA_200a&LOCI=[chr1:1103233-1103342:strand=+]&SOURCE=RefSeq&SOURCE-ACCESSION=NR_029834&GENOME=hg19_Fragment_1	Fragment_1	64..87	24	TAACACTGTCTGGTAACGATGTTC	110	CACGTCCCTCCCGGGCCCCTGTGAGCATCTTACCGGACAGTGCTGGATTTCCCAGCTTGACTCTAACACTGTCTGGTAACGATGTTCAAAGGTGACCCGCCGCTCGCCGG
696	HGNC=31578&HUGO-Symbol=MIR200A&HUGO-Name=microRNA_200a&LOCI=[chr1:1103233-1103342:strand=+]&SOURCE=RefSeq&SOURCE-ACCESSION=NR_029834&GENOME=hg19_Fragment_2	Fragment_2	26..44	19	CATCTTACCGGACAGTGCT	110	CACGTCCCTCCCGGGCCCCTGTGAGCATCTTACCGGACAGTGCTGGATTTCCCAGCTTGACTCTAACACTGTCTGGTAACGATGTTCAAAGGTGACCCGCCGCTCGCCGG
697	HGNC=31579&HUGO-Symbol=MIR200B&HUGO-Name=microRNA_200b&LOCI=[chr1:1102474-1102588:strand=+]&SOURCE=RefSeq&SOURCE-ACCESSION=NR_029639&GENOME=hg19_Fragment_1	Fragment_1	67..88	22	TAATACTGCCTGGTAATGATGA	115	GCCCCCGGACCCAGCTCGGGCAGCCGTGGCCATCTTACTGGGCAGCATTGGATGGAGTCAGGTCTCTAATACTGCCTGGTAATGATGACGGCGGAGCCCTGCACGCAGCGACCGG
698	HGNC=31579&HUGO-Symbol=MIR200B&HUGO-Name=microRNA_200b&LOCI=[chr1:1102474-1102588:strand=+]&SOURCE=RefSeq&SOURCE-ACCESSION=NR_029639&GENOME=hg19_Fragment_2	Fragment_2	31..51	21	CATCTTACTGGGCAGCATTGG	115	GCCCCCGGACCCAGCTCGGGCAGCCGTGGCCATCTTACTGGGCAGCATTGGATGGAGTCAGGTCTCTAATACTGCCTGGTAATGATGACGGCGGAGCCCTGCACGCAGCGACCGG
699	HGNC=31580&HUGO-Symbol=MIR200C&HUGO-Name=microRNA_200c&LOCI=[chr12:7072852-7072939:strand=+]&SOURCE=RefSeq&SOURCE-ACCESSION=NR_029779&GENOME=hg19_Fragment_1	Fragment_1	54..76	23	TAATACTGCCGGGTAATGATGGA	88	TGGGCGGGGGCCCTCGTCTTACCCAGCAGTGTTTGGGTGCGGTTGGGAGTCTCTAATACTGCCGGGTAATGATGGAGGCCCCTGTCCC
700	HGNC=31580&HUGO-Symbol=MIR200C&HUGO-Name=microRNA_200c&LOCI=[chr12:7072852-7072939:strand=+]&SOURCE=RefSeq&SOURCE-ACCESSION=NR_029779&GENOME=hg19_Fragment_2	Fragment_2	15..35	21	CGTCTTACCCAGCAGTGTTTG	88	TGGGCGGGGGCCCTCGTCTTACCCAGCAGTGTTTGGGTGCGGTTGGGAGTCTCTAATACTGCCGGGTAATGATGGAGGCCCCTGTCCC
701	HGNC=31581&HUGO-Symbol=MIR203&HUGO-Name=microRNA_203&LOCI=[chr14:104583732-104583861:strand=+]&SOURCE=RefSeq&SOURCE-ACCESSION=NR_029620&GENOME=hg19_Fragment_1	Fragment_1	75..96	22	GTGAAATGTTTAGGACCACTAG	130	CGAACCGACGGTGTTGGGGACTCGCGCGCTGGGTCCAGTGGTTCTTAACAGTTCAACAGTTCTGTAGCGCAATTGTGAAATGTTTAGGACCACTAGACCCGGCGGGCGCGGCGACAGCGACGGAGCGTCC
702	HGNC=31581&HUGO-Symbol=MIR203&HUGO-Name=microRNA_203&LOCI=[chr14:104583732-104583861:strand=+]&SOURCE=RefSeq&SOURCE-ACCESSION=NR_029620&GENOME=hg19_Fragment_2	Fragment_2	37..55	19	AGTGGTTCTTAACAGTTCA	130	CGAACCGACGGTGTTGGGGACTCGCGCGCTGGGTCCAGTGGTTCTTAACAGTTCAACAGTTCTGTAGCGCAATTGTGAAATGTTTAGGACCACTAGACCCGGCGGGCGCGGCGACAGCGACGGAGCGTCC
703	HGNC=31582&HUGO-Symbol=MIR204&HUGO-Name=microRNA_204&LOCI=[chr9:73424881-73425010:strand=-]&SOURCE=RefSeq&SOURCE-ACCESSION=NR_029621&GENOME=hg19_Fragment_1	Fragment_1	43..64	22	TTCCCTTTGTCATCCTATGCCT	130	GCGTACCCATGGCTACAGTCTTTCTTCATGTGACTCGTGGACTTCCCTTTGTCATCCTATGCCTGAGAATATATGAAGGAGGCTGGGAAGGCAAAGGGACGTTCAATTGTCATCACTGGCATCTTTTTTG
704	HGNC=31582&HUGO-Symbol=MIR204&HUGO-Name=microRNA_204&LOCI=[chr9:73424881-73425010:strand=-]&SOURCE=RefSeq&SOURCE-ACCESSION=NR_029621&GENOME=hg19_Fragment_2	Fragment_2	82..102	21	GCTGGGAAGGCAAAGGGACGT	130	GCGTACCCATGGCTACAGTCTTTCTTCATGTGACTCGTGGACTTCCCTTTGTCATCCTATGCCTGAGAATATATGAAGGAGGCTGGGAAGGCAAAGGGACGTTCAATTGTCATCACTGGCATCTTTTTTG
705	HGNC=31582&HUGO-Symbol=MIR204&HUGO-Name=microRNA_204&LOCI=[chr9:73424881-73425010:strand=-]&SOURCE=RefSeq&SOURCE-ACCESSION=NR_029621&GENOME=hg19_Fragment_3	Fragment_3	24..42	19	CTTCATGTGACTCGTGGAC	130	GCGTACCCATGGCTACAGTCTTTCTTCATGTGACTCGTGGACTTCCCTTTGTCATCCTATGCCTGAGAATATATGAAGGAGGCTGGGAAGGCAAAGGGACGTTCAATTGTCATCACTGGCATCTTTTTTG
706	HGNC=31583&HUGO-Symbol=MIR205&HUGO-Name=microRNA_205&LOCI=[chr1:209605468-209605597:strand=+]&SOURCE=RefSeq&SOURCE-ACCESSION=NR_029622&GENOME=hg19_Fragment_1	Fragment_1	44..66	23	TCCTTCATTCCACCGGAGTCTGT	130	CCTCTGAGAAAAAGATCCTCAGACAATCCATGTGCTTCTCTTGTCCTTCATTCCACCGGAGTCTGTCTCATACCCAACCAGATTTCAGTGGAGTGAAGTTCAGGAGGCATGGAGCTGACAACCATGAGGC
707	HGNC=31583&HUGO-Symbol=MIR205&HUGO-Name=microRNA_205&LOCI=[chr1:209605468-209605597:strand=+]&SOURCE=RefSeq&SOURCE-ACCESSION=NR_029622&GENOME=hg19_Fragment_2	Fragment_2	81..101	21	GATTTCAGTGGAGTGAAGTTC	130	CCTCTGAGAAAAAGATCCTCAGACAATCCATGTGCTTCTCTTGTCCTTCATTCCACCGGAGTCTGTCTCATACCCAACCAGATTTCAGTGGAGTGAAGTTCAGGAGGCATGGAGCTGACAACCATGAGGC
708	HGNC=31584&HUGO-Symbol=MIR206&HUGO-Name=microRNA_206&LOCI=[chr6:52009137-52009242:strand=+]&SOURCE=RefSeq&SOURCE-ACCESSION=NR_029713&GENOME=hg19_Fragment_1	Fragment_1	63..84	22	TGGAATGTAAGGAAGTGTGTGG	106	TGGATGACACTGCTTCCCGAGGCCACATGCTTCTTTATATCCCCATATGGATTACTTTGCTATGGAATGTAAGGAAGTGTGTGGTTTCGGCAAGTGCCTCCTCGCT
709	HGNC=31585&HUGO-Symbol=MIR208A&HUGO-Name=microRNA_208a&LOCI=[chr14:23857795-23857885:strand=-]&SOURCE=RefSeq&SOURCE-ACCESSION=NR_029595&GENOME=hg19_Fragment_1	Fragment_1	54..75	22	ATAAGACGAGCAAAAAGCTTGT	91	CCACTTCCTGTGACGGGCGAGCTTTTGGCCCGGGTTATACCTGATGCTCACGTATAAGACGAGCAAAAAGCTTGTTGGTCAGAGGAGCTAC
710	HGNC=31586&HUGO-Symbol=MIR21&HUGO-Name=microRNA_21&LOCI=[chr17:57918617-57918708:strand=+]&SOURCE=RefSeq&SOURCE-ACCESSION=NR_029493&GENOME=hg19_Fragment_1	Fragment_1	18..38	21	TAGCTTATCAGACTGATGTTG	92	TGTACCACCTTGTCGGGTAGCTTATCAGACTGATGTTGACTGTTGAATCTCATGGCAACACCAGTCGATGGGCTGTCTGACATTTTGGTATC
711	HGNC=31586&HUGO-Symbol=MIR21&HUGO-Name=microRNA_21&LOCI=[chr17:57918617-57918708:strand=+]&SOURCE=RefSeq&SOURCE-ACCESSION=NR_029493&GENOME=hg19_Fragment_2	Fragment_2	56..78	23	CAACACCAGTCGATGGGCTGTCT	92	TGTACCACCTTGTCGGGTAGCTTATCAGACTGATGTTGACTGTTGAATCTCATGGCAACACCAGTCGATGGGCTGTCTGACATTTTGGTATC
712	HGNC=31586&HUGO-Symbol=MIR21&HUGO-Name=microRNA_21&LOCI=[chr17:57918617-57918708:strand=+]&SOURCE=RefSeq&SOURCE-ACCESSION=NR_029493&GENOME=hg19_Fragment_3	Fragment_3	1..17	17	TGTACCACCTTGTCGGG	92	TGTACCACCTTGTCGGGTAGCTTATCAGACTGATGTTGACTGTTGAATCTCATGGCAACACCAGTCGATGGGCTGTCTGACATTTTGGTATC
713	HGNC=31587&HUGO-Symbol=MIR210&HUGO-Name=microRNA_210&LOCI=[chr11:568079-568208:strand=-]&SOURCE=RefSeq&SOURCE-ACCESSION=NR_029623&GENOME=hg19_Fragment_1	Fragment_1	76..97	22	CTGTGCGTGTGACAGCGGCTGA	130	CCGCCCGCCCACCCGGCAGTGCCTCCAGGCGCAGGGCAGCCCCTGCCCACCGCACACTGCGCTGCCCCAGACCCACTGTGCGTGTGACAGCGGCTGATCTGTGCCTGGGCAGCGCGACCCTCCTGGCCCC
714	HGNC=31587&HUGO-Symbol=MIR210&HUGO-Name=microRNA_210&LOCI=[chr11:568079-568208:strand=-]&SOURCE=RefSeq&SOURCE-ACCESSION=NR_029623&GENOME=hg19_Fragment_2	Fragment_2	38..60	23	AGCCCCTGCCCACCGCACACTGC	130	CCGCCCGCCCACCCGGCAGTGCCTCCAGGCGCAGGGCAGCCCCTGCCCACCGCACACTGCGCTGCCCCAGACCCACTGTGCGTGTGACAGCGGCTGATCTGTGCCTGGGCAGCGCGACCCTCCTGGCCCC
715	HGNC=31588&HUGO-Symbol=MIR211&HUGO-Name=microRNA_211&LOCI=[chr15:31357225-31357354:strand=-]&SOURCE=RefSeq&SOURCE-ACCESSION=NR_029624&GENOME=hg19_Fragment_1	Fragment_1	36..57	22	TTCCCTTTGTCATCCTTCGCCT	130	ACACCCCATTTCACCTGGCCATGTGACTTGTGGGCTTCCCTTTGTCATCCTTCGCCTAGGGCTCTGAGCAGGGCAGGGACAGCAAAGGGGTGCTCAGTTGTCACTTCCCACAGCACGGAGCTTCGAGGAC
716	HGNC=31589&HUGO-Symbol=MIR212&HUGO-Name=microRNA_212&LOCI=[chr17:1953555-1953684:strand=-]&SOURCE=RefSeq&SOURCE-ACCESSION=NR_029625&GENOME=hg19_Fragment_1	Fragment_1	81..102	22	TAACAGTCTCCAGTCACGGCCA	130	CCGGGGCGACCGGGGCACCCCGCCCGGACAGCGCGCCGGCACCTTGGCTCTAGACTGCTTACTGCCCGGGCCGCCCTCAGTAACAGTCTCCAGTCACGGCCACCGACGCCTGGCCCCGCCCCAGGACCGC
717	HGNC=31589&HUGO-Symbol=MIR212&HUGO-Name=microRNA_212&LOCI=[chr17:1953555-1953684:strand=-]&SOURCE=RefSeq&SOURCE-ACCESSION=NR_029625&GENOME=hg19_Fragment_2	Fragment_2	41..63	23	ACCTTGGCTCTAGACTGCTTACT	130	CCGGGGCGACCGGGGCACCCCGCCCGGACAGCGCGCCGGCACCTTGGCTCTAGACTGCTTACTGCCCGGGCCGCCCTCAGTAACAGTCTCCAGTCACGGCCACCGACGCCTGGCCCCGCCCCAGGACCGC
718	HGNC=31590&HUGO-Symbol=MIR181A1&HUGO-Name=microRNA_181a-1&LOCI=[chr1:198828163-198828292:strand=-]&SOURCE=RefSeq&SOURCE-ACCESSION=NR_029626&GENOME=hg19_Fragment_1	Fragment_1	34..53	20	AACATTCAACGCTGTCGGTG	130	AGTAGAATTCTGAGTTTTGAGGTTGCTTCAGTGAACATTCAACGCTGTCGGTGAGTTTGGAATTAAAATCAAAACCATCGACCGTTGATTGTACCCTATGGCTAACCATCATCTACTCCATGGTGCTCAG
719	HGNC=31590&HUGO-Symbol=MIR181A1&HUGO-Name=microRNA_181a-1&LOCI=[chr1:198828163-198828292:strand=-]&SOURCE=RefSeq&SOURCE-ACCESSION=NR_029626&GENOME=hg19_Fragment_2	Fragment_2	74..94	21	ACCATCGACCGTTGATTGTAC	130	AGTAGAATTCTGAGTTTTGAGGTTGCTTCAGTGAACATTCAACGCTGTCGGTGAGTTTGGAATTAAAATCAAAACCATCGACCGTTGATTGTACCCTATGGCTAACCATCATCTACTCCATGGTGCTCAG
720	HGNC=31591&HUGO-Symbol=MIR214&HUGO-Name=microRNA_214&LOCI=[chr1:172107928-172108057:strand=-]&SOURCE=RefSeq&SOURCE-ACCESSION=NR_029627&GENOME=hg19_Fragment_1	Fragment_1	81..102	22	ACAGCAGGCACAGACAGGCAGT	130	AGGAACCAAGGGCCTGGCTGGACAGAGTTGTCATGTGTCTGCCTGTCTACACTTGCTGTGCAGAACATCCGCTCACCTGTACAGCAGGCACAGACAGGCAGTCACATGACAACCCAGCCTGAATGACAAC
721	HGNC=31591&HUGO-Symbol=MIR214&HUGO-Name=microRNA_214&LOCI=[chr1:172107928-172108057:strand=-]&SOURCE=RefSeq&SOURCE-ACCESSION=NR_029627&GENOME=hg19_Fragment_2	Fragment_2	40..61	22	TGCCTGTCTACACTTGCTGTGC	130	AGGAACCAAGGGCCTGGCTGGACAGAGTTGTCATGTGTCTGCCTGTCTACACTTGCTGTGCAGAACATCCGCTCACCTGTACAGCAGGCACAGACAGGCAGTCACATGACAACCCAGCCTGAATGACAAC
722	HGNC=31591&HUGO-Symbol=MIR214&HUGO-Name=microRNA_214&LOCI=[chr1:172107928-172108057:strand=-]&SOURCE=RefSeq&SOURCE-ACCESSION=NR_029627&GENOME=hg19_Fragment_3	Fragment_3	23..40	18	CAGAGTTGTCATGTGTCT	130	AGGAACCAAGGGCCTGGCTGGACAGAGTTGTCATGTGTCTGCCTGTCTACACTTGCTGTGCAGAACATCCGCTCACCTGTACAGCAGGCACAGACAGGCAGTCACATGACAACCCAGCCTGAATGACAAC
723	HGNC=31592&HUGO-Symbol=MIR215&HUGO-Name=microRNA_215&LOCI=[chr1:220291185-220291314:strand=-]&SOURCE=RefSeq&SOURCE-ACCESSION=NR_029628&GENOME=hg19_Fragment_1	Fragment_1	38..59	22	TGACCTATGAATTGACAGACAA	130	GATTAAAGTCATCATTCAGAAATGGTATACAGGAAAATGACCTATGAATTGACAGACAATATAGCTGAGTTTGTCTGTCATTTCTTTAGGCCAATATTCTGTATGACTGTGCTACTTCAATATCAGAAAT
724	HGNC=31593&HUGO-Symbol=MIR216A&HUGO-Name=microRNA_216a&LOCI=[chr2:56216075-56216204:strand=-]&SOURCE=RefSeq&SOURCE-ACCESSION=NR_029629&GENOME=hg19_Fragment_1	Fragment_1	11..27	17	GATGGCTGTGAGTTGGC	130	GTCTAACACGGATGGCTGTGAGTTGGCTTAATCTCAGCTGGCAACTGTGAGATGTTCATACAATCCCTCACAGTGGTCTCTGGGATTATGCTAAACAGAGCAATTTCCTAGCCCTCACGAATCAAAAGAC
725	HGNC=31594&HUGO-Symbol=MIR217&HUGO-Name=microRNA_217&LOCI=[chr2:56210092-56210221:strand=-]&SOURCE=RefSeq&SOURCE-ACCESSION=NR_029630&GENOME=hg19_Fragment_1	Fragment_1	44..65	22	ATACTGCATCAGGAACTGATTG	130	AATGATATTTAGTATAATTATTACATAGTTTTTGATGTCGCAGATACTGCATCAGGAACTGATTGGATAAGAATCAGTCACCATCAGTTCCTAATGCATTGCCTTCAGCATCTAAACAAGCACCAGTAAA
726	HGNC=31595&HUGO-Symbol=MIR218-1&HUGO-Name=microRNA_218-1&LOCI=[chr4:20529888-20530017:strand=+]&SOURCE=RefSeq&SOURCE-ACCESSION=NR_029631&GENOME=hg19_Fragment_1	Fragment_1	35..55	21	TTGTGCTTGATCTAACCATGT	130	GGTTGGTGTAGTGATAATGTAGCGAGATTTTCTGTTGTGCTTGATCTAACCATGTGGTTGCGAGGTATGAGTAAAACATGGTTCCGTCAAGCACCATGGAACGTCACGCAGCTTTCTACAGCATGACAAG
727	HGNC=31595&HUGO-Symbol=MIR218-1&HUGO-Name=microRNA_218-1&LOCI=[chr4:20529888-20530017:strand=+]&SOURCE=RefSeq&SOURCE-ACCESSION=NR_029631&GENOME=hg19_Fragment_2	Fragment_2	74..94	21	AAACATGGTTCCGTCAAGCAC	130	GGTTGGTGTAGTGATAATGTAGCGAGATTTTCTGTTGTGCTTGATCTAACCATGTGGTTGCGAGGTATGAGTAAAACATGGTTCCGTCAAGCACCATGGAACGTCACGCAGCTTTCTACAGCATGACAAG
728	HGNC=31596&HUGO-Symbol=MIR218-2&HUGO-Name=microRNA_218-2&LOCI=[chr5:168195141-168195270:strand=-]&SOURCE=RefSeq&SOURCE-ACCESSION=NR_029632&GENOME=hg19_Fragment_1	Fragment_1	35..55	21	TTGTGCTTGATCTAACCATGT	130	CCTTGACTCTGACCAGTCGCTGCGGGGCTTTCCTTTGTGCTTGATCTAACCATGTGGTGGAACGATGGAAACGGAACATGGTTCTGTCAAGCACCGCGGAAAGCACCGTGCTCTCCTGCAGCATGGCCCG
729	HGNC=31596&HUGO-Symbol=MIR218-2&HUGO-Name=microRNA_218-2&LOCI=[chr5:168195141-168195270:strand=-]&SOURCE=RefSeq&SOURCE-ACCESSION=NR_029632&GENOME=hg19_Fragment_2	Fragment_2	56..78	23	GGTGGAACGATGGAAACGGAACA	130	CCTTGACTCTGACCAGTCGCTGCGGGGCTTTCCTTTGTGCTTGATCTAACCATGTGGTGGAACGATGGAAACGGAACATGGTTCTGTCAAGCACCGCGGAAAGCACCGTGCTCTCCTGCAGCATGGCCCG
730	HGNC=31597&HUGO-Symbol=MIR219-1&HUGO-Name=microRNA_219-1&LOCI=[chr6:33175602-33175731:strand=+]&SOURCE=RefSeq&SOURCE-ACCESSION=NR_029633&GENOME=hg19_Fragment_1	Fragment_1	72..94	23	AGAGTTGAGTCTGGACGTCCCGA	130	CCTCCCTTCCCCGCCCCGGGCCGCGGCTCCTGATTGTCCAAACGCAATTCTCGAGTCTATGGCTCCGGCCGAGAGTTGAGTCTGGACGTCCCGAGCCGCCGCCCCCAAACCTCGAGCGGGAGAGCGGGTC
731	HGNC=31597&HUGO-Symbol=MIR219-1&HUGO-Name=microRNA_219-1&LOCI=[chr6:33175602-33175731:strand=+]&SOURCE=RefSeq&SOURCE-ACCESSION=NR_029633&GENOME=hg19_Fragment_2	Fragment_2	31..51	21	TGATTGTCCAAACGCAATTCT	130	CCTCCCTTCCCCGCCCCGGGCCGCGGCTCCTGATTGTCCAAACGCAATTCTCGAGTCTATGGCTCCGGCCGAGAGTTGAGTCTGGACGTCCCGAGCCGCCGCCCCCAAACCTCGAGCGGGAGAGCGGGTC
732	HGNC=31598&HUGO-Symbol=MIR219-2&HUGO-Name=microRNA_219-2&LOCI=[chr9:131154887-131155003:strand=-]&SOURCE=RefSeq&SOURCE-ACCESSION=NR_029837&GENOME=hg19_Fragment_1	Fragment_1	72..93	22	AGAATTGTGGCTGGACATCTGT	117	AGGGCCCTGAACTCAGGGGCTTCGCCACTGATTGTCCAAACGCAATTCTTGTACGAGTCTGCGGCCAACCGAGAATTGTGGCTGGACATCTGTGGCTGAGCTCCGGGCGCAACAGGG
733	HGNC=31598&HUGO-Symbol=MIR219-2&HUGO-Name=microRNA_219-2&LOCI=[chr9:131154887-131155003:strand=-]&SOURCE=RefSeq&SOURCE-ACCESSION=NR_029837&GENOME=hg19_Fragment_2	Fragment_2	29..49	21	TGATTGTCCAAACGCAATTCT	117	AGGGCCCTGAACTCAGGGGCTTCGCCACTGATTGTCCAAACGCAATTCTTGTACGAGTCTGCGGCCAACCGAGAATTGTGGCTGGACATCTGTGGCTGAGCTCCGGGCGCAACAGGG
734	HGNC=31599&HUGO-Symbol=MIR22&HUGO-Name=microRNA_22&LOCI=[chr17:1617187-1617291:strand=-]&SOURCE=RefSeq&SOURCE-ACCESSION=NR_029494&GENOME=hg19_Fragment_1	Fragment_1	63..82	20	AAGCTGCCAGTTGAAGAACT	105	GCCCTCACCTGGCTGAGCCGCAGTAGTTCTTCAGTGGCAAGCTTTATGTCCTGACCCAGCTAAAGCTGCCAGTTGAAGAACTGTTGCCCTCTGCCCCTGGCTTCG
735	HGNC=31599&HUGO-Symbol=MIR22&HUGO-Name=microRNA_22&LOCI=[chr17:1617187-1617291:strand=-]&SOURCE=RefSeq&SOURCE-ACCESSION=NR_029494&GENOME=hg19_Fragment_2	Fragment_2	25..45	21	AGTTCTTCAGTGGCAAGCTTT	105	GCCCTCACCTGGCTGAGCCGCAGTAGTTCTTCAGTGGCAAGCTTTATGTCCTGACCCAGCTAAAGCTGCCAGTTGAAGAACTGTTGCCCTCTGCCCCTGGCTTCG
736	HGNC=31601&HUGO-Symbol=MIR221&HUGO-Name=microRNA_221&LOCI=[chrX:45605575-45605704:strand=-]&SOURCE=RefSeq&SOURCE-ACCESSION=NR_029635&GENOME=hg19_Fragment_1	Fragment_1	75..96	22	AGCTACATTGTCTGCTGGGTTT	130	ACTTGCAAGCTGAACATCCAGGTCTGGGGCATGAACCTGGCATACAATGTAGATTTCTGTGTTCGTTAGGCAACAGCTACATTGTCTGCTGGGTTTCAGGCTACCTGGAAACATGTTCTCCATTGGCTGT
737	HGNC=31601&HUGO-Symbol=MIR221&HUGO-Name=microRNA_221&LOCI=[chrX:45605575-45605704:strand=-]&SOURCE=RefSeq&SOURCE-ACCESSION=NR_029635&GENOME=hg19_Fragment_2	Fragment_2	35..56	22	ACCTGGCATACAATGTAGATTT	130	ACTTGCAAGCTGAACATCCAGGTCTGGGGCATGAACCTGGCATACAATGTAGATTTCTGTGTTCGTTAGGCAACAGCTACATTGTCTGCTGGGTTTCAGGCTACCTGGAAACATGTTCTCCATTGGCTGT
738	HGNC=31602&HUGO-Symbol=MIR222&HUGO-Name=microRNA_222&LOCI=[chrX:45606411-45606540:strand=-]&SOURCE=RefSeq&SOURCE-ACCESSION=NR_029636&GENOME=hg19_Fragment_1	Fragment_1	79..101	23	AGCTACATCTGGCTACTGGGTCT	130	GGATCACCCAGCTGCTGGAAGGTGTAGGTACCCTCAATGGCTCAGTAGCCAGTGTAGATCCTGTCTTTCGTAATCAGCAGCTACATCTGGCTACTGGGTCTCTGATGGCATCTTCTAGCTTCTGCTTCAG
739	HGNC=31602&HUGO-Symbol=MIR222&HUGO-Name=microRNA_222&LOCI=[chrX:45606411-45606540:strand=-]&SOURCE=RefSeq&SOURCE-ACCESSION=NR_029636&GENOME=hg19_Fragment_2	Fragment_2	39..59	21	GGCTCAGTAGCCAGTGTAGAT	130	GGATCACCCAGCTGCTGGAAGGTGTAGGTACCCTCAATGGCTCAGTAGCCAGTGTAGATCCTGTCTTTCGTAATCAGCAGCTACATCTGGCTACTGGGTCTCTGATGGCATCTTCTAGCTTCTGCTTCAG
740	HGNC=31603&HUGO-Symbol=MIR223&HUGO-Name=microRNA_223&LOCI=[chrX:65238702-65238831:strand=+]&SOURCE=RefSeq&SOURCE-ACCESSION=NR_029637&GENOME=hg19_Fragment_1	Fragment_1	79..100	22	GTCAGTTTGTCAAATACCCCAA	130	AAGCTCTTGGCCTGGCCTCCTGCAGTGCCACGCTCCGTGTATTTGACAAGCTGAGTTGGACACTCCATGTGGTAGAGTGTCAGTTTGTCAAATACCCCAAGTGCGGCACATGCTTACCAGCTCTAGGCCA
741	HGNC=31603&HUGO-Symbol=MIR223&HUGO-Name=microRNA_223&LOCI=[chrX:65238702-65238831:strand=+]&SOURCE=RefSeq&SOURCE-ACCESSION=NR_029637&GENOME=hg19_Fragment_2	Fragment_2	36..64	29	CGTGTATTTGACAAGCTGAGTTGGACACT	130	AAGCTCTTGGCCTGGCCTCCTGCAGTGCCACGCTCCGTGTATTTGACAAGCTGAGTTGGACACTCCATGTGGTAGAGTGTCAGTTTGTCAAATACCCCAAGTGCGGCACATGCTTACCAGCTCTAGGCCA
742	HGNC=31604&HUGO-Symbol=MIR224&HUGO-Name=microRNA_224&LOCI=[chrX:151127040-151127140:strand=-]&SOURCE=RefSeq&SOURCE-ACCESSION=NR_029638&GENOME=hg19_Fragment_1	Fragment_1	18..39	22	CAAGTCACTAGTGGTTCCGTTT	101	TAAGGCCCAGGGGCTTTCAAGTCACTAGTGGTTCCGTTTAGTAGATGATTGTGCATTGTTTCAAAATGGTGCCCTAGTGACTACAAAGCCCCAGAGCCAGC
743	HGNC=31604&HUGO-Symbol=MIR224&HUGO-Name=microRNA_224&LOCI=[chrX:151127040-151127140:strand=-]&SOURCE=RefSeq&SOURCE-ACCESSION=NR_029638&GENOME=hg19_Fragment_2	Fragment_2	64..85	22	AAATGGTGCCCTAGTGACTACA	101	TAAGGCCCAGGGGCTTTCAAGTCACTAGTGGTTCCGTTTAGTAGATGATTGTGCATTGTTTCAAAATGGTGCCCTAGTGACTACAAAGCCCCAGAGCCAGC
744	HGNC=31604&HUGO-Symbol=MIR224&HUGO-Name=microRNA_224&LOCI=[chrX:151127040-151127140:strand=-]&SOURCE=RefSeq&SOURCE-ACCESSION=NR_029638&GENOME=hg19_Fragment_3	Fragment_3	42..61	20	TAGATGATTGTGCATTGTTT	101	TAAGGCCCAGGGGCTTTCAAGTCACTAGTGGTTCCGTTTAGTAGATGATTGTGCATTGTTTCAAAATGGTGCCCTAGTGACTACAAAGCCCCAGAGCCAGC
745	HGNC=31605&HUGO-Symbol=MIR23A&HUGO-Name=microRNA_23a&LOCI=[chr19:13947391-13947483:strand=-]&SOURCE=RefSeq&SOURCE-ACCESSION=NR_029495&GENOME=hg19_Fragment_1	Fragment_1	55..76	22	ATCACATTGCCAGGGATTTCCA	93	CCTGTGCCACGGCCGGCTGGGGTTCCTGGGGATGGGATTTGCTTCCTGTCACAAATCACATTGCCAGGGATTTCCAACCGACCCTGAGCTCTG
746	HGNC=31605&HUGO-Symbol=MIR23A&HUGO-Name=microRNA_23a&LOCI=[chr19:13947391-13947483:strand=-]&SOURCE=RefSeq&SOURCE-ACCESSION=NR_029495&GENOME=hg19_Fragment_2	Fragment_2	19..39	21	GGGGTTCCTGGGGATGGGATT	93	CCTGTGCCACGGCCGGCTGGGGTTCCTGGGGATGGGATTTGCTTCCTGTCACAAATCACATTGCCAGGGATTTCCAACCGACCCTGAGCTCTG
747	HGNC=31606&HUGO-Symbol=MIR23B&HUGO-Name=microRNA_23b&LOCI=[chr9:97847480-97847596:strand=+]&SOURCE=RefSeq&SOURCE-ACCESSION=NR_029664&GENOME=hg19_Fragment_1	Fragment_1	68..89	22	ATCACATTGCCAGGGATTACCA	117	TGGCGCTGCTCTCAGGTGCTCTGGCTGCTTGGGTTCCTGGCATGCTGATTTGTGACTTAAGATTAAAATCACATTGCCAGGGATTACCACGCAACCACGACCTTGGCTGCTCCTCCA
748	HGNC=31606&HUGO-Symbol=MIR23B&HUGO-Name=microRNA_23b&LOCI=[chr9:97847480-97847596:strand=+]&SOURCE=RefSeq&SOURCE-ACCESSION=NR_029664&GENOME=hg19_Fragment_2	Fragment_2	30..51	22	TGGGTTCCTGGCATGCTGATTT	117	TGGCGCTGCTCTCAGGTGCTCTGGCTGCTTGGGTTCCTGGCATGCTGATTTGTGACTTAAGATTAAAATCACATTGCCAGGGATTACCACGCAACCACGACCTTGGCTGCTCCTCCA
749	HGNC=31606&HUGO-Symbol=MIR23B&HUGO-Name=microRNA_23b&LOCI=[chr9:97847480-97847596:strand=+]&SOURCE=RefSeq&SOURCE-ACCESSION=NR_029664&GENOME=hg19_Fragment_3	Fragment_3	13..30	18	CAGGTGCTCTGGCTGCTT	117	TGGCGCTGCTCTCAGGTGCTCTGGCTGCTTGGGTTCCTGGCATGCTGATTTGTGACTTAAGATTAAAATCACATTGCCAGGGATTACCACGCAACCACGACCTTGGCTGCTCCTCCA
750	HGNC=31607&HUGO-Symbol=MIR24-1&HUGO-Name=microRNA_24-1&LOCI=[chr9:97848293-97848380:strand=+]&SOURCE=RefSeq&SOURCE-ACCESSION=NR_029496&GENOME=hg19_Fragment_1	Fragment_1	54..76	23	TGGCTCAGTTCAGCAGGAACAGG	88	TGGACCCGCCCTCCGGTGCCTACTGAGCTGATATCAGTTCTCATTTTACACACTGGCTCAGTTCAGCAGGAACAGGAGTCGAGCCCTT
751	HGNC=31607&HUGO-Symbol=MIR24-1&HUGO-Name=microRNA_24-1&LOCI=[chr9:97848293-97848380:strand=+]&SOURCE=RefSeq&SOURCE-ACCESSION=NR_029496&GENOME=hg19_Fragment_2	Fragment_2	16..36	21	GTGCCTACTGAGCTGATATCA	88	TGGACCCGCCCTCCGGTGCCTACTGAGCTGATATCAGTTCTCATTTTACACACTGGCTCAGTTCAGCAGGAACAGGAGTCGAGCCCTT
752	HGNC=31608&HUGO-Symbol=MIR24-2&HUGO-Name=microRNA_24-2&LOCI=[chr19:13947091-13947183:strand=-]&SOURCE=RefSeq&SOURCE-ACCESSION=NR_029497&GENOME=hg19_Fragment_1	Fragment_1	60..82	23	TGGCTCAGTTCAGCAGGAACAGG	93	CCTCCCTGGGCTCTGCCTCCCGTGCCTACTGAGCTGAAACACAGTTGGTTTGTGTACACTGGCTCAGTTCAGCAGGAACAGGGGTCAAGCCCC
753	HGNC=31608&HUGO-Symbol=MIR24-2&HUGO-Name=microRNA_24-2&LOCI=[chr19:13947091-13947183:strand=-]&SOURCE=RefSeq&SOURCE-ACCESSION=NR_029497&GENOME=hg19_Fragment_2	Fragment_2	22..42	21	GTGCCTACTGAGCTGAAACAC	93	CCTCCCTGGGCTCTGCCTCCCGTGCCTACTGAGCTGAAACACAGTTGGTTTGTGTACACTGGCTCAGTTCAGCAGGAACAGGGGTCAAGCCCC
754	HGNC=31609&HUGO-Symbol=MIR25&HUGO-Name=microRNA_25&LOCI=[chr7:99691173-99691276:strand=-]&SOURCE=RefSeq&SOURCE-ACCESSION=NR_029498&GENOME=hg19_Fragment_1	Fragment_1	62..83	22	CATTGCACTTGTCTCGGTCTGA	104	CTCCGGGACTGGCCAGTGTTGAGAGGCGGAGACTTGGGCAATTGCTGGACGCTGCCCTGGGCATTGCACTTGTCTCGGTCTGACAGTGCCGGCCCAACACTGCG
755	HGNC=31609&HUGO-Symbol=MIR25&HUGO-Name=microRNA_25&LOCI=[chr7:99691173-99691276:strand=-]&SOURCE=RefSeq&SOURCE-ACCESSION=NR_029498&GENOME=hg19_Fragment_2	Fragment_2	24..46	23	AGGCGGAGACTTGGGCAATTGCT	104	CTCCGGGACTGGCCAGTGTTGAGAGGCGGAGACTTGGGCAATTGCTGGACGCTGCCCTGGGCATTGCACTTGTCTCGGTCTGACAGTGCCGGCCCAACACTGCG
756	HGNC=31609&HUGO-Symbol=MIR25&HUGO-Name=microRNA_25&LOCI=[chr7:99691173-99691276:strand=-]&SOURCE=RefSeq&SOURCE-ACCESSION=NR_029498&GENOME=hg19_Fragment_3	Fragment_3	5..23	19	GGGACTGGCCAGTGTTGAG	104	CTCCGGGACTGGCCAGTGTTGAGAGGCGGAGACTTGGGCAATTGCTGGACGCTGCCCTGGGCATTGCACTTGTCTCGGTCTGACAGTGCCGGCCCAACACTGCG
757	HGNC=31610&HUGO-Symbol=MIR26A1&HUGO-Name=microRNA_26a-1&LOCI=[chr3:38010885-38010981:strand=+]&SOURCE=RefSeq&SOURCE-ACCESSION=NR_029499&GENOME=hg19_Fragment_1	Fragment_1	20..41	22	TTCAAGTAATCCAGGATAGGCT	97	GGCGAAGGCCGTGGCCTCGTTCAAGTAATCCAGGATAGGCTGTGCAGGTCCCAATGGGCCTATTCTTGGTTACTTGCACGGGGACGCGGGCCTGGAC
758	HGNC=31610&HUGO-Symbol=MIR26A1&HUGO-Name=microRNA_26a-1&LOCI=[chr3:38010885-38010981:strand=+]&SOURCE=RefSeq&SOURCE-ACCESSION=NR_029499&GENOME=hg19_Fragment_2	Fragment_2	59..80	22	CCTATTCTTGGTTACTTGCACG	97	GGCGAAGGCCGTGGCCTCGTTCAAGTAATCCAGGATAGGCTGTGCAGGTCCCAATGGGCCTATTCTTGGTTACTTGCACGGGGACGCGGGCCTGGAC
759	HGNC=31611&HUGO-Symbol=MIR26A2&HUGO-Name=microRNA_26a-2&LOCI=[chr12:58218382-58218485:strand=-]&SOURCE=RefSeq&SOURCE-ACCESSION=NR_029847&GENOME=hg19_Fragment_1	Fragment_1	24..45	22	TTCAAGTAATCCAGGATAGGCT	104	CTCCCATAGAGGCTGTGGCTGGATTCAAGTAATCCAGGATAGGCTGTTTCCATCTGTGAGGCCTATTCTTGATTACTTGTTTCTGGAGGCAGCTGATGGTCCGC
760	HGNC=31611&HUGO-Symbol=MIR26A2&HUGO-Name=microRNA_26a-2&LOCI=[chr12:58218382-58218485:strand=-]&SOURCE=RefSeq&SOURCE-ACCESSION=NR_029847&GENOME=hg19_Fragment_2	Fragment_2	62..82	21	CCTATTCTTGATTACTTGTTT	104	CTCCCATAGAGGCTGTGGCTGGATTCAAGTAATCCAGGATAGGCTGTTTCCATCTGTGAGGCCTATTCTTGATTACTTGTTTCTGGAGGCAGCTGATGGTCCGC
761	HGNC=31611&HUGO-Symbol=MIR26A2&HUGO-Name=microRNA_26a-2&LOCI=[chr12:58218382-58218485:strand=-]&SOURCE=RefSeq&SOURCE-ACCESSION=NR_029847&GENOME=hg19_Fragment_3	Fragment_3	4..23	20	CCATAGAGGCTGTGGCTGGA	104	CTCCCATAGAGGCTGTGGCTGGATTCAAGTAATCCAGGATAGGCTGTTTCCATCTGTGAGGCCTATTCTTGATTACTTGTTTCTGGAGGCAGCTGATGGTCCGC
762	HGNC=31612&HUGO-Symbol=MIR26B&HUGO-Name=microRNA_26b&LOCI=[chr2:219267359-219267455:strand=+]&SOURCE=RefSeq&SOURCE-ACCESSION=NR_029500&GENOME=hg19_Fragment_1	Fragment_1	22..43	22	TTCAAGTAATTCAGGATAGGTT	97	CCCACCCTGCCCGGGACCCAGTTCAAGTAATTCAGGATAGGTTGTGTGCTGTCCAGCCTGTTCTCCATTACTTGGCTCGGGGACCGGTGCCCTGCAG
763	HGNC=31612&HUGO-Symbol=MIR26B&HUGO-Name=microRNA_26b&LOCI=[chr2:219267359-219267455:strand=+]&SOURCE=RefSeq&SOURCE-ACCESSION=NR_029500&GENOME=hg19_Fragment_2	Fragment_2	57..77	21	CCTGTTCTCCATTACTTGGCT	97	CCCACCCTGCCCGGGACCCAGTTCAAGTAATTCAGGATAGGTTGTGTGCTGTCCAGCCTGTTCTCCATTACTTGGCTCGGGGACCGGTGCCCTGCAG
764	HGNC=31613&HUGO-Symbol=MIR27A&HUGO-Name=microRNA_27a&LOCI=[chr19:13947244-13947341:strand=-]&SOURCE=RefSeq&SOURCE-ACCESSION=NR_029501&GENOME=hg19_Fragment_1	Fragment_1	61..78	18	TTCACAGTGGCTAAGTTC	98	TGTGCCTGGCCTGAGGAGCAGGGCTTAGCTGCTTGTGAGCAGGGTCCACACCAAGTCGTGTTCACAGTGGCTAAGTTCCGCCCCCCAGGCCCTCACCT
765	HGNC=31613&HUGO-Symbol=MIR27A&HUGO-Name=microRNA_27a&LOCI=[chr19:13947244-13947341:strand=-]&SOURCE=RefSeq&SOURCE-ACCESSION=NR_029501&GENOME=hg19_Fragment_2	Fragment_2	20..41	22	AGGGCTTAGCTGCTTGTGAGCA	98	TGTGCCTGGCCTGAGGAGCAGGGCTTAGCTGCTTGTGAGCAGGGTCCACACCAAGTCGTGTTCACAGTGGCTAAGTTCCGCCCCCCAGGCCCTCACCT
766	HGNC=31613&HUGO-Symbol=MIR27A&HUGO-Name=microRNA_27a&LOCI=[chr19:13947244-13947341:strand=-]&SOURCE=RefSeq&SOURCE-ACCESSION=NR_029501&GENOME=hg19_Fragment_3	Fragment_3	1..19	19	TGTGCCTGGCCTGAGGAGC	98	TGTGCCTGGCCTGAGGAGCAGGGCTTAGCTGCTTGTGAGCAGGGTCCACACCAAGTCGTGTTCACAGTGGCTAAGTTCCGCCCCCCAGGCCCTCACCT
767	HGNC=31614&HUGO-Symbol=MIR27B&HUGO-Name=microRNA_27b&LOCI=[chr9:97847717-97847833:strand=+]&SOURCE=RefSeq&SOURCE-ACCESSION=NR_029665&GENOME=hg19_Fragment_1	Fragment_1	71..88	18	TTCACAGTGGCTAAGTTC	117	CCCAGCGATGACCTCTCTAACAAGGTGCAGAGCTTAGCTGATTGGTGAACAGTGATTGGTTTCCGCTTTGTTCACAGTGGCTAAGTTCTGCACCTGAAGAGAAGGTGAGATGGGGAC
768	HGNC=31614&HUGO-Symbol=MIR27B&HUGO-Name=microRNA_27b&LOCI=[chr9:97847717-97847833:strand=+]&SOURCE=RefSeq&SOURCE-ACCESSION=NR_029665&GENOME=hg19_Fragment_2	Fragment_2	29..49	21	AGAGCTTAGCTGATTGGTGAA	117	CCCAGCGATGACCTCTCTAACAAGGTGCAGAGCTTAGCTGATTGGTGAACAGTGATTGGTTTCCGCTTTGTTCACAGTGGCTAAGTTCTGCACCTGAAGAGAAGGTGAGATGGGGAC
769	HGNC=31614&HUGO-Symbol=MIR27B&HUGO-Name=microRNA_27b&LOCI=[chr9:97847717-97847833:strand=+]&SOURCE=RefSeq&SOURCE-ACCESSION=NR_029665&GENOME=hg19_Fragment_3	Fragment_3	52..70	19	GTGATTGGTTTCCGCTTTG	117	CCCAGCGATGACCTCTCTAACAAGGTGCAGAGCTTAGCTGATTGGTGAACAGTGATTGGTTTCCGCTTTGTTCACAGTGGCTAAGTTCTGCACCTGAAGAGAAGGTGAGATGGGGAC
770	HGNC=31615&HUGO-Symbol=MIR28&HUGO-Name=microRNA_28&LOCI=[chr3:188406559-188406664:strand=+]&SOURCE=RefSeq&SOURCE-ACCESSION=NR_029502&GENOME=hg19_Fragment_1	Fragment_1	64..85	22	CACTAGATTGTGAGCTCCTGGA	106	AATTTAAAATGGTCCTTGCCCTCAAGGAGCTCACAGTCTATTGAGTTACCTTTCTGACTTTCCCACTAGATTGTGAGCTCCTGGAGGGCAGGCACTTTCGTTCATC
771	HGNC=31615&HUGO-Symbol=MIR28&HUGO-Name=microRNA_28&LOCI=[chr3:188406559-188406664:strand=+]&SOURCE=RefSeq&SOURCE-ACCESSION=NR_029502&GENOME=hg19_Fragment_2	Fragment_2	24..44	21	AAGGAGCTCACAGTCTATTGA	106	AATTTAAAATGGTCCTTGCCCTCAAGGAGCTCACAGTCTATTGAGTTACCTTTCTGACTTTCCCACTAGATTGTGAGCTCCTGGAGGGCAGGCACTTTCGTTCATC
772	HGNC=31616&HUGO-Symbol=MIR29A&HUGO-Name=microRNA_29a&LOCI=[chr7:130561496-130561579:strand=-]&SOURCE=RefSeq&SOURCE-ACCESSION=NR_029503&GENOME=hg19_Fragment_1	Fragment_1	52..73	22	TAGCACCATCTGAAATCGGTTA	84	CCCTTAGAGGATGACTGATTTCTTTTGGTGTTCAGAGTCAATATAATTTTCTAGCACCATCTGAAATCGGTTATAATGATTGGG
773	HGNC=31616&HUGO-Symbol=MIR29A&HUGO-Name=microRNA_29a&LOCI=[chr7:130561496-130561579:strand=-]&SOURCE=RefSeq&SOURCE-ACCESSION=NR_029503&GENOME=hg19_Fragment_2	Fragment_2	14..34	21	ACTGATTTCTTTTGGTGTTCA	84	CCCTTAGAGGATGACTGATTTCTTTTGGTGTTCAGAGTCAATATAATTTTCTAGCACCATCTGAAATCGGTTATAATGATTGGG
774	HGNC=31617&HUGO-Symbol=MIR296&HUGO-Name=microRNA_296&LOCI=[chr20:57392660-57392759:strand=-]&SOURCE=RefSeq&SOURCE-ACCESSION=NR_029844&GENOME=hg19_Fragment_1	Fragment_1	24..44	21	AGGGCCCCCCCTCAATCCTGT	100	GTGAGGAGAAAGGACCCTTCCAGAGGGCCCCCCCTCAATCCTGTTGTGCCTAATTCAGAGGGTTGGGTGGAGGCTCTCCTGAAGGGCTCTGAAGAGCGCT
775	HGNC=31617&HUGO-Symbol=MIR296&HUGO-Name=microRNA_296&LOCI=[chr20:57392660-57392759:strand=-]&SOURCE=RefSeq&SOURCE-ACCESSION=NR_029844&GENOME=hg19_Fragment_2	Fragment_2	59..79	21	AGGGTTGGGTGGAGGCTCTCC	100	GTGAGGAGAAAGGACCCTTCCAGAGGGCCCCCCCTCAATCCTGTTGTGCCTAATTCAGAGGGTTGGGTGGAGGCTCTCCTGAAGGGCTCTGAAGAGCGCT
776	HGNC=31617&HUGO-Symbol=MIR296&HUGO-Name=microRNA_296&LOCI=[chr20:57392660-57392759:strand=-]&SOURCE=RefSeq&SOURCE-ACCESSION=NR_029844&GENOME=hg19_Fragment_3	Fragment_3	4..22	19	AGGAGAAAGGACCCTTCCA	100	GTGAGGAGAAAGGACCCTTCCAGAGGGCCCCCCCTCAATCCTGTTGTGCCTAATTCAGAGGGTTGGGTGGAGGCTCTCCTGAAGGGCTCTGAAGAGCGCT
777	HGNC=31618&HUGO-Symbol=MIR299&HUGO-Name=microRNA_299&LOCI=[chr14:101490121-101490203:strand=+]&SOURCE=RefSeq&SOURCE-ACCESSION=NR_029841&GENOME=hg19_Fragment_1	Fragment_1	17..37	21	TGGTTTACCGTCCCACATACA	83	GCGGTACTTGAAGAAATGGTTTACCGTCCCACATACATTTTGAATATGTATGTGGGATGGTAAACCGCTTCTTGGTATCCAGC
778	HGNC=31618&HUGO-Symbol=MIR299&HUGO-Name=microRNA_299&LOCI=[chr14:101490121-101490203:strand=+]&SOURCE=RefSeq&SOURCE-ACCESSION=NR_029841&GENOME=hg19_Fragment_2	Fragment_2	49..70	22	TATGTGGGATGGTAAACCGCTT	83	GCGGTACTTGAAGAAATGGTTTACCGTCCCACATACATTTTGAATATGTATGTGGGATGGTAAACCGCTTCTTGGTATCCAGC
779	HGNC=31619&HUGO-Symbol=MIR29B1&HUGO-Name=microRNA_29b-1&LOCI=[chr7:130562208-130562308:strand=-]&SOURCE=RefSeq&SOURCE-ACCESSION=NR_029517&GENOME=hg19_Fragment_1	Fragment_1	61..80	20	TAGCACCATTTGAAATCAGT	101	CATAAAGCTTCTTCAGGAAGCTGGTTTCATATGGTGGTTTAGATTTAAATAGTGATTGTCTAGCACCATTTGAAATCAGTGTTCTTGGGGGAGACCAGCTG
780	HGNC=31619&HUGO-Symbol=MIR29B1&HUGO-Name=microRNA_29b-1&LOCI=[chr7:130562208-130562308:strand=-]&SOURCE=RefSeq&SOURCE-ACCESSION=NR_029517&GENOME=hg19_Fragment_2	Fragment_2	20..43	24	GCTGGTTTCATATGGTGGTTTAGA	101	CATAAAGCTTCTTCAGGAAGCTGGTTTCATATGGTGGTTTAGATTTAAATAGTGATTGTCTAGCACCATTTGAAATCAGTGTTCTTGGGGGAGACCAGCTG
781	HGNC=31619&HUGO-Symbol=MIR29B1&HUGO-Name=microRNA_29b-1&LOCI=[chr7:130562208-130562308:strand=-]&SOURCE=RefSeq&SOURCE-ACCESSION=NR_029517&GENOME=hg19_Fragment_3	Fragment_3	44..60	17	TTTAAATAGTGATTGTC	101	CATAAAGCTTCTTCAGGAAGCTGGTTTCATATGGTGGTTTAGATTTAAATAGTGATTGTCTAGCACCATTTGAAATCAGTGTTCTTGGGGGAGACCAGCTG
782	HGNC=31620&HUGO-Symbol=MIR29B2&HUGO-Name=microRNA_29b-2&LOCI=[chr1:207975778-207975878:strand=-]&SOURCE=RefSeq&SOURCE-ACCESSION=NR_029518&GENOME=hg19_Fragment_1	Fragment_1	62..81	20	TAGCACCATTTGAAATCAGT	101	AGATCCTCTTCTTCTGGAAGCTGGTTTCACATGGTGGCTTAGATTTTTCCATCTTTGTATCTAGCACCATTTGAAATCAGTGTTTTAGGAGTAAGAATTGC
783	HGNC=31620&HUGO-Symbol=MIR29B2&HUGO-Name=microRNA_29b-2&LOCI=[chr1:207975778-207975878:strand=-]&SOURCE=RefSeq&SOURCE-ACCESSION=NR_029518&GENOME=hg19_Fragment_2	Fragment_2	20..42	23	GCTGGTTTCACATGGTGGCTTAG	101	AGATCCTCTTCTTCTGGAAGCTGGTTTCACATGGTGGCTTAGATTTTTCCATCTTTGTATCTAGCACCATTTGAAATCAGTGTTTTAGGAGTAAGAATTGC
784	HGNC=31621&HUGO-Symbol=MIR29C&HUGO-Name=microRNA_29c&LOCI=[chr1:207975187-207975294:strand=-]&SOURCE=RefSeq&SOURCE-ACCESSION=NR_029832&GENOME=hg19_Fragment_1	Fragment_1	64..85	22	TAGCACCATTTGAAATCGGTTA	108	CCACTGGCCCATCTCTTACACAGGCTGACCGATTTCTCCTGGTGTTCAGAGTCTGTTTTTGTCTAGCACCATTTGAAATCGGTTATGATGTAGGGGGAAAAGCAGCAG
785	HGNC=31621&HUGO-Symbol=MIR29C&HUGO-Name=microRNA_29c&LOCI=[chr1:207975187-207975294:strand=-]&SOURCE=RefSeq&SOURCE-ACCESSION=NR_029832&GENOME=hg19_Fragment_2	Fragment_2	27..46	20	GACCGATTTCTCCTGGTGTT	108	CCACTGGCCCATCTCTTACACAGGCTGACCGATTTCTCCTGGTGTTCAGAGTCTGTTTTTGTCTAGCACCATTTGAAATCGGTTATGATGTAGGGGGAAAAGCAGCAG
786	HGNC=31622&HUGO-Symbol=MIR301A&HUGO-Name=microRNA_301a&LOCI=[chr17:57228487-57228592:strand=-]&SOURCE=RefSeq&SOURCE-ACCESSION=NR_029842&GENOME=hg19_Fragment_1	Fragment_1	24..45	22	GCTCTGACTTTATTGCACTACT	106	CCTACTTATTACTGCTAACGAATGCTCTGACTTTATTGCACTACTGTACTTTACAGCTAGCAGTGCAATAGTATTGTCAAAGCATCTGAAAGCAGGATGCACGCCA
787	HGNC=31622&HUGO-Symbol=MIR301A&HUGO-Name=microRNA_301a&LOCI=[chr17:57228487-57228592:strand=-]&SOURCE=RefSeq&SOURCE-ACCESSION=NR_029842&GENOME=hg19_Fragment_2	Fragment_2	61..79	19	CAGTGCAATAGTATTGTCA	106	CCTACTTATTACTGCTAACGAATGCTCTGACTTTATTGCACTACTGTACTTTACAGCTAGCAGTGCAATAGTATTGTCAAAGCATCTGAAAGCAGGATGCACGCCA
788	HGNC=31624&HUGO-Symbol=MIR30A&HUGO-Name=microRNA_30a&LOCI=[chr6:72113244-72113334:strand=-]&SOURCE=RefSeq&SOURCE-ACCESSION=NR_029504&GENOME=hg19_Fragment_1	Fragment_1	16..39	24	TGTAAACATCCTCGACTGGAAGCT	91	TTGACAGTGAGCGACTGTAAACATCCTCGACTGGAAGCTGTGAAGCCACAGATGGGCTTTCAGTCGGATGTTTGCAGCTGCCTACTGCCTC
789	HGNC=31624&HUGO-Symbol=MIR30A&HUGO-Name=microRNA_30a&LOCI=[chr6:72113244-72113334:strand=-]&SOURCE=RefSeq&SOURCE-ACCESSION=NR_029504&GENOME=hg19_Fragment_2	Fragment_2	57..78	22	CTTTCAGTCGGATGTTTGCAGC	91	TTGACAGTGAGCGACTGTAAACATCCTCGACTGGAAGCTGTGAAGCCACAGATGGGCTTTCAGTCGGATGTTTGCAGCTGCCTACTGCCTC
790	HGNC=31625&HUGO-Symbol=MIR30B&HUGO-Name=microRNA_30b&LOCI=[chr8:135812753-135812860:strand=-]&SOURCE=RefSeq&SOURCE-ACCESSION=NR_029666&GENOME=hg19_Fragment_1	Fragment_1	27..48	22	TGTAAACATCCTACACTCAGCT	108	CCTGCTTTAAACCAAGTTTCAGTTCATGTAAACATCCTACACTCAGCTGTAATACATGGATTGGCTGGGAGGTGGATGTTTACTTCAGCTGACTTGGAATGTCAACCA
791	HGNC=31625&HUGO-Symbol=MIR30B&HUGO-Name=microRNA_30b&LOCI=[chr8:135812753-135812860:strand=-]&SOURCE=RefSeq&SOURCE-ACCESSION=NR_029666&GENOME=hg19_Fragment_2	Fragment_2	65..85	21	CTGGGAGGTGGATGTTTACTT	108	CCTGCTTTAAACCAAGTTTCAGTTCATGTAAACATCCTACACTCAGCTGTAATACATGGATTGGCTGGGAGGTGGATGTTTACTTCAGCTGACTTGGAATGTCAACCA
792	HGNC=31626&HUGO-Symbol=MIR30C1&HUGO-Name=microRNA_30c-1&LOCI=[chr1:41222946-41223054:strand=+]&SOURCE=RefSeq&SOURCE-ACCESSION=NR_029833&GENOME=hg19_Fragment_1	Fragment_1	27..50	24	TGTAAACATCCTACACTCTCAGCT	109	GTGGGCTATAACCATGCTGTAGTGTGTGTAAACATCCTACACTCTCAGCTGTGAGCTCAAGGTGGCTGGGAGAGGGTTGTTTACTCCTTCTGCCATGGAAAACATCAGC
793	HGNC=31626&HUGO-Symbol=MIR30C1&HUGO-Name=microRNA_30c-1&LOCI=[chr1:41222946-41223054:strand=+]&SOURCE=RefSeq&SOURCE-ACCESSION=NR_029833&GENOME=hg19_Fragment_2	Fragment_2	66..85	20	CTGGGAGAGGGTTGTTTACT	109	GTGGGCTATAACCATGCTGTAGTGTGTGTAAACATCCTACACTCTCAGCTGTGAGCTCAAGGTGGCTGGGAGAGGGTTGTTTACTCCTTCTGCCATGGAAAACATCAGC
794	HGNC=31627&HUGO-Symbol=MIR30C2&HUGO-Name=microRNA_30c-2&LOCI=[chr6:72086653-72086744:strand=-]&SOURCE=RefSeq&SOURCE-ACCESSION=NR_029598&GENOME=hg19_Fragment_1	Fragment_1	17..40	24	TGTAAACATCCTACACTCTCAGCT	92	ACTGAGCGACAGATACTGTAAACATCCTACACTCTCAGCTGTGGAAAGTAAGAAAGCTGGGAGAAGGCTGTTTACTCTTTCTGCCTTGGAAG
795	HGNC=31627&HUGO-Symbol=MIR30C2&HUGO-Name=microRNA_30c-2&LOCI=[chr6:72086653-72086744:strand=-]&SOURCE=RefSeq&SOURCE-ACCESSION=NR_029598&GENOME=hg19_Fragment_2	Fragment_2	57..76	20	CTGGGAGAAGGCTGTTTACT	92	ACTGAGCGACAGATACTGTAAACATCCTACACTCTCAGCTGTGGAAAGTAAGAAAGCTGGGAGAAGGCTGTTTACTCTTTCTGCCTTGGAAG
796	HGNC=31628&HUGO-Symbol=MIR30D&HUGO-Name=microRNA_30d&LOCI=[chr8:135817109-135817198:strand=-]&SOURCE=RefSeq&SOURCE-ACCESSION=NR_029599&GENOME=hg19_Fragment_1	Fragment_1	16..39	24	TGTAAACATCCCCGACTGGAAGCT	90	CAGAAAGTCTGTTGTTGTAAACATCCCCGACTGGAAGCTGTAAGACACAGCTAAGCTTTCAGTCAGATGTTTGCTGCTACCGGCTATTCA
797	HGNC=31628&HUGO-Symbol=MIR30D&HUGO-Name=microRNA_30d&LOCI=[chr8:135817109-135817198:strand=-]&SOURCE=RefSeq&SOURCE-ACCESSION=NR_029599&GENOME=hg19_Fragment_2	Fragment_2	56..75	20	CTTTCAGTCAGATGTTTGCT	90	CAGAAAGTCTGTTGTTGTAAACATCCCCGACTGGAAGCTGTAAGACACAGCTAAGCTTTCAGTCAGATGTTTGCTGCTACCGGCTATTCA
798	HGNC=31629&HUGO-Symbol=MIR30E&HUGO-Name=microRNA_30e&LOCI=[chr1:41220017-41220128:strand=+]&SOURCE=RefSeq&SOURCE-ACCESSION=NR_029846&GENOME=hg19_Fragment_1	Fragment_1	27..50	24	TGTAAACATCCTTGACTGGAAGCT	112	CGTTCTTTCTGGGCAGTCTTTGCTACTGTAAACATCCTTGACTGGAAGCTGTAAGGTGTTCAGAGGAGCTTTCAGTCGGATGTTTACAGCGGCAGGCTGCCACGGTCGTCCC
799	HGNC=31629&HUGO-Symbol=MIR30E&HUGO-Name=microRNA_30e&LOCI=[chr1:41220017-41220128:strand=+]&SOURCE=RefSeq&SOURCE-ACCESSION=NR_029846&GENOME=hg19_Fragment_2	Fragment_2	69..90	22	CTTTCAGTCGGATGTTTACAGC	112	CGTTCTTTCTGGGCAGTCTTTGCTACTGTAAACATCCTTGACTGGAAGCTGTAAGGTGTTCAGAGGAGCTTTCAGTCGGATGTTTACAGCGGCAGGCTGCCACGGTCGTCCC
800	HGNC=31629&HUGO-Symbol=MIR30E&HUGO-Name=microRNA_30e&LOCI=[chr1:41220017-41220128:strand=+]&SOURCE=RefSeq&SOURCE-ACCESSION=NR_029846&GENOME=hg19_Fragment_3	Fragment_3	51..68	18	GTAAGGTGTTCAGAGGAG	112	CGTTCTTTCTGGGCAGTCTTTGCTACTGTAAACATCCTTGACTGGAAGCTGTAAGGTGTTCAGAGGAGCTTTCAGTCGGATGTTTACAGCGGCAGGCTGCCACGGTCGTCCC
801	HGNC=31630&HUGO-Symbol=MIR31&HUGO-Name=microRNA_31&LOCI=[chr9:21512104-21512194:strand=-]&SOURCE=RefSeq&SOURCE-ACCESSION=NR_029505&GENOME=hg19_Fragment_1	Fragment_1	18..40	23	AGGCAAGATGCTGGCATAGCTGT	91	ACTTGGAACTGGAGAGGAGGCAAGATGCTGGCATAGCTGTTGAACTGGGAACCTGCTATGCCAACATATTGCCATCTTTCCTGTCTGACAG
802	HGNC=31630&HUGO-Symbol=MIR31&HUGO-Name=microRNA_31&LOCI=[chr9:21512104-21512194:strand=-]&SOURCE=RefSeq&SOURCE-ACCESSION=NR_029505&GENOME=hg19_Fragment_2	Fragment_2	54..74	21	TGCTATGCCAACATATTGCCA	91	ACTTGGAACTGGAGAGGAGGCAAGATGCTGGCATAGCTGTTGAACTGGGAACCTGCTATGCCAACATATTGCCATCTTTCCTGTCTGACAG
803	HGNC=31631&HUGO-Symbol=MIR32&HUGO-Name=microRNA_32&LOCI=[chr9:111808499-111808588:strand=-]&SOURCE=RefSeq&SOURCE-ACCESSION=NR_029506&GENOME=hg19_Fragment_1	Fragment_1	16..36	21	TATTGCACATTACTAAGTTGC	90	TTGCTCTGGTGGAGATATTGCACATTACTAAGTTGCATGTTGTCACGGCCTCAATGCAATTTAGTGTGTGTGATATTTTCACATGAGTGC
804	HGNC=31631&HUGO-Symbol=MIR32&HUGO-Name=microRNA_32&LOCI=[chr9:111808499-111808588:strand=-]&SOURCE=RefSeq&SOURCE-ACCESSION=NR_029506&GENOME=hg19_Fragment_2	Fragment_2	57..77	21	CAATTTAGTGTGTGTGATATT	90	TTGCTCTGGTGGAGATATTGCACATTACTAAGTTGCATGTTGTCACGGCCTCAATGCAATTTAGTGTGTGTGATATTTTCACATGAGTGC
805	HGNC=31632&HUGO-Symbol=MIR320A&HUGO-Name=microRNA_320a&LOCI=[chr8:22102465-22102566:strand=-]&SOURCE=RefSeq&SOURCE-ACCESSION=NR_029714&GENOME=hg19_Fragment_1	Fragment_1	58..79	22	AAAAGCTGGGTTGAGAGGGCGA	102	ATCAGGCGGCGCTTCGCTCCCCTCCGCCTTCTCTTCCCGGTTCTTCCCGGAGTCGGGAAAAGCTGGGTTGAGAGGGCGAAAAAGGATGAGGTGACTGGTCTG
806	HGNC=31632&HUGO-Symbol=MIR320A&HUGO-Name=microRNA_320a&LOCI=[chr8:22102465-22102566:strand=-]&SOURCE=RefSeq&SOURCE-ACCESSION=NR_029714&GENOME=hg19_Fragment_2	Fragment_2	38..57	20	CGGTTCTTCCCGGAGTCGGG	102	ATCAGGCGGCGCTTCGCTCCCCTCCGCCTTCTCTTCCCGGTTCTTCCCGGAGTCGGGAAAAGCTGGGTTGAGAGGGCGAAAAAGGATGAGGTGACTGGTCTG
807	HGNC=31632&HUGO-Symbol=MIR320A&HUGO-Name=microRNA_320a&LOCI=[chr8:22102465-22102566:strand=-]&SOURCE=RefSeq&SOURCE-ACCESSION=NR_029714&GENOME=hg19_Fragment_3	Fragment_3	83..99	17	AGGATGAGGTGACTGGT	102	ATCAGGCGGCGCTTCGCTCCCCTCCGCCTTCTCTTCCCGGTTCTTCCCGGAGTCGGGAAAAGCTGGGTTGAGAGGGCGAAAAAGGATGAGGTGACTGGTCTG
808	HGNC=31634&HUGO-Symbol=MIR33A&HUGO-Name=microRNA_33a&LOCI=[chr22:42296938-42297026:strand=+]&SOURCE=RefSeq&SOURCE-ACCESSION=NR_029507&GENOME=hg19_Fragment_1	Fragment_1	16..36	21	GTGCATTGTAGTTGCATTGCA	89	TGGCGGGCAGCTGTGGTGCATTGTAGTTGCATTGCATGTTCTGGTGGTACCCATGCAATGTTTCCACAGTGCATCACAGAGGCCTGCCT
809	HGNC=31634&HUGO-Symbol=MIR33A&HUGO-Name=microRNA_33a&LOCI=[chr22:42296938-42297026:strand=+]&SOURCE=RefSeq&SOURCE-ACCESSION=NR_029507&GENOME=hg19_Fragment_2	Fragment_2	56..74	19	CAATGTTTCCACAGTGCAT	89	TGGCGGGCAGCTGTGGTGCATTGTAGTTGCATTGCATGTTCTGGTGGTACCCATGCAATGTTTCCACAGTGCATCACAGAGGCCTGCCT
810	HGNC=31635&HUGO-Symbol=MIR34A&HUGO-Name=microRNA_34a&LOCI=[chr1:9211717-9211846:strand=-]&SOURCE=RefSeq&SOURCE-ACCESSION=NR_029610&GENOME=hg19_Fragment_1	Fragment_1	75..96	22	AATCAGCAAGTATACTGCCCTA	130	GCCGTGGACCGGCCAGCTGTGAGTGTTTCTTTGGCAGTGTCTTAGCTGGTTGTTGTGAGCAATAGTAAGGAAGCAATCAGCAAGTATACTGCCCTAGAAGTGCTGCACGTTGTGGGGCCCAAGAGGGAAG
811	HGNC=31635&HUGO-Symbol=MIR34A&HUGO-Name=microRNA_34a&LOCI=[chr1:9211717-9211846:strand=-]&SOURCE=RefSeq&SOURCE-ACCESSION=NR_029610&GENOME=hg19_Fragment_2	Fragment_2	32..53	22	TGGCAGTGTCTTAGCTGGTTGT	130	GCCGTGGACCGGCCAGCTGTGAGTGTTTCTTTGGCAGTGTCTTAGCTGGTTGTTGTGAGCAATAGTAAGGAAGCAATCAGCAAGTATACTGCCCTAGAAGTGCTGCACGTTGTGGGGCCCAAGAGGGAAG
812	HGNC=31636&HUGO-Symbol=MIR34B&HUGO-Name=microRNA_34b&LOCI=[chr11:111383653-111383756:strand=+]&SOURCE=RefSeq&SOURCE-ACCESSION=NR_029839&GENOME=hg19_Fragment_1	Fragment_1	61..82	22	AATCACTAACTCCACTGCCATC	104	CGGGTGCCCGGTGCTCGGTTTGTAGGCAGTGTCATTAGCTGATTGTACTGTGGTGGTTACAATCACTAACTCCACTGCCATCAAAACAAGGCACAGCATCACCG
813	HGNC=31636&HUGO-Symbol=MIR34B&HUGO-Name=microRNA_34b&LOCI=[chr11:111383653-111383756:strand=+]&SOURCE=RefSeq&SOURCE-ACCESSION=NR_029839&GENOME=hg19_Fragment_2	Fragment_2	24..46	23	AGGCAGTGTCATTAGCTGATTGT	104	CGGGTGCCCGGTGCTCGGTTTGTAGGCAGTGTCATTAGCTGATTGTACTGTGGTGGTTACAATCACTAACTCCACTGCCATCAAAACAAGGCACAGCATCACCG
814	HGNC=31637&HUGO-Symbol=MIR34C&HUGO-Name=microRNA_34c&LOCI=[chr11:111384154-111384250:strand=+]&SOURCE=RefSeq&SOURCE-ACCESSION=NR_029840&GENOME=hg19_Fragment_1	Fragment_1	23..45	23	AGGCAGTGTAGTTAGCTGATTGC	97	TTTTTCTATGAGTCTAGTTACTAGGCAGTGTAGTTAGCTGATTGCTAATAGTACCAATCACTAACCACACGGCCAGGTAAAAAGATTTGGGAATTCG
815	HGNC=31637&HUGO-Symbol=MIR34C&HUGO-Name=microRNA_34c&LOCI=[chr11:111384154-111384250:strand=+]&SOURCE=RefSeq&SOURCE-ACCESSION=NR_029840&GENOME=hg19_Fragment_2	Fragment_2	56..77	22	AATCACTAACCACACGGCCAGG	97	TTTTTCTATGAGTCTAGTTACTAGGCAGTGTAGTTAGCTGATTGCTAATAGTACCAATCACTAACCACACGGCCAGGTAAAAAGATTTGGGAATTCG
816	HGNC=31638&HUGO-Symbol=MIR7-1&HUGO-Name=microRNA_7-1&LOCI=[chr9:86584653-86584782:strand=-]&SOURCE=RefSeq&SOURCE-ACCESSION=NR_029605&GENOME=hg19_Fragment_1	Fragment_1	34..57	24	TGGAAGACTAGTGATTTTGTTGTT	130	AGAAGATTCATTGGATGTTGGCCTAGTTCTGTGTGGAAGACTAGTGATTTTGTTGTTTTTAGATAACTAAATCGACAACAAATCACAGTCTGCCATATGGCACAGGCCATGCCTCTACAGGACAAATGAT
817	HGNC=31638&HUGO-Symbol=MIR7-1&HUGO-Name=microRNA_7-1&LOCI=[chr9:86584653-86584782:strand=-]&SOURCE=RefSeq&SOURCE-ACCESSION=NR_029605&GENOME=hg19_Fragment_2	Fragment_2	76..97	22	CAACAAATCACAGTCTGCCATA	130	AGAAGATTCATTGGATGTTGGCCTAGTTCTGTGTGGAAGACTAGTGATTTTGTTGTTTTTAGATAACTAAATCGACAACAAATCACAGTCTGCCATATGGCACAGGCCATGCCTCTACAGGACAAATGAT
818	HGNC=31638&HUGO-Symbol=MIR7-1&HUGO-Name=microRNA_7-1&LOCI=[chr9:86584653-86584782:strand=-]&SOURCE=RefSeq&SOURCE-ACCESSION=NR_029605&GENOME=hg19_Fragment_3	Fragment_3	15..33	19	ATGTTGGCCTAGTTCTGTG	130	AGAAGATTCATTGGATGTTGGCCTAGTTCTGTGTGGAAGACTAGTGATTTTGTTGTTTTTAGATAACTAAATCGACAACAAATCACAGTCTGCCATATGGCACAGGCCATGCCTCTACAGGACAAATGAT
819	HGNC=31639&HUGO-Symbol=MIR7-2&HUGO-Name=microRNA_7-2&LOCI=[chr15:89155046-89155175:strand=+]&SOURCE=RefSeq&SOURCE-ACCESSION=NR_029606&GENOME=hg19_Fragment_1	Fragment_1	42..65	24	TGGAAGACTAGTGATTTTGTTGTT	130	CAGAACTGGCCTGGATACAGAGTGGACCGGCTGGCCCCATCTGGAAGACTAGTGATTTTGTTGTTGTCTTACTGCGCTCAACAACAAATCCCAGTCTACCTAATGGTGCCAGCCATCGCAGCGGGGTGCA
820	HGNC=31639&HUGO-Symbol=MIR7-2&HUGO-Name=microRNA_7-2&LOCI=[chr15:89155046-89155175:strand=+]&SOURCE=RefSeq&SOURCE-ACCESSION=NR_029606&GENOME=hg19_Fragment_2	Fragment_2	81..101	21	ACAACAAATCCCAGTCTACCT	130	CAGAACTGGCCTGGATACAGAGTGGACCGGCTGGCCCCATCTGGAAGACTAGTGATTTTGTTGTTGTCTTACTGCGCTCAACAACAAATCCCAGTCTACCTAATGGTGCCAGCCATCGCAGCGGGGTGCA
821	HGNC=31640&HUGO-Symbol=MIR7-3&HUGO-Name=microRNA_7-3&LOCI=[chr19:4770672-4770801:strand=+]&SOURCE=RefSeq&SOURCE-ACCESSION=NR_029607&GENOME=hg19_Fragment_1	Fragment_1	41..64	24	TGGAAGACTAGTGATTTTGTTGTT	130	GTGGTGAAGAAGATTAGAGTGGCTGTGGTCTAGTGCTGTGTGGAAGACTAGTGATTTTGTTGTTCTGATGTACTACGACAACAAGTCACAGCCGGCCTCATAGCGCAGACTCCCTTCGACCTTCGCCTTC
822	HGNC=31641&HUGO-Symbol=MIR9-1&HUGO-Name=microRNA_9-1&LOCI=[chr1:156390123-156390231:strand=-]&SOURCE=RefSeq&SOURCE-ACCESSION=NR_029691&GENOME=hg19_Fragment_1	Fragment_1	26..48	23	TCTTTGGTTATCTAGCTGTATGA	109	AGCCAGGAGGCGGGGTTGGTTGTTATCTTTGGTTATCTAGCTGTATGAGTGGTGTGGAGTCTTCATAAAGCTAGATAACCGAAAGTAAAAATAACCCCATACACTGCGC
823	HGNC=31641&HUGO-Symbol=MIR9-1&HUGO-Name=microRNA_9-1&LOCI=[chr1:156390123-156390231:strand=-]&SOURCE=RefSeq&SOURCE-ACCESSION=NR_029691&GENOME=hg19_Fragment_2	Fragment_2	65..86	22	ATAAAGCTAGATAACCGAAAGT	109	AGCCAGGAGGCGGGGTTGGTTGTTATCTTTGGTTATCTAGCTGTATGAGTGGTGTGGAGTCTTCATAAAGCTAGATAACCGAAAGTAAAAATAACCCCATACACTGCGC
824	HGNC=31642&HUGO-Symbol=MIR9-2&HUGO-Name=microRNA_9-2&LOCI=[chr5:87962661-87962767:strand=-]&SOURCE=RefSeq&SOURCE-ACCESSION=NR_030741&GENOME=hg19_Fragment_1	Fragment_1	26..48	23	TCTTTGGTTATCTAGCTGTATGA	107	GGCCTGTGTGGGAAGCGAGTTGTTATCTTTGGTTATCTAGCTGTATGAGTGTATTGGTCTTCATAAAGCTAGATAACCGAAAGTAAAAACTCCTTCAAGATCGCCGG
825	HGNC=31642&HUGO-Symbol=MIR9-2&HUGO-Name=microRNA_9-2&LOCI=[chr5:87962661-87962767:strand=-]&SOURCE=RefSeq&SOURCE-ACCESSION=NR_030741&GENOME=hg19_Fragment_2	Fragment_2	63..84	22	ATAAAGCTAGATAACCGAAAGT	107	GGCCTGTGTGGGAAGCGAGTTGTTATCTTTGGTTATCTAGCTGTATGAGTGTATTGGTCTTCATAAAGCTAGATAACCGAAAGTAAAAACTCCTTCAAGATCGCCGG
826	HGNC=31643&HUGO-Symbol=MIR92A1&HUGO-Name=microRNA_92a-1&LOCI=[chr13:92003558-92003655:strand=+]&SOURCE=RefSeq&SOURCE-ACCESSION=NR_029508&GENOME=hg19_Fragment_1	Fragment_1	58..79	22	TATTGCACTTGTCCCGGCCTGT	98	ACTCAAACCCCTTTCTACACAGGTTGGGATCGGTTGCAATGCTGTGTTTCTGTATGGTATTGCACTTGTCCCGGCCTGTTGAGTTTGGTGGGGATTGT
827	HGNC=31643&HUGO-Symbol=MIR92A1&HUGO-Name=microRNA_92a-1&LOCI=[chr13:92003558-92003655:strand=+]&SOURCE=RefSeq&SOURCE-ACCESSION=NR_029508&GENOME=hg19_Fragment_2	Fragment_2	21..43	23	AGGTTGGGATCGGTTGCAATGCT	98	ACTCAAACCCCTTTCTACACAGGTTGGGATCGGTTGCAATGCTGTGTTTCTGTATGGTATTGCACTTGTCCCGGCCTGTTGAGTTTGGTGGGGATTGT
828	HGNC=31644&HUGO-Symbol=MIR92A2&HUGO-Name=microRNA_92a-2&LOCI=[chrX:133303558-133303652:strand=-]&SOURCE=RefSeq&SOURCE-ACCESSION=NR_029509&GENOME=hg19_Fragment_1	Fragment_1	58..79	22	TATTGCACTTGTCCCGGCCTGT	95	TCATGCCCATTCATCCCTGGGTGGGGATTTGTTGCATTACTTGTGTTCTATATAAAGTATTGCACTTGTCCCGGCCTGTGGAAGAAAGGAGGATT
829	HGNC=31644&HUGO-Symbol=MIR92A2&HUGO-Name=microRNA_92a-2&LOCI=[chrX:133303558-133303652:strand=-]&SOURCE=RefSeq&SOURCE-ACCESSION=NR_029509&GENOME=hg19_Fragment_2	Fragment_2	19..41	23	GGGTGGGGATTTGTTGCATTACT	95	TCATGCCCATTCATCCCTGGGTGGGGATTTGTTGCATTACTTGTGTTCTATATAAAGTATTGCACTTGTCCCGGCCTGTGGAAGAAAGGAGGATT
830	HGNC=31645&HUGO-Symbol=MIR93&HUGO-Name=microRNA_93&LOCI=[chr7:99691381-99691480:strand=-]&SOURCE=RefSeq&SOURCE-ACCESSION=NR_029510&GENOME=hg19_Fragment_1	Fragment_1	21..43	23	CAAAGTGCTGTTCGTGCAGGTAG	100	GACCTCAGTCCTGGGGGCTCCAAAGTGCTGTTCGTGCAGGTAGTGTGATTACCCAACCTACTGCTGAGCTAGCACTTCCCGAGCCCCCGGGACACGTTCT
831	HGNC=31645&HUGO-Symbol=MIR93&HUGO-Name=microRNA_93&LOCI=[chr7:99691381-99691480:strand=-]&SOURCE=RefSeq&SOURCE-ACCESSION=NR_029510&GENOME=hg19_Fragment_2	Fragment_2	60..82	23	ACTGCTGAGCTAGCACTTCCCGA	100	GACCTCAGTCCTGGGGGCTCCAAAGTGCTGTTCGTGCAGGTAGTGTGATTACCCAACCTACTGCTGAGCTAGCACTTCCCGAGCCCCCGGGACACGTTCT
832	HGNC=31646&HUGO-Symbol=MIR9-3&HUGO-Name=microRNA_9-3&LOCI=[chr15:89911238-89911347:strand=+]&SOURCE=RefSeq&SOURCE-ACCESSION=NR_029692&GENOME=hg19_Fragment_1	Fragment_1	26..48	23	TCTTTGGTTATCTAGCTGTATGA	110	ACTGGCTAAGGGAGGCCCGTTTCTCTCTTTGGTTATCTAGCTGTATGAGTGCCACAGAGCCGTCATAAAGCTAGATAACCGAAAGTAGAAATGATTCTCACAACTTCTGC
833	HGNC=31646&HUGO-Symbol=MIR9-3&HUGO-Name=microRNA_9-3&LOCI=[chr15:89911238-89911347:strand=+]&SOURCE=RefSeq&SOURCE-ACCESSION=NR_029692&GENOME=hg19_Fragment_2	Fragment_2	65..86	22	ATAAAGCTAGATAACCGAAAGT	110	ACTGGCTAAGGGAGGCCCGTTTCTCTCTTTGGTTATCTAGCTGTATGAGTGCCACAGAGCCGTCATAAAGCTAGATAACCGAAAGTAGAAATGATTCTCACAACTTCTGC
834	HGNC=31647&HUGO-Symbol=MIR95&HUGO-Name=microRNA_95&LOCI=[chr4:8007018-8007118:strand=-]&SOURCE=RefSeq&SOURCE-ACCESSION=NR_029511&GENOME=hg19_Fragment_1	Fragment_1	59..78	20	TTCAACGGGTATTTATTGAG	101	TGTGACACCCAACACAGTGGGCACTCAATAAATGTCTGTTGAATTGAAATGCGTTACATTCAACGGGTATTTATTGAGCACCCACTCTGTGCCAGACGCTG
835	HGNC=31647&HUGO-Symbol=MIR95&HUGO-Name=microRNA_95&LOCI=[chr4:8007018-8007118:strand=-]&SOURCE=RefSeq&SOURCE-ACCESSION=NR_029511&GENOME=hg19_Fragment_2	Fragment_2	25..45	21	TCAATAAATGTCTGTTGAATT	101	TGTGACACCCAACACAGTGGGCACTCAATAAATGTCTGTTGAATTGAAATGCGTTACATTCAACGGGTATTTATTGAGCACCCACTCTGTGCCAGACGCTG
836	HGNC=31648&HUGO-Symbol=MIR96&HUGO-Name=microRNA_96&LOCI=[chr7:129414522-129414619:strand=-]&SOURCE=RefSeq&SOURCE-ACCESSION=NR_029512&GENOME=hg19_Fragment_1	Fragment_1	19..41	23	TTTGGCACTAGCACATTTTTGCT	98	GCCATCTGCTTGGCCGATTTTGGCACTAGCACATTTTTGCTTGTGTCTCTCCGCTCTGAGCAATCATGTGCAGTGCCAATATGGGAAAAGCAGGACCC
837	HGNC=31648&HUGO-Symbol=MIR96&HUGO-Name=microRNA_96&LOCI=[chr7:129414522-129414619:strand=-]&SOURCE=RefSeq&SOURCE-ACCESSION=NR_029512&GENOME=hg19_Fragment_2	Fragment_2	61..82	22	CAATCATGTGCAGTGCCAATAT	98	GCCATCTGCTTGGCCGATTTTGGCACTAGCACATTTTTGCTTGTGTCTCTCCGCTCTGAGCAATCATGTGCAGTGCCAATATGGGAAAAGCAGGACCC
838	HGNC=31649&HUGO-Symbol=MIR98&HUGO-Name=microRNA_98&LOCI=[chrX:53583174-53583312:strand=-]&SOURCE=RefSeq&SOURCE-ACCESSION=NR_029513&GENOME=hg19_Fragment_1	Fragment_1	32..53	22	TGAGGTAGTAAGTTGTATTGTT	139	CCCTTATTAGAGGATTCTGCTCATGCCAGGGTGAGGTAGTAAGTTGTATTGTTGTGGGGTAGGGATATTAGGCCCCAATTAGAAGATAACTATACAACTTACTACTTTCCCTGGTGTGTGGCATATTCACACTTAGTCT
839	HGNC=31649&HUGO-Symbol=MIR98&HUGO-Name=microRNA_98&LOCI=[chrX:53583174-53583312:strand=-]&SOURCE=RefSeq&SOURCE-ACCESSION=NR_029513&GENOME=hg19_Fragment_2	Fragment_2	91..111	21	TATACAACTTACTACTTTCCC	139	CCCTTATTAGAGGATTCTGCTCATGCCAGGGTGAGGTAGTAAGTTGTATTGTTGTGGGGTAGGGATATTAGGCCCCAATTAGAAGATAACTATACAACTTACTACTTTCCCTGGTGTGTGGCATATTCACACTTAGTCT
840	HGNC=31649&HUGO-Symbol=MIR98&HUGO-Name=microRNA_98&LOCI=[chrX:53583174-53583312:strand=-]&SOURCE=RefSeq&SOURCE-ACCESSION=NR_029513&GENOME=hg19_Fragment_3	Fragment_3	13..31	19	GATTCTGCTCATGCCAGGG	139	CCCTTATTAGAGGATTCTGCTCATGCCAGGGTGAGGTAGTAAGTTGTATTGTTGTGGGGTAGGGATATTAGGCCCCAATTAGAAGATAACTATACAACTTACTACTTTCCCTGGTGTGTGGCATATTCACACTTAGTCT
841	HGNC=31649&HUGO-Symbol=MIR98&HUGO-Name=microRNA_98&LOCI=[chrX:53583174-53583312:strand=-]&SOURCE=RefSeq&SOURCE-ACCESSION=NR_029513&GENOME=hg19_Fragment_4	Fragment_4	54..73	20	GTGGGGTAGGGATATTAGGC	139	CCCTTATTAGAGGATTCTGCTCATGCCAGGGTGAGGTAGTAAGTTGTATTGTTGTGGGGTAGGGATATTAGGCCCCAATTAGAAGATAACTATACAACTTACTACTTTCCCTGGTGTGTGGCATATTCACACTTAGTCT
842	HGNC=31650&HUGO-Symbol=MIR99A&HUGO-Name=microRNA_99a&LOCI=[chr21:17911399-17911499:strand=+]&SOURCE=RefSeq&SOURCE-ACCESSION=NR_029514&GENOME=hg19_Fragment_1	Fragment_1	23..44	22	AACCCGTAGATCCGATCTTGTG	101	CAAGATGTTGCCCATTGGCATAAACCCGTAGATCCGATCTTGTGGTGAAGTGGACCGCACAAGCTCGCTTCTATGGGTCTGTGTCAGTGTGGTAATCTGAC
843	HGNC=31650&HUGO-Symbol=MIR99A&HUGO-Name=microRNA_99a&LOCI=[chr21:17911399-17911499:strand=+]&SOURCE=RefSeq&SOURCE-ACCESSION=NR_029514&GENOME=hg19_Fragment_2	Fragment_2	60..82	23	CAAGCTCGCTTCTATGGGTCTGT	101	CAAGATGTTGCCCATTGGCATAAACCCGTAGATCCGATCTTGTGGTGAAGTGGACCGCACAAGCTCGCTTCTATGGGTCTGTGTCAGTGTGGTAATCTGAC
844	HGNC=31650&HUGO-Symbol=MIR99A&HUGO-Name=microRNA_99a&LOCI=[chr21:17911399-17911499:strand=+]&SOURCE=RefSeq&SOURCE-ACCESSION=NR_029514&GENOME=hg19_Fragment_3	Fragment_3	45..59	15	GTGAAGTGGACCGCA	101	CAAGATGTTGCCCATTGGCATAAACCCGTAGATCCGATCTTGTGGTGAAGTGGACCGCACAAGCTCGCTTCTATGGGTCTGTGTCAGTGTGGTAATCTGAC
845	HGNC=31651&HUGO-Symbol=MIR99B&HUGO-Name=microRNA_99b&LOCI=[chr19:52195855-52195944:strand=+]&SOURCE=RefSeq&SOURCE-ACCESSION=NR_029843&GENOME=hg19_Fragment_1	Fragment_1	17..38	22	CACCCGTAGAACCGACCTTGCG	90	CCTGGGTCCTGGCACCCACCCGTAGAACCGACCTTGCGGGGCCTTCGCCGCACACAAGCTCGTGTCTGTGGGTCCGTGTCGGGGGCTCAC
846	HGNC=31651&HUGO-Symbol=MIR99B&HUGO-Name=microRNA_99b&LOCI=[chr19:52195855-52195944:strand=+]&SOURCE=RefSeq&SOURCE-ACCESSION=NR_029843&GENOME=hg19_Fragment_2	Fragment_2	55..77	23	CAAGCTCGTGTCTGTGGGTCCGT	90	CCTGGGTCCTGGCACCCACCCGTAGAACCGACCTTGCGGGGCCTTCGCCGCACACAAGCTCGTGTCTGTGGGTCCGTGTCGGGGGCTCAC
847	HGNC=31759&HUGO-Symbol=MIR133B&HUGO-Name=microRNA_133b&LOCI=[chr6:52013711-52013849:strand=+]&SOURCE=RefSeq&SOURCE-ACCESSION=NR_029903&GENOME=hg19_Fragment_1	Fragment_1	76..96	21	TTTGGTCCCCTTCAACCAGCT	139	GCTGCAGTCACCTCAGAAGAAAGATGCCCCCTGCTCTGGCTGGTCAAACGGAACCAAGTCCGTCTTCCTGAGAGGTTTGGTCCCCTTCAACCAGCTACAGCAGGGCTGGCAATGCCCAGTCCTTGGAGAAACAGAAGAG
848	HGNC=31760&HUGO-Symbol=MIR135B&HUGO-Name=microRNA_135b&LOCI=[chr1:205417420-205417536:strand=-]&SOURCE=RefSeq&SOURCE-ACCESSION=NR_029893&GENOME=hg19_Fragment_1	Fragment_1	26..46	21	TATGGCTTTTCATTCCTATGT	117	TGGACCCCTCCACTCTGCTGTGGCCTATGGCTTTTCATTCCTATGTGATTGCTGTCCCAAACTCATGTAGGGCTAAAAGCCATGGGCTACAGTGAGGGGCGAGCTCCTTCTCCTGCG
849	HGNC=31761&HUGO-Symbol=MIR148B&HUGO-Name=microRNA_148b&LOCI=[chr12:54730990-54731108:strand=+]&SOURCE=RefSeq&SOURCE-ACCESSION=NR_029894&GENOME=hg19_Fragment_1	Fragment_1	73..94	22	TCAGTGCATCACAGAACTTTGT	119	ACATCATTTCCAAGCACGATTAGCATTTGAGGTGAAGTTCTGTTATACACTCAGGCTGTGGCTCTCTGAAAGTCAGTGCATCACAGAACTTTGTCTCGAAAGCTTTCTAGCAGCTACCC
850	HGNC=31761&HUGO-Symbol=MIR148B&HUGO-Name=microRNA_148b&LOCI=[chr12:54730990-54731108:strand=+]&SOURCE=RefSeq&SOURCE-ACCESSION=NR_029894&GENOME=hg19_Fragment_2	Fragment_2	34..57	24	GAAGTTCTGTTATACACTCAGGCT	119	ACATCATTTCCAAGCACGATTAGCATTTGAGGTGAAGTTCTGTTATACACTCAGGCTGTGGCTCTCTGAAAGTCAGTGCATCACAGAACTTTGTCTCGAAAGCTTTCTAGCAGCTACCC
851	HGNC=31762&HUGO-Symbol=MIR151&HUGO-Name=microRNA_151&LOCI=[chr8:141742653-141742762:strand=-]&SOURCE=RefSeq&SOURCE-ACCESSION=NR_029892&GENOME=hg19_Fragment_1	Fragment_1	57..79	23	CTAGACTGAAGCTCCTTGAGGAC	110	CTAAAACACTTTTCCTGCCCTCGAGGAGCTCACAGTCTAGTATGTCTCATCCCCTACTAGACTGAAGCTCCTTGAGGACAGGGATGGTCATACTCACCTCGGTGTTGCCC
852	HGNC=31762&HUGO-Symbol=MIR151&HUGO-Name=microRNA_151&LOCI=[chr8:141742653-141742762:strand=-]&SOURCE=RefSeq&SOURCE-ACCESSION=NR_029892&GENOME=hg19_Fragment_2	Fragment_2	21..41	21	TCGAGGAGCTCACAGTCTAGT	110	CTAAAACACTTTTCCTGCCCTCGAGGAGCTCACAGTCTAGTATGTCTCATCCCCTACTAGACTGAAGCTCCTTGAGGACAGGGATGGTCATACTCACCTCGGTGTTGCCC
853	HGNC=31766&HUGO-Symbol=MIR323&HUGO-Name=microRNA_323&LOCI=[chr14:101492059-101492164:strand=+]&SOURCE=RefSeq&SOURCE-ACCESSION=NR_029890&GENOME=hg19_Fragment_1	Fragment_1	61..81	21	CACATTACACGGTCGACCTCT	106	CGGCTGCTGCTTGGTACTTGGAGAGAGGTGGTCCGTGGCGCGTTCGCTTTATTTATGGCGCACATTACACGGTCGACCTCTTTGCAGTATCTAATCCCGCCTTGCA
854	HGNC=31766&HUGO-Symbol=MIR323&HUGO-Name=microRNA_323&LOCI=[chr14:101492059-101492164:strand=+]&SOURCE=RefSeq&SOURCE-ACCESSION=NR_029890&GENOME=hg19_Fragment_2	Fragment_2	26..46	21	AGGTGGTCCGTGGCGCGTTCG	106	CGGCTGCTGCTTGGTACTTGGAGAGAGGTGGTCCGTGGCGCGTTCGCTTTATTTATGGCGCACATTACACGGTCGACCTCTTTGCAGTATCTAATCCCGCCTTGCA
855	HGNC=31767&HUGO-Symbol=MIR324&HUGO-Name=microRNA_324&LOCI=[chr17:7126606-7126708:strand=-]&SOURCE=RefSeq&SOURCE-ACCESSION=NR_029896&GENOME=hg19_Fragment_1	Fragment_1	26..48	23	CGCATCCCCTAGGGCATTGGTGT	103	AGAAGCTGAGCTGACTATGCCTCCCCGCATCCCCTAGGGCATTGGTGTAAAGCTGGAGACCCACTGCCCCAGGTGCTGCTGGGGGTTGTAGTCTGACCCGACT
856	HGNC=31767&HUGO-Symbol=MIR324&HUGO-Name=microRNA_324&LOCI=[chr17:7126606-7126708:strand=-]&SOURCE=RefSeq&SOURCE-ACCESSION=NR_029896&GENOME=hg19_Fragment_2	Fragment_2	63..81	19	ACTGCCCCAGGTGCTGCTG	103	AGAAGCTGAGCTGACTATGCCTCCCCGCATCCCCTAGGGCATTGGTGTAAAGCTGGAGACCCACTGCCCCAGGTGCTGCTGGGGGTTGTAGTCTGACCCGACT
857	HGNC=31767&HUGO-Symbol=MIR324&HUGO-Name=microRNA_324&LOCI=[chr17:7126606-7126708:strand=-]&SOURCE=RefSeq&SOURCE-ACCESSION=NR_029896&GENOME=hg19_Fragment_3	Fragment_3	6..25	20	CTGAGCTGACTATGCCTCCC	103	AGAAGCTGAGCTGACTATGCCTCCCCGCATCCCCTAGGGCATTGGTGTAAAGCTGGAGACCCACTGCCCCAGGTGCTGCTGGGGGTTGTAGTCTGACCCGACT
858	HGNC=31769&HUGO-Symbol=MIR326&HUGO-Name=microRNA_326&LOCI=[chr11:75046126-75046240:strand=-]&SOURCE=RefSeq&SOURCE-ACCESSION=NR_029891&GENOME=hg19_Fragment_1	Fragment_1	70..90	21	CCTCTGGGCCCTTCCTCCAGC	115	CTTCCGGAGCCTCATCTGTCTGTTGGGCTGGAGGCAGGGCCTTTGTGAAGGCGGGTGGTGCTCAGATCGCCTCTGGGCCCTTCCTCCAGCCCCGAGGCGGATTCACCATGAGGCT
859	HGNC=31770&HUGO-Symbol=MIR328&HUGO-Name=microRNA_328&LOCI=[chr16:67236214-67236308:strand=-]&SOURCE=RefSeq&SOURCE-ACCESSION=NR_029887&GENOME=hg19_Fragment_1	Fragment_1	58..79	22	CTGGCCCTCTCTGCCCTTCCGT	95	TCTCAGAGCCTGGAGTGGGGGGGCAGGAGGGGCTCAGGGAGAAAGTGCATACAGCCCCTGGCCCTCTCTGCCCTTCCGTCCCCTGCTCTTGGCCA
860	HGNC=31771&HUGO-Symbol=MIR330&HUGO-Name=microRNA_330&LOCI=[chr19:46142242-46142355:strand=-]&SOURCE=RefSeq&SOURCE-ACCESSION=NR_029886&GENOME=hg19_Fragment_1	Fragment_1	67..89	23	GCAAAGCACACGGCCTGCAGAGA	114	GCTGTGTGATCTTTGGCGATCACTGCCTCTCTGGGCCTGTGTCTTAGGCTCTGCAAGATCAACCGAGCAAAGCACACGGCCTGCAGAGAGGCAGCGCTCTGCCCCTTACTCGGC
861	HGNC=31771&HUGO-Symbol=MIR330&HUGO-Name=microRNA_330&LOCI=[chr19:46142242-46142355:strand=-]&SOURCE=RefSeq&SOURCE-ACCESSION=NR_029886&GENOME=hg19_Fragment_2	Fragment_2	28..50	23	TCTCTGGGCCTGTGTCTTAGGCT	114	GCTGTGTGATCTTTGGCGATCACTGCCTCTCTGGGCCTGTGTCTTAGGCTCTGCAAGATCAACCGAGCAAAGCACACGGCCTGCAGAGAGGCAGCGCTCTGCCCCTTACTCGGC
862	HGNC=31772&HUGO-Symbol=MIR331&HUGO-Name=microRNA_331&LOCI=[chr12:95702186-95702299:strand=+]&SOURCE=RefSeq&SOURCE-ACCESSION=NR_029895&GENOME=hg19_Fragment_1	Fragment_1	71..91	21	GCCCCTGGGCCTATCCTAGAA	114	CACTCCCAAGGAGTTTGGTTTTGTTTGGGTTTGTTCTAGGTATGGTCCCAGGGATCCCAGATCAAACCAGGCCCCTGGGCCTATCCTAGAACCAACCTAAGCTCGCGCATCATT
863	HGNC=31772&HUGO-Symbol=MIR331&HUGO-Name=microRNA_331&LOCI=[chr12:95702186-95702299:strand=+]&SOURCE=RefSeq&SOURCE-ACCESSION=NR_029895&GENOME=hg19_Fragment_2	Fragment_2	17..35	19	GGTTTTGTTTGGGTTTGTT	114	CACTCCCAAGGAGTTTGGTTTTGTTTGGGTTTGTTCTAGGTATGGTCCCAGGGATCCCAGATCAAACCAGGCCCCTGGGCCTATCCTAGAACCAACCTAAGCTCGCGCATCATT
864	HGNC=31772&HUGO-Symbol=MIR331&HUGO-Name=microRNA_331&LOCI=[chr12:95702186-95702299:strand=+]&SOURCE=RefSeq&SOURCE-ACCESSION=NR_029895&GENOME=hg19_Fragment_3	Fragment_3	36..55	20	CTAGGTATGGTCCCAGGGAT	114	CACTCCCAAGGAGTTTGGTTTTGTTTGGGTTTGTTCTAGGTATGGTCCCAGGGATCCCAGATCAAACCAGGCCCCTGGGCCTATCCTAGAACCAACCTAAGCTCGCGCATCATT
865	HGNC=31773&HUGO-Symbol=MIR335&HUGO-Name=microRNA_335&LOCI=[chr7:130135942-130136055:strand=+]&SOURCE=RefSeq&SOURCE-ACCESSION=NR_029899&GENOME=hg19_Fragment_1	Fragment_1	26..47	22	TCAAGAGCAATAACGAAAAATG	114	GGAAATGATTTGTTTTGAGCGGGGGTCAAGAGCAATAACGAAAAATGTTTGTCATAAACCGTTTTTCATTATTGCTCCTGACCTCCTCTCATTTGCTATATTCAATTAAGTAAG
866	HGNC=31773&HUGO-Symbol=MIR335&HUGO-Name=microRNA_335&LOCI=[chr7:130135942-130136055:strand=+]&SOURCE=RefSeq&SOURCE-ACCESSION=NR_029899&GENOME=hg19_Fragment_2	Fragment_2	62..83	22	TTTTTCATTATTGCTCCTGACC	114	GGAAATGATTTGTTTTGAGCGGGGGTCAAGAGCAATAACGAAAAATGTTTGTCATAAACCGTTTTTCATTATTGCTCCTGACCTCCTCTCATTTGCTATATTCAATTAAGTAAG
867	HGNC=31773&HUGO-Symbol=MIR335&HUGO-Name=microRNA_335&LOCI=[chr7:130135942-130136055:strand=+]&SOURCE=RefSeq&SOURCE-ACCESSION=NR_029899&GENOME=hg19_Fragment_3	Fragment_3	8..25	18	ATTTGTTTTGAGCGGGGG	114	GGAAATGATTTGTTTTGAGCGGGGGTCAAGAGCAATAACGAAAAATGTTTGTCATAAACCGTTTTTCATTATTGCTCCTGACCTCCTCTCATTTGCTATATTCAATTAAGTAAG
868	HGNC=31774&HUGO-Symbol=MIR337&HUGO-Name=microRNA_337&LOCI=[chr14:101340820-101340932:strand=+]&SOURCE=RefSeq&SOURCE-ACCESSION=NR_029889&GENOME=hg19_Fragment_1	Fragment_1	33..52	20	GAACGGCTTCATACAGGAGT	113	GTTGCGGCCCGTAGTCAGTAGTTGGGGGGTGGGAACGGCTTCATACAGGAGTTGATGCACAGTTATCCAGCTCCTATATGATGCCTTTCTTCATCCCCTTCAACCACGCGCAG
869	HGNC=31774&HUGO-Symbol=MIR337&HUGO-Name=microRNA_337&LOCI=[chr14:101340820-101340932:strand=+]&SOURCE=RefSeq&SOURCE-ACCESSION=NR_029889&GENOME=hg19_Fragment_2	Fragment_2	71..92	22	CTCCTATATGATGCCTTTCTTC	113	GTTGCGGCCCGTAGTCAGTAGTTGGGGGGTGGGAACGGCTTCATACAGGAGTTGATGCACAGTTATCCAGCTCCTATATGATGCCTTTCTTCATCCCCTTCAACCACGCGCAG
870	HGNC=31775&HUGO-Symbol=MIR338&HUGO-Name=microRNA_338&LOCI=[chr17:79099673-79099759:strand=-]&SOURCE=RefSeq&SOURCE-ACCESSION=NR_029897&GENOME=hg19_Fragment_1	Fragment_1	52..74	23	TCCAGCATCAGTGATTTTGTTGA	87	ACGGCTGTCCTCTCCAACAATATCCTGGTGCTGAGTGATGACTCAGGCGACTCCAGCATCAGTGATTTTGTTGAAGAGGGCAGCTGC
871	HGNC=31775&HUGO-Symbol=MIR338&HUGO-Name=microRNA_338&LOCI=[chr17:79099673-79099759:strand=-]&SOURCE=RefSeq&SOURCE-ACCESSION=NR_029897&GENOME=hg19_Fragment_2	Fragment_2	16..36	21	AACAATATCCTGGTGCTGAGT	87	ACGGCTGTCCTCTCCAACAATATCCTGGTGCTGAGTGATGACTCAGGCGACTCCAGCATCAGTGATTTTGTTGAAGAGGGCAGCTGC
872	HGNC=31776&HUGO-Symbol=MIR339&HUGO-Name=microRNA_339&LOCI=[chr7:1062559-1062672:strand=-]&SOURCE=RefSeq&SOURCE-ACCESSION=NR_029898&GENOME=hg19_Fragment_1	Fragment_1	60..82	23	TGAGCGCCTCGACGACAGAGCCG	114	TCCGCAGGGGCGGGGCGGCCGCTCTCCCTGTCCTCCAGGAGCTCACGTGTGCCTGCCTGTGAGCGCCTCGACGACAGAGCCGGCGCCTGCCCCAGTGTCTGCGCCGGGACCATG
873	HGNC=31776&HUGO-Symbol=MIR339&HUGO-Name=microRNA_339&LOCI=[chr7:1062559-1062672:strand=-]&SOURCE=RefSeq&SOURCE-ACCESSION=NR_029898&GENOME=hg19_Fragment_2	Fragment_2	25..45	21	TCCCTGTCCTCCAGGAGCTCA	114	TCCGCAGGGGCGGGGCGGCCGCTCTCCCTGTCCTCCAGGAGCTCACGTGTGCCTGCCTGTGAGCGCCTCGACGACAGAGCCGGCGCCTGCCCCAGTGTCTGCGCCGGGACCATG
874	HGNC=31777&HUGO-Symbol=MIR340&HUGO-Name=microRNA_340&LOCI=[chr5:179442293-179442407:strand=-]&SOURCE=RefSeq&SOURCE-ACCESSION=NR_029885&GENOME=hg19_Fragment_1	Fragment_1	26..41	16	TTATAAAGCAATGAGA	115	CTAAAACCGTTTGTACCTGGTGTGATTATAAAGCAATGAGACTGATTGTCATATGTCGTTTGTGGGATCCGTCTCAGTTACTTTATAGCCATACCTGGTATCTTATACCACAGAT
875	HGNC=31777&HUGO-Symbol=MIR340&HUGO-Name=microRNA_340&LOCI=[chr5:179442293-179442407:strand=-]&SOURCE=RefSeq&SOURCE-ACCESSION=NR_029885&GENOME=hg19_Fragment_2	Fragment_2	48..64	17	GTCATATGTCGTTTGTG	115	CTAAAACCGTTTGTACCTGGTGTGATTATAAAGCAATGAGACTGATTGTCATATGTCGTTTGTGGGATCCGTCTCAGTTACTTTATAGCCATACCTGGTATCTTATACCACAGAT
876	HGNC=31777&HUGO-Symbol=MIR340&HUGO-Name=microRNA_340&LOCI=[chr5:179442293-179442407:strand=-]&SOURCE=RefSeq&SOURCE-ACCESSION=NR_029885&GENOME=hg19_Fragment_3	Fragment_3	68..89	22	TCCGTCTCAGTTACTTTATAGC	115	CTAAAACCGTTTGTACCTGGTGTGATTATAAAGCAATGAGACTGATTGTCATATGTCGTTTGTGGGATCCGTCTCAGTTACTTTATAGCCATACCTGGTATCTTATACCACAGAT
877	HGNC=31778&HUGO-Symbol=MIR342&HUGO-Name=microRNA_342&LOCI=[chr14:100575982-100576100:strand=+]&SOURCE=RefSeq&SOURCE-ACCESSION=NR_029888&GENOME=hg19_Fragment_1	Fragment_1	71..93	23	TCTCACACAGAAATCGCACCCGT	119	GCCAACCTGTGAAACTGGGCTCAAGGTGAGGGGTGCTATCTGTGATTGAGGGACATGGTTAATGGAATTGTCTCACACAGAAATCGCACCCGTCACCTTGGCCTACTTATCACCACCCC
878	HGNC=31778&HUGO-Symbol=MIR342&HUGO-Name=microRNA_342&LOCI=[chr14:100575982-100576100:strand=+]&SOURCE=RefSeq&SOURCE-ACCESSION=NR_029888&GENOME=hg19_Fragment_2	Fragment_2	29..49	21	AGGGGTGCTATCTGTGATTGA	119	GCCAACCTGTGAAACTGGGCTCAAGGTGAGGGGTGCTATCTGTGATTGAGGGACATGGTTAATGGAATTGTCTCACACAGAAATCGCACCCGTCACCTTGGCCTACTTATCACCACCCC
879	HGNC=31778&HUGO-Symbol=MIR342&HUGO-Name=microRNA_342&LOCI=[chr14:100575982-100576100:strand=+]&SOURCE=RefSeq&SOURCE-ACCESSION=NR_029888&GENOME=hg19_Fragment_3	Fragment_3	9..28	20	GTGAAACTGGGCTCAAGGTG	119	GCCAACCTGTGAAACTGGGCTCAAGGTGAGGGGTGCTATCTGTGATTGAGGGACATGGTTAATGGAATTGTCTCACACAGAAATCGCACCCGTCACCTTGGCCTACTTATCACCACCCC
880	HGNC=31778&HUGO-Symbol=MIR342&HUGO-Name=microRNA_342&LOCI=[chr14:100575982-100576100:strand=+]&SOURCE=RefSeq&SOURCE-ACCESSION=NR_029888&GENOME=hg19_Fragment_4	Fragment_4	50..67	18	GGGACATGGTTAATGGAA	119	GCCAACCTGTGAAACTGGGCTCAAGGTGAGGGGTGCTATCTGTGATTGAGGGACATGGTTAATGGAATTGTCTCACACAGAAATCGCACCCGTCACCTTGGCCTACTTATCACCACCCC
881	HGNC=31779&HUGO-Symbol=MIR345&HUGO-Name=microRNA_345&LOCI=[chr14:100774186-100774303:strand=+]&SOURCE=RefSeq&SOURCE-ACCESSION=NR_029906&GENOME=hg19_Fragment_1	Fragment_1	28..50	23	GCTGACTCCTAGTCCAGGGCTCG	118	TTAAGCAGAGACCCAAACCCTAGGTCTGCTGACTCCTAGTCCAGGGCTCGTGATGGCTGGTGGGCCCTGAACGAGGGGTCTGGAGGCCTGGGTTTGAATATCGACAGCCTCTCTGACC
882	HGNC=31779&HUGO-Symbol=MIR345&HUGO-Name=microRNA_345&LOCI=[chr14:100774186-100774303:strand=+]&SOURCE=RefSeq&SOURCE-ACCESSION=NR_029906&GENOME=hg19_Fragment_2	Fragment_2	64..86	23	GCCCTGAACGAGGGGTCTGGAGG	118	TTAAGCAGAGACCCAAACCCTAGGTCTGCTGACTCCTAGTCCAGGGCTCGTGATGGCTGGTGGGCCCTGAACGAGGGGTCTGGAGGCCTGGGTTTGAATATCGACAGCCTCTCTGACC
883	HGNC=31780&HUGO-Symbol=MIR346&HUGO-Name=microRNA_346&LOCI=[chr10:88024441-88024555:strand=-]&SOURCE=RefSeq&SOURCE-ACCESSION=NR_029907&GENOME=hg19_Fragment_1	Fragment_1	30..52	23	TGTCTGCCCGCATGCCTGCCTCT	115	GCGTGTGGGAGGTCTCTGTGTTGGGCGTCTGTCTGCCCGCATGCCTGCCTCTCTGTTGCTCTGAAGGAGGCAGGGGCTGGGCCTGCAGCTGCCTGGGCAGAGCGGCTCCTGCATG
884	HGNC=31780&HUGO-Symbol=MIR346&HUGO-Name=microRNA_346&LOCI=[chr10:88024441-88024555:strand=-]&SOURCE=RefSeq&SOURCE-ACCESSION=NR_029907&GENOME=hg19_Fragment_2	Fragment_2	9..29	21	GAGGTCTCTGTGTTGGGCGTC	115	GCGTGTGGGAGGTCTCTGTGTTGGGCGTCTGTCTGCCCGCATGCCTGCCTCTCTGTTGCTCTGAAGGAGGCAGGGGCTGGGCCTGCAGCTGCCTGGGCAGAGCGGCTCCTGCATG
885	HGNC=31782&HUGO-Symbol=MIR376C&HUGO-Name=microRNA_376c&LOCI=[chr14:101506017-101506102:strand=+]&SOURCE=RefSeq&SOURCE-ACCESSION=NR_029861&GENOME=hg19_Fragment_1	Fragment_1	53..73	21	AACATAGAGGAAATTCCACGT	86	TTTGGTATTTAAAAGGTGGATATTCCTTCTATGTTTATGTTATTTATGGTTAAACATAGAGGAAATTCCACGTTTTCAGTATCAAA
886	HGNC=31782&HUGO-Symbol=MIR376C&HUGO-Name=microRNA_376c&LOCI=[chr14:101506017-101506102:strand=+]&SOURCE=RefSeq&SOURCE-ACCESSION=NR_029861&GENOME=hg19_Fragment_2	Fragment_2	16..36	21	GTGGATATTCCTTCTATGTTT	86	TTTGGTATTTAAAAGGTGGATATTCCTTCTATGTTTATGTTATTTATGGTTAAACATAGAGGAAATTCCACGTTTTCAGTATCAAA
887	HGNC=31783&HUGO-Symbol=MIR369&HUGO-Name=microRNA_369&LOCI=[chr14:101531925-101532014:strand=+]&SOURCE=RefSeq&SOURCE-ACCESSION=NR_029862&GENOME=hg19_Fragment_1	Fragment_1	54..74	21	AATAATACATGGTTGATCTTT	90	TTCCTGGTACTTGAAGGGAGATCGACCGTGTTATATTCGCTTTATTGACTTCGAATAATACATGGTTGATCTTTTCTCAGTATCAAATCT
888	HGNC=31783&HUGO-Symbol=MIR369&HUGO-Name=microRNA_369&LOCI=[chr14:101531925-101532014:strand=+]&SOURCE=RefSeq&SOURCE-ACCESSION=NR_029862&GENOME=hg19_Fragment_2	Fragment_2	19..39	21	AGATCGACCGTGTTATATTCG	90	TTCCTGGTACTTGAAGGGAGATCGACCGTGTTATATTCGCTTTATTGACTTCGAATAATACATGGTTGATCTTTTCTCAGTATCAAATCT
889	HGNC=31784&HUGO-Symbol=MIR370&HUGO-Name=microRNA_370&LOCI=[chr14:101377466-101377560:strand=+]&SOURCE=RefSeq&SOURCE-ACCESSION=NR_029863&GENOME=hg19_Fragment_1	Fragment_1	58..78	21	GCCTGCTGGGGTGGAACCTGG	95	TCGGGGCACAAGACAGAGAAGCCAGGTCACGTCTCTGCAGTTACACAGCTCACGAGTGCCTGCTGGGGTGGAACCTGGTCTGTCTGTCTGTCTAA
890	HGNC=31784&HUGO-Symbol=MIR370&HUGO-Name=microRNA_370&LOCI=[chr14:101377466-101377560:strand=+]&SOURCE=RefSeq&SOURCE-ACCESSION=NR_029863&GENOME=hg19_Fragment_2	Fragment_2	3..22	20	GGGGCACAAGACAGAGAAGC	95	TCGGGGCACAAGACAGAGAAGCCAGGTCACGTCTCTGCAGTTACACAGCTCACGAGTGCCTGCTGGGGTGGAACCTGGTCTGTCTGTCTGTCTAA
891	HGNC=31784&HUGO-Symbol=MIR370&HUGO-Name=microRNA_370&LOCI=[chr14:101377466-101377560:strand=+]&SOURCE=RefSeq&SOURCE-ACCESSION=NR_029863&GENOME=hg19_Fragment_3	Fragment_3	23..43	21	CAGGTCACGTCTCTGCAGTTA	95	TCGGGGCACAAGACAGAGAAGCCAGGTCACGTCTCTGCAGTTACACAGCTCACGAGTGCCTGCTGGGGTGGAACCTGGTCTGTCTGTCTGTCTAA
892	HGNC=31785&HUGO-Symbol=MIR371&HUGO-Name=microRNA_371&LOCI=[chr19:54290919-54291005:strand=+]&SOURCE=RefSeq&SOURCE-ACCESSION=NR_029864&GENOME=hg19_Fragment_1	Fragment_1	16..37	22	ACTCAAACTGTGGGGGCACTTT	87	CCCTCAGCCTGTGGCACTCAAACTGTGGGGGCACTTTCTGCTCTCTGGTGAAAGTGCCGCCATCTTTTGAGTGTTACCGCTTGAGAA
893	HGNC=31788&HUGO-Symbol=MIR374A&HUGO-Name=microRNA_374a&LOCI=[chrX:73507111-73507202:strand=-]&SOURCE=RefSeq&SOURCE-ACCESSION=NR_030785&GENOME=hg19_Fragment_1	Fragment_1	22..42	21	TTATAATACAACCTGATAAGT	92	GAAGAAATTTTACATCGGCCATTATAATACAACCTGATAAGTGTTATAGCACTTATCAGATTGTATTGTAATTGTCTGTGTATATGCCTGTC
894	HGNC=31788&HUGO-Symbol=MIR374A&HUGO-Name=microRNA_374a&LOCI=[chrX:73507111-73507202:strand=-]&SOURCE=RefSeq&SOURCE-ACCESSION=NR_030785&GENOME=hg19_Fragment_2	Fragment_2	52..73	22	CTTATCAGATTGTATTGTAATT	92	GAAGAAATTTTACATCGGCCATTATAATACAACCTGATAAGTGTTATAGCACTTATCAGATTGTATTGTAATTGTCTGTGTATATGCCTGTC
895	HGNC=31788&HUGO-Symbol=MIR374A&HUGO-Name=microRNA_374a&LOCI=[chrX:73507111-73507202:strand=-]&SOURCE=RefSeq&SOURCE-ACCESSION=NR_030785&GENOME=hg19_Fragment_3	Fragment_3	2..21	20	AAGAAATTTTACATCGGCCA	92	GAAGAAATTTTACATCGGCCATTATAATACAACCTGATAAGTGTTATAGCACTTATCAGATTGTATTGTAATTGTCTGTGTATATGCCTGTC
896	HGNC=31790&HUGO-Symbol=MIR196B&HUGO-Name=microRNA_196b&LOCI=[chr7:27209089-27209192:strand=-]&SOURCE=RefSeq&SOURCE-ACCESSION=NR_029911&GENOME=hg19_Fragment_1	Fragment_1	25..46	22	TAGGTAGTTTCCTGTTGTTGGG	104	CAGCACCAGAACTGGTCGGTGATTTAGGTAGTTTCCTGTTGTTGGGATCCACCTTTCTCTCGACAGCACGACACTGCCTTCATTACTTCAGTTGAAATCGTCTC
897	HGNC=31790&HUGO-Symbol=MIR196B&HUGO-Name=microRNA_196b&LOCI=[chr7:27209089-27209192:strand=-]&SOURCE=RefSeq&SOURCE-ACCESSION=NR_029911&GENOME=hg19_Fragment_2	Fragment_2	60..82	23	TCGACAGCACGACACTGCCTTCA	104	CAGCACCAGAACTGGTCGGTGATTTAGGTAGTTTCCTGTTGTTGGGATCCACCTTTCTCTCGACAGCACGACACTGCCTTCATTACTTCAGTTGAAATCGTCTC
898	HGNC=31790&HUGO-Symbol=MIR196B&HUGO-Name=microRNA_196b&LOCI=[chr7:27209089-27209192:strand=-]&SOURCE=RefSeq&SOURCE-ACCESSION=NR_029911&GENOME=hg19_Fragment_3	Fragment_3	7..24	18	CAGAACTGGTCGGTGATT	104	CAGCACCAGAACTGGTCGGTGATTTAGGTAGTTTCCTGTTGTTGGGATCCACCTTTCTCTCGACAGCACGACACTGCCTTCATTACTTCAGTTGAAATCGTCTC
899	HGNC=31803&HUGO-Symbol=SNORD14B&HUGO-Name=small_nucleolar_RNA,_C/D_box_14B&LOCI=[chr11:17097315-17097425:strand=-]&SOURCE=RefSeq&SOURCE-ACCESSION=NR_001452&GENOME=hg19_Fragment_1	Fragment_1	11..29	19	TCACTGTGATGATGGTTTT	111	TCCAGCAAGCTCACTGTGATGATGGTTTTCCAACATTCGCAGTTTCCACCAGAAAGGTTTTCCTTAGTGTTGGGTAAACCTTCCTTGGATGTCTGAGTGAGCTTTATGTGC
900	HGNC=31803&HUGO-Symbol=SNORD14B&HUGO-Name=small_nucleolar_RNA,_C/D_box_14B&LOCI=[chr11:17097315-17097425:strand=-]&SOURCE=RefSeq&SOURCE-ACCESSION=NR_001452&GENOME=hg19_Fragment_2	Fragment_2	78..100	23	ACCTTCCTTGGATGTCTGAGTGA	111	TCCAGCAAGCTCACTGTGATGATGGTTTTCCAACATTCGCAGTTTCCACCAGAAAGGTTTTCCTTAGTGTTGGGTAAACCTTCCTTGGATGTCTGAGTGAGCTTTATGTGC
901	HGNC=31867&HUGO-Symbol=MIR361&HUGO-Name=microRNA_361&LOCI=[chrX:85158631-85158722:strand=-]&SOURCE=RefSeq&SOURCE-ACCESSION=NR_029848&GENOME=hg19_Fragment_1	Fragment_1	16..37	22	TTATCAGAATCTCCAGGGGTAC	92	CTGGGATTTGGGAGCTTATCAGAATCTCCAGGGGTACTTTATAATTTCAAAAAGTCCCCCAGGTGTGATTCTGATTTGCTTCCTTTTCCTCC
902	HGNC=31867&HUGO-Symbol=MIR361&HUGO-Name=microRNA_361&LOCI=[chrX:85158631-85158722:strand=-]&SOURCE=RefSeq&SOURCE-ACCESSION=NR_029848&GENOME=hg19_Fragment_2	Fragment_2	55..77	23	TCCCCCAGGTGTGATTCTGATTT	92	CTGGGATTTGGGAGCTTATCAGAATCTCCAGGGGTACTTTATAATTTCAAAAAGTCCCCCAGGTGTGATTCTGATTTGCTTCCTTTTCCTCC
903	HGNC=31868&HUGO-Symbol=MIR375&HUGO-Name=microRNA_375&LOCI=[chr2:219866357-219866440:strand=-]&SOURCE=RefSeq&SOURCE-ACCESSION=NR_029867&GENOME=hg19_Fragment_1	Fragment_1	50..71	22	TTTGTTCGTTCGGCTCGCGTGA	84	TCCGCTCCCGCCCCGCGACGAGCCCCTCGCACAAACCGGACCTGAGCGTTTTGTTCGTTCGGCTCGCGTGAGGCAGGGGCGGCC
904	HGNC=31868&HUGO-Symbol=MIR375&HUGO-Name=microRNA_375&LOCI=[chr2:219866357-219866440:strand=-]&SOURCE=RefSeq&SOURCE-ACCESSION=NR_029867&GENOME=hg19_Fragment_2	Fragment_2	15..37	23	GCGACGAGCCCCTCGCACAAACC	84	TCCGCTCCCGCCCCGCGACGAGCCCCTCGCACAAACCGGACCTGAGCGTTTTGTTCGTTCGGCTCGCGTGAGGCAGGGGCGGCC
905	HGNC=31869&HUGO-Symbol=MIR376A1&HUGO-Name=microRNA_376a-1&LOCI=[chr14:101507109-101507196:strand=+]&SOURCE=RefSeq&SOURCE-ACCESSION=NR_029868&GENOME=hg19_Fragment_1	Fragment_1	54..74	21	ATCATAGAGGAAAATCCACGT	88	CTTTGGTATTTAAAAGGTAGATTCTCCTTCTATGAGTACATTATTTATGATTAATCATAGAGGAAAATCCACGTTTTCAGTATCAAAT
906	HGNC=31869&HUGO-Symbol=MIR376A1&HUGO-Name=microRNA_376a-1&LOCI=[chr14:101507109-101507196:strand=+]&SOURCE=RefSeq&SOURCE-ACCESSION=NR_029868&GENOME=hg19_Fragment_2	Fragment_2	19..37	19	AGATTCTCCTTCTATGAGT	88	CTTTGGTATTTAAAAGGTAGATTCTCCTTCTATGAGTACATTATTTATGATTAATCATAGAGGAAAATCCACGTTTTCAGTATCAAAT
907	HGNC=31870&HUGO-Symbol=MIR377&HUGO-Name=microRNA_377&LOCI=[chr14:101528377-101528465:strand=+]&SOURCE=RefSeq&SOURCE-ACCESSION=NR_029869&GENOME=hg19_Fragment_1	Fragment_1	55..76	22	ATCACACAAAGGCAACTTTTGT	89	TGTTTGACCCTTGAGCAGAGGTTGCCCTTGGTGAATTCGCTTTATTTATGTTGAATCACACAAAGGCAACTTTTGTTTGAGTATCAAAT
908	HGNC=31870&HUGO-Symbol=MIR377&HUGO-Name=microRNA_377&LOCI=[chr14:101528377-101528465:strand=+]&SOURCE=RefSeq&SOURCE-ACCESSION=NR_029869&GENOME=hg19_Fragment_2	Fragment_2	17..38	22	AGAGGTTGCCCTTGGTGAATTC	89	TGTTTGACCCTTGAGCAGAGGTTGCCCTTGGTGAATTCGCTTTATTTATGTTGAATCACACAAAGGCAACTTTTGTTTGAGTATCAAAT
909	HGNC=31870&HUGO-Symbol=MIR377&HUGO-Name=microRNA_377&LOCI=[chr14:101528377-101528465:strand=+]&SOURCE=RefSeq&SOURCE-ACCESSION=NR_029869&GENOME=hg19_Fragment_3	Fragment_3	34..48	15	AATTCGCTTTATTTA	89	TGTTTGACCCTTGAGCAGAGGTTGCCCTTGGTGAATTCGCTTTATTTATGTTGAATCACACAAAGGCAACTTTTGTTTGAGTATCAAAT
910	HGNC=31871&HUGO-Symbol=MIR378&HUGO-Name=microRNA_378&LOCI=[chr5:149112378-149112463:strand=+]&SOURCE=RefSeq&SOURCE-ACCESSION=NR_029870&GENOME=hg19_Fragment_1	Fragment_1	53..74	22	ACTGGACTTGGAGTCAGAAGGC	86	AGAGCCACCCAGGGCTCCTGACTCCAGGTCCTGTGTGTTACCTAGAAATAGCACTGGACTTGGAGTCAGAAGGCCTGAGTGGAGTC
911	HGNC=31871&HUGO-Symbol=MIR378&HUGO-Name=microRNA_378&LOCI=[chr5:149112378-149112463:strand=+]&SOURCE=RefSeq&SOURCE-ACCESSION=NR_029870&GENOME=hg19_Fragment_2	Fragment_2	15..36	22	CTCCTGACTCCAGGTCCTGTGT	86	AGAGCCACCCAGGGCTCCTGACTCCAGGTCCTGTGTGTTACCTAGAAATAGCACTGGACTTGGAGTCAGAAGGCCTGAGTGGAGTC
912	HGNC=31872&HUGO-Symbol=MIR379&HUGO-Name=microRNA_379&LOCI=[chr14:101488393-101488479:strand=+]&SOURCE=RefSeq&SOURCE-ACCESSION=NR_029871&GENOME=hg19_Fragment_1	Fragment_1	16..36	21	TGGTAGACTATGGAACGTAGG	87	TGGTTCCTGAAGAGATGGTAGACTATGGAACGTAGGCGTTATGATTTCTGACCTATGTAACATGGTCCACTAACTCTCAGTATCCAA
913	HGNC=31872&HUGO-Symbol=MIR379&HUGO-Name=microRNA_379&LOCI=[chr14:101488393-101488479:strand=+]&SOURCE=RefSeq&SOURCE-ACCESSION=NR_029871&GENOME=hg19_Fragment_2	Fragment_2	54..75	22	TATGTAACATGGTCCACTAACT	87	TGGTTCCTGAAGAGATGGTAGACTATGGAACGTAGGCGTTATGATTTCTGACCTATGTAACATGGTCCACTAACTCTCAGTATCCAA
914	HGNC=31873&HUGO-Symbol=MIR380&HUGO-Name=microRNA_380&LOCI=[chr14:101491344-101491424:strand=+]&SOURCE=RefSeq&SOURCE-ACCESSION=NR_029872&GENOME=hg19_Fragment_1	Fragment_1	14..34	21	ATGGTTGACCATAGAACATGC	81	GGTACCTGAAAAGATGGTTGACCATAGAACATGCGCTATCTCTGTGTCGTATGTAATATGGTCCACATCTTCTCAATATCA
915	HGNC=31873&HUGO-Symbol=MIR380&HUGO-Name=microRNA_380&LOCI=[chr14:101491344-101491424:strand=+]&SOURCE=RefSeq&SOURCE-ACCESSION=NR_029872&GENOME=hg19_Fragment_2	Fragment_2	50..70	21	TATGTAATATGGTCCACATCT	81	GGTACCTGAAAAGATGGTTGACCATAGAACATGCGCTATCTCTGTGTCGTATGTAATATGGTCCACATCTTCTCAATATCA
916	HGNC=31874&HUGO-Symbol=MIR381&HUGO-Name=microRNA_381&LOCI=[chr14:101512247-101512341:strand=+]&SOURCE=RefSeq&SOURCE-ACCESSION=NR_029873&GENOME=hg19_Fragment_1	Fragment_1	18..37	20	AGCGAGGTTGCCCTTTGTAT	95	TATTGTTTGGTACTTAAAGCGAGGTTGCCCTTTGTATATTCGGTTTATTGACATGGAATATACAAGGGCAAGCTCTCTGTGAGTATCAAACCTTG
917	HGNC=31874&HUGO-Symbol=MIR381&HUGO-Name=microRNA_381&LOCI=[chr14:101512247-101512341:strand=+]&SOURCE=RefSeq&SOURCE-ACCESSION=NR_029873&GENOME=hg19_Fragment_2	Fragment_2	59..80	22	TATACAAGGGCAAGCTCTCTGT	95	TATTGTTTGGTACTTAAAGCGAGGTTGCCCTTTGTATATTCGGTTTATTGACATGGAATATACAAGGGCAAGCTCTCTGTGAGTATCAAACCTTG
918	HGNC=31875&HUGO-Symbol=MIR382&HUGO-Name=microRNA_382&LOCI=[chr14:101520633-101520728:strand=+]&SOURCE=RefSeq&SOURCE-ACCESSION=NR_029874&GENOME=hg19_Fragment_1	Fragment_1	21..42	22	GAAGTTGTTCGTGGTGGATTCG	96	TTTTCTGTGGTACTTGAAGAGAAGTTGTTCGTGGTGGATTCGCTTTACTTATGACGAATCATTCACGGACAACACTTTTTTCAGTACCAAATGCTA
919	HGNC=31875&HUGO-Symbol=MIR382&HUGO-Name=microRNA_382&LOCI=[chr14:101520633-101520728:strand=+]&SOURCE=RefSeq&SOURCE-ACCESSION=NR_029874&GENOME=hg19_Fragment_2	Fragment_2	57..77	21	AATCATTCACGGACAACACTT	96	TTTTCTGTGGTACTTGAAGAGAAGTTGTTCGTGGTGGATTCGCTTTACTTATGACGAATCATTCACGGACAACACTTTTTTCAGTACCAAATGCTA
920	HGNC=31876&HUGO-Symbol=MIR383&HUGO-Name=microRNA_383&LOCI=[chr8:14710937-14711029:strand=-]&SOURCE=RefSeq&SOURCE-ACCESSION=NR_029875&GENOME=hg19_Fragment_1	Fragment_1	17..38	22	AGATCAGAAGGTGATTGTGGCT	93	CCGTCACCTGCTCCTCAGATCAGAAGGTGATTGTGGCTTTGGGTGGATATTAATCAGCCACAGCACTGCCTGGTCAGAAAGAGCAAGTGTCCT
921	HGNC=31879&HUGO-Symbol=MIR422A&HUGO-Name=microRNA_422a&LOCI=[chr15:64163119-64163228:strand=-]&SOURCE=RefSeq&SOURCE-ACCESSION=NR_029944&GENOME=hg19_Fragment_1	Fragment_1	20..41	22	ACTGGACTTAGGGTCAGAAGGC	110	GTGAGGACACGAGAGAAGCACTGGACTTAGGGTCAGAAGGCCTGAGTCTCTCTGCTGCAGATGGGCTCTCTGTCCCTGAGCCAAGCTTTGTCCTCCCTGGGCCTCAGTTT
922	HGNC=31879&HUGO-Symbol=MIR422A&HUGO-Name=microRNA_422a&LOCI=[chr15:64163119-64163228:strand=-]&SOURCE=RefSeq&SOURCE-ACCESSION=NR_029944&GENOME=hg19_Fragment_2	Fragment_2	3..20	18	GAGGACACGAGAGAAGCA	110	GTGAGGACACGAGAGAAGCACTGGACTTAGGGTCAGAAGGCCTGAGTCTCTCTGCTGCAGATGGGCTCTCTGTCCCTGAGCCAAGCTTTGTCCTCCCTGGGCCTCAGTTT
923	HGNC=31880&HUGO-Symbol=MIR423&HUGO-Name=microRNA_423&LOCI=[chr17:28444087-28444200:strand=+]&SOURCE=RefSeq&SOURCE-ACCESSION=NR_029945&GENOME=hg19_Fragment_1	Fragment_1	27..49	23	TGAGGGGCAGAGAGCGAGACTTT	114	TTGTGAGGAAATAAAGGAAGTTAGGCTGAGGGGCAGAGAGCGAGACTTTTCTATTTTCCAAAAGCTCGGTCTGAGGCCCCTCAGTCTTGCTTCCTAACCCGCGCTTGAGTTTCT
924	HGNC=31880&HUGO-Symbol=MIR423&HUGO-Name=microRNA_423&LOCI=[chr17:28444087-28444200:strand=+]&SOURCE=RefSeq&SOURCE-ACCESSION=NR_029945&GENOME=hg19_Fragment_2	Fragment_2	63..85	23	AGCTCGGTCTGAGGCCCCTCAGT	114	TTGTGAGGAAATAAAGGAAGTTAGGCTGAGGGGCAGAGAGCGAGACTTTTCTATTTTCCAAAAGCTCGGTCTGAGGCCCCTCAGTCTTGCTTCCTAACCCGCGCTTGAGTTTCT
925	HGNC=31881&HUGO-Symbol=MIR424&HUGO-Name=microRNA_424&LOCI=[chrX:133680634-133680751:strand=-]&SOURCE=RefSeq&SOURCE-ACCESSION=NR_029946&GENOME=hg19_Fragment_1	Fragment_1	21..41	21	CAGCAGCAATTCATGTTTTGA	118	TCATTGACTCCGAGGGGATACAGCAGCAATTCATGTTTTGAAGTGTTCTAAATGGTTCAAAACGTGAGGCGCTGCTATACCCCCTCGTGGGGAAGGTAGAAGGTGGGGTCTGCCGGAC
926	HGNC=31881&HUGO-Symbol=MIR424&HUGO-Name=microRNA_424&LOCI=[chrX:133680634-133680751:strand=-]&SOURCE=RefSeq&SOURCE-ACCESSION=NR_029946&GENOME=hg19_Fragment_2	Fragment_2	58..78	21	CAAAACGTGAGGCGCTGCTAT	118	TCATTGACTCCGAGGGGATACAGCAGCAATTCATGTTTTGAAGTGTTCTAAATGGTTCAAAACGTGAGGCGCTGCTATACCCCCTCGTGGGGAAGGTAGAAGGTGGGGTCTGCCGGAC
927	HGNC=31882&HUGO-Symbol=MIR425&HUGO-Name=microRNA_425&LOCI=[chr3:49057571-49057677:strand=-]&SOURCE=RefSeq&SOURCE-ACCESSION=NR_029948&GENOME=hg19_Fragment_1	Fragment_1	24..46	23	AATGACACGATCACTCCCGTTGA	107	CTTCAGAATGGAAAGCGCTTTGGAATGACACGATCACTCCCGTTGAGTGGGCACCCGAGAAGCCATCGGGAATGTCGTGTCCGCCCAGTGCTCTTTCGGCGCCTCCC
928	HGNC=31882&HUGO-Symbol=MIR425&HUGO-Name=microRNA_425&LOCI=[chr3:49057571-49057677:strand=-]&SOURCE=RefSeq&SOURCE-ACCESSION=NR_029948&GENOME=hg19_Fragment_2	Fragment_2	65..85	21	ATCGGGAATGTCGTGTCCGCC	107	CTTCAGAATGGAAAGCGCTTTGGAATGACACGATCACTCCCGTTGAGTGGGCACCCGAGAAGCCATCGGGAATGTCGTGTCCGCCCAGTGCTCTTTCGGCGCCTCCC
929	HGNC=31882&HUGO-Symbol=MIR425&HUGO-Name=microRNA_425&LOCI=[chr3:49057571-49057677:strand=-]&SOURCE=RefSeq&SOURCE-ACCESSION=NR_029948&GENOME=hg19_Fragment_3	Fragment_3	4..23	20	CAGAATGGAAAGCGCTTTGG	107	CTTCAGAATGGAAAGCGCTTTGGAATGACACGATCACTCCCGTTGAGTGGGCACCCGAGAAGCCATCGGGAATGTCGTGTCCGCCCAGTGCTCTTTCGGCGCCTCCC
930	HGNC=32022&HUGO-Symbol=MIR362&HUGO-Name=microRNA_362&LOCI=[chrX:49773562-49773646:strand=+]&SOURCE=RefSeq&SOURCE-ACCESSION=NR_029850&GENOME=hg19_Fragment_1	Fragment_1	52..73	22	AACACACCTATTCAAGGATTCA	85	TGCTCCCCCTCTTGAATCCTTGGAACCTAGGTGTGAGTGCTATTTCAGTGCAACACACCTATTCAAGGATTCAAAGAGGCTGAGC
931	HGNC=32022&HUGO-Symbol=MIR362&HUGO-Name=microRNA_362&LOCI=[chrX:49773562-49773646:strand=+]&SOURCE=RefSeq&SOURCE-ACCESSION=NR_029850&GENOME=hg19_Fragment_2	Fragment_2	15..38	24	AATCCTTGGAACCTAGGTGTGAGT	85	TGCTCCCCCTCTTGAATCCTTGGAACCTAGGTGTGAGTGCTATTTCAGTGCAACACACCTATTCAAGGATTCAAAGAGGCTGAGC
932	HGNC=32023&HUGO-Symbol=MIR363&HUGO-Name=microRNA_363&LOCI=[chrX:133303398-133303492:strand=-]&SOURCE=RefSeq&SOURCE-ACCESSION=NR_029852&GENOME=hg19_Fragment_1	Fragment_1	60..82	23	AATTGCACGGTATCCATCTGTAA	95	TCTGTTTTGCTGTTGTCGGGTGGATCACGATGCAATTTTGATGAGTATCATAGGAGAAAAATTGCACGGTATCCATCTGTAAACCGCAGGACCTT
933	HGNC=32023&HUGO-Symbol=MIR363&HUGO-Name=microRNA_363&LOCI=[chrX:133303398-133303492:strand=-]&SOURCE=RefSeq&SOURCE-ACCESSION=NR_029852&GENOME=hg19_Fragment_2	Fragment_2	17..39	23	CGGGTGGATCACGATGCAATTTT	95	TCTGTTTTGCTGTTGTCGGGTGGATCACGATGCAATTTTGATGAGTATCATAGGAGAAAAATTGCACGGTATCCATCTGTAAACCGCAGGACCTT
934	HGNC=32024&HUGO-Symbol=MIR20B&HUGO-Name=microRNA_20b&LOCI=[chrX:133303829-133303917:strand=-]&SOURCE=RefSeq&SOURCE-ACCESSION=NR_029950&GENOME=hg19_Fragment_1	Fragment_1	54..76	23	ACTGTAGTATGGGCACTTCCAGT	89	GGGTCCTAGTAGTACCAAAGTGCTCATAGTGCAGGTAGTTTTGGCATGACTCTACTGTAGTATGGGCACTTCCAGTACTCTTGGATAAC
935	HGNC=32024&HUGO-Symbol=MIR20B&HUGO-Name=microRNA_20b&LOCI=[chrX:133303829-133303917:strand=-]&SOURCE=RefSeq&SOURCE-ACCESSION=NR_029950&GENOME=hg19_Fragment_2	Fragment_2	16..38	23	CAAAGTGCTCATAGTGCAGGTAG	89	GGGTCCTAGTAGTACCAAAGTGCTCATAGTGCAGGTAGTTTTGGCATGACTCTACTGTAGTATGGGCACTTCCAGTACTCTTGGATAAC
936	HGNC=32025&HUGO-Symbol=MIR18B&HUGO-Name=microRNA_18b&LOCI=[chrX:133304061-133304151:strand=-]&SOURCE=RefSeq&SOURCE-ACCESSION=NR_029949&GENOME=hg19_Fragment_1	Fragment_1	16..36	21	TAAGGTGCATCTAGTGCAGTT	91	ATGTGTCTCTTGTGTTAAGGTGCATCTAGTGCAGTTAGTGAAGCAGCTTAGAATCTACTGCCCTAAATGCCCCTTCTGGCACAGGCTGCCT
937	HGNC=32026&HUGO-Symbol=MIR433&HUGO-Name=microRNA_433&LOCI=[chr14:101348213-101348325:strand=+]&SOURCE=RefSeq&SOURCE-ACCESSION=NR_029966&GENOME=hg19_Fragment_1	Fragment_1	74..95	22	ATCATGATGGGCTCCTCGGTGT	113	GACCCAATGCCCGGGGAGAAGTACGGTGAGCCTGTCATTATTCAGAGAGGCTAGATCCTCTGTGTTGAGAAGGATCATGATGGGCTCCTCGGTGTTCTCCAGGTAGCGGCACC
938	HGNC=32026&HUGO-Symbol=MIR433&HUGO-Name=microRNA_433&LOCI=[chr14:101348213-101348325:strand=+]&SOURCE=RefSeq&SOURCE-ACCESSION=NR_029966&GENOME=hg19_Fragment_2	Fragment_2	22..42	21	TACGGTGAGCCTGTCATTATT	113	GACCCAATGCCCGGGGAGAAGTACGGTGAGCCTGTCATTATTCAGAGAGGCTAGATCCTCTGTGTTGAGAAGGATCATGATGGGCTCCTCGGTGTTCTCCAGGTAGCGGCACC
939	HGNC=32027&HUGO-Symbol=MIR431&HUGO-Name=microRNA_431&LOCI=[chr14:101347334-101347467:strand=+]&SOURCE=RefSeq&SOURCE-ACCESSION=NR_029965&GENOME=hg19_Fragment_1	Fragment_1	30..49	20	TGTCTTGCAGGCCGTCATGC	134	CACGTCGTTGTCCTGCTTGTCCTGCGAGGTGTCTTGCAGGCCGTCATGCAGGCCACACTGACGGTAACGTTGCAGGTCGTCTTGCAGGGCTTCTCGCAAGACGACATCCTCATCACCAACGACGTGCAGCTCCA
940	HGNC=32050&HUGO-Symbol=MIR329-1&HUGO-Name=microRNA_329-1&LOCI=[chr14:101493112-101493211:strand=+]&SOURCE=RefSeq&SOURCE-ACCESSION=NR_029967&GENOME=hg19_Fragment_1	Fragment_1	60..81	22	AACACACCTGGTTAACCTCTTT	100	GTTAATCAGTGGTACCTGAAGAGAGGTTTTCTGGGTTTCTGTTTCTTTAATGAGGACGAAACACACCTGGTTAACCTCTTTTCCAGTATCAAATCCCATC
941	HGNC=32050&HUGO-Symbol=MIR329-1&HUGO-Name=microRNA_329-1&LOCI=[chr14:101493112-101493211:strand=+]&SOURCE=RefSeq&SOURCE-ACCESSION=NR_029967&GENOME=hg19_Fragment_2	Fragment_2	22..44	23	AGAGGTTTTCTGGGTTTCTGTTT	100	GTTAATCAGTGGTACCTGAAGAGAGGTTTTCTGGGTTTCTGTTTCTTTAATGAGGACGAAACACACCTGGTTAACCTCTTTTCCAGTATCAAATCCCATC
942	HGNC=32051&HUGO-Symbol=MIR329-2&HUGO-Name=microRNA_329-2&LOCI=[chr14:101493427-101493530:strand=+]&SOURCE=RefSeq&SOURCE-ACCESSION=NR_029968&GENOME=hg19_Fragment_1	Fragment_1	62..83	22	AACACACCTGGTTAACCTCTTT	104	GTGTTACTTGGTGGTACCTGAAGAGAGGTTTTCTGGGTTTCTGTTTCTTTATTGAGGACGAAACACACCTGGTTAACCTCTTTTCCAGTATCAAATCCCATCTT
943	HGNC=32051&HUGO-Symbol=MIR329-2&HUGO-Name=microRNA_329-2&LOCI=[chr14:101493427-101493530:strand=+]&SOURCE=RefSeq&SOURCE-ACCESSION=NR_029968&GENOME=hg19_Fragment_2	Fragment_2	24..46	23	AGAGGTTTTCTGGGTTTCTGTTT	104	GTGTTACTTGGTGGTACCTGAAGAGAGGTTTTCTGGGTTTCTGTTTCTTTATTGAGGACGAAACACACCTGGTTAACCTCTTTTCCAGTATCAAATCCCATCTT
944	HGNC=32053&HUGO-Symbol=MIR451&HUGO-Name=microRNA_451&LOCI=[chr17:27188377-27188468:strand=-]&SOURCE=RefSeq&SOURCE-ACCESSION=NR_029970&GENOME=hg19_Fragment_1	Fragment_1	27..48	22	AAACCGTTACCATTACTGAGTT	92	TGCCAGGGCACTTGGGAATGGCAAGGAAACCGTTACCATTACTGAGTTTAGTAATGGTAATGGTTCTCTTGCTATACCCAGAAAACGTGCCA
945	HGNC=32054&HUGO-Symbol=MIR452&HUGO-Name=microRNA_452&LOCI=[chrX:151128090-151128194:strand=-]&SOURCE=RefSeq&SOURCE-ACCESSION=NR_029973&GENOME=hg19_Fragment_1	Fragment_1	24..45	22	AACTGTTTGCAGAGGAAACTGA	105	TCTTATAATTGCTAAGCACTTACAACTGTTTGCAGAGGAAACTGAGACTTTGTAACTATGTCTCAGTCTCATCTGCAAAGAAGTAAGTGCTTTGCCAAGCTCCTT
946	HGNC=32054&HUGO-Symbol=MIR452&HUGO-Name=microRNA_452&LOCI=[chrX:151128090-151128194:strand=-]&SOURCE=RefSeq&SOURCE-ACCESSION=NR_029973&GENOME=hg19_Fragment_2	Fragment_2	63..84	22	TCAGTCTCATCTGCAAAGAAGT	105	TCTTATAATTGCTAAGCACTTACAACTGTTTGCAGAGGAAACTGAGACTTTGTAACTATGTCTCAGTCTCATCTGCAAAGAAGTAAGTGCTTTGCCAAGCTCCTT
947	HGNC=32055&HUGO-Symbol=MIR409&HUGO-Name=microRNA_409&LOCI=[chr14:101531627-101531725:strand=+]&SOURCE=RefSeq&SOURCE-ACCESSION=NR_029975&GENOME=hg19_Fragment_1	Fragment_1	25..44	20	AGGTTACCCGAGCAACTTTG	99	AGCCTCTCCATGGTACTCGGGGAGAGGTTACCCGAGCAACTTTGCATCTGGACGACGAATGTTGCTCGGTGAACCCCTTTTCGGTATCAAATTCCACCA
948	HGNC=32055&HUGO-Symbol=MIR409&HUGO-Name=microRNA_409&LOCI=[chr14:101531627-101531725:strand=+]&SOURCE=RefSeq&SOURCE-ACCESSION=NR_029975&GENOME=hg19_Fragment_2	Fragment_2	57..78	22	GAATGTTGCTCGGTGAACCCCT	99	AGCCTCTCCATGGTACTCGGGGAGAGGTTACCCGAGCAACTTTGCATCTGGACGACGAATGTTGCTCGGTGAACCCCTTTTCGGTATCAAATTCCACCA
949	HGNC=32064&HUGO-Symbol=MIR412&HUGO-Name=microRNA_412&LOCI=[chr14:101531774-101531884:strand=+]&SOURCE=RefSeq&SOURCE-ACCESSION=NR_030155&GENOME=hg19_Fragment_1	Fragment_1	29..49	21	TGGTCGACCAGTTGGAAAGTA	111	CAGCACCATTCTGGGGTACGGGGATGGATGGTCGACCAGTTGGAAAGTAATTGTTTCTAATGTACTTCACCTGGTCCACTAGCCGTCCGTATCCGCTGCAGCCTGTGGGGC
950	HGNC=32065&HUGO-Symbol=MIR410&HUGO-Name=microRNA_410&LOCI=[chr14:101532239-101532338:strand=+]&SOURCE=RefSeq&SOURCE-ACCESSION=NR_030156&GENOME=hg19_Fragment_1	Fragment_1	60..80	21	AATATAACACAGATGGCCTGT	100	TGGCACTCTGGGTACCTGAGAAGAGGTTGTCTGTGATGAGTTCGCTTTTATTAATGACGAATATAACACAGATGGCCTGTTTTCAGTACCGCTACCGCCC
951	HGNC=32065&HUGO-Symbol=MIR410&HUGO-Name=microRNA_410&LOCI=[chr14:101532239-101532338:strand=+]&SOURCE=RefSeq&SOURCE-ACCESSION=NR_030156&GENOME=hg19_Fragment_2	Fragment_2	5..23	19	ACTCTGGGTACCTGAGAAG	100	TGGCACTCTGGGTACCTGAGAAGAGGTTGTCTGTGATGAGTTCGCTTTTATTAATGACGAATATAACACAGATGGCCTGTTTTCAGTACCGCTACCGCCC
952	HGNC=32066&HUGO-Symbol=MIR376B&HUGO-Name=microRNA_376b&LOCI=[chr14:101506763-101506882:strand=+]&SOURCE=RefSeq&SOURCE-ACCESSION=NR_030157&GENOME=hg19_Fragment_1	Fragment_1	72..92	21	ATCATAGAGGAAAATCCATGT	120	TTCCAGAGCCCAGTCCTTCTTTGGTATTTAAAACGTGGATATTCCTTCTATGTTTACGTGATTCCTGGTTAATCATAGAGGAAAATCCATGTTTTCAGTATCAAATGCTGCTTTGGAAAT
953	HGNC=32066&HUGO-Symbol=MIR376B&HUGO-Name=microRNA_376b&LOCI=[chr14:101506763-101506882:strand=+]&SOURCE=RefSeq&SOURCE-ACCESSION=NR_030157&GENOME=hg19_Fragment_2	Fragment_2	35..55	21	GTGGATATTCCTTCTATGTTT	120	TTCCAGAGCCCAGTCCTTCTTTGGTATTTAAAACGTGGATATTCCTTCTATGTTTACGTGATTCCTGGTTAATCATAGAGGAAAATCCATGTTTTCAGTATCAAATGCTGCTTTGGAAAT
954	HGNC=32067&HUGO-Symbol=MIR485&HUGO-Name=microRNA_485&LOCI=[chr14:101521746-101521838:strand=+]&SOURCE=RefSeq&SOURCE-ACCESSION=NR_030160&GENOME=hg19_Fragment_1	Fragment_1	19..41	23	AGAGGCTGGCCGTGATGAATTCG	93	CATGTGTGGTACTTGGAGAGAGGCTGGCCGTGATGAATTCGATTCATCAAAGCGAGTCATACACGGCTCTCCTCTCTTTTAGTGTCAAATTCT
955	HGNC=32067&HUGO-Symbol=MIR485&HUGO-Name=microRNA_485&LOCI=[chr14:101521746-101521838:strand=+]&SOURCE=RefSeq&SOURCE-ACCESSION=NR_030160&GENOME=hg19_Fragment_2	Fragment_2	56..77	22	GTCATACACGGCTCTCCTCTCT	93	CATGTGTGGTACTTGGAGAGAGGCTGGCCGTGATGAATTCGATTCATCAAAGCGAGTCATACACGGCTCTCCTCTCTTTTAGTGTCAAATTCT
956	HGNC=32073&HUGO-Symbol=MIR488&HUGO-Name=microRNA_488&LOCI=[chr1:176998489-176998591:strand=-]&SOURCE=RefSeq&SOURCE-ACCESSION=NR_030163&GENOME=hg19_Fragment_1	Fragment_1	24..43	20	CCCAGATAATGGCACTCTCA	103	GAAAATTTCAGAGAATCATCTCTCCCAGATAATGGCACTCTCAAACAAGTTTCCAAATTGTTTGAAAGGCTATTTCTTGGTCAGATGACTCTCAATTTCTTCT
957	HGNC=32074&HUGO-Symbol=MIR489&HUGO-Name=microRNA_489&LOCI=[chr7:93113238-93113341:strand=-]&SOURCE=RefSeq&SOURCE-ACCESSION=NR_030164&GENOME=hg19_Fragment_1	Fragment_1	62..83	22	GTGACATCACATATACGGCAGC	104	ACTGCTGTTGGTGGCAGCTTGGTGGTCGTATGTGTGACGCCATTTACTTGAACCTTTAGGAGTGACATCACATATACGGCAGCTAAACTGCTACATGGGACAAC
958	HGNC=32075&HUGO-Symbol=MIR490&HUGO-Name=microRNA_490&LOCI=[chr7:136587904-136588051:strand=+]&SOURCE=RefSeq&SOURCE-ACCESSION=NR_030165&GENOME=hg19_Fragment_1	Fragment_1	86..108	23	CAACCTGGAGGACTCCATGCTGT	148	CTTCACTTTATGGAGGCCTTGCTGGTTTGGAAAGTTCATTGTTCGACACCATGGATCTCCAGGTGGGTCAAGTTTAGAGATGCACCAACCTGGAGGACTCCATGCTGTTGAGCTGTTCACAAGCAGCGGACACTTCCAACTCCATCTT
959	HGNC=32075&HUGO-Symbol=MIR490&HUGO-Name=microRNA_490&LOCI=[chr7:136587904-136588051:strand=+]&SOURCE=RefSeq&SOURCE-ACCESSION=NR_030165&GENOME=hg19_Fragment_2	Fragment_2	50..71	22	CATGGATCTCCAGGTGGGTCAA	148	CTTCACTTTATGGAGGCCTTGCTGGTTTGGAAAGTTCATTGTTCGACACCATGGATCTCCAGGTGGGTCAAGTTTAGAGATGCACCAACCTGGAGGACTCCATGCTGTTGAGCTGTTCACAAGCAGCGGACACTTCCAACTCCATCTT
960	HGNC=32076&HUGO-Symbol=MIR491&HUGO-Name=microRNA_491&LOCI=[chr9:20716094-20716197:strand=+]&SOURCE=RefSeq&SOURCE-ACCESSION=NR_030166&GENOME=hg19_Fragment_1	Fragment_1	26..48	23	AGTGGGGAACCCTTCCATGAGGA	104	GCTGTGGGAATTGACTTAGCTGGGTAGTGGGGAACCCTTCCATGAGGAGTAGAACACTCCTTATGCAAGATTCCCTTCTACCTGGCTGGGTTGGAGTCATATCC
961	HGNC=32076&HUGO-Symbol=MIR491&HUGO-Name=microRNA_491&LOCI=[chr9:20716094-20716197:strand=+]&SOURCE=RefSeq&SOURCE-ACCESSION=NR_030166&GENOME=hg19_Fragment_2	Fragment_2	60..81	22	CTTATGCAAGATTCCCTTCTAC	104	GCTGTGGGAATTGACTTAGCTGGGTAGTGGGGAACCCTTCCATGAGGAGTAGAACACTCCTTATGCAAGATTCCCTTCTACCTGGCTGGGTTGGAGTCATATCC
962	HGNC=32077&HUGO-Symbol=MIR511-1&HUGO-Name=microRNA_511-1&LOCI=[chr10:17887097-17887203:strand=+&chr10:18134026-18134132:strand=+]&SOURCE=RefSeq&SOURCE-ACCESSION=NR_030168&GENOME=hg19&MERGED=[HGNC=32078]_Fragment_1	Fragment_1	64..83	20	AATGTGTAGCAAAAGACAGA	107	GATAAGAAAACAATAGACACCCATCGTGTCTTTTGCTCTGCAGTCAGTAAATATTTTTTTGTGAATGTGTAGCAAAAGACAGAATGGTGGTCCATTGAATCCCCAGG
963	HGNC=32077&HUGO-Symbol=MIR511-1&HUGO-Name=microRNA_511-1&LOCI=[chr10:17887097-17887203:strand=+&chr10:18134026-18134132:strand=+]&SOURCE=RefSeq&SOURCE-ACCESSION=NR_030168&GENOME=hg19&MERGED=[HGNC=32078]_Fragment_2	Fragment_2	26..46	21	GTGTCTTTTGCTCTGCAGTCA	107	GATAAGAAAACAATAGACACCCATCGTGTCTTTTGCTCTGCAGTCAGTAAATATTTTTTTGTGAATGTGTAGCAAAAGACAGAATGGTGGTCCATTGAATCCCCAGG
964	HGNC=32079&HUGO-Symbol=MIR146B&HUGO-Name=microRNA_146b&LOCI=[chr10:104196259-104196351:strand=+]&SOURCE=RefSeq&SOURCE-ACCESSION=NR_030169&GENOME=hg19_Fragment_1	Fragment_1	19..42	24	TGAGAACTGAATTCCATAGGCTGT	93	ACTTTGGCCACCTGGCACTGAGAACTGAATTCCATAGGCTGTGAGCTCTAGCAATGCCCTGTGGACTCAGTTCTGGTGCCCGGCAGTGCTACA
965	HGNC=32079&HUGO-Symbol=MIR146B&HUGO-Name=microRNA_146b&LOCI=[chr10:104196259-104196351:strand=+]&SOURCE=RefSeq&SOURCE-ACCESSION=NR_030169&GENOME=hg19_Fragment_2	Fragment_2	56..79	24	GCCCTGTGGACTCAGTTCTGGTGC	93	ACTTTGGCCACCTGGCACTGAGAACTGAATTCCATAGGCTGTGAGCTCTAGCAATGCCCTGTGGACTCAGTTCTGGTGCCCGGCAGTGCTACA
966	HGNC=32080&HUGO-Symbol=MIR202&HUGO-Name=microRNA_202&LOCI=[chr10:135061005-135061134:strand=-]&SOURCE=RefSeq&SOURCE-ACCESSION=NR_030170&GENOME=hg19_Fragment_1	Fragment_1	38..58	21	TTCCTATGCATATACTTCTTT	130	AGAGCCGGCCCGCCTCAGAGCCGCCCGCCGTTCCTTTTTCCTATGCATATACTTCTTTGAGGATCTGGCCTAAAGAGGTATAGGGCATGGGAAAACGGGGCGGTCGGGTCCTCCCCAGCGGCACCTGCAC
967	HGNC=32080&HUGO-Symbol=MIR202&HUGO-Name=microRNA_202&LOCI=[chr10:135061005-135061134:strand=-]&SOURCE=RefSeq&SOURCE-ACCESSION=NR_030170&GENOME=hg19_Fragment_2	Fragment_2	74..94	21	AGAGGTATAGGGCATGGGAAA	130	AGAGCCGGCCCGCCTCAGAGCCGCCCGCCGTTCCTTTTTCCTATGCATATACTTCTTTGAGGATCTGGCCTAAAGAGGTATAGGGCATGGGAAAACGGGGCGGTCGGGTCCTCCCCAGCGGCACCTGCAC
968	HGNC=32081&HUGO-Symbol=MIR492&HUGO-Name=microRNA_492&LOCI=[chr12:95228164-95228299:strand=+]&SOURCE=RefSeq&SOURCE-ACCESSION=NR_030171&GENOME=hg19_Fragment_1	Fragment_1	84..104	21	AGGATTGTCCTGCAGATCAAC	136	GGCCCTCCCACAACTACAGCCACTACTACAGGACCATCGAGGACCTGCGGGACAAGATTCTTGGTGCCACCATTGAGAACGCCAGGATTGTCCTGCAGATCAACAATGCTCAACTGGCTGCAGATGACTTCTGAAC
969	HGNC=32082&HUGO-Symbol=MIR493&HUGO-Name=microRNA_493&LOCI=[chr14:101335387-101335495:strand=+]&SOURCE=RefSeq&SOURCE-ACCESSION=NR_030172&GENOME=hg19_Fragment_1	Fragment_1	26..47	22	TTGTACATGGTAGGCTTTCATT	109	GGGGCTCATTCTGGCCTCCAGGGCTTTGTACATGGTAGGCTTTCATTCATTCGTTTGCACATTCGGTGAAGGTCTACTGTGTGCCAGGCCCTGTGCCAGGCATCGTGTA
970	HGNC=32082&HUGO-Symbol=MIR493&HUGO-Name=microRNA_493&LOCI=[chr14:101335387-101335495:strand=+]&SOURCE=RefSeq&SOURCE-ACCESSION=NR_030172&GENOME=hg19_Fragment_2	Fragment_2	67..88	22	TGAAGGTCTACTGTGTGCCAGG	109	GGGGCTCATTCTGGCCTCCAGGGCTTTGTACATGGTAGGCTTTCATTCATTCGTTTGCACATTCGGTGAAGGTCTACTGTGTGCCAGGCCCTGTGCCAGGCATCGTGTA
971	HGNC=32083&HUGO-Symbol=MIR432&HUGO-Name=microRNA_432&LOCI=[chr14:101350810-101350923:strand=+]&SOURCE=RefSeq&SOURCE-ACCESSION=NR_030173&GENOME=hg19_Fragment_1	Fragment_1	24..44	21	TCTTGGAGTAGGTCATTGGGT	114	AACCGTTGCATGACTCCTCCAGGTCTTGGAGTAGGTCATTGGGTGGATCCTCTATTTCCTTACGTGGGCCACTGGATGGCTCCTCCATGTCTTGGAGTAGATCAGTGGGCAGCT
972	HGNC=32083&HUGO-Symbol=MIR432&HUGO-Name=microRNA_432&LOCI=[chr14:101350810-101350923:strand=+]&SOURCE=RefSeq&SOURCE-ACCESSION=NR_030173&GENOME=hg19_Fragment_2	Fragment_2	71..90	20	ACTGGATGGCTCCTCCATGT	114	AACCGTTGCATGACTCCTCCAGGTCTTGGAGTAGGTCATTGGGTGGATCCTCTATTTCCTTACGTGGGCCACTGGATGGCTCCTCCATGTCTTGGAGTAGATCAGTGGGCAGCT
973	HGNC=32084&HUGO-Symbol=MIR494&HUGO-Name=microRNA_494&LOCI=[chr14:101495961-101496061:strand=+]&SOURCE=RefSeq&SOURCE-ACCESSION=NR_030174&GENOME=hg19_Fragment_1	Fragment_1	58..80	23	TGAAACATACACGGGAAACCTCT	101	GCTAATCTTCGATACTCGAAGGAGAGGTTGTCCGTGTTGTCTTCTCTTTATTTATGATGAAACATACACGGGAAACCTCTTTTTTAGTATCAAATCCCACC
974	HGNC=32085&HUGO-Symbol=MIR495&HUGO-Name=microRNA_495&LOCI=[chr14:101500082-101500183:strand=+]&SOURCE=RefSeq&SOURCE-ACCESSION=NR_030175&GENOME=hg19_Fragment_1	Fragment_1	60..81	22	AAACAAACATGGTGCACTTCTT	102	TGCTCATCTCTGGTACCTGAAAAGAAGTTGCCCATGTTATTTTCGCTTTATATGTGACGAAACAAACATGGTGCACTTCTTTTTCGGTATCAAATATCTCCT
975	HGNC=32085&HUGO-Symbol=MIR495&HUGO-Name=microRNA_495&LOCI=[chr14:101500082-101500183:strand=+]&SOURCE=RefSeq&SOURCE-ACCESSION=NR_030175&GENOME=hg19_Fragment_2	Fragment_2	24..43	20	GAAGTTGCCCATGTTATTTT	102	TGCTCATCTCTGGTACCTGAAAAGAAGTTGCCCATGTTATTTTCGCTTTATATGTGACGAAACAAACATGGTGCACTTCTTTTTCGGTATCAAATATCTCCT
976	HGNC=32085&HUGO-Symbol=MIR495&HUGO-Name=microRNA_495&LOCI=[chr14:101500082-101500183:strand=+]&SOURCE=RefSeq&SOURCE-ACCESSION=NR_030175&GENOME=hg19_Fragment_3	Fragment_3	5..23	19	CATCTCTGGTACCTGAAAA	102	TGCTCATCTCTGGTACCTGAAAAGAAGTTGCCCATGTTATTTTCGCTTTATATGTGACGAAACAAACATGGTGCACTTCTTTTTCGGTATCAAATATCTCCT
977	HGNC=32086&HUGO-Symbol=MIR496&HUGO-Name=microRNA_496&LOCI=[chr14:101526900-101527021:strand=+]&SOURCE=RefSeq&SOURCE-ACCESSION=NR_030176&GENOME=hg19_Fragment_1	Fragment_1	66..86	21	TGAGTATTACATGGCCAATCT	122	GAAGCGAGCACCCAAGTCAGGTACTCGAATGGAGGTTGTCCATGGTGTGTTCATTTTATTTATGATGAGTATTACATGGCCAATCTCCTTTCGGTACTCAATTCTTCTTGGGAAACGTCACG
978	HGNC=32086&HUGO-Symbol=MIR496&HUGO-Name=microRNA_496&LOCI=[chr14:101526900-101527021:strand=+]&SOURCE=RefSeq&SOURCE-ACCESSION=NR_030176&GENOME=hg19_Fragment_2	Fragment_2	14..33	20	AAGTCAGGTACTCGAATGGA	122	GAAGCGAGCACCCAAGTCAGGTACTCGAATGGAGGTTGTCCATGGTGTGTTCATTTTATTTATGATGAGTATTACATGGCCAATCTCCTTTCGGTACTCAATTCTTCTTGGGAAACGTCACG
979	HGNC=32087&HUGO-Symbol=MIR193B&HUGO-Name=microRNA_193b&LOCI=[chr16:14397814-14397916:strand=+]&SOURCE=RefSeq&SOURCE-ACCESSION=NR_030177&GENOME=hg19_Fragment_1	Fragment_1	61..82	22	AACTGGCCCTCAAAGTCCCGCT	103	TTTGGAGGCTGTGGTCTCAGAATCGGGGTTTTGAGGGCGAGATGAGTTTATGTTTTATCCAACTGGCCCTCAAAGTCCCGCTTTTGGGGTCATTCTGGACAGC
980	HGNC=32087&HUGO-Symbol=MIR193B&HUGO-Name=microRNA_193b&LOCI=[chr16:14397814-14397916:strand=+]&SOURCE=RefSeq&SOURCE-ACCESSION=NR_030177&GENOME=hg19_Fragment_2	Fragment_2	24..45	22	CGGGGTTTTGAGGGCGAGATGA	103	TTTGGAGGCTGTGGTCTCAGAATCGGGGTTTTGAGGGCGAGATGAGTTTATGTTTTATCCAACTGGCCCTCAAAGTCCCGCTTTTGGGGTCATTCTGGACAGC
981	HGNC=32088&HUGO-Symbol=MIR497&HUGO-Name=microRNA_497&LOCI=[chr17:6921220-6921351:strand=-]&SOURCE=RefSeq&SOURCE-ACCESSION=NR_030178&GENOME=hg19_Fragment_1	Fragment_1	34..54	21	CAGCAGCACACTGTGGTTTGT	132	TCCTTTCAACCCACCCCGGTCCTGCTCCCGCCCCAGCAGCACACTGTGGTTTGTACGGCACTGTGGCCACGTCCAAACCACACTGTGGTGTTAGAGCGAGGGTGGGGGAGGCACCGCCGAGGCTTGGCCCTG
982	HGNC=32089&HUGO-Symbol=MIR181D&HUGO-Name=microRNA_181d&LOCI=[chr19:13985679-13985835:strand=+]&SOURCE=RefSeq&SOURCE-ACCESSION=NR_030179&GENOME=hg19_Fragment_1	Fragment_1	46..68	23	AACATTCATTGTTGTCGGTGGGT	157	GCCTGGGCACGTCCCCTCCCCTAGGCCACAGCCGAGGTCACAATCAACATTCATTGTTGTCGGTGGGTTGTGAGGACTGAGGCCAGACCCACCGGGGGATGAATGTCACTGTGGCTGGGCCAGACACGGCTTAAGGGGAATGGGGACTGGGGACAGG
983	HGNC=32089&HUGO-Symbol=MIR181D&HUGO-Name=microRNA_181d&LOCI=[chr19:13985679-13985835:strand=+]&SOURCE=RefSeq&SOURCE-ACCESSION=NR_030179&GENOME=hg19_Fragment_2	Fragment_2	89..109	21	CCACCGGGGGATGAATGTCAC	157	GCCTGGGCACGTCCCCTCCCCTAGGCCACAGCCGAGGTCACAATCAACATTCATTGTTGTCGGTGGGTTGTGAGGACTGAGGCCAGACCCACCGGGGGATGAATGTCACTGTGGCTGGGCCAGACACGGCTTAAGGGGAATGGGGACTGGGGACAGG
984	HGNC=32090&HUGO-Symbol=MIR512-1&HUGO-Name=microRNA_512-1&LOCI=[chr19:54169923-54170026:strand=+&chr19:54172401-54172518:strand=+]&SOURCE=RefSeq&SOURCE-ACCESSION=NR_030180&GENOME=hg19&MERGED=[HGNC=32091]_Fragment_1	Fragment_1	31..51	21	ACTCAGCCTTGAGGGCACTTT	118	ATACAGGGAGGGTACTTCTCAGTCTGTGGCACTCAGCCTTGAGGGCACTTTCTGGTGCCAGAATGAAAGTGCTGTCATAGCTGAGGTCCAATGACTGAGGCGAGCACCGAAAAAACAC
985	HGNC=32090&HUGO-Symbol=MIR512-1&HUGO-Name=microRNA_512-1&LOCI=[chr19:54169923-54170026:strand=+&chr19:54172401-54172518:strand=+]&SOURCE=RefSeq&SOURCE-ACCESSION=NR_030180&GENOME=hg19&MERGED=[HGNC=32091]_Fragment_2	Fragment_2	67..90	24	AAGTGCTGTCATAGCTGAGGTCCA	118	ATACAGGGAGGGTACTTCTCAGTCTGTGGCACTCAGCCTTGAGGGCACTTTCTGGTGCCAGAATGAAAGTGCTGTCATAGCTGAGGTCCAATGACTGAGGCGAGCACCGAAAAAACAC
986	HGNC=32099&HUGO-Symbol=MIR520A&HUGO-Name=microRNA_520a&LOCI=[chr19:54194125-54194229:strand=+]&SOURCE=RefSeq&SOURCE-ACCESSION=NR_030189&GENOME=hg19_Fragment_1	Fragment_1	63..83	21	AAAGTGCTTCCCTTTGGACTG	105	GCAAGAAGATCTCAGGCTGTGACCCTCCAGAGGGAAGTACTTTCTGTTGTCTGAGAGAAAAGAAAGTGCTTCCCTTTGGACTGTTTCGGTTTGAGTAAAGCAGCG
987	HGNC=32101&HUGO-Symbol=MIR519B&HUGO-Name=microRNA_519b&LOCI=[chr19:54198457-54198557:strand=+]&SOURCE=RefSeq&SOURCE-ACCESSION=NR_030191&GENOME=hg19_Fragment_1	Fragment_1	61..83	23	AAAGTGCATCCTTTTAGAGGTTT	101	AAGAAGATCCCATGCTGTGACCCTCTAGAGGGAAGCGCTTTCTGTTGTCTGAAAGAAAAGAAAGTGCATCCTTTTAGAGGTTTACTGTTTGAGGAAAGCAA
988	HGNC=32106&HUGO-Symbol=MIR518B&HUGO-Name=microRNA_518b&LOCI=[chr19:54205981-54206083:strand=+]&SOURCE=RefSeq&SOURCE-ACCESSION=NR_030196&GENOME=hg19_Fragment_1	Fragment_1	62..83	22	AAAGCGCTCCCCTTTAGAGGTT	103	CAAGAATATGTCATGCTGTGGCCCTCCAGAGGGAAGCGCTTTCTGTTGTCTGAAAGAAAACAAAGCGCTCCCCTTTAGAGGTTTACGGTTTGAGTAAAGCAGC
989	HGNC=32107&HUGO-Symbol=MIR526A1&HUGO-Name=microRNA_526a-1&LOCI=[chr19:54209496-54209600:strand=+]&SOURCE=RefSeq&SOURCE-ACCESSION=NR_030197&GENOME=hg19_Fragment_1	Fragment_1	62..83	22	GAAAGCGCTTCCTTTTAGAGGA	105	GCAAGAAGAGCTCAGGCTGTGACCCTCTAGAGGGAAGCACTTTCTGTTGCTTGAAAGAAGAGAAAGCGCTTCCTTTTAGAGGATTACTCTTTGAGAAAAACAACA
990	HGNC=32111&HUGO-Symbol=MIR517A&HUGO-Name=microRNA_517a&LOCI=[chr19:54215512-54215618:strand=+]&SOURCE=RefSeq&SOURCE-ACCESSION=NR_030201&GENOME=hg19_Fragment_1	Fragment_1	64..85	22	ATCGTGCATCCCTTTAGAGTGT	107	AAAAAGAAGATCTCAGGCAGTGACCCTCTAGATGGAAGCACTGTCTGTTGTATAAAAGAAAAGATCGTGCATCCCTTTAGAGTGTTACTGTTTGAGACAAGCAACGT
991	HGNC=32113&HUGO-Symbol=MIR521-2&HUGO-Name=microRNA_521-2&LOCI=[chr19:54219838-54219944:strand=+]&SOURCE=RefSeq&SOURCE-ACCESSION=NR_030203&GENOME=hg19_Fragment_1	Fragment_1	64..82	19	AACGCACTTCCCTTTAGAG	107	AGTAAGAAGGTCTCGGGCTGTGACTCTCCAAAGGGAAGAATTTTCTCTTGTCTAAAAGAAAAGAACGCACTTCCCTTTAGAGTGTTACCGTGTGAGAAAAGCAATGC
992	HGNC=32115&HUGO-Symbol=MIR517B&HUGO-Name=microRNA_517b&LOCI=[chr19:54224320-54224406:strand=+]&SOURCE=RefSeq&SOURCE-ACCESSION=NR_030205&GENOME=hg19_Fragment_1	Fragment_1	53..74	22	ATCGTGCATCCCTTTAGAGTGT	87	ACCTCATGCTGTGACCCTCTAGATGGAAGCACTGTCTGTTGTCTAAGAAAAGATCGTGCATCCCTTTAGAGTGTTACTGTTTGAGAA
993	HGNC=32117&HUGO-Symbol=MIR516B2&HUGO-Name=microRNA_516b-2&LOCI=[chr19:54228686-54228790:strand=+]&SOURCE=RefSeq&SOURCE-ACCESSION=NR_030207&GENOME=hg19_Fragment_1	Fragment_1	26..46	21	ATCTGGAGGTAAGAAGCACTT	105	AGCAAGAAGATCTCATGATGTGACCATCTGGAGGTAAGAAGCACTTTGTGTTTTGTGAAAGAAAGTGCTTCCTTTCAGAGGGTTACTCTTTGAGAAAAGCAGCAT
994	HGNC=32122&HUGO-Symbol=MIR516B1&HUGO-Name=microRNA_516b-1&LOCI=[chr19:54240089-54240198:strand=+]&SOURCE=RefSeq&SOURCE-ACCESSION=NR_030212&GENOME=hg19_Fragment_1	Fragment_1	26..49	24	ATCTGGAGGTAAGAAGCACTTTCT	110	AGCAAGAATATCTCAGGCTGTGACCATCTGGAGGTAAGAAGCACTTTCTGTTTTGTGAAAGAAAAGAAAGTGCTTCCTTTCAGAGGGTTACTCTTTGAGAAAAGCAACGT
995	HGNC=32126&HUGO-Symbol=MIR521-1&HUGO-Name=microRNA_521-1&LOCI=[chr19:54251880-54251986:strand=+]&SOURCE=RefSeq&SOURCE-ACCESSION=NR_030216&GENOME=hg19_Fragment_1	Fragment_1	64..82	19	AACGCACTTCCCTTTAGAG	107	AGCAAGAAGATCTCAGGCTGTGACCCTCCAAAGGGAAGAACTTTCTGTTGTCTAAAAGAAAAGAACGCACTTCCCTTTAGAGTGTTACCGTGTGAGAAAAGCAACGT
996	HGNC=32128&HUGO-Symbol=MIR519A1&HUGO-Name=microRNA_519a-1&LOCI=[chr19:54255641-54255745:strand=+]&SOURCE=RefSeq&SOURCE-ACCESSION=NR_030218&GENOME=hg19_Fragment_1	Fragment_1	63..84	22	AAAGTGCATCCTTTTAGAGTGT	105	GCAAGAAGACCTCAGGCTGTGACACTCTAGAGGGAAGCGCTTTCTGTTGTCTGAAAGAAAGGAAAGTGCATCCTTTTAGAGTGTTACTGTTTGAGAAAAGCAACA
997	HGNC=32132&HUGO-Symbol=MIR519A2&HUGO-Name=microRNA_519a-2&LOCI=[chr19:54265588-54265694:strand=+]&SOURCE=RefSeq&SOURCE-ACCESSION=NR_030222&GENOME=hg19_Fragment_1	Fragment_1	64..85	22	AAAGTGCATCCTTTTAGAGTGT	107	AGCAAGAAGATCTCAGGCTGTGTCCCTCTACAGGGAAGCGCTTTCTGTTGTCTGAAAGAAAGGAAAGTGCATCCTTTTAGAGTGTTACTGTTTGAGAAAAGCAACGT
998	HGNC=32133&HUGO-Symbol=MIR499&HUGO-Name=microRNA_499&LOCI=[chr20:33578169-33578310:strand=+]&SOURCE=RefSeq&SOURCE-ACCESSION=NR_030223&GENOME=hg19_Fragment_1	Fragment_1	43..63	21	TTAAGACTTGCAGTGATGTTT	142	TTCACCCCCTGCCCTGTCCCCTGTGCCTTGGGCGGGCGGCTGTTAAGACTTGCAGTGATGTTTAACTCCTCTCCACGTGAACATCACAGCAAGTCTGTGCTGCTTCCCGTCCCTACGCTGCCTGGGCAGGGTTTGTGGGGAA
999	HGNC=32134&HUGO-Symbol=MIR500A&HUGO-Name=microRNA_500a&LOCI=[chrX:49773029-49773132:strand=+]&SOURCE=RefSeq&SOURCE-ACCESSION=NR_030224&GENOME=hg19_Fragment_1	Fragment_1	62..80	19	ATGCACCTGGGCAAGGATT	104	TTTGTGTTCTGCTCCCCCTCTCTAATCCTTGCTACCTGGGTGAGAGTGCTGTCTGAATGCAATGCACCTGGGCAAGGATTCTGAGAGCGAGAGCTTCATCTTCG
1000	HGNC=32134&HUGO-Symbol=MIR500A&HUGO-Name=microRNA_500a&LOCI=[chrX:49773029-49773132:strand=+]&SOURCE=RefSeq&SOURCE-ACCESSION=NR_030224&GENOME=hg19_Fragment_2	Fragment_2	23..45	23	TAATCCTTGCTACCTGGGTGAGA	104	TTTGTGTTCTGCTCCCCCTCTCTAATCCTTGCTACCTGGGTGAGAGTGCTGTCTGAATGCAATGCACCTGGGCAAGGATTCTGAGAGCGAGAGCTTCATCTTCG
1001	HGNC=32135&HUGO-Symbol=MIR501&HUGO-Name=microRNA_501&LOCI=[chrX:49774320-49774423:strand=+]&SOURCE=RefSeq&SOURCE-ACCESSION=NR_030225&GENOME=hg19_Fragment_1	Fragment_1	61..80	20	AATGCACCCGGGCAAGGATT	104	CTTCTGCTCTGCTCTTCCTCTCTAATCCTTTGTCCCTGGGTGAGAGTGCTTTCTGAATGCAATGCACCCGGGCAAGGATTCTGAGAGGGTGAGCCCCCTCTGCG
1002	HGNC=32135&HUGO-Symbol=MIR501&HUGO-Name=microRNA_501&LOCI=[chrX:49774320-49774423:strand=+]&SOURCE=RefSeq&SOURCE-ACCESSION=NR_030225&GENOME=hg19_Fragment_2	Fragment_2	24..45	22	AATCCTTTGTCCCTGGGTGAGA	104	CTTCTGCTCTGCTCTTCCTCTCTAATCCTTTGTCCCTGGGTGAGAGTGCTTTCTGAATGCAATGCACCCGGGCAAGGATTCTGAGAGGGTGAGCCCCCTCTGCG
1003	HGNC=32136&HUGO-Symbol=MIR502&HUGO-Name=microRNA_502&LOCI=[chrX:49779196-49779301:strand=+]&SOURCE=RefSeq&SOURCE-ACCESSION=NR_030226&GENOME=hg19_Fragment_1	Fragment_1	62..81	20	AATGCACCTGGGCAAGGATT	106	CCTTCTGCCCTGCTCCCCCTCTCTAATCCTTGCTATCTGGGTGCTAGTGCTGGCTCAATGCAATGCACCTGGGCAAGGATTCAGAGAGGGGGAGCTCAACTGTACC
1004	HGNC=32136&HUGO-Symbol=MIR502&HUGO-Name=microRNA_502&LOCI=[chrX:49779196-49779301:strand=+]&SOURCE=RefSeq&SOURCE-ACCESSION=NR_030226&GENOME=hg19_Fragment_2	Fragment_2	25..45	21	AATCCTTGCTATCTGGGTGCT	106	CCTTCTGCCCTGCTCCCCCTCTCTAATCCTTGCTATCTGGGTGCTAGTGCTGGCTCAATGCAATGCACCTGGGCAAGGATTCAGAGAGGGGGAGCTCAACTGTACC
1005	HGNC=32137&HUGO-Symbol=MIR450A2&HUGO-Name=microRNA_450a-2&LOCI=[chrX:133674528-133674647:strand=-]&SOURCE=RefSeq&SOURCE-ACCESSION=NR_030227&GENOME=hg19_Fragment_1	Fragment_1	68..89	22	ATTGGGGACATTTTGCATTCAT	120	ATAAAGGTGACCAAAGAAAGATGCTAAACTATTTTTGCGATGTGTTCCTAATATGTAATATAAATGTATTGGGGACATTTTGCATTCATAGTTTTGTATCAATAATATGGGGAAAAGAGG
1006	HGNC=32137&HUGO-Symbol=MIR450A2&HUGO-Name=microRNA_450a-2&LOCI=[chrX:133674528-133674647:strand=-]&SOURCE=RefSeq&SOURCE-ACCESSION=NR_030227&GENOME=hg19_Fragment_2	Fragment_2	33..54	22	TTTTGCGATGTGTTCCTAATAT	120	ATAAAGGTGACCAAAGAAAGATGCTAAACTATTTTTGCGATGTGTTCCTAATATGTAATATAAATGTATTGGGGACATTTTGCATTCATAGTTTTGTATCAATAATATGGGGAAAAGAGG
1007	HGNC=32138&HUGO-Symbol=MIR503&HUGO-Name=microRNA_503&LOCI=[chrX:133680348-133680438:strand=-]&SOURCE=RefSeq&SOURCE-ACCESSION=NR_030228&GENOME=hg19_Fragment_1	Fragment_1	16..34	19	TAGCAGCGGGAACAGTTCT	91	CGCTCAGCCGTGCCCTAGCAGCGGGAACAGTTCTGCAGTGAGCGATCGGTGCTCTGGGGTATTGTTTCCGCTGCCAGGGTAAGTCTGGGAC
1008	HGNC=32139&HUGO-Symbol=MIR504&HUGO-Name=microRNA_504&LOCI=[chrX:137749862-137749964:strand=-]&SOURCE=RefSeq&SOURCE-ACCESSION=NR_030229&GENOME=hg19_Fragment_1	Fragment_1	23..43	21	AGACCCTGGTCTGCACTCTAT	103	TGTTGAATCAGCTGCTGTTGGGAGACCCTGGTCTGCACTCTATCTGTATTCTTACTGAAGGGAGTGCAGGGCAGGGTTTCCCATACAGAGGGCACAGACTACC
1009	HGNC=32139&HUGO-Symbol=MIR504&HUGO-Name=microRNA_504&LOCI=[chrX:137749862-137749964:strand=-]&SOURCE=RefSeq&SOURCE-ACCESSION=NR_030229&GENOME=hg19_Fragment_2	Fragment_2	60..81	22	GGGAGTGCAGGGCAGGGTTTCC	103	TGTTGAATCAGCTGCTGTTGGGAGACCCTGGTCTGCACTCTATCTGTATTCTTACTGAAGGGAGTGCAGGGCAGGGTTTCCCATACAGAGGGCACAGACTACC
1010	HGNC=32140&HUGO-Symbol=MIR505&HUGO-Name=microRNA_505&LOCI=[chrX:139006297-139006400:strand=-]&SOURCE=RefSeq&SOURCE-ACCESSION=NR_030230&GENOME=hg19_Fragment_1	Fragment_1	25..47	23	GGGAGCCAGGAAGTATTGATGTT	104	GTGGTAAATTGATGCACCCAGTGGGGGAGCCAGGAAGTATTGATGTTTCTGCCAGTTTAGCGTCAACACTTGCTGGTTTCCTCTCTGGAGCATCGCCAAGTTCG
1011	HGNC=32140&HUGO-Symbol=MIR505&HUGO-Name=microRNA_505&LOCI=[chrX:139006297-139006400:strand=-]&SOURCE=RefSeq&SOURCE-ACCESSION=NR_030230&GENOME=hg19_Fragment_2	Fragment_2	62..82	21	GTCAACACTTGCTGGTTTCCT	104	GTGGTAAATTGATGCACCCAGTGGGGGAGCCAGGAAGTATTGATGTTTCTGCCAGTTTAGCGTCAACACTTGCTGGTTTCCTCTCTGGAGCATCGCCAAGTTCG
1012	HGNC=32140&HUGO-Symbol=MIR505&HUGO-Name=microRNA_505&LOCI=[chrX:139006297-139006400:strand=-]&SOURCE=RefSeq&SOURCE-ACCESSION=NR_030230&GENOME=hg19_Fragment_3	Fragment_3	4..24	21	GTAAATTGATGCACCCAGTGG	104	GTGGTAAATTGATGCACCCAGTGGGGGAGCCAGGAAGTATTGATGTTTCTGCCAGTTTAGCGTCAACACTTGCTGGTTTCCTCTCTGGAGCATCGCCAAGTTCG
1013	HGNC=32145&HUGO-Symbol=MIR508&HUGO-Name=microRNA_508&LOCI=[chrX:146318421-146318555:strand=-]&SOURCE=RefSeq&SOURCE-ACCESSION=NR_030235&GENOME=hg19_Fragment_1	Fragment_1	71..92	22	TGATTGTAGCCTTTTGGAGTAG	135	GGTAGAGCCACCACCTTCAGCTGAGTGTAGTGCCCTACTCCAGAGGGCGTCACTCATGTAAACTAAAACATGATTGTAGCCTTTTGGAGTAGAGTAATACACATCACGTAACGCATATTTGGTGGCCATGGGTGT
1014	HGNC=32145&HUGO-Symbol=MIR508&HUGO-Name=microRNA_508&LOCI=[chrX:146318421-146318555:strand=-]&SOURCE=RefSeq&SOURCE-ACCESSION=NR_030235&GENOME=hg19_Fragment_2	Fragment_2	36..56	21	TACTCCAGAGGGCGTCACTCA	135	GGTAGAGCCACCACCTTCAGCTGAGTGTAGTGCCCTACTCCAGAGGGCGTCACTCATGTAAACTAAAACATGATTGTAGCCTTTTGGAGTAGAGTAATACACATCACGTAACGCATATTTGGTGGCCATGGGTGT
1015	HGNC=32146&HUGO-Symbol=MIR509-1&HUGO-Name=microRNA_509-1&LOCI=[chrX:146342040-146342153:strand=-&chrX:146340268-146340378:strand=-]&SOURCE=RefSeq&SOURCE-ACCESSION=NR_030236&GENOME=hg19&MERGED=[HGNC=33641]_Fragment_1	Fragment_1	30..51	22	TACTGCAGACAGTGGCAATCAT	114	CATCCTCAGACATGCTGTGTGTGGTACCCTACTGCAGACAGTGGCAATCATGTATAATTAAAAATGATTGGTACGTCTGTGGGTAGAGTACTGCATGACACATGCAACATACAT
1016	HGNC=32146&HUGO-Symbol=MIR509-1&HUGO-Name=microRNA_509-1&LOCI=[chrX:146342040-146342153:strand=-&chrX:146340268-146340378:strand=-]&SOURCE=RefSeq&SOURCE-ACCESSION=NR_030236&GENOME=hg19&MERGED=[HGNC=33641]_Fragment_2	Fragment_2	65..87	23	TGATTGGTACGTCTGTGGGTAGA	114	CATCCTCAGACATGCTGTGTGTGGTACCCTACTGCAGACAGTGGCAATCATGTATAATTAAAAATGATTGGTACGTCTGTGGGTAGAGTACTGCATGACACATGCAACATACAT
1017	HGNC=32148&HUGO-Symbol=MIR514-1&HUGO-Name=microRNA_514-1&LOCI=[chrX:146360755-146360872:strand=-]&SOURCE=RefSeq&SOURCE-ACCESSION=NR_030238&GENOME=hg19_Fragment_1	Fragment_1	69..89	21	ATTGACACTTCTGTGAGTAGA	118	TCCATCCTTAAACATGTTGTCTGTGGTACCCTACTCTGGAGAGTGACAATCATGTATAATTAAATTTGATTGACACTTCTGTGAGTAGAGTAACGCATGACACGTACGACAGACAATG
1018	HGNC=32149&HUGO-Symbol=MIR514-2&HUGO-Name=microRNA_514-2&LOCI=[chrX:146366149-146366256:strand=-&chrX:146363451-146363558:strand=-]&SOURCE=RefSeq&SOURCE-ACCESSION=NR_030240&GENOME=hg19&MERGED=[HGNC=32150]_Fragment_1	Fragment_1	64..84	21	ATTGACACTTCTGTGAGTAGA	108	CCTTAAACATGTTGTCTGTGGTACCCTACTCTGGAGAGTGACAATCATGTATAACTAAATTTGATTGACACTTCTGTGAGTAGAGTAACGCATGACACTTACGACAGA
1019	HGNC=32340&HUGO-Symbol=MIR483&HUGO-Name=microRNA_483&LOCI=[chr11:2155354-2155449:strand=-]&SOURCE=RefSeq&SOURCE-ACCESSION=NR_030158&GENOME=hg19_Fragment_1	Fragment_1	18..39	22	AAGACGGGAGGAAAGAAGGGAG	96	CTGTGGGGGAGAGGGGGAAGACGGGAGGAAAGAAGGGAGTGGTTCCATCACGCCTCCTCACTCCTCTCCTCCCGTCTTCTCCTCTCCTGCCCTTGT
1020	HGNC=32340&HUGO-Symbol=MIR483&HUGO-Name=microRNA_483&LOCI=[chr11:2155354-2155449:strand=-]&SOURCE=RefSeq&SOURCE-ACCESSION=NR_030158&GENOME=hg19_Fragment_2	Fragment_2	59..79	21	CACTCCTCTCCTCCCGTCTTC	96	CTGTGGGGGAGAGGGGGAAGACGGGAGGAAAGAAGGGAGTGGTTCCATCACGCCTCCTCACTCCTCTCCTCCCGTCTTCTCCTCTCCTGCCCTTGT
1021	HGNC=32341&HUGO-Symbol=MIR484&HUGO-Name=microRNA_484&LOCI=[chr16:15737141-15737239:strand=+]&SOURCE=RefSeq&SOURCE-ACCESSION=NR_030159&GENOME=hg19_Fragment_1	Fragment_1	18..39	22	TCAGGCTCAGTCCCCTCCCGAT	99	GCGGCCCTGCAGCCTCGTCAGGCTCAGTCCCCTCCCGATAAACCCCTAAATAGGGACTTTCCCGGGGGGTGACCCTGGCTTTTTTGGCGAAAACCCCCA
1022	HGNC=32342&HUGO-Symbol=MIR486&HUGO-Name=microRNA_486&LOCI=[chr8:41517949-41518036:strand=-]&SOURCE=RefSeq&SOURCE-ACCESSION=NR_030161&GENOME=hg19_Fragment_1	Fragment_1	14..35	22	TCCTGTACTGAGCTGCCCCGAG	88	CCTCCCTGGGGCATCCTGTACTGAGCTGCCCCGAGGCCCTTCATGCTGCCCAGCTCGGGGCAGCTCAGTACAGGATACTCGGGGTGGG
1023	HGNC=32342&HUGO-Symbol=MIR486&HUGO-Name=microRNA_486&LOCI=[chr8:41517949-41518036:strand=-]&SOURCE=RefSeq&SOURCE-ACCESSION=NR_030161&GENOME=hg19_Fragment_2	Fragment_2	56..77	22	CGGGGCAGCTCAGTACAGGATA	88	CCTCCCTGGGGCATCCTGTACTGAGCTGCCCCGAGGCCCTTCATGCTGCCCAGCTCGGGGCAGCTCAGTACAGGATACTCGGGGTGGG
1024	HGNC=32343&HUGO-Symbol=MIR487A&HUGO-Name=microRNA_487a&LOCI=[chr14:101518773-101518872:strand=+]&SOURCE=RefSeq&SOURCE-ACCESSION=NR_030162&GENOME=hg19_Fragment_1	Fragment_1	59..80	22	AATCATACAGGGACATCCAGTT	100	GTCAGCCTTCGGTACTTGAAGAGTGGTTATCCCTGCTGTGTTCGCTTAATTTATGACGAATCATACAGGGACATCCAGTTTTTCAGTATCAAATACTGCT
1025	HGNC=32343&HUGO-Symbol=MIR487A&HUGO-Name=microRNA_487a&LOCI=[chr14:101518773-101518872:strand=+]&SOURCE=RefSeq&SOURCE-ACCESSION=NR_030162&GENOME=hg19_Fragment_2	Fragment_2	23..44	22	GTGGTTATCCCTGCTGTGTTCG	100	GTCAGCCTTCGGTACTTGAAGAGTGGTTATCCCTGCTGTGTTCGCTTAATTTATGACGAATCATACAGGGACATCCAGTTTTTCAGTATCAAATACTGCT
1026	HGNC=32344&HUGO-Symbol=MIR455&HUGO-Name=microRNA_455&LOCI=[chr9:116971704-116971819:strand=+]&SOURCE=RefSeq&SOURCE-ACCESSION=NR_030255&GENOME=hg19_Fragment_1	Fragment_1	64..85	22	GCAGTCCATGGGCATATACACT	116	CCTGCGCCCTTCCCTGGCGTGAGGGTATGTGCCTTTGGACTACATCGTGGAAGCCAGCACCATGCAGTCCATGGGCATATACACTTGCCTCAAGGCCTATGTCATCGAGGAGCCAC
1027	HGNC=32344&HUGO-Symbol=MIR455&HUGO-Name=microRNA_455&LOCI=[chr9:116971704-116971819:strand=+]&SOURCE=RefSeq&SOURCE-ACCESSION=NR_030255&GENOME=hg19_Fragment_2	Fragment_2	25..47	23	GTATGTGCCTTTGGACTACATCG	116	CCTGCGCCCTTCCCTGGCGTGAGGGTATGTGCCTTTGGACTACATCGTGGAAGCCAGCACCATGCAGTCCATGGGCATATACACTTGCCTCAAGGCCTATGTCATCGAGGAGCCAC
1028	HGNC=32529&HUGO-Symbol=MIR539&HUGO-Name=microRNA_539&LOCI=[chr14:101513648-101513745:strand=+]&SOURCE=RefSeq&SOURCE-ACCESSION=NR_030256&GENOME=hg19_Fragment_1	Fragment_1	59..80	22	ATCATACAAGGACAATTTCTTT	98	CTGCTGTTTCATACTTGAGGAGAAATTATCCTTGGTGTGTTCGCTTTATTTATGATGAATCATACAAGGACAATTTCTTTTTGAGTATCAAATCTTGC
1029	HGNC=32529&HUGO-Symbol=MIR539&HUGO-Name=microRNA_539&LOCI=[chr14:101513648-101513745:strand=+]&SOURCE=RefSeq&SOURCE-ACCESSION=NR_030256&GENOME=hg19_Fragment_2	Fragment_2	19..40	22	GGAGAAATTATCCTTGGTGTGT	98	CTGCTGTTTCATACTTGAGGAGAAATTATCCTTGGTGTGTTCGCTTTATTTATGATGAATCATACAAGGACAATTTCTTTTTGAGTATCAAATCTTGC
1030	HGNC=32529&HUGO-Symbol=MIR539&HUGO-Name=microRNA_539&LOCI=[chr14:101513648-101513745:strand=+]&SOURCE=RefSeq&SOURCE-ACCESSION=NR_030256&GENOME=hg19_Fragment_3	Fragment_3	1..20	20	CTGCTGTTTCATACTTGAGG	98	CTGCTGTTTCATACTTGAGGAGAAATTATCCTTGGTGTGTTCGCTTTATTTATGATGAATCATACAAGGACAATTTCTTTTTGAGTATCAAATCTTGC
1031	HGNC=32530&HUGO-Symbol=MIR544&HUGO-Name=microRNA_544&LOCI=[chr14:101514985-101515095:strand=+]&SOURCE=RefSeq&SOURCE-ACCESSION=NR_030257&GENOME=hg19_Fragment_1	Fragment_1	65..86	22	ATTCTGCATTTTTAGCAAGTTC	111	TGCTCCTAAGATTTTCATCACCTAGGGATCTTGTTAAAAAGCAGATTCTGATTCAGGGACCAAGATTCTGCATTTTTAGCAAGTTCTCAAGTGATGCTAATACCGCCGGTC
1032	HGNC=32531&HUGO-Symbol=MIR545&HUGO-Name=microRNA_545&LOCI=[chrX:73506929-73507054:strand=-]&SOURCE=RefSeq&SOURCE-ACCESSION=NR_030258&GENOME=hg19_Fragment_1	Fragment_1	75..91	17	AGCAAACATTTATTGTG	126	ATCTCCAGAGCCCAGCCTGGCACATTAGTAGGCCTCAGTAAATGTTTATTAGATGAATAAATGAATGACTCATCAGCAAACATTTATTGTGTGCCTGCTAAAGTGAGCTCCACAGGCTCTGGATTG
1033	HGNC=32532&HUGO-Symbol=MIR376A2&HUGO-Name=microRNA_376a-2&LOCI=[chr14:101506396-101506495:strand=+]&SOURCE=RefSeq&SOURCE-ACCESSION=NR_030266&GENOME=hg19_Fragment_1	Fragment_1	60..80	21	ATCATAGAGGAAAATCCACGT	100	AACCTTCTTTGGTATTTAAAAGGTAGATTTTCCTTCTATGGTTACGTGTTTGATGGTTAATCATAGAGGAAAATCCACGTTTTCAGTATCAAATGCTGCC
1034	HGNC=32532&HUGO-Symbol=MIR376A2&HUGO-Name=microRNA_376a-2&LOCI=[chr14:101506396-101506495:strand=+]&SOURCE=RefSeq&SOURCE-ACCESSION=NR_030266&GENOME=hg19_Fragment_2	Fragment_2	23..43	21	GTAGATTTTCCTTCTATGGTT	100	AACCTTCTTTGGTATTTAAAAGGTAGATTTTCCTTCTATGGTTACGTGTTTGATGGTTAATCATAGAGGAAAATCCACGTTTTCAGTATCAAATGCTGCC
1035	HGNC=32533&HUGO-Symbol=MIR487B&HUGO-Name=microRNA_487b&LOCI=[chr14:101512782-101512885:strand=+]&SOURCE=RefSeq&SOURCE-ACCESSION=NR_030267&GENOME=hg19_Fragment_1	Fragment_1	61..82	22	AATCGTACAGGGTCATCCACTT	104	GTGCTAACCTTTGGTACTTGGAGAGTGGTTATCCCTGTCCTGTTCGTTTTGCTCATGTCGAATCGTACAGGGTCATCCACTTTTTCAGTATCAAGAGCGCAGAC
1036	HGNC=32533&HUGO-Symbol=MIR487B&HUGO-Name=microRNA_487b&LOCI=[chr14:101512782-101512885:strand=+]&SOURCE=RefSeq&SOURCE-ACCESSION=NR_030267&GENOME=hg19_Fragment_2	Fragment_2	5..23	19	TAACCTTTGGTACTTGGAG	104	GTGCTAACCTTTGGTACTTGGAGAGTGGTTATCCCTGTCCTGTTCGTTTTGCTCATGTCGAATCGTACAGGGTCATCCACTTTTTCAGTATCAAGAGCGCAGAC
1037	HGNC=32534&HUGO-Symbol=MIR542&HUGO-Name=microRNA_542&LOCI=[chrX:133675361-133675477:strand=-]&SOURCE=RefSeq&SOURCE-ACCESSION=NR_030399&GENOME=hg19_Fragment_1	Fragment_1	63..83	21	TGTGACAGATTGATAACTGAA	117	CAAGGATGCACAGATCTCAGACATCTCGGGGATCATCATGTCACGAGATACCAGTGTGCACTTGTGACAGATTGATAACTGAAAGGTCTGGGAGCCACTCATCTTCATAGCAAAACA
1038	HGNC=32534&HUGO-Symbol=MIR542&HUGO-Name=microRNA_542&LOCI=[chrX:133675361-133675477:strand=-]&SOURCE=RefSeq&SOURCE-ACCESSION=NR_030399&GENOME=hg19_Fragment_2	Fragment_2	26..46	21	TCGGGGATCATCATGTCACGA	117	CAAGGATGCACAGATCTCAGACATCTCGGGGATCATCATGTCACGAGATACCAGTGTGCACTTGTGACAGATTGATAACTGAAAGGTCTGGGAGCCACTCATCTTCATAGCAAAACA
1039	HGNC=32555&HUGO-Symbol=SCARNA1&HUGO-Name=small_Cajal_body-specific_RNA_1&LOCI=[chr1:28160902-28161087:strand=+]&SOURCE=RefSeq&SOURCE-ACCESSION=NR_002997&GENOME=hg19_Fragment_1	Fragment_1	158..176	19	ATAACTCAGAGGCACAACT	186	TAAACTTGATCAGCACTTGATACTAACCGAGCTGTCTATATCCTAGCCTTGTGTCAAAGGCTTGTGATGTGTTGTGATAGCTGGGTTTAAGAAGTGCAATATTAAAACAAAAGCCATGAGTCTTTTAAGCCCAGTGTGTAAAGATACACTCTGAGTTATAACTCAGAGGCACAACTGGATAGCAGT
1040	HGNC=32555&HUGO-Symbol=SCARNA1&HUGO-Name=small_Cajal_body-specific_RNA_1&LOCI=[chr1:28160902-28161087:strand=+]&SOURCE=RefSeq&SOURCE-ACCESSION=NR_002997&GENOME=hg19_Fragment_2	Fragment_2	25..45	21	AACCGAGCTGTCTATATCCTA	186	TAAACTTGATCAGCACTTGATACTAACCGAGCTGTCTATATCCTAGCCTTGTGTCAAAGGCTTGTGATGTGTTGTGATAGCTGGGTTTAAGAAGTGCAATATTAAAACAAAAGCCATGAGTCTTTTAAGCCCAGTGTGTAAAGATACACTCTGAGTTATAACTCAGAGGCACAACTGGATAGCAGT
1041	HGNC=32555&HUGO-Symbol=SCARNA1&HUGO-Name=small_Cajal_body-specific_RNA_1&LOCI=[chr1:28160902-28161087:strand=+]&SOURCE=RefSeq&SOURCE-ACCESSION=NR_002997&GENOME=hg19_Fragment_3	Fragment_3	11..25	15	CAGCACTTGATACTA	186	TAAACTTGATCAGCACTTGATACTAACCGAGCTGTCTATATCCTAGCCTTGTGTCAAAGGCTTGTGATGTGTTGTGATAGCTGGGTTTAAGAAGTGCAATATTAAAACAAAAGCCATGAGTCTTTTAAGCCCAGTGTGTAAAGATACACTCTGAGTTATAACTCAGAGGCACAACTGGATAGCAGT
1042	HGNC=32556&HUGO-Symbol=SNORD1A&HUGO-Name=small_nucleolar_RNA,_C/D_box_1A&LOCI=[chr17:74557705-74557798:strand=+]&SOURCE=RefSeq&SOURCE-ACCESSION=NR_004395&GENOME=hg19_Fragment_1	Fragment_1	60..81	22	GAAATAATCTATTCTGAGGCTT	94	TAAGAAGTCCCACAAGCCTATGATGGTTAGTTATCCCTGTCTGAAAATCTGGACTGAGGGAAATAATCTATTCTGAGGCTTAAGGGTTTGGCTC
1043	HGNC=32557&HUGO-Symbol=SNORA1&HUGO-Name=small_nucleolar_RNA,_H/ACA_box_1&LOCI=[chr11:93465160-93465309:strand=-]&SOURCE=RefSeq&SOURCE-ACCESSION=NR_003026&GENOME=hg19_Fragment_1	Fragment_1	24..42	19	AGAATGGGCACTGTTGATC	150	ACTTTTACAATGCCTCATTCTAGAGAATGGGCACTGTTGATCATGGTGTCCAAAAATAGTTAATGTGGCTAAATTGAGACAGGTTATGCTTCCATCACAGTATGCATATTGCAGTGGTGACAATGAGACCTGTAACATTTTGCTATGTTT
1044	HGNC=32557&HUGO-Symbol=SNORA1&HUGO-Name=small_nucleolar_RNA,_H/ACA_box_1&LOCI=[chr11:93465160-93465309:strand=-]&SOURCE=RefSeq&SOURCE-ACCESSION=NR_003026&GENOME=hg19_Fragment_2	Fragment_2	65..85	21	GTGGCTAAATTGAGACAGGTT	150	ACTTTTACAATGCCTCATTCTAGAGAATGGGCACTGTTGATCATGGTGTCCAAAAATAGTTAATGTGGCTAAATTGAGACAGGTTATGCTTCCATCACAGTATGCATATTGCAGTGGTGACAATGAGACCTGTAACATTTTGCTATGTTT
1045	HGNC=32558&HUGO-Symbol=SCARNA2&HUGO-Name=small_Cajal_body-specific_RNA_2&LOCI=[chr1:109642805-109643244:strand=+]&SOURCE=RefSeq&SOURCE-ACCESSION=NR_003023&GENOME=hg19_Fragment_1	Fragment_1	355..369	15	AGAAGTGATGAATTG	440	GACTTCCGCTGTTTTAGGGAGGGAGAGCGGCCTGGGTCCTGGGTGTTGTGTGCGGAGCTGTGGCGTCGCGTGTGAGGCGCGTGCAGGGTGAGTGTGAGTGGACGCGTGAGTGTGTGAGTGTGCGCGCTTGGAGCGTGTTAGGCGAGTGCGTGCGCCCACCCCTGCGCCCCTCCTCCCGCTTACACTTTGATCTTATTTGATCGGATCGTGACCCCAGCCCCGCCGGGCCGACCCGAAATGAAAAGCTCTCCTCCTGCGAAGCCCCCTCGGGGCGCTGTGCAGCGAGGCCCCTTAGGCGGCGGCCACGCTGTGGTCCCCGAGGTCCCGGAGCTGGCCCTGCGGGGCCCGGCGCTCAGAAGTGATGAATTGATCAGATAGACGAGGCCGGGCTTGTCCCCG…
1046	HGNC=32558&HUGO-Symbol=SCARNA2&HUGO-Name=small_Cajal_body-specific_RNA_2&LOCI=[chr1:109642805-109643244:strand=+]&SOURCE=RefSeq&SOURCE-ACCESSION=NR_003023&GENOME=hg19_Fragment_2	Fragment_2	373..391	19	AGATAGACGAGGCCGGGCT	440	GACTTCCGCTGTTTTAGGGAGGGAGAGCGGCCTGGGTCCTGGGTGTTGTGTGCGGAGCTGTGGCGTCGCGTGTGAGGCGCGTGCAGGGTGAGTGTGAGTGGACGCGTGAGTGTGTGAGTGTGCGCGCTTGGAGCGTGTTAGGCGAGTGCGTGCGCCCACCCCTGCGCCCCTCCTCCCGCTTACACTTTGATCTTATTTGATCGGATCGTGACCCCAGCCCCGCCGGGCCGACCCGAAATGAAAAGCTCTCCTCCTGCGAAGCCCCCTCGGGGCGCTGTGCAGCGAGGCCCCTTAGGCGGCGGCCACGCTGTGGTCCCCGAGGTCCCGGAGCTGGCCCTGCGGGGCCCGGCGCTCAGAAGTGATGAATTGATCAGATAGACGAGGCCGGGCTTGTCCCCG…
1047	HGNC=32558&HUGO-Symbol=SCARNA2&HUGO-Name=small_Cajal_body-specific_RNA_2&LOCI=[chr1:109642805-109643244:strand=+]&SOURCE=RefSeq&SOURCE-ACCESSION=NR_003023&GENOME=hg19_Fragment_3	Fragment_3	305..323	19	ACGCTGTGGTCCCCGAGGT	440	GACTTCCGCTGTTTTAGGGAGGGAGAGCGGCCTGGGTCCTGGGTGTTGTGTGCGGAGCTGTGGCGTCGCGTGTGAGGCGCGTGCAGGGTGAGTGTGAGTGGACGCGTGAGTGTGTGAGTGTGCGCGCTTGGAGCGTGTTAGGCGAGTGCGTGCGCCCACCCCTGCGCCCCTCCTCCCGCTTACACTTTGATCTTATTTGATCGGATCGTGACCCCAGCCCCGCCGGGCCGACCCGAAATGAAAAGCTCTCCTCCTGCGAAGCCCCCTCGGGGCGCTGTGCAGCGAGGCCCCTTAGGCGGCGGCCACGCTGTGGTCCCCGAGGTCCCGGAGCTGGCCCTGCGGGGCCCGGCGCTCAGAAGTGATGAATTGATCAGATAGACGAGGCCGGGCTTGTCCCCG…
1048	HGNC=32558&HUGO-Symbol=SCARNA2&HUGO-Name=small_Cajal_body-specific_RNA_2&LOCI=[chr1:109642805-109643244:strand=+]&SOURCE=RefSeq&SOURCE-ACCESSION=NR_003023&GENOME=hg19_Fragment_4	Fragment_4	410..430	21	ATCGAGGCGATTCTGATCTGG	440	GACTTCCGCTGTTTTAGGGAGGGAGAGCGGCCTGGGTCCTGGGTGTTGTGTGCGGAGCTGTGGCGTCGCGTGTGAGGCGCGTGCAGGGTGAGTGTGAGTGGACGCGTGAGTGTGTGAGTGTGCGCGCTTGGAGCGTGTTAGGCGAGTGCGTGCGCCCACCCCTGCGCCCCTCCTCCCGCTTACACTTTGATCTTATTTGATCGGATCGTGACCCCAGCCCCGCCGGGCCGACCCGAAATGAAAAGCTCTCCTCCTGCGAAGCCCCCTCGGGGCGCTGTGCAGCGAGGCCCCTTAGGCGGCGGCCACGCTGTGGTCCCCGAGGTCCCGGAGCTGGCCCTGCGGGGCCCGGCGCTCAGAAGTGATGAATTGATCAGATAGACGAGGCCGGGCTTGTCCCCG…
1049	HGNC=32558&HUGO-Symbol=SCARNA2&HUGO-Name=small_Cajal_body-specific_RNA_2&LOCI=[chr1:109642805-109643244:strand=+]&SOURCE=RefSeq&SOURCE-ACCESSION=NR_003023&GENOME=hg19_Fragment_5	Fragment_5	92..109	18	GTGTGAGTGGACGCGTGA	440	GACTTCCGCTGTTTTAGGGAGGGAGAGCGGCCTGGGTCCTGGGTGTTGTGTGCGGAGCTGTGGCGTCGCGTGTGAGGCGCGTGCAGGGTGAGTGTGAGTGGACGCGTGAGTGTGTGAGTGTGCGCGCTTGGAGCGTGTTAGGCGAGTGCGTGCGCCCACCCCTGCGCCCCTCCTCCCGCTTACACTTTGATCTTATTTGATCGGATCGTGACCCCAGCCCCGCCGGGCCGACCCGAAATGAAAAGCTCTCCTCCTGCGAAGCCCCCTCGGGGCGCTGTGCAGCGAGGCCCCTTAGGCGGCGGCCACGCTGTGGTCCCCGAGGTCCCGGAGCTGGCCCTGCGGGGCCCGGCGCTCAGAAGTGATGAATTGATCAGATAGACGAGGCCGGGCTTGTCCCCG…
1050	HGNC=32558&HUGO-Symbol=SCARNA2&HUGO-Name=small_Cajal_body-specific_RNA_2&LOCI=[chr1:109642805-109643244:strand=+]&SOURCE=RefSeq&SOURCE-ACCESSION=NR_003023&GENOME=hg19_Fragment_6	Fragment_6	32..50	19	CTGGGTCCTGGGTGTTGTG	440	GACTTCCGCTGTTTTAGGGAGGGAGAGCGGCCTGGGTCCTGGGTGTTGTGTGCGGAGCTGTGGCGTCGCGTGTGAGGCGCGTGCAGGGTGAGTGTGAGTGGACGCGTGAGTGTGTGAGTGTGCGCGCTTGGAGCGTGTTAGGCGAGTGCGTGCGCCCACCCCTGCGCCCCTCCTCCCGCTTACACTTTGATCTTATTTGATCGGATCGTGACCCCAGCCCCGCCGGGCCGACCCGAAATGAAAAGCTCTCCTCCTGCGAAGCCCCCTCGGGGCGCTGTGCAGCGAGGCCCCTTAGGCGGCGGCCACGCTGTGGTCCCCGAGGTCCCGGAGCTGGCCCTGCGGGGCCCGGCGCTCAGAAGTGATGAATTGATCAGATAGACGAGGCCGGGCTTGTCCCCG…
1051	HGNC=32558&HUGO-Symbol=SCARNA2&HUGO-Name=small_Cajal_body-specific_RNA_2&LOCI=[chr1:109642805-109643244:strand=+]&SOURCE=RefSeq&SOURCE-ACCESSION=NR_003023&GENOME=hg19_Fragment_7	Fragment_7	15..31	17	TAGGGAGGGAGAGCGGC	440	GACTTCCGCTGTTTTAGGGAGGGAGAGCGGCCTGGGTCCTGGGTGTTGTGTGCGGAGCTGTGGCGTCGCGTGTGAGGCGCGTGCAGGGTGAGTGTGAGTGGACGCGTGAGTGTGTGAGTGTGCGCGCTTGGAGCGTGTTAGGCGAGTGCGTGCGCCCACCCCTGCGCCCCTCCTCCCGCTTACACTTTGATCTTATTTGATCGGATCGTGACCCCAGCCCCGCCGGGCCGACCCGAAATGAAAAGCTCTCCTCCTGCGAAGCCCCCTCGGGGCGCTGTGCAGCGAGGCCCCTTAGGCGGCGGCCACGCTGTGGTCCCCGAGGTCCCGGAGCTGGCCCTGCGGGGCCCGGCGCTCAGAAGTGATGAATTGATCAGATAGACGAGGCCGGGCTTGTCCCCG…
1052	HGNC=32558&HUGO-Symbol=SCARNA2&HUGO-Name=small_Cajal_body-specific_RNA_2&LOCI=[chr1:109642805-109643244:strand=+]&SOURCE=RefSeq&SOURCE-ACCESSION=NR_003023&GENOME=hg19_Fragment_8	Fragment_8	11..27	17	GTTTTAGGGAGGGAGAG	440	GACTTCCGCTGTTTTAGGGAGGGAGAGCGGCCTGGGTCCTGGGTGTTGTGTGCGGAGCTGTGGCGTCGCGTGTGAGGCGCGTGCAGGGTGAGTGTGAGTGGACGCGTGAGTGTGTGAGTGTGCGCGCTTGGAGCGTGTTAGGCGAGTGCGTGCGCCCACCCCTGCGCCCCTCCTCCCGCTTACACTTTGATCTTATTTGATCGGATCGTGACCCCAGCCCCGCCGGGCCGACCCGAAATGAAAAGCTCTCCTCCTGCGAAGCCCCCTCGGGGCGCTGTGCAGCGAGGCCCCTTAGGCGGCGGCCACGCTGTGGTCCCCGAGGTCCCGGAGCTGGCCCTGCGGGGCCCGGCGCTCAGAAGTGATGAATTGATCAGATAGACGAGGCCGGGCTTGTCCCCG…
1053	HGNC=32560&HUGO-Symbol=SCARNA4&HUGO-Name=small_Cajal_body-specific_RNA_4&LOCI=[chr1:155895739-155895887:strand=-]&SOURCE=RefSeq&SOURCE-ACCESSION=NR_003005&GENOME=hg19_Fragment_1	Fragment_1	12..30	19	CTGGAGGACTAAGAAGGCT	149	CTTGATGACAACTGGAGGACTAAGAAGGCTGAGTCTGATGAAGTAAGACTTTGCTGATACATTCCTCCTAGAAAAAAGGGTTGGAGAGAGCAGCCTTCACTGAAGAGTATCACAGGGCTGACTGTACTACCCAACACTCTACCCCAGTT
1054	HGNC=32560&HUGO-Symbol=SCARNA4&HUGO-Name=small_Cajal_body-specific_RNA_4&LOCI=[chr1:155895739-155895887:strand=-]&SOURCE=RefSeq&SOURCE-ACCESSION=NR_003005&GENOME=hg19_Fragment_2	Fragment_2	117..139	23	GCTGACTGTACTACCCAACACTC	149	CTTGATGACAACTGGAGGACTAAGAAGGCTGAGTCTGATGAAGTAAGACTTTGCTGATACATTCCTCCTAGAAAAAAGGGTTGGAGAGAGCAGCCTTCACTGAAGAGTATCACAGGGCTGACTGTACTACCCAACACTCTACCCCAGTT
1055	HGNC=32560&HUGO-Symbol=SCARNA4&HUGO-Name=small_Cajal_body-specific_RNA_4&LOCI=[chr1:155895739-155895887:strand=-]&SOURCE=RefSeq&SOURCE-ACCESSION=NR_003005&GENOME=hg19_Fragment_3	Fragment_3	51..72	22	TTGCTGATACATTCCTCCTAGA	149	CTTGATGACAACTGGAGGACTAAGAAGGCTGAGTCTGATGAAGTAAGACTTTGCTGATACATTCCTCCTAGAAAAAAGGGTTGGAGAGAGCAGCCTTCACTGAAGAGTATCACAGGGCTGACTGTACTACCCAACACTCTACCCCAGTT
1056	HGNC=32560&HUGO-Symbol=SCARNA4&HUGO-Name=small_Cajal_body-specific_RNA_4&LOCI=[chr1:155895739-155895887:strand=-]&SOURCE=RefSeq&SOURCE-ACCESSION=NR_003005&GENOME=hg19_Fragment_4	Fragment_4	24..42	19	GAAGGCTGAGTCTGATGAA	149	CTTGATGACAACTGGAGGACTAAGAAGGCTGAGTCTGATGAAGTAAGACTTTGCTGATACATTCCTCCTAGAAAAAAGGGTTGGAGAGAGCAGCCTTCACTGAAGAGTATCACAGGGCTGACTGTACTACCCAACACTCTACCCCAGTT
1057	HGNC=32561&HUGO-Symbol=SCARNA5&HUGO-Name=small_Cajal_body-specific_RNA_5&LOCI=[chr2:234184362-234184659:strand=+]&SOURCE=RefSeq&SOURCE-ACCESSION=NR_003008&GENOME=hg19_Fragment_1	Fragment_1	12..29	18	GGTCGATGATGATTGGTA	298	GCACCTGCAGAGGTCGATGATGATTGGTAAAAGGTCTGATTGCACTGAATGTCACGGTCCCTTTGTTGCCCTCAACTCCCAGCAGCCCATTTTTTCCCTCCCGTCACATTTAAGTCATGTGTATGGGATCATGGAGCAGCTGATAATTTGGGATTCTGTCAGTGTGTGTTTCTGAGAGTGATCGGCTCACAGCTGACGAGTATCCAACAAAACCAGTTACACAGGAGACTGACGAGTGGCAGTCATGGGTGTGATGGTGCATGATCTCAAGTTTTCAATCTGAGACCTCCTAAGGAGA
1058	HGNC=32561&HUGO-Symbol=SCARNA5&HUGO-Name=small_Cajal_body-specific_RNA_5&LOCI=[chr2:234184362-234184659:strand=+]&SOURCE=RefSeq&SOURCE-ACCESSION=NR_003008&GENOME=hg19_Fragment_2	Fragment_2	187..209	23	TCACAGCTGACGAGTATCCAACA	298	GCACCTGCAGAGGTCGATGATGATTGGTAAAAGGTCTGATTGCACTGAATGTCACGGTCCCTTTGTTGCCCTCAACTCCCAGCAGCCCATTTTTTCCCTCCCGTCACATTTAAGTCATGTGTATGGGATCATGGAGCAGCTGATAATTTGGGATTCTGTCAGTGTGTGTTTCTGAGAGTGATCGGCTCACAGCTGACGAGTATCCAACAAAACCAGTTACACAGGAGACTGACGAGTGGCAGTCATGGGTGTGATGGTGCATGATCTCAAGTTTTCAATCTGAGACCTCCTAAGGAGA
1059	HGNC=32561&HUGO-Symbol=SCARNA5&HUGO-Name=small_Cajal_body-specific_RNA_5&LOCI=[chr2:234184362-234184659:strand=+]&SOURCE=RefSeq&SOURCE-ACCESSION=NR_003008&GENOME=hg19_Fragment_3	Fragment_3	31..49	19	AAGGTCTGATTGCACTGAA	298	GCACCTGCAGAGGTCGATGATGATTGGTAAAAGGTCTGATTGCACTGAATGTCACGGTCCCTTTGTTGCCCTCAACTCCCAGCAGCCCATTTTTTCCCTCCCGTCACATTTAAGTCATGTGTATGGGATCATGGAGCAGCTGATAATTTGGGATTCTGTCAGTGTGTGTTTCTGAGAGTGATCGGCTCACAGCTGACGAGTATCCAACAAAACCAGTTACACAGGAGACTGACGAGTGGCAGTCATGGGTGTGATGGTGCATGATCTCAAGTTTTCAATCTGAGACCTCCTAAGGAGA
1060	HGNC=32561&HUGO-Symbol=SCARNA5&HUGO-Name=small_Cajal_body-specific_RNA_5&LOCI=[chr2:234184362-234184659:strand=+]&SOURCE=RefSeq&SOURCE-ACCESSION=NR_003008&GENOME=hg19_Fragment_4	Fragment_4	221..241	21	ACAGGAGACTGACGAGTGGCA	298	GCACCTGCAGAGGTCGATGATGATTGGTAAAAGGTCTGATTGCACTGAATGTCACGGTCCCTTTGTTGCCCTCAACTCCCAGCAGCCCATTTTTTCCCTCCCGTCACATTTAAGTCATGTGTATGGGATCATGGAGCAGCTGATAATTTGGGATTCTGTCAGTGTGTGTTTCTGAGAGTGATCGGCTCACAGCTGACGAGTATCCAACAAAACCAGTTACACAGGAGACTGACGAGTGGCAGTCATGGGTGTGATGGTGCATGATCTCAAGTTTTCAATCTGAGACCTCCTAAGGAGA
1061	HGNC=32561&HUGO-Symbol=SCARNA5&HUGO-Name=small_Cajal_body-specific_RNA_5&LOCI=[chr2:234184362-234184659:strand=+]&SOURCE=RefSeq&SOURCE-ACCESSION=NR_003008&GENOME=hg19_Fragment_5	Fragment_5	150..169	20	GGGATTCTGTCAGTGTGTGT	298	GCACCTGCAGAGGTCGATGATGATTGGTAAAAGGTCTGATTGCACTGAATGTCACGGTCCCTTTGTTGCCCTCAACTCCCAGCAGCCCATTTTTTCCCTCCCGTCACATTTAAGTCATGTGTATGGGATCATGGAGCAGCTGATAATTTGGGATTCTGTCAGTGTGTGTTTCTGAGAGTGATCGGCTCACAGCTGACGAGTATCCAACAAAACCAGTTACACAGGAGACTGACGAGTGGCAGTCATGGGTGTGATGGTGCATGATCTCAAGTTTTCAATCTGAGACCTCCTAAGGAGA
1062	HGNC=32561&HUGO-Symbol=SCARNA5&HUGO-Name=small_Cajal_body-specific_RNA_5&LOCI=[chr2:234184362-234184659:strand=+]&SOURCE=RefSeq&SOURCE-ACCESSION=NR_003008&GENOME=hg19_Fragment_6	Fragment_6	213..234	22	CCAGTTACACAGGAGACTGACG	298	GCACCTGCAGAGGTCGATGATGATTGGTAAAAGGTCTGATTGCACTGAATGTCACGGTCCCTTTGTTGCCCTCAACTCCCAGCAGCCCATTTTTTCCCTCCCGTCACATTTAAGTCATGTGTATGGGATCATGGAGCAGCTGATAATTTGGGATTCTGTCAGTGTGTGTTTCTGAGAGTGATCGGCTCACAGCTGACGAGTATCCAACAAAACCAGTTACACAGGAGACTGACGAGTGGCAGTCATGGGTGTGATGGTGCATGATCTCAAGTTTTCAATCTGAGACCTCCTAAGGAGA
1063	HGNC=32562&HUGO-Symbol=SCARNA6&HUGO-Name=small_Cajal_body-specific_RNA_6&LOCI=[chr2:234197312-234197597:strand=+]&SOURCE=RefSeq&SOURCE-ACCESSION=NR_003006&GENOME=hg19_Fragment_1	Fragment_1	12..35	24	GTCAATGATGAATGGTAAAAGGTC	286	ACTGCATAGAGGTCAATGATGAATGGTAAAAGGTCTGAGTCCTCAGATCCCCTCCCGGCATCCCAGTTATCCCCAGCTGCCTCTCCTCCATCGCACTTCAGAAGTGCTGCGATGGGCAGAAGGGCAGCTGACACTCCGTGATGTCCCTCATTCTGTGTTCCTCCGTGAGCTCAGGGAAGACACTGGTTGGCATCCAACAGCTTAGTCACAAAGGGATTTGATTGTTGGGAGTGCTGGTATCTGTGGCTATGATCTGCCTTGTTCAAGCTGAGACCTCTGATTGAAA
1064	HGNC=32562&HUGO-Symbol=SCARNA6&HUGO-Name=small_Cajal_body-specific_RNA_6&LOCI=[chr2:234197312-234197597:strand=+]&SOURCE=RefSeq&SOURCE-ACCESSION=NR_003006&GENOME=hg19_Fragment_2	Fragment_2	74..96	23	CAGCTGCCTCTCCTCCATCGCAC	286	ACTGCATAGAGGTCAATGATGAATGGTAAAAGGTCTGAGTCCTCAGATCCCCTCCCGGCATCCCAGTTATCCCCAGCTGCCTCTCCTCCATCGCACTTCAGAAGTGCTGCGATGGGCAGAAGGGCAGCTGACACTCCGTGATGTCCCTCATTCTGTGTTCCTCCGTGAGCTCAGGGAAGACACTGGTTGGCATCCAACAGCTTAGTCACAAAGGGATTTGATTGTTGGGAGTGCTGGTATCTGTGGCTATGATCTGCCTTGTTCAAGCTGAGACCTCTGATTGAAA
1065	HGNC=32562&HUGO-Symbol=SCARNA6&HUGO-Name=small_Cajal_body-specific_RNA_6&LOCI=[chr2:234197312-234197597:strand=+]&SOURCE=RefSeq&SOURCE-ACCESSION=NR_003006&GENOME=hg19_Fragment_3	Fragment_3	113..133	21	TGGGCAGAAGGGCAGCTGACA	286	ACTGCATAGAGGTCAATGATGAATGGTAAAAGGTCTGAGTCCTCAGATCCCCTCCCGGCATCCCAGTTATCCCCAGCTGCCTCTCCTCCATCGCACTTCAGAAGTGCTGCGATGGGCAGAAGGGCAGCTGACACTCCGTGATGTCCCTCATTCTGTGTTCCTCCGTGAGCTCAGGGAAGACACTGGTTGGCATCCAACAGCTTAGTCACAAAGGGATTTGATTGTTGGGAGTGCTGGTATCTGTGGCTATGATCTGCCTTGTTCAAGCTGAGACCTCTGATTGAAA
1066	HGNC=32563&HUGO-Symbol=SCARNA7&HUGO-Name=small_Cajal_body-specific_RNA_7&LOCI=[chr3:160232685-160233034:strand=-]&SOURCE=RefSeq&SOURCE-ACCESSION=NR_003001&GENOME=hg19_Fragment_1	Fragment_1	11..30	20	TGGAAATGATGAAATAGAGA	350	TTGGCTCTCTTGGAAATGATGAAATAGAGATAATTGGGTGTTGAATGTTGTATGACTGGAAATTTTTAATATGTATATTATGTAATTCTTATAAGTTTAGTGTTTTATAGGTACTTAATAGAGAGTGTGTATGCATGTGTGTGTGCTTGTGGTGGCTATGGAAAGGGGGCACTGACTGGTGATGCTGATATTGGAGTGCATCTGAGGCTGTTGTAGAAATAACATGGGTTGTTGATTACAACATTGCCAATGATTATAACCCAAGAACAGCTCACCTAACTAGCCTGGCACCCTAAAATCTCTAACAGGTTCATTAAAATGGTCCTGTGATCTGATCCAAAAGAGCCTAG
1067	HGNC=32563&HUGO-Symbol=SCARNA7&HUGO-Name=small_Cajal_body-specific_RNA_7&LOCI=[chr3:160232685-160233034:strand=-]&SOURCE=RefSeq&SOURCE-ACCESSION=NR_003001&GENOME=hg19_Fragment_2	Fragment_2	258..276	19	AACCCAAGAACAGCTCACC	350	TTGGCTCTCTTGGAAATGATGAAATAGAGATAATTGGGTGTTGAATGTTGTATGACTGGAAATTTTTAATATGTATATTATGTAATTCTTATAAGTTTAGTGTTTTATAGGTACTTAATAGAGAGTGTGTATGCATGTGTGTGTGCTTGTGGTGGCTATGGAAAGGGGGCACTGACTGGTGATGCTGATATTGGAGTGCATCTGAGGCTGTTGTAGAAATAACATGGGTTGTTGATTACAACATTGCCAATGATTATAACCCAAGAACAGCTCACCTAACTAGCCTGGCACCCTAAAATCTCTAACAGGTTCATTAAAATGGTCCTGTGATCTGATCCAAAAGAGCCTAG
1068	HGNC=32563&HUGO-Symbol=SCARNA7&HUGO-Name=small_Cajal_body-specific_RNA_7&LOCI=[chr3:160232685-160233034:strand=-]&SOURCE=RefSeq&SOURCE-ACCESSION=NR_003001&GENOME=hg19_Fragment_3	Fragment_3	322..340	19	GTCCTGTGATCTGATCCAA	350	TTGGCTCTCTTGGAAATGATGAAATAGAGATAATTGGGTGTTGAATGTTGTATGACTGGAAATTTTTAATATGTATATTATGTAATTCTTATAAGTTTAGTGTTTTATAGGTACTTAATAGAGAGTGTGTATGCATGTGTGTGTGCTTGTGGTGGCTATGGAAAGGGGGCACTGACTGGTGATGCTGATATTGGAGTGCATCTGAGGCTGTTGTAGAAATAACATGGGTTGTTGATTACAACATTGCCAATGATTATAACCCAAGAACAGCTCACCTAACTAGCCTGGCACCCTAAAATCTCTAACAGGTTCATTAAAATGGTCCTGTGATCTGATCCAAAAGAGCCTAG
1069	HGNC=32564&HUGO-Symbol=SCARNA8&HUGO-Name=small_Cajal_body-specific_RNA_8&LOCI=[chr9:19063644-19063794:strand=-]&SOURCE=RefSeq&SOURCE-ACCESSION=NR_003009&GENOME=hg19_Fragment_1	Fragment_1	115..141	27	TAACGGACAGATACGGGGCAGACAGAT	151	TCTTCATAATTGGGAGGCTGATACACAAATTGGGCTGAAATACTGCTCTACTTGTCACCATGCCTCCCTAGAATAAACTGCCTTTTGATGACCGGGACGAATTGAGTGAAATCGTAACGGACAGATACGGGGCAGACAGATTTTAGAATAG
1070	HGNC=32564&HUGO-Symbol=SCARNA8&HUGO-Name=small_Cajal_body-specific_RNA_8&LOCI=[chr9:19063644-19063794:strand=-]&SOURCE=RefSeq&SOURCE-ACCESSION=NR_003009&GENOME=hg19_Fragment_2	Fragment_2	77..99	23	ACTGCCTTTTGATGACCGGGACG	151	TCTTCATAATTGGGAGGCTGATACACAAATTGGGCTGAAATACTGCTCTACTTGTCACCATGCCTCCCTAGAATAAACTGCCTTTTGATGACCGGGACGAATTGAGTGAAATCGTAACGGACAGATACGGGGCAGACAGATTTTAGAATAG
1071	HGNC=32564&HUGO-Symbol=SCARNA8&HUGO-Name=small_Cajal_body-specific_RNA_8&LOCI=[chr9:19063644-19063794:strand=-]&SOURCE=RefSeq&SOURCE-ACCESSION=NR_003009&GENOME=hg19_Fragment_3	Fragment_3	121..135	15	ACAGATACGGGGCAG	151	TCTTCATAATTGGGAGGCTGATACACAAATTGGGCTGAAATACTGCTCTACTTGTCACCATGCCTCCCTAGAATAAACTGCCTTTTGATGACCGGGACGAATTGAGTGAAATCGTAACGGACAGATACGGGGCAGACAGATTTTAGAATAG
1072	HGNC=32566&HUGO-Symbol=SCARNA9&HUGO-Name=small_Cajal_body-specific_RNA_9&LOCI=[chr11:93454670-93455042:strand=+]&SOURCE=RefSeq&SOURCE-ACCESSION=NR_002569&GENOME=hg19_Fragment_1	Fragment_1	315..341	27	ACTACTGATCTTTGTAACTATGATGGT	373	AAAGTCAGTGCTTTCTGAGATCTGCTTTTAGTGAAGTGGATCAATGATGAAACTAGCCAAATCTGAGCATCAGAAGTCTTTCCAGTCTACCTGATGCATGATCTCTACAGTTCTGAGAAGCAAAACTATAAAACAATGTAAAACAATAAGGGCATATGTCTGGTGTGTGTGTGTGTGTGTGTGTGTGTGTGTGTGTGTACGCACATGTGTTTATAAAGATAACAGCTGTAGGAATGAATGAGATTGAGGGTGGGGGGGTGCGTATGTATGTCTATGAAAGCCTAATCATTTCTGGGCAATGATGAAAAGGTTTTACTACTGATCTTTGTAACTATGATGGTTTCTACACTTGACCTGAGCTCAGAAGTGACAA
1073	HGNC=32566&HUGO-Symbol=SCARNA9&HUGO-Name=small_Cajal_body-specific_RNA_9&LOCI=[chr11:93454670-93455042:strand=+]&SOURCE=RefSeq&SOURCE-ACCESSION=NR_002569&GENOME=hg19_Fragment_2	Fragment_2	11..29	19	CTTTCTGAGATCTGCTTTT	373	AAAGTCAGTGCTTTCTGAGATCTGCTTTTAGTGAAGTGGATCAATGATGAAACTAGCCAAATCTGAGCATCAGAAGTCTTTCCAGTCTACCTGATGCATGATCTCTACAGTTCTGAGAAGCAAAACTATAAAACAATGTAAAACAATAAGGGCATATGTCTGGTGTGTGTGTGTGTGTGTGTGTGTGTGTGTGTGTGTACGCACATGTGTTTATAAAGATAACAGCTGTAGGAATGAATGAGATTGAGGGTGGGGGGGTGCGTATGTATGTCTATGAAAGCCTAATCATTTCTGGGCAATGATGAAAAGGTTTTACTACTGATCTTTGTAACTATGATGGTTTCTACACTTGACCTGAGCTCAGAAGTGACAA
1074	HGNC=32566&HUGO-Symbol=SCARNA9&HUGO-Name=small_Cajal_body-specific_RNA_9&LOCI=[chr11:93454670-93455042:strand=+]&SOURCE=RefSeq&SOURCE-ACCESSION=NR_002569&GENOME=hg19_Fragment_3	Fragment_3	294..311	18	GGGCAATGATGAAAAGGT	373	AAAGTCAGTGCTTTCTGAGATCTGCTTTTAGTGAAGTGGATCAATGATGAAACTAGCCAAATCTGAGCATCAGAAGTCTTTCCAGTCTACCTGATGCATGATCTCTACAGTTCTGAGAAGCAAAACTATAAAACAATGTAAAACAATAAGGGCATATGTCTGGTGTGTGTGTGTGTGTGTGTGTGTGTGTGTGTGTGTACGCACATGTGTTTATAAAGATAACAGCTGTAGGAATGAATGAGATTGAGGGTGGGGGGGTGCGTATGTATGTCTATGAAAGCCTAATCATTTCTGGGCAATGATGAAAAGGTTTTACTACTGATCTTTGTAACTATGATGGTTTCTACACTTGACCTGAGCTCAGAAGTGACAA
1075	HGNC=32566&HUGO-Symbol=SCARNA9&HUGO-Name=small_Cajal_body-specific_RNA_9&LOCI=[chr11:93454670-93455042:strand=+]&SOURCE=RefSeq&SOURCE-ACCESSION=NR_002569&GENOME=hg19_Fragment_4	Fragment_4	40..68	29	ATCAATGATGAAACTAGCCAAATCTGAGC	373	AAAGTCAGTGCTTTCTGAGATCTGCTTTTAGTGAAGTGGATCAATGATGAAACTAGCCAAATCTGAGCATCAGAAGTCTTTCCAGTCTACCTGATGCATGATCTCTACAGTTCTGAGAAGCAAAACTATAAAACAATGTAAAACAATAAGGGCATATGTCTGGTGTGTGTGTGTGTGTGTGTGTGTGTGTGTGTGTGTACGCACATGTGTTTATAAAGATAACAGCTGTAGGAATGAATGAGATTGAGGGTGGGGGGGTGCGTATGTATGTCTATGAAAGCCTAATCATTTCTGGGCAATGATGAAAAGGTTTTACTACTGATCTTTGTAACTATGATGGTTTCTACACTTGACCTGAGCTCAGAAGTGACAA
1076	HGNC=32566&HUGO-Symbol=SCARNA9&HUGO-Name=small_Cajal_body-specific_RNA_9&LOCI=[chr11:93454670-93455042:strand=+]&SOURCE=RefSeq&SOURCE-ACCESSION=NR_002569&GENOME=hg19_Fragment_5	Fragment_5	181..198	18	GTGTGTGTGTGTGTGTGT	373	AAAGTCAGTGCTTTCTGAGATCTGCTTTTAGTGAAGTGGATCAATGATGAAACTAGCCAAATCTGAGCATCAGAAGTCTTTCCAGTCTACCTGATGCATGATCTCTACAGTTCTGAGAAGCAAAACTATAAAACAATGTAAAACAATAAGGGCATATGTCTGGTGTGTGTGTGTGTGTGTGTGTGTGTGTGTGTGTGTACGCACATGTGTTTATAAAGATAACAGCTGTAGGAATGAATGAGATTGAGGGTGGGGGGGTGCGTATGTATGTCTATGAAAGCCTAATCATTTCTGGGCAATGATGAAAAGGTTTTACTACTGATCTTTGTAACTATGATGGTTTCTACACTTGACCTGAGCTCAGAAGTGACAA
1077	HGNC=32566&HUGO-Symbol=SCARNA9&HUGO-Name=small_Cajal_body-specific_RNA_9&LOCI=[chr11:93454670-93455042:strand=+]&SOURCE=RefSeq&SOURCE-ACCESSION=NR_002569&GENOME=hg19_Fragment_6	Fragment_6	161..178	18	TGGTGTGTGTGTGTGTGT	373	AAAGTCAGTGCTTTCTGAGATCTGCTTTTAGTGAAGTGGATCAATGATGAAACTAGCCAAATCTGAGCATCAGAAGTCTTTCCAGTCTACCTGATGCATGATCTCTACAGTTCTGAGAAGCAAAACTATAAAACAATGTAAAACAATAAGGGCATATGTCTGGTGTGTGTGTGTGTGTGTGTGTGTGTGTGTGTGTGTACGCACATGTGTTTATAAAGATAACAGCTGTAGGAATGAATGAGATTGAGGGTGGGGGGGTGCGTATGTATGTCTATGAAAGCCTAATCATTTCTGGGCAATGATGAAAAGGTTTTACTACTGATCTTTGTAACTATGATGGTTTCTACACTTGACCTGAGCTCAGAAGTGACAA
1078	HGNC=32567&HUGO-Symbol=SCARNA10&HUGO-Name=small_Cajal_body-specific_RNA_10&LOCI=[chr12:6619378-6619727:strand=+]&SOURCE=RefSeq&SOURCE-ACCESSION=NR_004387&GENOME=hg19_Fragment_1	Fragment_1	319..340	22	GATCTTTGGTAATCTGATGGCT	350	CATTTTGTCAGCCACATGATGATATCAAGGCTGTTGTGATTCAGTTGGTTTGGCTAAGCCCAGGGACCTTTGGCCTGTTAAAGGTCTGTAATCTTGGTGGGCGATACAGAGTTATGTGTGTTCACTGTAAGGGCAGACCAACAAGAACTTTTTCCTACTTTTGAGCTACCTCTTTTTAATAGGGGTGATTCTTCCAGTTGCTGGAGAGAAATTGTGGTAACTGGAGTGAGAGAGTAGGAACAGGGCATGTTCAGGGTATCAGGGCCAAGGGTCCTAAAGGACTTAGCTTGTGTTATGGCCACTGAGAGATGAAACACAGATCTTTGGTAATCTGATGGCTGCAAGTGCTG
1079	HGNC=32567&HUGO-Symbol=SCARNA10&HUGO-Name=small_Cajal_body-specific_RNA_10&LOCI=[chr12:6619378-6619727:strand=+]&SOURCE=RefSeq&SOURCE-ACCESSION=NR_004387&GENOME=hg19_Fragment_2	Fragment_2	81..103	23	AAGGTCTGTAATCTTGGTGGGCG	350	CATTTTGTCAGCCACATGATGATATCAAGGCTGTTGTGATTCAGTTGGTTTGGCTAAGCCCAGGGACCTTTGGCCTGTTAAAGGTCTGTAATCTTGGTGGGCGATACAGAGTTATGTGTGTTCACTGTAAGGGCAGACCAACAAGAACTTTTTCCTACTTTTGAGCTACCTCTTTTTAATAGGGGTGATTCTTCCAGTTGCTGGAGAGAAATTGTGGTAACTGGAGTGAGAGAGTAGGAACAGGGCATGTTCAGGGTATCAGGGCCAAGGGTCCTAAAGGACTTAGCTTGTGTTATGGCCACTGAGAGATGAAACACAGATCTTTGGTAATCTGATGGCTGCAAGTGCTG
[truncated: 1,673 more rows]

## Sheet: tRNAs
	Fragment Full name	Fragment number	Fragment position on precursor sequence	Fragment Size	Fragment Sequence	Precursor ncRNA Size	Precursor ncRNA sequence
[truncated: 1,175 more rows]
