# Supplementary material for: C/D-box snoRNA-derived RNA production is associated with malignant transformation and metastatic progression in prostate cancer
Source: Oncotarget. 2015 May 19;6(19):17430–44. doi: 10.18632/oncotarget.4172 (PMC4627319; doi:10.18632/oncotarget.4172)
Supplement: Supplementary file 4 [file oncotarget-06-17430-s004.xlsx]

## Sheet: Summary table
	Z test, Bonferroni corrected p value =<0.01, absolute FC >=4
		Total on p-value	Total on p-value and FC			tRF	miRNA	SNORD sdRNA	SNORA sdRNA	scaRNA sdRNA	Fragments originating from other small RNAs	Total
1	NAP vs. gr3 PCa 6 cured	200	68	Up	66	25	9	23	5	0	4	66
				Down	2	0	2	0	0	0	0
2	PCa Gl6 cured vs. PCa Gl6 recurrent (gr3vs4)	155	14	Up	0	0	0	0	0	0	0	0
				Down	14	10	3	1	0	0	0
3	PCa Gl6 recurrent vs PCa Gl6 recurrent (gr4 vs gr10)	156	16	Up	8	0	4	1	1	0	2	8
				Down	8	0	5	3	0	0	0	8
4	NAP vs. PCa Gl7 recurrent	168	34	Up	18	2	3	9	3	0	1	18
				Down	16	5	8	1	0	0	2	16
5	NAP vs. PCa Gl8 recurrent	238	105	Up	87	27	15	29	5	0	11	87
				Down	18	7	8	1	0	0	2	18
6	NAP vs metastatic LN Gl=>8	302	157	Up	115	36	28	35	5	0	11	115
				Down	42	7	35	0	0	0	0	42
7	NAP vs. TURP HR Gl=>8	254	104	Up	87	24	38	18	1	2	4	87
				Down	17	3	11	1	0	0	2	17
8	BPH vs. TURP	352	202	Up	92	21	42	21	2	2	4	92
				Down	110	94	15	0	0	0	1
9	NAP vs. BPH	250	107	Up	99	93	5	0	0	0	1	99
				Down	8	0	5	1	0	0	2	8
10	FF vs. FFPE (gr3 vs gr12)	689	540	Up	462	261	6	80	56	9	50	462
				Down	78	2	73	2	1	0	0	78

## Sheet: Expression values
				Expression values	Expression values	Expression values	Expression values	Expression values	Expression values	Expression values	Expression values	Expression values	Expression values	Expression values	Normalized expression values	Normalized expression values	Normalized expression values	Normalized expression values	Normalized expression values	Normalized expression values	Normalized expression values	Normalized expression values	Normalized expression values	Normalized expression values	Normalized expression values	Log2_Transformed Norm. values	Log2_Transformed Norm. values	Log2_Transformed Norm. values	Log2_Transformed Norm. values	Log2_Transformed Norm. values	Log2_Transformed Norm. values	Log2_Transformed Norm. values	Log2_Transformed Norm. values	Log2_Transformed Norm. values	Log2_Transformed Norm. values	Log2_Transformed Norm. values
Feature ID				Group 01 [NAP] - GROUP_01 Small RNA sample grouped - Expression values	Group 02 [BPH] - GROUP_02 Small RNA sample grouped - Expression values	Group 03 [PCa_3_3_cured] - GROUP_03 Small RNA sample grouped - Expression values	Group 04 [PCa_3_3_recur] - GROUP_04 Small RNA sample grouped - Expression values	Group 05 [PCa_4_3_recur] - GROUP_05 Small RNA sample grouped - Expression values	Group 06 [PCa_4_4_recur] - GROUP_06 Small RNA sample grouped - Expression values	Group 07 [PCa TURP] - GROUP_07 Small RNA sample grouped - Expression values	Group 08 [LN Met] - GROUP_08 Small RNA sample grouped - Expression values	Group 9 [PCa_3_3_no_TERG] - GROUP_9 Small RNA sample grouped - Expression values	Group 10 [PCa_3_3_TERG] - GROUP_10 Small RNA sample grouped - Expression values	Group 11 [FFPE_of_GROUP_03] - GROUP_11 Small RNA sample grouped - Expression values	Group 01 [NAP] - GROUP_01 Small RNA sample grouped - Normalized expression values	Group 02 [BPH] - GROUP_02 Small RNA sample grouped - Normalized expression values	Group 03 [PCa_3_3_cured] - GROUP_03 Small RNA sample grouped - Normalized expression values	Group 04 [PCa_3_3_recur] - GROUP_04 Small RNA sample grouped - Normalized expression values	Group 05 [PCa_4_3_recur] - GROUP_05 Small RNA sample grouped - Normalized expression values	Group 06 [PCa_4_4_recur] - GROUP_06 Small RNA sample grouped - Normalized expression values	Group 07 [PCa TURP] - GROUP_07 Small RNA sample grouped - Normalized expression values	Group 08 [LN Met] - GROUP_08 Small RNA sample grouped - Normalized expression values	Group 9 [PCa_3_3_no_TERG] - GROUP_9 Small RNA sample grouped - Normalized expression values	Group 10 [PCa_3_3_TERG] - GROUP_10 Small RNA sample grouped - Normalized expression values	Group 11 [FFPE_of_GROUP_03] - GROUP_11 Small RNA sample grouped - Normalized expression values	Group 01 [NAP] - GROUP_01 Small RNA sample grouped - Transformed values	Group 02 [BPH] - GROUP_02 Small RNA sample grouped - Transformed values	Group 03 [PCa_3_3_cured] - GROUP_03 Small RNA sample grouped - Transformed values	Group 04 [PCa_3_3_recur] - GROUP_04 Small RNA sample grouped - Transformed values	Group 05 [PCa_4_3_recur] - GROUP_05 Small RNA sample grouped - Transformed values	Group 06 [PCa_4_4_recur] - GROUP_06 Small RNA sample grouped - Transformed values	Group 07 [PCa TURP] - GROUP_07 Small RNA sample grouped - Transformed values	Group 08 [LN Met] - GROUP_08 Small RNA sample grouped - Transformed values	Group 9 [PCa_3_3_no_TERG] - GROUP_9 Small RNA sample grouped - Transformed values	Group 10 [PCa_3_3_TERG] - GROUP_10 Small RNA sample grouped - Transformed values	Group 11[FFPE_of_GROUP_03] - GROUP_11 Small RNA sample grouped - Transformed values
															NAP	BPH	PCa_3_3_cured	PCa_3_3_recur	PCa_4_3_recur	PCa_4_4_recur	PCa TURP	LN Met	PCa_3_3_no_TERG	PCa_3_3_TERG	FFPE_of_GROUP_03
HGNC=10096&HUGO-Symbol=SNORD80&HUGO-Name=small_nucleolar_RNA,_C/D_box_80&LOCI=[chr1:173833957-173834054:strand=-]&SOURCE=RefSeq&SOURCE-ACCESSION=NR_003940&GENOME=hg19_Fragment_1 (FlaiMapper_results_single)	SNORD	SNORD80	Fragment_1	0	0	4	0	11	5	7	5	5	4	159	0	0	0.378	0	1.006	0.435	0.642	0.499	0.447	0.416	29.337	-∞	-∞	-1.402	-∞	0.009068	-1.201	-0.64	-1.002	-1.161	-1.264	4.875
HGNC=10097&HUGO-Symbol=SNORD4A&HUGO-Name=small_nucleolar_RNA,_C/D_box_4A&LOCI=[chr17:27049590-27049681:strand=+]&SOURCE=RefSeq&SOURCE-ACCESSION=NR_000010&GENOME=hg19_Fragment_1 (FlaiMapper_results_single)	SNORD	SNORD4A	Fragment_1	26	136	55	134	89	82	92	83	145	52	48	2.252	11.751	5.203	12.821	8.142	7.135	8.435	8.288	12.972	5.411	8.856	1.171	3.555	2.379	3.68	3.025	2.835	3.076	3.051	3.697	2.436	3.147
HGNC=10098&HUGO-Symbol=SNORD4B&HUGO-Name=small_nucleolar_RNA,_C/D_box_4B&LOCI=[chr17:27050689-27050782:strand=+]&SOURCE=RefSeq&SOURCE-ACCESSION=NR_000009&GENOME=hg19_Fragment_1 (FlaiMapper_results_single)	SNORD	SNORD4B	Fragment_1	0	0	4	0	0	0	0	0	0	0	50	0	0	0.378	0	0	0	0	0	0	0	9.225	-∞	-∞	-1.402	-∞	-∞	-∞	-∞	-∞	-∞	-∞	3.206
HGNC=10099&HUGO-Symbol=SNORD102&HUGO-Name=small_nucleolar_RNA,_C/D_box_102&LOCI=[chr13:27829191-27829282:strand=+]&SOURCE=RefSeq&SOURCE-ACCESSION=NR_002574&GENOME=hg19_Fragment_1 (FlaiMapper_results_single)	SNORD	SNORD102	Fragment_1	12	69	282	113	34	107	157	235	33	194	434	1.039	5.962	26.676	10.811	3.11	9.31	14.394	23.467	2.952	20.189	80.076	0.056	2.576	4.737	3.434	1.637	3.219	3.847	4.553	1.562	4.335	6.323
HGNC=10100&HUGO-Symbol=SNORD79&HUGO-Name=small_nucleolar_RNA,_C/D_box_79&LOCI=[chr1:173834476-173834580:strand=-]&SOURCE=RefSeq&SOURCE-ACCESSION=NR_003939&GENOME=hg19_Fragment_1 (FlaiMapper_results_single)	SNORD	SNORD79	Fragment_1	25	45	139	271	71	277	498	191	219	287	102	2.165	3.888	13.149	25.928	6.495	24.101	45.657	19.073	19.592	29.867	18.82	1.114	1.959	3.717	4.696	2.699	4.591	5.513	4.253	4.292	4.9	4.234
HGNC=10101&HUGO-Symbol=SNORD81&HUGO-Name=small_nucleolar_RNA,_C/D_box_81&LOCI=[chr1:173833274-173833370:strand=-]&SOURCE=RefSeq&SOURCE-ACCESSION=NR_003938&GENOME=hg19_Fragment_1 (FlaiMapper_results_single)	SNORD	SNORD81	Fragment_1	59	125	909	883	496	1857	1612	769	898	548	631	5.11	10.8	85.988	84.482	45.375	161.575	147.791	76.792	80.335	57.028	116.424	2.353	3.433	6.426	6.401	5.504	7.336	7.207	6.263	6.328	5.834	6.863
HGNC=10105&HUGO-Symbol=SNORD12C&HUGO-Name=small_nucleolar_RNA,_C/D_box_12C&LOCI=[chr20:47895472-47895570:strand=+]&SOURCE=RefSeq&SOURCE-ACCESSION=NR_002433&GENOME=hg19_Fragment_1 (FlaiMapper_results_single)	SNORD	SNORD12C	Fragment_1	0	11	43	70	15	43	4	16	13	35	5	0	0.95	4.068	6.697	1.372	3.741	0.367	1.598	1.163	3.642	0.923	-∞	-0.073	2.024	2.744	0.457	1.904	-1.447	0.676	0.218	1.865	-0.116
HGNC=10111&HUGO-Symbol=SNORD13P2&HUGO-Name=small_nucleolar_RNA,_C/D_box_13_pseudogene_2&LOCI=[chr7:4728950-4729374:strand=+]&SOURCE=RefSeq&SOURCE-ACCESSION=NG_008260&GENOME=hg19_Fragment_1 (FlaiMapper_results_single)	SNORD	SNORD13P2	Fragment_1	0	0	0	2	0	0	0	0	0	0	0	0	0	0	0.191	0	0	0	0	0	0	0	-∞	-∞	-∞	-2.386	-∞	-∞	-∞	-∞	-∞	-∞	-∞
HGNC=10112&HUGO-Symbol=SNORD13P3&HUGO-Name=small_nucleolar_RNA,_C/D_box_13_pseudogene_3&LOCI=[chr3:47291905-47292226:strand=-]&SOURCE=RefSeq&SOURCE-ACCESSION=NG_008261&GENOME=hg19_Fragment_1 (FlaiMapper_results_single)	SNORD	SNORD13P3	Fragment_1	0	0	0	7	0	0	6	0	0	0	0	0	0	0	0.67	0	0	0.55	0	0	0	0	-∞	-∞	-∞	-0.578	-∞	-∞	-0.862	-∞	-∞	-∞	-∞
HGNC=10113&HUGO-Symbol=SNORD14A&HUGO-Name=small_nucleolar_RNA,_C/D_box_14A&LOCI=[chr11:17096190-17096301:strand=-]&SOURCE=RefSeq&SOURCE-ACCESSION=NR_000022&GENOME=hg19_Fragment_1 (FlaiMapper_results_single)	SNORD	SNORD14A	Fragment_1	0	0	0	4	0	5	8	0	0	0	7	0	0	0	0.383	0	0.435	0.733	0	0	0	1.292	-∞	-∞	-∞	-1.386	-∞	-1.201	-0.447	-∞	-∞	-∞	0.369
HGNC=10114&HUGO-Symbol=SNORD15A&HUGO-Name=small_nucleolar_RNA,_C/D_box_15A&LOCI=[chr11:75111425-75111592:strand=+]&SOURCE=RefSeq&SOURCE-ACCESSION=NR_000005&GENOME=hg19_Fragment_1 (FlaiMapper_results_single)	SNORD	SNORD15A	Fragment_1	0	0	71	65	47	35	47	163	37	52	124	0	0	6.716	6.219	4.3	3.045	4.309	16.277	3.31	5.411	22.879	-∞	-∞	2.748	2.637	2.104	1.607	2.107	4.025	1.727	2.436	4.516
HGNC=10143&HUGO-Symbol=SNORD20&HUGO-Name=small_nucleolar_RNA,_C/D_box_20&LOCI=[chr2:232321145-232321244:strand=-]&SOURCE=RefSeq&SOURCE-ACCESSION=NR_002908&GENOME=hg19_Fragment_1 (FlaiMapper_results_single)	SNORD	SNORD20	Fragment_1	73	42	206	307	216	308	244	640	342	154	736	6.322	3.629	19.487	29.372	19.76	26.799	22.37	63.91	30.595	16.026	135.798	2.66	1.86	4.284	4.876	4.305	4.744	4.484	5.998	4.935	4.002	7.085
HGNC=10144&HUGO-Symbol=SNORD21&HUGO-Name=small_nucleolar_RNA,_C/D_box_21&LOCI=[chr1:93302836-93302950:strand=+]&SOURCE=RefSeq&SOURCE-ACCESSION=NR_000006&GENOME=hg19_Fragment_1 (FlaiMapper_results_single)	SNORD	SNORD21	Fragment_1	29	29	97	132	47	205	327	65	72	78	282	2.512	2.506	9.176	12.629	4.3	17.837	29.98	6.491	6.441	8.117	52.031	1.329	1.325	3.198	3.659	2.104	4.157	4.906	2.698	2.687	3.021	5.701
HGNC=10145&HUGO-Symbol=SNORD22&HUGO-Name=small_nucleolar_RNA,_C/D_box_22&LOCI=[chr11:62620372-62620517:strand=-]&SOURCE=RefSeq&SOURCE-ACCESSION=NR_000008&GENOME=hg19_Fragment_1 (FlaiMapper_results_single)	SNORD	SNORD22	Fragment_1	19	15	166	63	84	506	275	143	83	135	5432	1.646	1.296	15.703	6.028	7.685	44.026	25.212	14.28	7.425	14.049	1002.25	0.719	0.374	3.973	2.592	2.942	5.46	4.656	3.836	2.892	3.812	9.969
HGNC=10146&HUGO-Symbol=SNORD24&HUGO-Name=small_nucleolar_RNA,_C/D_box_24&LOCI=[chr9:136216241-136216335:strand=+]&SOURCE=RefSeq&SOURCE-ACCESSION=NR_002447&GENOME=hg19_Fragment_1 (FlaiMapper_results_single)	SNORD	SNORD24	Fragment_1	752	1104	3833	7587	3452	4096	1893	1771	1926	2603	1221	65.128	95.389	362.588	725.893	315.797	356.387	173.553	176.851	172.3	270.883	225.284	6.025	6.576	8.502	9.504	8.303	8.477	7.439	7.466	7.429	8.082	7.816
HGNC=10147&HUGO-Symbol=SNORD25&HUGO-Name=small_nucleolar_RNA,_C/D_box_25&LOCI=[chr11:62623027-62623113:strand=-]&SOURCE=RefSeq&SOURCE-ACCESSION=NR_002565&GENOME=hg19_Fragment_1 (FlaiMapper_results_single)	SNORD	SNORD25	Fragment_1	32	26	102	166	72	88	99	236	166	104	800	2.771	2.246	9.649	15.882	6.587	7.657	9.076	23.567	14.85	10.823	147.606	1.471	1.168	3.27	3.989	2.72	2.937	3.182	4.559	3.892	3.436	7.206
HGNC=10148&HUGO-Symbol=SNORD26&HUGO-Name=small_nucleolar_RNA,_C/D_box_26&LOCI=[chr11:62622754-62622848:strand=-]&SOURCE=RefSeq&SOURCE-ACCESSION=NR_002564&GENOME=hg19_Fragment_1 (FlaiMapper_results_single)	SNORD	SNORD26	Fragment_1	39	88	345	338	213	494	230	465	186	238	702	3.378	7.603	32.636	32.338	19.486	42.982	21.087	46.435	16.64	24.768	129.524	1.756	2.927	5.028	5.015	4.284	5.426	4.398	5.537	4.057	4.63	7.017
HGNC=10149&HUGO-Symbol=SNORD27&HUGO-Name=small_nucleolar_RNA,_C/D_box_27&LOCI=[chr11:62622474-62622565:strand=-]&SOURCE=RefSeq&SOURCE-ACCESSION=NR_002563&GENOME=hg19_Fragment_1 (FlaiMapper_results_single)	SNORD	SNORD27	Fragment_1	80	82	337	458	277	202	88	415	215	241	105	6.928	7.085	31.879	43.82	25.341	17.576	8.068	41.442	19.234	25.08	19.373	2.793	2.825	4.995	5.454	4.663	4.136	3.012	5.373	4.266	4.648	4.276
HGNC=10150&HUGO-Symbol=SNORD28&HUGO-Name=small_nucleolar_RNA,_C/D_box_28&LOCI=[chr11:62622083-62622177:strand=-]&SOURCE=RefSeq&SOURCE-ACCESSION=NR_002562&GENOME=hg19_Fragment_1 (FlaiMapper_results_single)	SNORD	SNORD28	Fragment_1	123	141	315	1013	151	529	560	301	203	710	11441	10.653	12.183	29.798	96.92	13.814	46.027	51.342	30.058	18.16	73.887	2110.95	3.413	3.607	4.897	6.599	3.788	5.524	5.682	4.91	4.183	6.207	11.044
HGNC=10151&HUGO-Symbol=SNORD29&HUGO-Name=small_nucleolar_RNA,_C/D_box_29&LOCI=[chr11:62621366-62621450:strand=-]&SOURCE=RefSeq&SOURCE-ACCESSION=NR_002559&GENOME=hg19_Fragment_1 (FlaiMapper_results_single)	SNORD	SNORD29	Fragment_1	7	4	45	13	26	136	13	73	8	29	1863	0.606	0.346	4.257	1.244	2.379	11.833	1.192	7.29	0.716	3.018	343.738	-0.722	-1.533	2.09	0.315	1.25	3.565	0.253	2.866	-0.483	1.594	8.425
HGNC=10157&HUGO-Symbol=SNORD30&HUGO-Name=small_nucleolar_RNA,_C/D_box_30&LOCI=[chr11:62621125-62621214:strand=-]&SOURCE=RefSeq&SOURCE-ACCESSION=NR_002561&GENOME=hg19_Fragment_1 (FlaiMapper_results_single)	SNORD	SNORD30	Fragment_1	40	51	141	170	122	201	135	103	130	103	152	3.464	4.407	13.338	16.265	11.161	17.489	12.377	10.286	11.63	10.719	28.045	1.793	2.14	3.737	4.024	3.48	4.128	3.63	3.363	3.54	3.422	4.81
HGNC=10158&HUGO-Symbol=SNORD31&HUGO-Name=small_nucleolar_RNA,_C/D_box_31&LOCI=[chr11:62620787-62620877:strand=-]&SOURCE=RefSeq&SOURCE-ACCESSION=NR_002560&GENOME=hg19_Fragment_1 (FlaiMapper_results_single)	SNORD	SNORD31	Fragment_1	262	175	588	323	627	560	351	684	538	306	606	22.691	15.121	55.623	30.903	57.359	48.725	32.18	68.304	48.13	31.844	111.812	4.504	3.918	5.798	4.95	5.842	5.607	5.008	6.094	5.589	4.993	6.805
HGNC=10159&HUGO-Symbol=SNORD32A&HUGO-Name=small_nucleolar_RNA,_C/D_box_32A&LOCI=[chr19:49993215-49993311:strand=+]&SOURCE=RefSeq&SOURCE-ACCESSION=NR_000021&GENOME=hg19_Fragment_1 (FlaiMapper_results_single)	SNORD	SNORD32A	Fragment_1	0	0	49	33	17	90	47	114	18	32	2358	0	0	4.635	3.157	1.555	7.831	4.309	11.384	1.61	3.33	435.069	-∞	-∞	2.213	1.659	0.637	2.969	2.107	3.509	0.687	1.736	8.765
HGNC=10160&HUGO-Symbol=SNORD33&HUGO-Name=small_nucleolar_RNA,_C/D_box_33&LOCI=[chr19:49993864-49993966:strand=+]&SOURCE=RefSeq&SOURCE-ACCESSION=NR_000020&GENOME=hg19_Fragment_1 (FlaiMapper_results_single)	SNORD	SNORD33	Fragment_1	95	362	588	654	386	2677	669	221	807	553	88	8.228	31.278	55.623	62.572	35.312	232.922	61.335	22.069	72.194	57.548	16.237	3.04	4.967	5.798	5.967	5.142	7.864	5.939	4.464	6.174	5.847	4.021
HGNC=10161&HUGO-Symbol=SNORD34&HUGO-Name=small_nucleolar_RNA,_C/D_box_34&LOCI=[chr19:49994154-49994239:strand=+]&SOURCE=RefSeq&SOURCE-ACCESSION=NR_000019&GENOME=hg19_Fragment_1 (FlaiMapper_results_single)	SNORD	SNORD34	Fragment_1	0	6	30	29	4	74	51	8	4	21	68	0	0.518	2.838	2.775	0.366	6.439	4.676	0.799	0.358	2.185	12.547	-∞	-0.948	1.505	1.472	-1.45	2.687	2.225	-0.324	-1.483	1.128	3.649
HGNC=10162&HUGO-Symbol=SNORD35A&HUGO-Name=small_nucleolar_RNA,_C/D_box_35A&LOCI=[chr19:49994422-49994527:strand=+]&SOURCE=RefSeq&SOURCE-ACCESSION=NR_000018&GENOME=hg19_Fragment_1 (FlaiMapper_results_single)	SNORD	SNORD35A	Fragment_1	0	0	18	0	0	9	4	0	5	0	0	0	0	1.703	0	0	0.783	0.367	0	0.447	0	0	-∞	-∞	0.768	-∞	-∞	-0.353	-1.447	-∞	-1.161	-∞	-∞
HGNC=10163&HUGO-Symbol=SNORD36A&HUGO-Name=small_nucleolar_RNA,_C/D_box_36A&LOCI=[chr9:136217301-136217392:strand=+]&SOURCE=RefSeq&SOURCE-ACCESSION=NR_002448&GENOME=hg19_Fragment_1 (FlaiMapper_results_single)	SNORD	SNORD36A	Fragment_1	0	0	9	0	16	7	5	12	5	16	231	0	0	0.851	0	1.464	0.609	0.458	1.198	0.447	1.665	42.621	-∞	-∞	-0.232	-∞	0.55	-0.715	-1.125	0.261	-1.161	0.736	5.414
HGNC=10164&HUGO-Symbol=SNORD36B&HUGO-Name=small_nucleolar_RNA,_C/D_box_36B&LOCI=[chr9:136216939-136217029:strand=+]&SOURCE=RefSeq&SOURCE-ACCESSION=NR_000017&GENOME=hg19_Fragment_1 (FlaiMapper_results_single)	SNORD	SNORD36B	Fragment_1	0	0	10	14	0	5	0	0	0	0	271	0	0	0.946	1.339	0	0.435	0	0	0	0	50.002	-∞	-∞	-0.08	0.422	-∞	-1.201	-∞	-∞	-∞	-∞	5.644
HGNC=10165&HUGO-Symbol=SNORD36C&HUGO-Name=small_nucleolar_RNA,_C/D_box_36C&LOCI=[chr9:136217691-136217778:strand=+]&SOURCE=RefSeq&SOURCE-ACCESSION=NR_000016&GENOME=hg19_Fragment_1 (FlaiMapper_results_single)	SNORD	SNORD36C	Fragment_1	0	0	44	15	4	5	23	82	4	13	410	0	0	4.162	1.435	0.366	0.435	2.109	8.188	0.358	1.353	75.648	-∞	-∞	2.057	0.521	-1.45	-1.201	1.076	3.034	-1.483	0.436	6.241
HGNC=10166&HUGO-Symbol=SNORD37&HUGO-Name=small_nucleolar_RNA,_C/D_box_37&LOCI=[chr19:3982495-3982580:strand=-]&SOURCE=RefSeq&SOURCE-ACCESSION=NR_002602&GENOME=hg19_Fragment_1 (FlaiMapper_results_single)	SNORD	SNORD37	Fragment_1	10	13	78	93	86	56	24	95	21	62	384	0.866	1.123	7.379	8.898	7.867	4.872	2.2	9.487	1.879	6.452	70.851	-0.207	0.168	2.883	3.153	2.976	2.285	1.138	3.246	0.91	2.69	6.147
HGNC=10179&HUGO-Symbol=SNORD41&HUGO-Name=small_nucleolar_RNA,_C/D_box_41&LOCI=[chr19:12817253-12817342:strand=-]&SOURCE=RefSeq&SOURCE-ACCESSION=NR_002751&GENOME=hg19_Fragment_1 (FlaiMapper_results_single)	SNORD	SNORD41	Fragment_1	6	0	0	10	0	24	17	60	7	0	27	0.52	0	0	0.957	0	2.088	1.559	5.992	0.626	0	4.982	-0.944	-∞	-∞	-0.064	-∞	1.062	0.64	2.583	-0.675	-∞	2.317
HGNC=10180&HUGO-Symbol=SNORD42A&HUGO-Name=small_nucleolar_RNA,_C/D_box_42A&LOCI=[chr17:27050438-27050519:strand=+]&SOURCE=RefSeq&SOURCE-ACCESSION=NR_000014&GENOME=hg19_Fragment_1 (FlaiMapper_results_single)	SNORD	SNORD42A	Fragment_1	8	0	31	33	0	25	0	87	8	0	1479	0.693	0	2.932	3.157	0	2.175	0	8.688	0.716	0	272.887	-0.529	-∞	1.552	1.659	-∞	1.121	-∞	3.119	-0.483	-∞	8.092
HGNC=10181&HUGO-Symbol=SNORD42B&HUGO-Name=small_nucleolar_RNA,_C/D_box_42B&LOCI=[chr17:27047558-27047644:strand=+]&SOURCE=RefSeq&SOURCE-ACCESSION=NR_000013&GENOME=hg19_Fragment_1 (FlaiMapper_results_single)	SNORD	SNORD42B	Fragment_1	4	5	46	30	13	108	88	96	19	75	47	0.346	0.432	4.351	2.87	1.189	9.397	8.068	9.586	1.7	7.805	8.672	-1.529	-1.211	2.121	1.521	0.25	3.232	3.012	3.261	0.765	2.964	3.116
HGNC=10182&HUGO-Symbol=SNORD43&HUGO-Name=small_nucleolar_RNA,_C/D_box_43&LOCI=[chr22:39715047-39715128:strand=-]&SOURCE=RefSeq&SOURCE-ACCESSION=NR_002439&GENOME=hg19_Fragment_1 (FlaiMapper_results_single)	SNORD	SNORD43	Fragment_1	2412	4647	6607	14676	4505	8851	3041	5309	5130	7488	44009	208.894	401.515	624.998	1404.14	412.128	770.112	278.804	530.153	458.93	779.244	8119.99	7.707	8.649	9.288	10.455	8.687	9.589	8.123	9.05	8.842	9.606	12.987
HGNC=10183&HUGO-Symbol=SNORD44&HUGO-Name=small_nucleolar_RNA,_C/D_box_44&LOCI=[chr1:173835094-173835176:strand=-]&SOURCE=RefSeq&SOURCE-ACCESSION=NR_002750&GENOME=hg19_Fragment_1 (FlaiMapper_results_single)	SNORD	SNORD44	Fragment_1	2479	3265	15820	13382	6998	18696	12981	11422	8404	13884	8777	214.696	282.106	1496.52	1280.33	640.193	1626.71	1190.12	1140.59	751.822	1444.85	1619.42	7.746	8.14	10.547	10.322	9.322	10.668	10.217	10.156	9.554	10.497	10.661
HGNC=10184&HUGO-Symbol=SNORD45A&HUGO-Name=small_nucleolar_RNA,_C/D_box_45A&LOCI=[chr1:76253564-76253667:strand=+]&SOURCE=RefSeq&SOURCE-ACCESSION=NR_002749&GENOME=hg19_Fragment_1 (FlaiMapper_results_single)	SNORD	SNORD45A	Fragment_1	83	108	351	265	172	389	222	187	255	269	105	7.188	9.332	33.203	25.354	15.735	33.846	20.353	18.674	22.812	27.994	19.373	2.846	3.222	5.053	4.664	3.976	5.081	4.347	4.223	4.512	4.807	4.276
HGNC=10185&HUGO-Symbol=SNORD45B&HUGO-Name=small_nucleolar_RNA,_C/D_box_45B&LOCI=[chr1:76255152-76255242:strand=+]&SOURCE=RefSeq&SOURCE-ACCESSION=NR_002748&GENOME=hg19_Fragment_1 (FlaiMapper_results_single)	SNORD	SNORD45B	Fragment_1	8	4	52	88	20	99	43	31	15	0	88	0.693	0.346	4.919	8.419	1.83	8.614	3.942	3.096	1.342	0	16.237	-0.529	-1.533	2.298	3.074	0.872	3.107	1.979	1.63	0.424	-∞	4.021
HGNC=10186&HUGO-Symbol=SNORD46&HUGO-Name=small_nucleolar_RNA,_C/D_box_46&LOCI=[chr1:45242154-45242273:strand=+]&SOURCE=RefSeq&SOURCE-ACCESSION=NR_000024&GENOME=hg19_Fragment_1 (FlaiMapper_results_single)	SNORD	SNORD46	Fragment_1	0	0	0	8	0	24	0	0	0	0	112	0	0	0	0.765	0	2.088	0	0	0	0	20.665	-∞	-∞	-∞	-0.386	-∞	1.062	-∞	-∞	-∞	-∞	4.369
HGNC=10187&HUGO-Symbol=SNORD47&HUGO-Name=small_nucleolar_RNA,_C/D_box_47&LOCI=[chr1:173833498-173833582:strand=-]&SOURCE=RefSeq&SOURCE-ACCESSION=NR_002746&GENOME=hg19_Fragment_1 (FlaiMapper_results_single)	SNORD	SNORD47	Fragment_1	175	62	396	324	492	717	780	995	509	186	1524	15.156	5.357	37.46	30.999	45.009	62.385	71.512	99.36	45.535	19.356	281.19	3.922	2.421	5.227	4.954	5.492	5.963	6.16	6.635	5.509	4.275	8.135
HGNC=10188&HUGO-Symbol=SNORD48&HUGO-Name=small_nucleolar_RNA,_C/D_box_48&LOCI=[chr6:31803030-31803113:strand=+]&SOURCE=RefSeq&SOURCE-ACCESSION=NR_002745&GENOME=hg19_Fragment_1 (FlaiMapper_results_single)	SNORD	SNORD48	Fragment_1	4	12	71	63	42	238	189	41	55	9	244	0.346	1.037	6.716	6.028	3.842	20.708	17.328	4.094	4.92	0.937	45.02	-1.529	0.052	2.748	2.592	1.942	4.372	4.115	2.034	2.299	-0.095	5.492
HGNC=10189&HUGO-Symbol=SNORD49A&HUGO-Name=small_nucleolar_RNA,_C/D_box_49A&LOCI=[chr17:16343340-16343430:strand=+]&SOURCE=RefSeq&SOURCE-ACCESSION=NR_002744&GENOME=hg19_Fragment_1 (FlaiMapper_results_single)	SNORD	SNORD49A	Fragment_1	0	8	56	27	27	26	0	21	46	20	80	0	0.691	5.297	2.583	2.47	2.262	0	2.097	4.115	2.081	14.761	-∞	-0.533	2.405	1.369	1.305	1.178	-∞	1.068	2.041	1.057	3.884
HGNC=10200&HUGO-Symbol=SNORD50A&HUGO-Name=small_nucleolar_RNA,_C/D_box_50A&LOCI=[chr6:86387002-86387096:strand=-]&SOURCE=RefSeq&SOURCE-ACCESSION=NR_002743&GENOME=hg19_Fragment_1 (FlaiMapper_results_single)	SNORD	SNORD50A	Fragment_1	17	27	112	114	26	101	42	47	10	70	658	1.472	2.333	10.595	10.907	2.379	8.788	3.851	4.693	0.895	7.285	121.406	0.558	1.222	3.405	3.447	1.25	3.136	1.945	2.231	-0.161	2.865	6.924
HGNC=10201&HUGO-Symbol=SNORD51&HUGO-Name=small_nucleolar_RNA,_C/D_box_51&LOCI=[chr2:207026595-207026684:strand=+]&SOURCE=RefSeq&SOURCE-ACCESSION=NR_002589&GENOME=hg19_Fragment_1 (FlaiMapper_results_single)	SNORD	SNORD51	Fragment_1	5	0	0	13	0	4	0	53	4	0	46	0.433	0	0	1.244	0	0.348	0	5.293	0.358	0	8.487	-1.207	-∞	-∞	0.315	-∞	-1.523	-∞	2.404	-1.483	-∞	3.085
HGNC=10202&HUGO-Symbol=SNORD52&HUGO-Name=small_nucleolar_RNA,_C/D_box_52&LOCI=[chr6:31804843-31804926:strand=+]&SOURCE=RefSeq&SOURCE-ACCESSION=NR_002742&GENOME=hg19_Fragment_1 (FlaiMapper_results_single)	SNORD	SNORD52	Fragment_1	43	25	136	248	149	119	43	331	216	175	107	3.724	2.16	12.865	23.728	13.631	10.354	3.942	33.053	19.323	18.211	19.742	1.897	1.111	3.685	4.568	3.769	3.372	1.979	5.047	4.272	4.187	4.303
HGNC=10203&HUGO-Symbol=SNORD53&HUGO-Name=small_nucleolar_RNA,_C/D_box_53&LOCI=[chr2:29149923-29150020:strand=+]&SOURCE=RefSeq&SOURCE-ACCESSION=NR_002741&GENOME=hg19_Fragment_1 (FlaiMapper_results_single)	SNORD	SNORD53	Fragment_1	9	0	21	14	24	11	4	17	7	21	0	0.779	0	1.987	1.339	2.196	0.957	0.367	1.698	0.626	2.185	0	-0.359	-∞	0.99	0.422	1.135	-0.063	-1.447	0.764	-0.675	1.128	-∞
HGNC=10204&HUGO-Symbol=SNORD54&HUGO-Name=small_nucleolar_RNA,_C/D_box_54&LOCI=[chr8:56986388-56986470:strand=-]&SOURCE=RefSeq&SOURCE-ACCESSION=NR_002437&GENOME=hg19_Fragment_1 (FlaiMapper_results_single)	SNORD	SNORD54	Fragment_1	0	0	6	5	0	23	39	0	11	18	38	0	0	0.568	0.478	0	2.001	3.576	0	0.984	1.873	7.011	-∞	-∞	-0.817	-1.064	-∞	1.001	1.838	-∞	-0.023	0.905	2.81
HGNC=10205&HUGO-Symbol=SNORD55&HUGO-Name=small_nucleolar_RNA,_C/D_box_55&LOCI=[chr1:45241526-45241625:strand=+]&SOURCE=RefSeq&SOURCE-ACCESSION=NR_000015&GENOME=hg19_Fragment_1 (FlaiMapper_results_single)	SNORD	SNORD55	Fragment_1	722	718	2494	2812	1673	5500	1881	2066	2212	2141	1740	62.53	62.037	235.923	269.04	153.05	478.546	172.453	206.309	197.886	222.805	321.043	5.966	5.955	7.882	8.072	7.258	8.903	7.43	7.689	7.629	7.8	8.327
HGNC=10206&HUGO-Symbol=SNORD56&HUGO-Name=small_nucleolar_RNA,_C/D_box_56&LOCI=[chr20:2637260-2637350:strand=+]&SOURCE=RefSeq&SOURCE-ACCESSION=NR_002739&GENOME=hg19_Fragment_1 (FlaiMapper_results_single)	SNORD	SNORD56	Fragment_1	0	0	0	8	0	6	11	22	0	8	216	0	0	0	0.765	0	0.522	1.008	2.197	0	0.833	39.854	-∞	-∞	-∞	-0.386	-∞	-0.938	0.012	1.135	-∞	-0.264	5.317
HGNC=10207&HUGO-Symbol=SNORD57&HUGO-Name=small_nucleolar_RNA,_C/D_box_57&LOCI=[chr20:2637575-2637666:strand=+]&SOURCE=RefSeq&SOURCE-ACCESSION=NR_002738&GENOME=hg19_Fragment_1 (FlaiMapper_results_single)	SNORD	SNORD57	Fragment_1	320	124	1062	1129	232	457	575	1671	1053	773	467	27.714	10.714	100.461	108.018	21.224	39.763	52.717	166.865	94.201	80.443	86.165	4.793	3.421	6.65	6.755	4.408	5.313	5.72	7.383	6.558	6.33	6.429
HGNC=10208&HUGO-Symbol=SNORD58A&HUGO-Name=small_nucleolar_RNA,_C/D_box_58A&LOCI=[chr18:47017643-47017727:strand=-]&SOURCE=RefSeq&SOURCE-ACCESSION=NR_002571&GENOME=hg19_Fragment_1 (FlaiMapper_results_single)	SNORD	SNORD58A	Fragment_1	0	0	32	38	19	78	15	12	0	8	33	0	0	3.027	3.636	1.738	6.787	1.375	1.198	0	0.833	6.089	-∞	-∞	1.598	1.862	0.798	2.763	0.46	0.261	-∞	-0.264	2.606
HGNC=10209&HUGO-Symbol=SNORD58B&HUGO-Name=small_nucleolar_RNA,_C/D_box_58B&LOCI=[chr18:47018024-47018109:strand=-]&SOURCE=RefSeq&SOURCE-ACCESSION=NR_002572&GENOME=hg19_Fragment_1 (FlaiMapper_results_single)	SNORD	SNORD58B	Fragment_1	9	43	209	179	41	181	35	97	58	120	579	0.779	3.715	19.771	17.126	3.751	15.749	3.209	9.686	5.189	12.488	106.83	-0.359	1.893	4.305	4.098	1.907	3.977	1.682	3.276	2.375	3.642	6.739
HGNC=10210&HUGO-Symbol=SNORD59A&HUGO-Name=small_nucleolar_RNA,_C/D_box_59A&LOCI=[chr12:57038801-57038895:strand=-]&SOURCE=RefSeq&SOURCE-ACCESSION=NR_002737&GENOME=hg19_Fragment_1 (FlaiMapper_results_single)	SNORD	SNORD59A	Fragment_1	0	0	0	0	0	0	0	7	0	0	0	0	0	0	0	0	0	0	0.699	0	0	0	-∞	-∞	-∞	-∞	-∞	-∞	-∞	-0.517	-∞	-∞	-∞
HGNC=10217&HUGO-Symbol=SNORD60&HUGO-Name=small_nucleolar_RNA,_C/D_box_60&LOCI=[chr16:2205014-2205116:strand=-]&SOURCE=RefSeq&SOURCE-ACCESSION=NR_002736&GENOME=hg19_Fragment_1 (FlaiMapper_results_single)	SNORD	SNORD60	Fragment_1	339	239	857	623	950	1146	847	858	967	514	347	29.359	20.65	81.069	59.606	86.908	99.712	77.654	85.679	86.508	53.49	64.024	4.876	4.368	6.341	5.897	6.441	6.64	6.279	6.421	6.435	5.741	6.001
HGNC=10218&HUGO-Symbol=SNORD61&HUGO-Name=small_nucleolar_RNA,_C/D_box_61&LOCI=[chrX:135961348-135961440:strand=-]&SOURCE=RefSeq&SOURCE-ACCESSION=NR_002735&GENOME=hg19_Fragment_1 (FlaiMapper_results_single)	SNORD	SNORD61	Fragment_1	52	107	134	94	113	299	171	129	113	58	174	4.504	9.245	12.676	8.994	10.338	26.016	15.678	12.882	10.109	6.036	32.104	2.171	3.209	3.664	3.169	3.37	4.701	3.971	3.687	3.338	2.594	5.005
HGNC=10220&HUGO-Symbol=SNORD63&HUGO-Name=small_nucleolar_RNA,_C/D_box_63&LOCI=[chr5:137896722-137896809:strand=-]&SOURCE=RefSeq&SOURCE-ACCESSION=NR_002913&GENOME=hg19_Fragment_1 (FlaiMapper_results_single)	SNORD	SNORD63	Fragment_1	638	524	1688	1643	434	715	719	2909	1066	1061	2447	55.255	45.275	159.679	157.195	39.703	62.211	65.919	290.491	95.364	110.414	451.49	5.788	5.501	7.319	7.296	5.311	5.959	6.043	8.182	6.575	6.787	8.819
HGNC=10235&HUGO-Symbol=SNORD73A&HUGO-Name=small_nucleolar_RNA,_C/D_box_73A&LOCI=[chr4:152024969-152025053:strand=+]&SOURCE=RefSeq&SOURCE-ACCESSION=NR_000007&GENOME=hg19_Fragment_1 (FlaiMapper_results_single)	SNORD	SNORD73A	Fragment_1	11	0	11	13	4	53	129	10	24	20	133	0.953	0	1.041	1.244	0.366	4.611	11.827	0.999	2.147	2.081	24.54	-0.07	-∞	0.057	0.315	-1.45	2.205	3.564	-0.002032	1.102	1.057	4.617
HGNC=10240&HUGO-Symbol=SNORD82&HUGO-Name=small_nucleolar_RNA,_C/D_box_82&LOCI=[chr2:232325069-232325163:strand=-]&SOURCE=RefSeq&SOURCE-ACCESSION=NR_004398&GENOME=hg19_Fragment_1 (FlaiMapper_results_single)	SNORD	SNORD82	Fragment_1	22	12	118	104	53	317	179	167	48	55	242	1.905	1.037	11.162	9.95	4.849	27.582	16.411	16.676	4.294	5.724	44.651	0.93	0.052	3.481	3.315	2.278	4.786	4.037	4.06	2.102	2.517	5.481
HGNC=16649&HUGO-Symbol=SNORD15B&HUGO-Name=small_nucleolar_RNA,_C/D_box_15B&LOCI=[chr11:75115455-75115620:strand=+]&SOURCE=RefSeq&SOURCE-ACCESSION=NR_000025&GENOME=hg19_Fragment_1 (FlaiMapper_results_single)	SNORD	SNORD15B	Fragment_1	4	5	59	34	58	73	87	65	5	10	39	0.346	0.432	5.581	3.253	5.306	6.352	7.976	6.491	0.447	1.041	7.196	-1.529	-1.211	2.481	1.702	2.408	2.667	2.996	2.698	-1.161	0.057	2.847
HGNC=17131&HUGO-Symbol=SNORD83A&HUGO-Name=small_nucleolar_RNA,_C/D_box_83A&LOCI=[chr22:39711208-39711322:strand=-]&SOURCE=RefSeq&SOURCE-ACCESSION=NR_000027&GENOME=hg19_Fragment_1 (FlaiMapper_results_single)	SNORD	SNORD83A	Fragment_1	4	15	20	19	42	122	66	5	45	15	43	0.346	1.296	1.892	1.818	3.842	10.615	6.051	0.499	4.026	1.561	7.934	-1.529	0.374	0.92	0.862	1.942	3.408	2.597	-1.002	2.009	0.642	2.988
HGNC=17132&HUGO-Symbol=SNORD83B&HUGO-Name=small_nucleolar_RNA,_C/D_box_83B&LOCI=[chr22:39709814-39709926:strand=-]&SOURCE=RefSeq&SOURCE-ACCESSION=NR_000028&GENOME=hg19_Fragment_1 (FlaiMapper_results_single)	SNORD	SNORD83B	Fragment_1	9	21	111	66	46	195	181	42	81	39	89	0.779	1.814	10.5	6.315	4.208	16.967	16.594	4.194	7.246	4.059	16.421	-0.359	0.86	3.392	2.659	2.073	4.085	4.053	2.068	2.857	2.021	4.037
HGNC=17365&HUGO-Symbol=SNORD35B&HUGO-Name=small_nucleolar_RNA,_C/D_box_35B&LOCI=[chr19:50000966-50001073:strand=+]&SOURCE=RefSeq&SOURCE-ACCESSION=NR_001285&GENOME=hg19_Fragment_1 (FlaiMapper_results_single)	SNORD	SNORD35B	Fragment_1	0	0	0	27	9	4	12	9	20	22	30	0	0	0	2.583	0.823	0.348	1.1	0.899	1.789	2.289	5.535	-∞	-∞	-∞	1.369	-0.28	-1.523	0.138	-0.154	0.839	1.195	2.469
HGNC=20159&HUGO-Symbol=SNORD8&HUGO-Name=small_nucleolar_RNA,_C/D_box_8&LOCI=[chr14:21865442-21865570:strand=-]&SOURCE=RefSeq&SOURCE-ACCESSION=NR_002916&GENOME=hg19_Fragment_1 (FlaiMapper_results_single)	SNORD	SNORD8	Fragment_1	0	5	16	25	8	107	12	0	7	11	209	0	0.432	1.514	2.392	0.732	9.31	1.1	0	0.626	1.145	38.562	-∞	-1.211	0.598	1.258	-0.45	3.219	0.138	-∞	-0.675	0.195	5.269
HGNC=30352&HUGO-Symbol=SNORD14C&HUGO-Name=small_nucleolar_RNA,_C/D_box_14C&LOCI=[chr11:122930032-122930140:strand=-]&SOURCE=RefSeq&SOURCE-ACCESSION=NR_001453&GENOME=hg19_Fragment_1 (FlaiMapper_results_single)	SNORD	SNORD14C	Fragment_1	6	21	35	33	9	63	17	11	4	9	52	0.52	1.814	3.311	3.157	0.823	5.482	1.559	1.098	0.358	0.937	9.594	-0.944	0.86	1.727	1.659	-0.28	2.455	0.64	0.135	-1.483	-0.095	3.262
HGNC=30353&HUGO-Symbol=SNORD14D&HUGO-Name=small_nucleolar_RNA,_C/D_box_14D&LOCI=[chr11:122929607-122929713:strand=-]&SOURCE=RefSeq&SOURCE-ACCESSION=NR_001454&GENOME=hg19_Fragment_1 (FlaiMapper_results_single)	SNORD	SNORD14D	Fragment_1	77	171	921	309	242	1855	224	201	57	225	372	6.669	14.775	87.123	29.564	22.139	161.401	20.537	20.072	5.099	23.415	68.637	2.737	3.885	6.445	4.886	4.468	7.335	4.36	4.327	2.35	4.549	6.101
HGNC=30355&HUGO-Symbol=SNORD38A&HUGO-Name=small_nucleolar_RNA,_C/D_box_38A&LOCI=[chr1:45243504-45243594:strand=+]&SOURCE=RefSeq&SOURCE-ACCESSION=NR_001456&GENOME=hg19_Fragment_1 (FlaiMapper_results_single)	SNORD	SNORD38A	Fragment_1	21	67	174	173	97	271	113	45	111	75	79	1.819	5.789	16.46	16.552	8.874	23.579	10.36	4.494	9.93	7.805	14.576	0.863	2.533	4.041	4.049	3.15	4.559	3.373	2.168	3.312	2.964	3.866
HGNC=30356&HUGO-Symbol=SNORD38B&HUGO-Name=small_nucleolar_RNA,_C/D_box_38B&LOCI=[chr1:45244052-45244140:strand=+]&SOURCE=RefSeq&SOURCE-ACCESSION=NR_001457&GENOME=hg19_Fragment_1 (FlaiMapper_results_single)	SNORD	SNORD38B	Fragment_1	68	102	370	292	270	458	201	118	256	227	55	5.889	8.813	35.001	27.937	24.7	39.85	18.428	11.783	22.902	23.623	10.148	2.558	3.14	5.129	4.804	4.626	5.317	4.204	3.559	4.517	4.562	3.343
HGNC=31803&HUGO-Symbol=SNORD14B&HUGO-Name=small_nucleolar_RNA,_C/D_box_14B&LOCI=[chr11:17097315-17097425:strand=-]&SOURCE=RefSeq&SOURCE-ACCESSION=NR_001452&GENOME=hg19_Fragment_1 (FlaiMapper_results_single)	SNORD	SNORD14B	Fragment_1	10	36	126	78	56	350	100	143	21	116	83	0.866	3.111	11.919	7.463	5.123	30.453	9.168	14.28	1.879	12.072	15.314	-0.207	1.637	3.575	2.9	2.357	4.929	3.197	3.836	0.91	3.594	3.937
HGNC=32556&HUGO-Symbol=SNORD1A&HUGO-Name=small_nucleolar_RNA,_C/D_box_1A&LOCI=[chr17:74557705-74557798:strand=+]&SOURCE=RefSeq&SOURCE-ACCESSION=NR_004395&GENOME=hg19_Fragment_1 (FlaiMapper_results_single)	SNORD	SNORD1A	Fragment_1	0	0	0	0	0	5	0	0	0	0	36	0	0	0	0	0	0.435	0	0	0	0	6.642	-∞	-∞	-∞	-∞	-∞	-1.201	-∞	-∞	-∞	-∞	2.732
HGNC=32676&HUGO-Symbol=SNORD1B&HUGO-Name=small_nucleolar_RNA,_C/D_box_1B&LOCI=[chr17:74557180-74557285:strand=+]&SOURCE=RefSeq&SOURCE-ACCESSION=NR_004396&GENOME=hg19_Fragment_1 (FlaiMapper_results_single)	SNORD	SNORD1B	Fragment_1	294	265	1338	2589	390	506	266	1467	1022	1334	1072	25.462	22.897	126.57	247.705	35.678	44.026	24.387	146.494	91.428	138.824	197.792	4.67	4.517	6.984	7.952	5.157	5.46	4.608	7.195	6.515	7.117	7.628
HGNC=32677&HUGO-Symbol=SNORD1C&HUGO-Name=small_nucleolar_RNA,_C/D_box_1C&LOCI=[chr17:74554862-74554961:strand=+]&SOURCE=RefSeq&SOURCE-ACCESSION=NR_004397&GENOME=hg19_Fragment_1 (FlaiMapper_results_single)	SNORD	SNORD1C	Fragment_1	0	5	22	12	4	27	227	9	0	5	20	0	0.432	2.081	1.148	0.366	2.349	20.812	0.899	0	0.52	3.69	-∞	-1.211	1.057	0.199	-1.45	1.232	4.379	-0.154	-∞	-0.943	1.884
HGNC=32678&HUGO-Symbol=SNORD2&HUGO-Name=small_nucleolar_RNA,_C/D_box_2&LOCI=[chr3:186502575-186502664:strand=+]&SOURCE=RefSeq&SOURCE-ACCESSION=NR_002587&GENOME=hg19_Fragment_1 (FlaiMapper_results_single)	SNORD	SNORD2	Fragment_1	270	154	1195	1465	550	638	399	5440	2751	826	722	23.384	13.306	113.043	140.165	50.315	55.511	36.581	543.234	246.105	85.958	133.214	4.547	3.734	6.821	7.131	5.653	5.795	5.193	9.085	7.943	6.426	7.058
HGNC=32702&HUGO-Symbol=SNORD5&HUGO-Name=small_nucleolar_RNA,_C/D_box_5&LOCI=[chr11:93466384-93466476:strand=-]&SOURCE=RefSeq&SOURCE-ACCESSION=NR_003033&GENOME=hg19_Fragment_1 (FlaiMapper_results_single)	SNORD	SNORD5	Fragment_1	8	14	18	60	32	29	0	20	0	22	49	0.693	1.21	1.703	5.741	2.927	2.523	0	1.997	0	2.289	9.041	-0.529	0.275	0.768	2.521	1.55	1.335	-∞	0.998	-∞	1.195	3.176
HGNC=32703&HUGO-Symbol=SNORD6&HUGO-Name=small_nucleolar_RNA,_C/D_box_6&LOCI=[chr11:93464659-93464749:strand=-]&SOURCE=RefSeq&SOURCE-ACCESSION=NR_003036&GENOME=hg19_Fragment_1 (FlaiMapper_results_single)	SNORD	SNORD6	Fragment_1	14	15	128	156	27	46	41	650	231	65	3131	1.212	1.296	12.108	14.925	2.47	4.002	3.759	64.909	20.665	6.764	577.693	0.278	0.374	3.598	3.9	1.305	2.001	1.91	6.02	4.369	2.758	9.174
HGNC=32704&HUGO-Symbol=SNORD7&HUGO-Name=small_nucleolar_RNA,_C/D_box_7&LOCI=[chr17:33900666-33900782:strand=+]&SOURCE=RefSeq&SOURCE-ACCESSION=NR_003037&GENOME=hg19_Fragment_1 (FlaiMapper_results_single)	SNORD	SNORD7	Fragment_1	4	30	62	119	69	119	87	22	24	47	81	0.346	2.592	5.865	11.385	6.312	10.354	7.976	2.197	2.147	4.891	14.945	-1.529	1.374	2.552	3.509	2.658	3.372	2.996	1.135	1.102	2.29	3.902
HGNC=32705&HUGO-Symbol=SNORD9&HUGO-Name=small_nucleolar_RNA,_C/D_box_9&LOCI=[chr14:21860300-21860422:strand=-]&SOURCE=RefSeq&SOURCE-ACCESSION=NR_003029.2&GENOME=hg19_Fragment_1 (FlaiMapper_results_single)	SNORD	SNORD9	Fragment_1	5	0	0	6	0	0	0	0	0	0	0	0.433	0	0	0.574	0	0	0	0	0	0	0	-1.207	-∞	-∞	-0.801	-∞	-∞	-∞	-∞	-∞	-∞	-∞
HGNC=32706&HUGO-Symbol=SNORD10&HUGO-Name=small_nucleolar_RNA,_C/D_box_10&LOCI=[chr17:7480119-7480286:strand=+]&SOURCE=RefSeq&SOURCE-ACCESSION=NR_002604.2&GENOME=hg19_Fragment_1 (FlaiMapper_results_single)	SNORD	SNORD10	Fragment_1	6	0	4	0	0	4	5	10	0	0	360	0.52	0	0.378	0	0	0.348	0.458	0.999	0	0	66.423	-0.944	-∞	-1.402	-∞	-∞	-1.523	-1.125	-0.002032	-∞	-∞	6.054
HGNC=32707&HUGO-Symbol=SNORD11&HUGO-Name=small_nucleolar_RNA,_C/D_box_11&LOCI=[chr2:203157764-203157867:strand=+]&SOURCE=RefSeq&SOURCE-ACCESSION=NR_003031&GENOME=hg19_Fragment_1 (FlaiMapper_results_single)	SNORD	SNORD11	Fragment_1	0	0	0	12	0	0	0	0	0	0	0	0	0	0	1.148	0	0	0	0	0	0	0	-∞	-∞	-∞	0.199	-∞	-∞	-∞	-∞	-∞	-∞	-∞
HGNC=32708&HUGO-Symbol=SNORD12&HUGO-Name=small_nucleolar_RNA,_C/D_box_12&LOCI=[chr20:47897210-47897319:strand=+]&SOURCE=RefSeq&SOURCE-ACCESSION=NR_003030&GENOME=hg19_Fragment_1 (FlaiMapper_results_single)	SNORD	SNORD12	Fragment_1	0	0	0	0	0	5	0	0	0	0	4	0	0	0	0	0	0.435	0	0	0	0	0.738	-∞	-∞	-∞	-∞	-∞	-1.201	-∞	-∞	-∞	-∞	-0.438
HGNC=32711&HUGO-Symbol=SNORD13&HUGO-Name=small_nucleolar_RNA,_C/D_box_13&LOCI=[chr8:33370982-33371106:strand=+]&SOURCE=RefSeq&SOURCE-ACCESSION=NR_003041&GENOME=hg19_Fragment_1 (FlaiMapper_results_single)	SNORD	SNORD13	Fragment_1	15	20	39	25	20	26	22	26	38	23	68	1.299	1.728	3.689	2.392	1.83	2.262	2.017	2.596	3.399	2.394	12.547	0.378	0.789	1.883	1.258	0.872	1.178	1.012	1.376	1.765	1.259	3.649
HGNC=32712&HUGO-Symbol=SNORD16&HUGO-Name=small_nucleolar_RNA,_C/D_box_16&LOCI=[chr15:66795138-66795258:strand=-]&SOURCE=RefSeq&SOURCE-ACCESSION=NR_002440&GENOME=hg19_Fragment_1 (FlaiMapper_results_single)	SNORD	SNORD16	Fragment_1	0	0	21	48	0	33	22	48	10	27	278	0	0	1.987	4.592	0	2.871	2.017	4.793	0.895	2.81	51.293	-∞	-∞	0.99	2.199	-∞	1.522	1.012	2.261	-0.161	1.49	5.681
HGNC=32713&HUGO-Symbol=SNORD17&HUGO-Name=small_nucleolar_RNA,_C/D_box_17&LOCI=[chr20:17943343-17943599:strand=-]&SOURCE=RefSeq&SOURCE-ACCESSION=NR_003045&GENOME=hg19_Fragment_1 (FlaiMapper_results_single)	SNORD	SNORD17	Fragment_1	0	0	75	24	15	7	0	163	13	18	67	0	0	7.095	2.296	1.372	0.609	0	16.277	1.163	1.873	12.362	-∞	-∞	2.827	1.199	0.457	-0.715	-∞	4.025	0.218	0.905	3.628
HGNC=32714&HUGO-Symbol=SNORD18A&HUGO-Name=small_nucleolar_RNA,_C/D_box_18A&LOCI=[chr15:66795573-66795662:strand=-]&SOURCE=RefSeq&SOURCE-ACCESSION=NR_002441&GENOME=hg19_Fragment_1 (FlaiMapper_results_single)	SNORD	SNORD18A	Fragment_1	0	11	0	0	0	0	0	5	0	4	0	0	0.95	0	0	0	0	0	0.499	0	0.416	0	-∞	-0.073	-∞	-∞	-∞	-∞	-∞	-1.002	-∞	-1.264	-∞
HGNC=32715&HUGO-Symbol=SNORD18B&HUGO-Name=small_nucleolar_RNA,_C/D_box_18B&LOCI=[chr15:66794350-66794439:strand=-]&SOURCE=RefSeq&SOURCE-ACCESSION=NR_002442&GENOME=hg19_Fragment_1 (FlaiMapper_results_single)	SNORD	SNORD18B	Fragment_1	17	21	61	25	39	125	167	32	57	31	45	1.472	1.814	5.77	2.392	3.568	10.876	15.311	3.195	5.099	3.226	8.303	0.558	0.86	2.529	1.258	1.835	3.443	3.936	1.676	2.35	1.69	3.054
HGNC=32716&HUGO-Symbol=SNORD18C&HUGO-Name=small_nucleolar_RNA,_C/D_box_18C&LOCI=[chr15:66793580-66793666:strand=-]&SOURCE=RefSeq&SOURCE-ACCESSION=NR_002443&GENOME=hg19_Fragment_1 (FlaiMapper_results_single)	SNORD	SNORD18C	Fragment_1	0	0	0	0	0	0	0	0	0	6	0	0	0	0	0	0	0	0	0	0	0.624	0	-∞	-∞	-∞	-∞	-∞	-∞	-∞	-∞	-∞	-0.679	-∞
HGNC=32718&HUGO-Symbol=SNORD23&HUGO-Name=small_nucleolar_RNA,_C/D_box_23&LOCI=[chr19:48259100-48259229:strand=+]&SOURCE=RefSeq&SOURCE-ACCESSION=NR_003048&GENOME=hg19_Fragment_1 (FlaiMapper_results_single)	SNORD	SNORD23	Fragment_1	0	5	0	13	0	0	72	0	4	0	10	0	0.432	0	1.244	0	0	6.601	0	0.358	0	1.845	-∞	-1.211	-∞	0.315	-∞	-∞	2.723	-∞	-1.483	-∞	0.884
HGNC=32720&HUGO-Symbol=SNORD45C&HUGO-Name=small_nucleolar_RNA,_C/D_box_45C&LOCI=[chr1:76252747-76252844:strand=+]&SOURCE=RefSeq&SOURCE-ACCESSION=NR_003042&GENOME=hg19_Fragment_1 (FlaiMapper_results_single)	SNORD	SNORD45C	Fragment_1	6	24	29	62	12	163	130	19	60	27	20	0.52	2.074	2.743	5.932	1.098	14.182	11.919	1.897	5.368	2.81	3.69	-0.944	1.052	1.456	2.568	0.135	3.826	3.575	0.924	2.424	1.49	1.884
HGNC=32721&HUGO-Symbol=SNORD49B&HUGO-Name=small_nucleolar_RNA,_C/D_box_49B&LOCI=[chr17:16342813-16342880:strand=+]&SOURCE=RefSeq&SOURCE-ACCESSION=NR_003043&GENOME=hg19_Fragment_1 (FlaiMapper_results_single)	SNORD	SNORD49B	Fragment_1	0	0	0	6	0	0	0	0	0	0	0	0	0	0	0.574	0	0	0	0	0	0	0	-∞	-∞	-∞	-0.801	-∞	-∞	-∞	-∞	-∞	-∞	-∞
HGNC=32722&HUGO-Symbol=SNORD50B&HUGO-Name=small_nucleolar_RNA,_C/D_box_50B&LOCI=[chr6:86387297-86387387:strand=-]&SOURCE=RefSeq&SOURCE-ACCESSION=NR_003044&GENOME=hg19_Fragment_1 (FlaiMapper_results_single)	SNORD	SNORD50B	Fragment_1	12	5	171	108	31	69	12	42	20	62	439	1.039	0.432	16.176	10.333	2.836	6.004	1.1	4.194	1.789	6.452	80.999	0.056	-1.211	4.016	3.369	1.504	2.586	0.138	2.068	0.839	2.69	6.34
HGNC=32723&HUGO-Symbol=SNORD59B&HUGO-Name=small_nucleolar_RNA,_C/D_box_59B&LOCI=[chr12:57037454-57037548:strand=-]&SOURCE=RefSeq&SOURCE-ACCESSION=NR_003046&GENOME=hg19_Fragment_1 (FlaiMapper_results_single)	SNORD	SNORD59B	Fragment_1	30	60	110	143	99	154	65	140	56	126	156	2.598	5.184	10.406	13.682	9.057	13.399	5.959	13.98	5.01	13.112	28.783	1.378	2.374	3.379	3.774	3.179	3.744	2.575	3.805	2.325	3.713	4.847
HGNC=32725&HUGO-Symbol=SNORD64&HUGO-Name=small_nucleolar_RNA,_C/D_box_64&LOCI=[chr15:25230237-25230323:strand=+]&SOURCE=RefSeq&SOURCE-ACCESSION=NR_001294&GENOME=hg19_Fragment_1 (FlaiMapper_results_single)	SNORD	SNORD64	Fragment_1	14	4	11	50	0	37	13	11	19	22	37	1.212	0.346	1.041	4.784	0	3.219	1.192	1.098	1.7	2.289	6.827	0.278	-1.533	0.057	2.258	-∞	1.687	0.253	0.135	0.765	1.195	2.771
HGNC=32726&HUGO-Symbol=SNORD65&HUGO-Name=small_nucleolar_RNA,_C/D_box_65&LOCI=[chr17:16344530-16344622:strand=+]&SOURCE=RefSeq&SOURCE-ACCESSION=NR_003054&GENOME=hg19_Fragment_1 (FlaiMapper_results_single)	SNORD	SNORD65	Fragment_1	0	0	22	11	4	12	92	0	9	8	37	0	0	2.081	1.052	0.366	1.044	8.435	0	0.805	0.833	6.827	-∞	-∞	1.057	0.074	-1.45	0.062	3.076	-∞	-0.313	-0.264	2.771
HGNC=32727&HUGO-Symbol=SNORD66&HUGO-Name=small_nucleolar_RNA,_C/D_box_66&LOCI=[chr3:184043474-184043569:strand=+]&SOURCE=RefSeq&SOURCE-ACCESSION=NR_003055&GENOME=hg19_Fragment_1 (FlaiMapper_results_single)	SNORD	SNORD66	Fragment_1	2179	849	3978	4005	6185	3116	2384	8450	6653	4082	332	188.714	73.356	376.304	383.182	565.818	271.118	218.569	843.811	595.178	424.796	61.257	7.56	6.197	8.556	8.582	9.144	8.083	7.772	9.721	9.217	8.731	5.937
HGNC=32728&HUGO-Symbol=SNORD67&HUGO-Name=small_nucleolar_RNA,_C/D_box_67&LOCI=[chr11:46783929-46784059:strand=-]&SOURCE=RefSeq&SOURCE-ACCESSION=NR_003056&GENOME=hg19_Fragment_1 (FlaiMapper_results_single)	SNORD	SNORD67	Fragment_1	0	27	42	58	21	24	4	0	30	23	11	0	2.333	3.973	5.549	1.921	2.088	0.367	0	2.684	2.394	2.03	-∞	1.222	1.99	2.472	0.942	1.062	-1.447	-∞	1.424	1.259	1.021
HGNC=32729&HUGO-Symbol=SNORD68&HUGO-Name=small_nucleolar_RNA,_C/D_box_68&LOCI=[chr16:89627828-89627919:strand=+]&SOURCE=RefSeq&SOURCE-ACCESSION=NR_002450&GENOME=hg19_Fragment_1 (FlaiMapper_results_single)	SNORD	SNORD68	Fragment_1	107	139	407	653	169	168	151	360	372	408	221	9.267	12.01	38.501	62.476	15.461	14.617	13.844	35.949	33.279	42.459	40.776	3.212	3.586	5.267	5.965	3.951	3.87	3.791	5.168	5.057	5.408	5.35
HGNC=32730&HUGO-Symbol=SNORD69&HUGO-Name=small_nucleolar_RNA,_C/D_box_69&LOCI=[chr3:52726742-52726838:strand=+]&SOURCE=RefSeq&SOURCE-ACCESSION=NR_003057&GENOME=hg19_Fragment_1 (FlaiMapper_results_single)	SNORD	SNORD69	Fragment_1	44	54	294	309	344	321	418	209	354	161	237	3.811	4.666	27.811	29.564	31.47	27.93	38.323	20.871	31.669	16.755	43.728	1.93	2.222	4.798	4.886	4.976	4.804	5.26	4.383	4.985	4.066	5.45
HGNC=32732&HUGO-Symbol=SNORD71&HUGO-Name=small_nucleolar_RNA,_C/D_box_71&LOCI=[chr16:71792295-71792400:strand=-]&SOURCE=RefSeq&SOURCE-ACCESSION=NR_003059&GENOME=hg19_Fragment_1 (FlaiMapper_results_single)	SNORD	SNORD71	Fragment_1	3225	2658	6415	4269	4774	5752	2971	4506	3854	3826	2658	279.304	229.659	606.836	408.44	436.737	500.472	272.386	449.966	344.779	398.155	490.421	8.126	7.843	9.245	8.674	8.771	8.967	8.09	8.814	8.43	8.637	8.938
HGNC=32733&HUGO-Symbol=SNORD72&HUGO-Name=small_nucleolar_RNA,_C/D_box_72&LOCI=[chr5:40832748-40832847:strand=-]&SOURCE=RefSeq&SOURCE-ACCESSION=NR_002583&GENOME=hg19_Fragment_1 (FlaiMapper_results_single)	SNORD	SNORD72	Fragment_1	5	0	21	13	4	27	5	16	17	12	2	0.433	0	1.987	1.244	0.366	2.349	0.458	1.598	1.521	1.249	0.369	-1.207	-∞	0.99	0.315	-1.45	1.232	-1.125	0.676	0.605	0.321	-1.438
HGNC=32734&HUGO-Symbol=SNORD74&HUGO-Name=small_nucleolar_RNA,_C/D_box_74&LOCI=[chr1:173836802-173836893:strand=-]&SOURCE=RefSeq&SOURCE-ACCESSION=NR_002579&GENOME=hg19_Fragment_1 (FlaiMapper_results_single)	SNORD	SNORD74	Fragment_1	335	169	1920	1127	1740	1514	1915	2101	2060	1293	149	29.013	14.602	181.625	107.827	159.179	131.731	175.57	209.804	184.288	134.557	27.492	4.859	3.868	7.505	6.753	7.315	7.041	7.456	7.713	7.526	7.072	4.781
HGNC=32735&HUGO-Symbol=SNORD75&HUGO-Name=small_nucleolar_RNA,_C/D_box_75&LOCI=[chr1:173836007-173836086:strand=-]&SOURCE=RefSeq&SOURCE-ACCESSION=NR_003941&GENOME=hg19_Fragment_1 (FlaiMapper_results_single)	SNORD	SNORD75	Fragment_1	0	0	51	24	0	50	9	78	4	6	3421	0	0	4.824	2.296	0	4.35	0.825	7.789	0.358	0.624	631.2	-∞	-∞	2.27	1.199	-∞	2.121	-0.277	2.961	-1.483	-0.679	9.302
HGNC=32736&HUGO-Symbol=SNORD76&HUGO-Name=small_nucleolar_RNA,_C/D_box_76&LOCI=[chr1:173835763-173835863:strand=-]&SOURCE=RefSeq&SOURCE-ACCESSION=NR_003942&GENOME=hg19_Fragment_1 (FlaiMapper_results_single)	SNORD	SNORD76	Fragment_1	6	0	36	60	17	200	74	50	50	36	227	0.52	0	3.405	5.741	1.555	17.402	6.784	4.993	4.473	3.746	41.883	-0.944	-∞	1.768	2.521	0.637	4.121	2.762	2.32	2.161	1.905	5.388
HGNC=32737&HUGO-Symbol=SNORD77&HUGO-Name=small_nucleolar_RNA,_C/D_box_77&LOCI=[chr1:173835429-173835519:strand=-]&SOURCE=RefSeq&SOURCE-ACCESSION=NR_003943&GENOME=hg19_Fragment_1 (FlaiMapper_results_single)	SNORD	SNORD77	Fragment_1	15	21	71	44	16	144	20	22	75	14	0	1.299	1.814	6.716	4.21	1.464	12.529	1.834	2.197	6.71	1.457	0	0.378	0.86	2.748	2.074	0.55	3.647	0.875	1.135	2.746	0.543	-∞
HGNC=32738&HUGO-Symbol=SNORD78&HUGO-Name=small_nucleolar_RNA,_C/D_box_78&LOCI=[chr1:173834750-173834834:strand=-]&SOURCE=RefSeq&SOURCE-ACCESSION=NR_003944&GENOME=hg19_Fragment_1 (FlaiMapper_results_single)	SNORD	SNORD78	Fragment_1	525	147	5148	3010	602	2636	2427	10850	2910	5818	8382	45.468	12.701	486.982	287.984	55.072	229.354	222.511	1083.47	260.329	605.454	1546.54	5.507	3.667	8.928	8.17	5.783	7.841	7.798	10.081	8.024	9.242	10.595
HGNC=32742&HUGO-Symbol=SNORD117&HUGO-Name=small_nucleolar_RNA,_C/D_box_117&LOCI=[chr6:31504141-31504236:strand=-]&SOURCE=RefSeq&SOURCE-ACCESSION=NR_003140&GENOME=hg19_Fragment_1 (FlaiMapper_results_single)	SNORD	SNORD117	Fragment_1	5	21	19	37	6	97	9	18	25	40	101	0.433	1.814	1.797	3.54	0.549	8.44	0.825	1.797	2.237	4.163	18.635	-1.207	0.86	0.846	1.824	-0.865	3.077	-0.277	0.846	1.161	2.057	4.22
HGNC=32743&HUGO-Symbol=SNORD84&HUGO-Name=small_nucleolar_RNA,_C/D_box_84&LOCI=[chr6:31508868-31508965:strand=-]&SOURCE=RefSeq&SOURCE-ACCESSION=NR_003065&GENOME=hg19_Fragment_1 (FlaiMapper_results_single)	SNORD	SNORD84	Fragment_1	25	33	78	129	48	286	33	63	69	121	492	2.165	2.851	7.379	12.342	4.391	24.884	3.025	6.291	6.173	12.592	90.778	1.114	1.512	2.883	3.626	2.135	4.637	1.597	2.653	2.626	3.654	6.504
HGNC=32744&HUGO-Symbol=SNORD85&HUGO-Name=small_nucleolar_RNA,_C/D_box_85&LOCI=[chr1:31441000-31441094:strand=-]&SOURCE=RefSeq&SOURCE-ACCESSION=NR_003066&GENOME=hg19_Fragment_1 (FlaiMapper_results_single)	SNORD	SNORD85	Fragment_1	254	186	688	813	327	413	174	398	472	491	293	21.998	16.071	65.082	77.784	29.915	35.934	15.953	39.744	42.225	51.096	54.061	4.459	4.006	6.024	6.281	4.903	5.167	3.996	5.313	5.4	5.675	5.757
HGNC=32746&HUGO-Symbol=SNORD87&HUGO-Name=small_nucleolar_RNA,_C/D_box_87&LOCI=[chr8:67834699-67834794:strand=-]&SOURCE=RefSeq&SOURCE-ACCESSION=NR_002598&GENOME=hg19_Fragment_1 (FlaiMapper_results_single)	SNORD	SNORD87	Fragment_1	0	26	9	38	0	35	0	9	55	30	86	0	2.246	0.851	3.636	0	3.045	0	0.899	4.92	3.122	15.868	-∞	1.168	-0.232	1.862	-∞	1.607	-∞	-0.154	2.299	1.642	3.988
HGNC=32747&HUGO-Symbol=SNORD88A&HUGO-Name=small_nucleolar_RNA,_C/D_box_88A&LOCI=[chr19:51302686-51302802:strand=-]&SOURCE=RefSeq&SOURCE-ACCESSION=NR_003067&GENOME=hg19_Fragment_1 (FlaiMapper_results_single)	SNORD	SNORD88A	Fragment_1	0	0	8	5	5	40	16	10	5	0	40	0	0	0.757	0.478	0.457	3.48	1.467	0.999	0.447	0	7.38	-∞	-∞	-0.402	-1.064	-1.128	1.799	0.553	-0.002032	-1.161	-∞	2.884
HGNC=32748&HUGO-Symbol=SNORD88B&HUGO-Name=small_nucleolar_RNA,_C/D_box_88B&LOCI=[chr19:51302276-51302392:strand=-]&SOURCE=RefSeq&SOURCE-ACCESSION=NR_003068&GENOME=hg19_Fragment_1 (FlaiMapper_results_single)	SNORD	SNORD88B	Fragment_1	0	0	0	0	0	0	0	0	0	4	16	0	0	0	0	0	0	0	0	0	0.416	2.952	-∞	-∞	-∞	-∞	-∞	-∞	-∞	-∞	-∞	-1.264	1.562
HGNC=32749&HUGO-Symbol=SNORD88C&HUGO-Name=small_nucleolar_RNA,_C/D_box_88C&LOCI=[chr19:51305572-51305688:strand=-]&SOURCE=RefSeq&SOURCE-ACCESSION=NR_003069&GENOME=hg19_Fragment_1 (FlaiMapper_results_single)	SNORD	SNORD88C	Fragment_1	0	15	10	9	4	73	9	45	15	35	127	0	1.296	0.946	0.861	0.366	6.352	0.825	4.494	1.342	3.642	23.432	-∞	0.374	-0.08	-0.216	-1.45	2.667	-0.277	2.168	0.424	1.865	4.55
HGNC=32750&HUGO-Symbol=SNORD89&HUGO-Name=small_nucleolar_RNA,_C/D_box_89&LOCI=[chr2:101889388-101889521:strand=-]&SOURCE=RefSeq&SOURCE-ACCESSION=NR_003070&GENOME=hg19_Fragment_1 (FlaiMapper_results_single)	SNORD	SNORD89	Fragment_1	1213	3841	16176	18543	7565	27676	10308	14618	10268	9728	22616	105.053	331.874	1530.19	1774.12	692.064	2408.05	945.055	1459.74	918.576	1012.35	4172.82	6.715	8.374	10.579	10.793	9.435	11.234	9.884	10.511	9.843	9.983	12.027
HGNC=32751&HUGO-Symbol=SNORD90&HUGO-Name=small_nucleolar_RNA,_C/D_box_90&LOCI=[chr9:125642482-125642608:strand=-]&SOURCE=RefSeq&SOURCE-ACCESSION=NR_003071&GENOME=hg19_Fragment_1 (FlaiMapper_results_single)	SNORD	SNORD90	Fragment_1	4	19	10	35	10	39	9	9	7	59	480	0.346	1.642	0.946	3.349	0.915	3.393	0.825	0.899	0.626	6.14	88.564	-1.529	0.715	-0.08	1.744	-0.128	1.763	-0.277	-0.154	-0.675	2.618	6.469
HGNC=32752&HUGO-Symbol=SNORD91A&HUGO-Name=small_nucleolar_RNA,_C/D_box_91A&LOCI=[chr17:2233563-2233674:strand=-]&SOURCE=RefSeq&SOURCE-ACCESSION=NR_003072&GENOME=hg19_Fragment_1 (FlaiMapper_results_single)	SNORD	SNORD91A	Fragment_1	4	0	14	9	0	0	5	16	16	9	32	0.346	0	1.324	0.861	0	0	0.458	1.598	1.431	0.937	5.904	-1.529	-∞	0.405	-0.216	-∞	-∞	-1.125	0.676	0.517	-0.095	2.562
HGNC=32753&HUGO-Symbol=SNORD91B&HUGO-Name=small_nucleolar_RNA,_C/D_box_91B&LOCI=[chr17:2232409-2232514:strand=-]&SOURCE=RefSeq&SOURCE-ACCESSION=NR_003073&GENOME=hg19_Fragment_1 (FlaiMapper_results_single)	SNORD	SNORD91B	Fragment_1	0	0	0	6	0	12	10	12	0	2	7	0	0	0	0.574	0	1.044	0.917	1.198	0	0.208	1.292	-∞	-∞	-∞	-0.801	-∞	0.062	-0.125	0.261	-∞	-2.264	0.369
HGNC=32754&HUGO-Symbol=SNORD92&HUGO-Name=small_nucleolar_RNA,_C/D_box_92&LOCI=[chr2:29136518-29136626:strand=+]&SOURCE=RefSeq&SOURCE-ACCESSION=NR_003074&GENOME=hg19_Fragment_1 (FlaiMapper_results_single)	SNORD	SNORD92	Fragment_1	0	8	7	14	0	42	11	0	6	0	0	0	0.691	0.662	1.339	0	3.654	1.008	0	0.537	0	0	-∞	-0.533	-0.595	0.422	-∞	1.87	0.012	-∞	-0.898	-∞	-∞
HGNC=32755&HUGO-Symbol=SNORD93&HUGO-Name=small_nucleolar_RNA,_C/D_box_93&LOCI=[chr7:22896222-22896315:strand=+]&SOURCE=RefSeq&SOURCE-ACCESSION=NR_003075&GENOME=hg19_Fragment_1 (FlaiMapper_results_single)	SNORD	SNORD93	Fragment_1	109	69	413	366	47	144	561	564	333	574	135	9.44	5.962	39.068	35.017	4.3	12.529	51.433	56.321	29.79	59.734	24.909	3.239	2.576	5.288	5.13	2.104	3.647	5.685	5.816	4.897	5.9	4.639
HGNC=32756&HUGO-Symbol=SNORD94&HUGO-Name=small_nucleolar_RNA,_C/D_box_94&LOCI=[chr2:86362983-86363139:strand=+]&SOURCE=RefSeq&SOURCE-ACCESSION=NR_004378&GENOME=hg19_Fragment_1 (FlaiMapper_results_single)	SNORD	SNORD94	Fragment_1	361	474	1179	1345	871	3196	728	812	519	510	1136	31.265	40.955	111.529	128.684	79.681	278.079	66.744	81.086	46.43	53.073	209.601	4.966	5.356	6.801	7.008	6.316	8.119	6.061	6.341	5.537	5.73	7.711
HGNC=32757&HUGO-Symbol=SNORD95&HUGO-Name=small_nucleolar_RNA,_C/D_box_95&LOCI=[chr5:180670304-180670386:strand=-]&SOURCE=RefSeq&SOURCE-ACCESSION=NR_002591&GENOME=hg19_Fragment_1 (FlaiMapper_results_single)	SNORD	SNORD95	Fragment_1	10	4	70	33	9	26	23	26	45	9	54	0.866	0.346	6.622	3.157	0.823	2.262	2.109	2.596	4.026	0.937	9.963	-0.207	-1.533	2.727	1.659	-0.28	1.178	1.076	1.376	2.009	-0.095	3.317
HGNC=32758&HUGO-Symbol=SNORD96A&HUGO-Name=small_nucleolar_RNA,_C/D_box_96A&LOCI=[chr5:180668808-180668899:strand=-]&SOURCE=RefSeq&SOURCE-ACCESSION=NR_002592&GENOME=hg19_Fragment_1 (FlaiMapper_results_single)	SNORD	SNORD96A	Fragment_1	34	51	171	143	78	268	141	31	87	108	226	2.945	4.407	16.176	13.682	7.136	23.318	12.927	3.096	7.783	11.239	41.699	1.558	2.14	4.016	3.774	2.835	4.543	3.692	1.63	2.96	3.49	5.382
HGNC=32760&HUGO-Symbol=SNORD97&HUGO-Name=small_nucleolar_RNA,_C/D_box_97&LOCI=[chr11:10823004-10823165:strand=-]&SOURCE=RefSeq&SOURCE-ACCESSION=NR_004403&GENOME=hg19_Fragment_1 (FlaiMapper_results_single)	SNORD	SNORD97	Fragment_1	58	54	146	161	122	209	126	218	150	354	3558	5.023	4.666	13.811	15.404	11.161	18.185	11.552	21.769	13.419	36.839	656.478	2.329	2.222	3.788	3.945	3.48	4.185	3.53	4.444	3.746	5.203	9.359
HGNC=32761&HUGO-Symbol=SNORD98&HUGO-Name=small_nucleolar_RNA,_C/D_box_98&LOCI=[chr10:70514919-70515005:strand=+]&SOURCE=RefSeq&SOURCE-ACCESSION=NR_003076&GENOME=hg19_Fragment_1 (FlaiMapper_results_single)	SNORD	SNORD98	Fragment_1	620	369	1816	2295	626	849	167	1265	796	1614	1320	53.696	31.883	171.787	219.576	57.268	73.87	15.311	126.322	71.21	167.962	243.55	5.747	4.995	7.424	7.779	5.84	6.207	3.936	6.981	6.154	7.392	7.928
HGNC=32762&HUGO-Symbol=SNORD99&HUGO-Name=small_nucleolar_RNA,_C/D_box_99&LOCI=[chr1:28905245-28905344:strand=-]&SOURCE=RefSeq&SOURCE-ACCESSION=NR_003077&GENOME=hg19_Fragment_1 (FlaiMapper_results_single)	SNORD	SNORD99	Fragment_1	11	0	16	9	4	21	5	0	0	0	135	0.953	0	1.514	0.861	0.366	1.827	0.458	0	0	0	24.909	-0.07	-∞	0.598	-0.216	-1.45	0.87	-1.125	-∞	-∞	-∞	4.639
HGNC=32763&HUGO-Symbol=SNORD100&HUGO-Name=small_nucleolar_RNA,_C/D_box_100&LOCI=[chr6:133137931-133138026:strand=+]&SOURCE=RefSeq&SOURCE-ACCESSION=NR_002435&GENOME=hg19_Fragment_1 (FlaiMapper_results_single)	SNORD	SNORD100	Fragment_1	74	137	255	151	448	318	113	511	314	95	79	6.409	11.837	24.122	14.447	40.984	27.669	10.36	51.028	28.09	9.886	14.576	2.68	3.565	4.592	3.853	5.357	4.79	3.373	5.673	4.812	3.305	3.866
HGNC=32764&HUGO-Symbol=SNORD101&HUGO-Name=small_nucleolar_RNA,_C/D_box_101&LOCI=[chr6:133136436-133136528:strand=+]&SOURCE=RefSeq&SOURCE-ACCESSION=NR_002434&GENOME=hg19_Fragment_1 (FlaiMapper_results_single)	SNORD	SNORD101	Fragment_1	45	113	132	350	57	264	155	77	144	221	586	3.897	9.764	12.487	33.487	5.214	22.97	14.211	7.689	12.882	22.999	108.121	1.962	3.287	3.642	5.066	2.383	4.522	3.829	2.943	3.687	4.523	6.757
HGNC=32768&HUGO-Symbol=SNORD104&HUGO-Name=small_nucleolar_RNA,_C/D_box_104&LOCI=[chr17:62223428-62223527:strand=+]&SOURCE=RefSeq&SOURCE-ACCESSION=NR_004380&GENOME=hg19_Fragment_1 (FlaiMapper_results_single)	SNORD	SNORD104	Fragment_1	1975	663	6519	6848	2154	1601	3164	11287	8028	4630	11745	171.047	57.285	616.674	655.188	197.053	139.3	290.081	1127.11	718.185	481.824	2167.04	7.418	5.84	9.268	9.356	7.622	7.122	8.18	10.138	9.488	8.912	11.082
HGNC=32769&HUGO-Symbol=SNORD105&HUGO-Name=small_nucleolar_RNA,_C/D_box_105&LOCI=[chr19:10218317-10218421:strand=+]&SOURCE=RefSeq&SOURCE-ACCESSION=NR_004381&GENOME=hg19_Fragment_1 (FlaiMapper_results_single)	SNORD	SNORD105	Fragment_1	121	57	474	575	214	278	92	524	250	231	195	10.479	4.925	44.839	55.014	19.577	24.188	8.435	52.326	22.365	24.039	35.979	3.389	2.3	5.487	5.782	4.291	4.596	3.076	5.709	4.483	4.587	5.169
HGNC=32771&HUGO-Symbol=SNORD107&HUGO-Name=small_nucleolar_RNA,_C/D_box_107&LOCI=[chr15:25227131-25227225:strand=+]&SOURCE=RefSeq&SOURCE-ACCESSION=NR_001293&GENOME=hg19_Fragment_1 (FlaiMapper_results_single)	SNORD	SNORD107	Fragment_1	4	0	4	14	0	23	69	10	17	0	40	0.346	0	0.378	1.339	0	2.001	6.326	0.999	1.521	0	7.38	-1.529	-∞	-1.402	0.422	-∞	1.001	2.661	-0.002032	0.605	-∞	2.884
HGNC=32775&HUGO-Symbol=SNORD110&HUGO-Name=small_nucleolar_RNA,_C/D_box_110&LOCI=[chr20:2634848-2634942:strand=+]&SOURCE=RefSeq&SOURCE-ACCESSION=NR_003078&GENOME=hg19_Fragment_1 (FlaiMapper_results_single)	SNORD	SNORD110	Fragment_1	31	11	37	52	27	21	32	94	54	28	256	2.685	0.95	3.5	4.975	2.47	1.827	2.934	9.387	4.831	2.914	47.234	1.425	-0.073	1.807	2.315	1.305	0.87	1.553	3.231	2.272	1.543	5.562
HGNC=32776&HUGO-Symbol=SNORD111&HUGO-Name=small_nucleolar_RNA,_C/D_box_111&LOCI=[chr16:70571898-70572011:strand=+]&SOURCE=RefSeq&SOURCE-ACCESSION=NR_003079&GENOME=hg19_Fragment_1 (FlaiMapper_results_single)	SNORD	SNORD111	Fragment_1	0	21	10	0	13	50	0	0	9	4	14	0	1.814	0.946	0	1.189	4.35	0	0	0.805	0.416	2.583	-∞	0.86	-0.08	-∞	0.25	2.121	-∞	-∞	-0.313	-1.264	1.369
HGNC=32777&HUGO-Symbol=SNORD112&HUGO-Name=small_nucleolar_RNA,_C/D_box_112&LOCI=[chr14:101364247-101364343:strand=+]&SOURCE=RefSeq&SOURCE-ACCESSION=NR_003080&GENOME=hg19_Fragment_1 (FlaiMapper_results_single)	SNORD	SNORD112	Fragment_1	46	24	162	144	34	73	12	7	63	96	69	3.984	2.074	15.325	13.777	3.11	6.352	1.1	0.699	5.636	9.99	12.731	1.994	1.052	3.938	3.784	1.637	2.667	0.138	-0.517	2.495	3.321	3.67
HGNC=32952&HUGO-Symbol=SNORD118&HUGO-Name=small_nucleolar_RNA,_C/D_box_118&LOCI=[chr17:8076761-8076916:strand=-]&SOURCE=RefSeq&SOURCE-ACCESSION=NR_033294&GENOME=hg19_Fragment_1 (FlaiMapper_results_single)	SNORD	SNORD118	Fragment_1	2116	1014	5655	8486	7432	2689	6226	18867	6973	5129	2312	183.258	87.613	534.942	811.905	679.896	233.966	570.81	1884.05	623.805	533.753	426.582	7.518	6.453	9.063	9.665	9.409	7.87	9.157	10.88	9.285	9.06	8.737
HGNC=32982&HUGO-Symbol=SNORD113-3&HUGO-Name=small_nucleolar_RNA,_C/D_box_113-3&LOCI=[chr14:101396246-101396336:strand=+]&SOURCE=RefSeq&SOURCE-ACCESSION=NR_003231.1&GENOME=hg19_Fragment_1 (FlaiMapper_results_single)	SNORD	SNORD113-3	Fragment_1	0	0	0	0	20	7	6	0	0	6	0	0	0	0	0	1.83	0.609	0.55	0	0	0.624	0	-∞	-∞	-∞	-∞	0.872	-0.715	-0.862	-∞	-∞	-0.679	-∞
HGNC=32983&HUGO-Symbol=SNORD113-4&HUGO-Name=small_nucleolar_RNA,_C/D_box_113-4&LOCI=[chr14:101402818-101402911:strand=+]&SOURCE=RefSeq&SOURCE-ACCESSION=NR_003232.1&GENOME=hg19_Fragment_1 (FlaiMapper_results_single)	SNORD	SNORD113-4	Fragment_1	0	0	0	0	0	5	0	0	0	0	0	0	0	0	0	0	0.435	0	0	0	0	0	-∞	-∞	-∞	-∞	-∞	-1.201	-∞	-∞	-∞	-∞	-∞
HGNC=32987&HUGO-Symbol=SNORD113-8&HUGO-Name=small_nucleolar_RNA,_C/D_box_113-8&LOCI=[chr14:101409778-101409870:strand=+]&SOURCE=RefSeq&SOURCE-ACCESSION=NR_003236.1&GENOME=hg19_Fragment_1 (FlaiMapper_results_single)	SNORD	SNORD113-8	Fragment_1	11	9	5	8	0	4	12	0	15	12	0	0.953	0.778	0.473	0.765	0	0.348	1.1	0	1.342	1.249	0	-0.07	-0.363	-1.08	-0.386	-∞	-1.523	0.138	-∞	0.424	0.321	-∞
HGNC=32988&HUGO-Symbol=SNORD113-9&HUGO-Name=small_nucleolar_RNA,_C/D_box_113-9&LOCI=[chr14:101411976-101412066:strand=+]&SOURCE=RefSeq&SOURCE-ACCESSION=NR_003237.1&GENOME=hg19_Fragment_1 (FlaiMapper_results_single)	SNORD	SNORD113-9	Fragment_1	0	4	0	0	0	0	0	0	0	0	9	0	0.346	0	0	0	0	0	0	0	0	1.661	-∞	-1.533	-∞	-∞	-∞	-∞	-∞	-∞	-∞	-∞	0.732
HGNC=32989&HUGO-Symbol=SNORD114-1&HUGO-Name=small_nucleolar_RNA,_C/D_box_114-1&LOCI=[chr14:101416160-101416250:strand=+]&SOURCE=RefSeq&SOURCE-ACCESSION=NR_003193.1&GENOME=hg19_Fragment_1 (FlaiMapper_results_single)	SNORD	SNORD114-1	Fragment_1	49	80	61	35	31	34	81	11	41	40	87	4.244	6.912	5.77	3.349	2.836	2.958	7.426	1.098	3.668	4.163	16.052	2.085	2.789	2.529	1.744	1.504	1.565	2.893	0.135	1.875	2.057	4.005
HGNC=32991&HUGO-Symbol=SNORD114-3&HUGO-Name=small_nucleolar_RNA,_C/D_box_114-3&LOCI=[chr14:101419676-101419769:strand=+]&SOURCE=RefSeq&SOURCE-ACCESSION=NR_003195.1&GENOME=hg19_Fragment_1 (FlaiMapper_results_single)	SNORD	SNORD114-3	Fragment_1	0	0	0	0	0	8	0	0	0	0	15	0	0	0	0	0	0.696	0	0	0	0	2.768	-∞	-∞	-∞	-∞	-∞	-0.523	-∞	-∞	-∞	-∞	1.469
HGNC=32997&HUGO-Symbol=SNORD114-9&HUGO-Name=small_nucleolar_RNA,_C/D_box_114-9&LOCI=[chr14:101432356-101432446:strand=+]&SOURCE=RefSeq&SOURCE-ACCESSION=NR_003201.1&GENOME=hg19_Fragment_1 (FlaiMapper_results_single)	SNORD	SNORD114-9	Fragment_1	0	0	6	3	0	0	4	0	3	2	20	0	0	0.568	0.287	0	0	0.367	0	0.268	0.208	3.69	-∞	-∞	-0.817	-1.801	-∞	-∞	-1.447	-∞	-1.898	-2.264	1.884
HGNC=32998&HUGO-Symbol=SNORD114-10&HUGO-Name=small_nucleolar_RNA,_C/D_box_114-10&LOCI=[chr14:101433379-101433469:strand=+]&SOURCE=RefSeq&SOURCE-ACCESSION=NR_003203.1&GENOME=hg19_Fragment_1 (FlaiMapper_results_single)	SNORD	SNORD114-10	Fragment_1	27	0	18	32	9	17	5	47	14	33	86	2.338	0	1.703	3.062	0.823	1.479	0.458	4.693	1.252	3.434	15.868	1.225	-∞	0.768	1.614	-0.28	0.565	-1.125	2.231	0.325	1.78	3.988
HGNC=33000&HUGO-Symbol=SNORD114-12&HUGO-Name=small_nucleolar_RNA,_C/D_box_114-12&LOCI=[chr14:101435275-101435368:strand=+]&SOURCE=RefSeq&SOURCE-ACCESSION=NR_003205.1&GENOME=hg19_Fragment_1 (FlaiMapper_results_single)	SNORD	SNORD114-12	Fragment_1	0	0	0	0	0	0	0	0	0	8	0	0	0	0	0	0	0	0	0	0	0.833	0	-∞	-∞	-∞	-∞	-∞	-∞	-∞	-∞	-∞	-0.264	-∞
HGNC=33008&HUGO-Symbol=SNORD114-20&HUGO-Name=small_nucleolar_RNA,_C/D_box_114-20&LOCI=[chr14:101447331-101447421:strand=+]&SOURCE=RefSeq&SOURCE-ACCESSION=NR_003213.1&GENOME=hg19_Fragment_1 (FlaiMapper_results_single)	SNORD	SNORD114-20	Fragment_1	0	4	2	0	0	3	2	0	1	1	10	0	0.346	0.189	0	0	0.261	0.183	0	0.089	0.104	1.845	-∞	-1.533	-2.402	-∞	-∞	-1.938	-2.447	-∞	-3.483	-3.264	0.884
HGNC=33009&HUGO-Symbol=SNORD114-21&HUGO-Name=small_nucleolar_RNA,_C/D_box_114-21&LOCI=[chr14:101448302-101448392:strand=+]&SOURCE=RefSeq&SOURCE-ACCESSION=NR_003214.1&GENOME=hg19_Fragment_1 (FlaiMapper_results_single)	SNORD	SNORD114-21	Fragment_1	0	0	0	0	0	0	0	0	0	6	0	0	0	0	0	0	0	0	0	0	0.624	0	-∞	-∞	-∞	-∞	-∞	-∞	-∞	-∞	-∞	-0.679	-∞
HGNC=33010&HUGO-Symbol=SNORD114-22&HUGO-Name=small_nucleolar_RNA,_C/D_box_114-22&LOCI=[chr14:101449253-101449343:strand=+]&SOURCE=RefSeq&SOURCE-ACCESSION=NR_003215.1&GENOME=hg19_Fragment_1 (FlaiMapper_results_single)	SNORD	SNORD114-22	Fragment_1	0	3	0	0	0	1	0	0	0	0	0	0	0.259	0	0	0	0.087	0	0	0	0	0	-∞	-1.948	-∞	-∞	-∞	-3.523	-∞	-∞	-∞	-∞	-∞
HGNC=33011&HUGO-Symbol=SNORD114-23&HUGO-Name=small_nucleolar_RNA,_C/D_box_114-23&LOCI=[chr14:101450203-101450293:strand=+]&SOURCE=RefSeq&SOURCE-ACCESSION=NR_003216.1&GENOME=hg19_Fragment_1 (FlaiMapper_results_single)	SNORD	SNORD114-23	Fragment_1	0	5	1	0	0	3	2	0	2	1	11	0	0.432	0.095	0	0	0.261	0.183	0	0.179	0.104	2.03	-∞	-1.211	-3.402	-∞	-∞	-1.938	-2.447	-∞	-2.483	-3.264	1.021
HGNC=33013&HUGO-Symbol=SNORD114-25&HUGO-Name=small_nucleolar_RNA,_C/D_box_114-25&LOCI=[chr14:101452384-101452474:strand=+]&SOURCE=RefSeq&SOURCE-ACCESSION=NR_003218.1&GENOME=hg19_Fragment_1 (FlaiMapper_results_single)	SNORD	SNORD114-25	Fragment_1	0	4	1	0	0	3	3	0	2	1	10	0	0.346	0.095	0	0	0.261	0.275	0	0.179	0.104	1.845	-∞	-1.533	-3.402	-∞	-∞	-1.938	-1.862	-∞	-2.483	-3.264	0.884
HGNC=33014&HUGO-Symbol=SNORD114-26&HUGO-Name=small_nucleolar_RNA,_C/D_box_114-26&LOCI=[chr14:101453373-101453463:strand=+]&SOURCE=RefSeq&SOURCE-ACCESSION=NR_003219.1&GENOME=hg19_Fragment_1 (FlaiMapper_results_single)	SNORD	SNORD114-26	Fragment_1	4	10	11	11	0	16	4	0	11	0	0	0.346	0.864	1.041	1.052	0	1.392	0.367	0	0.984	0	0	-1.529	-0.211	0.057	0.074	-∞	0.477	-1.447	-∞	-0.023	-∞	-∞
HGNC=33016&HUGO-Symbol=SNORD114-28&HUGO-Name=small_nucleolar_RNA,_C/D_box_114-28&LOCI=[chr14:101455457-101455547:strand=+]&SOURCE=RefSeq&SOURCE-ACCESSION=NR_003221.1&GENOME=hg19_Fragment_1 (FlaiMapper_results_single)	SNORD	SNORD114-28	Fragment_1	0	0	5	3	0	0	5	0	3	2	19	0	0	0.473	0.287	0	0	0.458	0	0.268	0.208	3.506	-∞	-∞	-1.08	-1.801	-∞	-∞	-1.125	-∞	-1.898	-2.264	1.81
HGNC=33017&HUGO-Symbol=SNORD114-29&HUGO-Name=small_nucleolar_RNA,_C/D_box_114-29&LOCI=[chr14:101456418-101456506:strand=+]&SOURCE=RefSeq&SOURCE-ACCESSION=NR_003222.1&GENOME=hg19_Fragment_1 (FlaiMapper_results_single)	SNORD	SNORD114-29	Fragment_1	0	3	4	0	4	0	0	0	0	0	0	0	0.259	0.378	0	0.366	0	0	0	0	0	0	-∞	-1.948	-1.402	-∞	-1.45	-∞	-∞	-∞	-∞	-∞	-∞
HGNC=33020&HUGO-Symbol=SNORD115-1&HUGO-Name=small_nucleolar_RNA,_C/D_box_115-1&LOCI=[chr15:25415860-25415961:strand=+]&SOURCE=RefSeq&SOURCE-ACCESSION=NR_001291&GENOME=hg19_Fragment_1 (FlaiMapper_results_single)	SNORD	SNORD115-1	Fragment_1	2	0	9	5	20	0	5	1	5	0	8	0.173	0	0.851	0.478	1.83	0	0.458	0.1	0.447	0	1.476	-2.529	-∞	-0.232	-1.064	0.872	-∞	-1.125	-3.324	-1.161	-∞	0.562
HGNC=33021&HUGO-Symbol=SNORD115-2&HUGO-Name=small_nucleolar_RNA,_C/D_box_115-2&LOCI=[chr15:25417772-25417873:strand=+]&SOURCE=RefSeq&SOURCE-ACCESSION=NR_003294.1&GENOME=hg19_Fragment_1 (FlaiMapper_results_single)	SNORD	SNORD115-2	Fragment_1	0	0	0	1	1	0	0	0	0	0	0	0	0	0	0.096	0.091	0	0	0	0	0	0	-∞	-∞	-∞	-3.386	-3.45	-∞	-∞	-∞	-∞	-∞	-∞
HGNC=33022&HUGO-Symbol=SNORD115-3&HUGO-Name=small_nucleolar_RNA,_C/D_box_115-3&LOCI=[chr15:25420064-25420165:strand=+]&SOURCE=RefSeq&SOURCE-ACCESSION=NR_003295.1&GENOME=hg19_Fragment_1 (FlaiMapper_results_single)	SNORD	SNORD115-3	Fragment_1	4	1	11	16	15	9	17	3	9	15	1	0.346	0.086	1.041	1.531	1.372	0.783	1.559	0.3	0.805	1.561	0.185	-1.529	-3.533	0.057	0.614	0.457	-0.353	0.64	-1.739	-0.313	0.642	-2.438
HGNC=33023&HUGO-Symbol=SNORD115-4&HUGO-Name=small_nucleolar_RNA,_C/D_box_115-4&LOCI=[chr15:25421969-25422070:strand=+]&SOURCE=RefSeq&SOURCE-ACCESSION=NR_003296.1&GENOME=hg19_Fragment_1 (FlaiMapper_results_single)	SNORD	SNORD115-4	Fragment_1	34	14	133	160	104	54	158	26	74	194	48	2.945	1.21	12.581	15.308	9.514	4.698	14.486	2.596	6.62	20.189	8.856	1.558	0.275	3.653	3.936	3.25	2.232	3.857	1.376	2.727	4.335	3.147
HGNC=33024&HUGO-Symbol=SNORD115-5&HUGO-Name=small_nucleolar_RNA,_C/D_box_115-5&LOCI=[chr15:25423875-25423976:strand=+]&SOURCE=RefSeq&SOURCE-ACCESSION=NR_003297.1&GENOME=hg19_Fragment_1 (FlaiMapper_results_single)	SNORD	SNORD115-5	Fragment_1	5	2	13	18	15	10	17	2	11	16	4	0.433	0.173	1.23	1.722	1.372	0.87	1.559	0.2	0.984	1.665	0.738	-1.207	-2.533	0.298	0.784	0.457	-0.201	0.64	-2.324	-0.023	0.736	-0.438
HGNC=33025&HUGO-Symbol=SNORD115-6&HUGO-Name=small_nucleolar_RNA,_C/D_box_115-6&LOCI=[chr15:25425634-25425735:strand=+]&SOURCE=RefSeq&SOURCE-ACCESSION=NR_003298.1&GENOME=hg19_Fragment_1 (FlaiMapper_results_single)	SNORD	SNORD115-6	Fragment_1	31	15	131	164	102	52	159	23	72	195	48	2.685	1.296	12.392	15.691	9.331	4.524	14.577	2.297	6.441	20.293	8.856	1.425	0.374	3.631	3.972	3.222	2.178	3.866	1.2	2.687	4.343	3.147
HGNC=33026&HUGO-Symbol=SNORD115-7&HUGO-Name=small_nucleolar_RNA,_C/D_box_115-7&LOCI=[chr15:25427522-25427623:strand=+]&SOURCE=RefSeq&SOURCE-ACCESSION=NR_003299.1&GENOME=hg19_Fragment_1 (FlaiMapper_results_single)	SNORD	SNORD115-7	Fragment_1	0	0	0	0	0	0	0	0	0	0	2	0	0	0	0	0	0	0	0	0	0	0.369	-∞	-∞	-∞	-∞	-∞	-∞	-∞	-∞	-∞	-∞	-1.438
HGNC=33027&HUGO-Symbol=SNORD115-8&HUGO-Name=small_nucleolar_RNA,_C/D_box_115-8&LOCI=[chr15:25429443-25429544:strand=+]&SOURCE=RefSeq&SOURCE-ACCESSION=NR_003300.1&GENOME=hg19_Fragment_1 (FlaiMapper_results_single)	SNORD	SNORD115-8	Fragment_1	0	0	0	2	0	2	0	0	0	0	6	0	0	0	0.191	0	0.174	0	0	0	0	1.107	-∞	-∞	-∞	-2.386	-∞	-2.523	-∞	-∞	-∞	-∞	0.147
HGNC=33029&HUGO-Symbol=SNORD115-10&HUGO-Name=small_nucleolar_RNA,_C/D_box_115-10&LOCI=[chr15:25432673-25432773:strand=+]&SOURCE=RefSeq&SOURCE-ACCESSION=NR_003302.1&GENOME=hg19_Fragment_1 (FlaiMapper_results_single)	SNORD	SNORD115-10	Fragment_1	1	3	5	5	6	14	23	1	6	4	4	0.087	0.259	0.473	0.478	0.549	1.218	2.109	0.1	0.537	0.416	0.738	-3.529	-1.948	-1.08	-1.064	-0.865	0.285	1.076	-3.324	-0.898	-1.264	-0.438
HGNC=33032&HUGO-Symbol=SNORD115-13&HUGO-Name=small_nucleolar_RNA,_C/D_box_115-13&LOCI=[chr15:25438458-25438559:strand=+]&SOURCE=RefSeq&SOURCE-ACCESSION=NR_003305.1&GENOME=hg19_Fragment_1 (FlaiMapper_results_single)	SNORD	SNORD115-13	Fragment_1	1	4	8	5	10	16	28	1	4	6	3	0.087	0.346	0.757	0.478	0.915	1.392	2.567	0.1	0.358	0.624	0.554	-3.529	-1.533	-0.402	-1.064	-0.128	0.477	1.36	-3.324	-1.483	-0.679	-0.853
HGNC=33033&HUGO-Symbol=SNORD115-14&HUGO-Name=small_nucleolar_RNA,_C/D_box_115-14&LOCI=[chr15:25440058-25440158:strand=+]&SOURCE=RefSeq&SOURCE-ACCESSION=NR_003306.1&GENOME=hg19_Fragment_1 (FlaiMapper_results_single)	SNORD	SNORD115-14	Fragment_1	7	0	23	26	29	15	33	10	7	57	6	0.606	0	2.176	2.488	2.653	1.305	3.025	0.999	0.626	5.932	1.107	-0.722	-∞	1.121	1.315	1.408	0.384	1.597	-0.002032	-0.675	2.568	0.147
HGNC=33034&HUGO-Symbol=SNORD115-15&HUGO-Name=small_nucleolar_RNA,_C/D_box_115-15&LOCI=[chr15:25442713-25442813:strand=+]&SOURCE=RefSeq&SOURCE-ACCESSION=NR_003307.1&GENOME=hg19_Fragment_1 (FlaiMapper_results_single)	SNORD	SNORD115-15	Fragment_1	38	16	160	193	141	68	203	28	88	216	59	3.291	1.382	15.135	18.465	12.899	5.917	18.611	2.796	7.872	22.478	10.886	1.719	0.467	3.92	4.207	3.689	2.565	4.218	1.483	2.977	4.49	3.444
HGNC=33035&HUGO-Symbol=SNORD115-16&HUGO-Name=small_nucleolar_RNA,_C/D_box_115-16&LOCI=[chr15:25444585-25444686:strand=+]&SOURCE=RefSeq&SOURCE-ACCESSION=NR_003308.1&GENOME=hg19_Fragment_1 (FlaiMapper_results_single)	SNORD	SNORD115-16	Fragment_1	4	0	10	5	21	0	4	2	4	0	8	0.346	0	0.946	0.478	1.921	0	0.367	0.2	0.358	0	1.476	-1.529	-∞	-0.08	-1.064	0.942	-∞	-1.447	-2.324	-1.483	-∞	0.562
HGNC=33039&HUGO-Symbol=SNORD115-20&HUGO-Name=small_nucleolar_RNA,_C/D_box_115-20&LOCI=[chr15:25451399-25451500:strand=+]&SOURCE=RefSeq&SOURCE-ACCESSION=NR_003312.1&GENOME=hg19_Fragment_1 (FlaiMapper_results_single)	SNORD	SNORD115-20	Fragment_1	5	2	13	17	14	10	18	3	9	15	3	0.433	0.173	1.23	1.626	1.281	0.87	1.65	0.3	0.805	1.561	0.554	-1.207	-2.533	0.298	0.702	0.357	-0.201	0.723	-1.739	-0.313	0.642	-0.853
HGNC=33040&HUGO-Symbol=SNORD115-21&HUGO-Name=small_nucleolar_RNA,_C/D_box_115-21&LOCI=[chr15:25453220-25453320:strand=+]&SOURCE=RefSeq&SOURCE-ACCESSION=NR_003313.1&GENOME=hg19_Fragment_1 (FlaiMapper_results_single)	SNORD	SNORD115-21	Fragment_1	1	4	6	7	7	15	24	2	6	6	4	0.087	0.346	0.568	0.67	0.64	1.305	2.2	0.2	0.537	0.624	0.738	-3.529	-1.533	-0.817	-0.578	-0.643	0.384	1.138	-2.324	-0.898	-0.679	-0.438
HGNC=33041&HUGO-Symbol=SNORD115-22&HUGO-Name=small_nucleolar_RNA,_C/D_box_115-22&LOCI=[chr15:25455055-25455156:strand=+]&SOURCE=RefSeq&SOURCE-ACCESSION=NR_003314.1&GENOME=hg19_Fragment_1 (FlaiMapper_results_single)	SNORD	SNORD115-22	Fragment_1	3	1	11	17	15	8	16	3	10	14	2	0.26	0.086	1.041	1.626	1.372	0.696	1.467	0.3	0.895	1.457	0.369	-1.944	-3.533	0.057	0.702	0.457	-0.523	0.553	-1.739	-0.161	0.543	-1.438
HGNC=33042&HUGO-Symbol=SNORD115-23&HUGO-Name=small_nucleolar_RNA,_C/D_box_115-23&LOCI=[chr15:25456933-25457034:strand=+]&SOURCE=RefSeq&SOURCE-ACCESSION=NR_003315.1&GENOME=hg19_Fragment_1 (FlaiMapper_results_single)	SNORD	SNORD115-23	Fragment_1	0	0	0	0	1	0	0	0	0	0	0	0	0	0	0	0.091	0	0	0	0	0	0	-∞	-∞	-∞	-∞	-3.45	-∞	-∞	-∞	-∞	-∞	-∞
HGNC=33043&HUGO-Symbol=SNORD115-24&HUGO-Name=small_nucleolar_RNA,_C/D_box_115-24&LOCI=[chr15:25458792-25458886:strand=+]&SOURCE=RefSeq&SOURCE-ACCESSION=NR_003495&GENOME=hg19_Fragment_1 (FlaiMapper_results_single)	SNORD	SNORD115-24	Fragment_1	0	0	2	2	3	4	1	0	0	3	10	0	0	0.189	0.191	0.274	0.348	0.092	0	0	0.312	1.845	-∞	-∞	-2.402	-2.386	-1.865	-1.523	-3.447	-∞	-∞	-1.679	0.884
HGNC=33044&HUGO-Symbol=SNORD115-25&HUGO-Name=small_nucleolar_RNA,_C/D_box_115-25&LOCI=[chr15:25460678-25460779:strand=+]&SOURCE=RefSeq&SOURCE-ACCESSION=NR_003342.1&GENOME=hg19_Fragment_1 (FlaiMapper_results_single)	SNORD	SNORD115-25	Fragment_1	3	2	12	17	14	10	17	2	8	15	3	0.26	0.173	1.135	1.626	1.281	0.87	1.559	0.2	0.716	1.561	0.554	-1.944	-2.533	0.183	0.702	0.357	-0.201	0.64	-2.324	-0.483	0.642	-0.853
HGNC=33045&HUGO-Symbol=SNORD115-26&HUGO-Name=small_nucleolar_RNA,_C/D_box_115-26&LOCI=[chr15:25463754-25463855:strand=+]&SOURCE=RefSeq&SOURCE-ACCESSION=NR_003343.1&GENOME=hg19_Fragment_1 (FlaiMapper_results_single)	SNORD	SNORD115-26	Fragment_1	5	2	13	16	15	11	19	4	11	16	2	0.433	0.173	1.23	1.531	1.372	0.957	1.742	0.399	0.984	1.665	0.369	-1.207	-2.533	0.298	0.614	0.457	-0.063	0.801	-1.324	-0.023	0.736	-1.438
HGNC=33046&HUGO-Symbol=SNORD115-27&HUGO-Name=small_nucleolar_RNA,_C/D_box_115-27&LOCI=[chr15:25465640-25465735:strand=+]&SOURCE=RefSeq&SOURCE-ACCESSION=NR_003496&GENOME=hg19_Fragment_1 (FlaiMapper_results_single)	SNORD	SNORD115-27	Fragment_1	0	0	0	0	1	0	0	0	0	0	0	0	0	0	0	0.091	0	0	0	0	0	0	-∞	-∞	-∞	-∞	-3.45	-∞	-∞	-∞	-∞	-∞	-∞
HGNC=33047&HUGO-Symbol=SNORD115-28&HUGO-Name=small_nucleolar_RNA,_C/D_box_115-28&LOCI=[chr15:25467491-25467584:strand=+]&SOURCE=RefSeq&SOURCE-ACCESSION=NR_003497&GENOME=hg19_Fragment_1 (FlaiMapper_results_single)	SNORD	SNORD115-28	Fragment_1	0	0	0	0	2	0	1	0	1	0	0	0	0	0	0	0.183	0	0.092	0	0.089	0	0	-∞	-∞	-∞	-∞	-2.45	-∞	-3.447	-∞	-3.483	-∞	-∞
HGNC=33049&HUGO-Symbol=SNORD115-30&HUGO-Name=small_nucleolar_RNA,_C/D_box_115-30&LOCI=[chr15:25470340-25470441:strand=+]&SOURCE=RefSeq&SOURCE-ACCESSION=NR_003345.1&GENOME=hg19_Fragment_1 (FlaiMapper_results_single)	SNORD	SNORD115-30	Fragment_1	0	0	2	3	3	3	2	1	0	4	7	0	0	0.189	0.287	0.274	0.261	0.183	0.1	0	0.416	1.292	-∞	-∞	-2.402	-1.801	-1.865	-1.938	-2.447	-3.324	-∞	-1.264	0.369
HGNC=33051&HUGO-Symbol=SNORD115-32&HUGO-Name=small_nucleolar_RNA,_C/D_box_115-32&LOCI=[chr15:25474104-25474205:strand=+]&SOURCE=RefSeq&SOURCE-ACCESSION=NR_003347.1&GENOME=hg19_Fragment_1 (FlaiMapper_results_single)	SNORD	SNORD115-32	Fragment_1	17	7	4	16	16	30	118	4	11	16	0	1.472	0.605	0.378	1.531	1.464	2.61	10.818	0.399	0.984	1.665	0	0.558	-0.725	-1.402	0.614	0.55	1.384	3.435	-1.324	-0.023	0.736	-∞
HGNC=33052&HUGO-Symbol=SNORD115-33&HUGO-Name=small_nucleolar_RNA,_C/D_box_115-33&LOCI=[chr15:25475975-25476076:strand=+]&SOURCE=RefSeq&SOURCE-ACCESSION=NR_003348.1&GENOME=hg19_Fragment_1 (FlaiMapper_results_single)	SNORD	SNORD115-33	Fragment_1	38	22	118	109	107	57	168	57	96	367	69	3.291	1.901	11.162	10.429	9.789	4.959	15.403	5.692	8.588	38.192	12.731	1.719	0.927	3.481	3.382	3.291	2.31	3.945	2.509	3.102	5.255	3.67
HGNC=33053&HUGO-Symbol=SNORD115-34&HUGO-Name=small_nucleolar_RNA,_C/D_box_115-34&LOCI=[chr15:25477524-25477625:strand=+]&SOURCE=RefSeq&SOURCE-ACCESSION=NR_003349.1&GENOME=hg19_Fragment_1 (FlaiMapper_results_single)	SNORD	SNORD115-34	Fragment_1	39	14	163	203	146	57	203	39	90	228	49	3.378	1.21	15.419	19.422	13.356	4.959	18.611	3.895	8.051	23.727	9.041	1.756	0.275	3.947	4.28	3.739	2.31	4.218	1.961	3.009	4.568	3.176
HGNC=33054&HUGO-Symbol=SNORD115-35&HUGO-Name=small_nucleolar_RNA,_C/D_box_115-35&LOCI=[chr15:25479384-25479485:strand=+]&SOURCE=RefSeq&SOURCE-ACCESSION=NR_003350.1&GENOME=hg19_Fragment_1 (FlaiMapper_results_single)	SNORD	SNORD115-35	Fragment_1	0	0	0	0	2	0	0	0	1	0	0	0	0	0	0	0.183	0	0	0	0.089	0	0	-∞	-∞	-∞	-∞	-2.45	-∞	-∞	-∞	-3.483	-∞	-∞
HGNC=33056&HUGO-Symbol=SNORD115-37&HUGO-Name=small_nucleolar_RNA,_C/D_box_115-37&LOCI=[chr15:25483123-25483224:strand=+]&SOURCE=RefSeq&SOURCE-ACCESSION=NR_003352.1&GENOME=hg19_Fragment_1 (FlaiMapper_results_single)	SNORD	SNORD115-37	Fragment_1	0	0	0	0	0	0	0	0	0	0	0	0	0	0	0	0	0	0	0	0	0	0	-∞	-∞	-∞	-∞	-∞	-∞	-∞	-∞	-∞	-∞	-∞
HGNC=33057&HUGO-Symbol=SNORD115-38&HUGO-Name=small_nucleolar_RNA,_C/D_box_115-38&LOCI=[chr15:25484975-25485076:strand=+]&SOURCE=RefSeq&SOURCE-ACCESSION=NR_003353.1&GENOME=hg19_Fragment_1 (FlaiMapper_results_single)	SNORD	SNORD115-38	Fragment_1	0	0	0	0	0	0	0	0	0	1	6	0	0	0	0	0	0	0	0	0	0.104	1.107	-∞	-∞	-∞	-∞	-∞	-∞	-∞	-∞	-∞	-3.264	0.147
HGNC=33058&HUGO-Symbol=SNORD115-39&HUGO-Name=small_nucleolar_RNA,_C/D_box_115-39&LOCI=[chr15:25486883-25486984:strand=+]&SOURCE=RefSeq&SOURCE-ACCESSION=NR_003354.1&GENOME=hg19_Fragment_1 (FlaiMapper_results_single)	SNORD	SNORD115-39	Fragment_1	4	3	12	18	17	13	18	2	10	16	4	0.346	0.259	1.135	1.722	1.555	1.131	1.65	0.2	0.895	1.665	0.738	-1.529	-1.948	0.183	0.784	0.637	0.178	0.723	-2.324	-0.161	0.736	-0.438
HGNC=33059&HUGO-Symbol=SNORD115-40&HUGO-Name=small_nucleolar_RNA,_C/D_box_115-40&LOCI=[chr15:25488751-25488852:strand=+]&SOURCE=RefSeq&SOURCE-ACCESSION=NR_003355.1&GENOME=hg19_Fragment_1 (FlaiMapper_results_single)	SNORD	SNORD115-40	Fragment_1	1	5	7	6	8	14	26	2	4	5	4	0.087	0.432	0.662	0.574	0.732	1.218	2.384	0.2	0.358	0.52	0.738	-3.529	-1.211	-0.595	-0.801	-0.45	0.285	1.253	-2.324	-1.483	-0.943	-0.438
HGNC=33060&HUGO-Symbol=SNORD115-41&HUGO-Name=small_nucleolar_RNA,_C/D_box_115-41&LOCI=[chr15:25490615-25490716:strand=+]&SOURCE=RefSeq&SOURCE-ACCESSION=NR_003356.1&GENOME=hg19_Fragment_1 (FlaiMapper_results_single)	SNORD	SNORD115-41	Fragment_1	3	2	12	16	15	8	18	2	8	15	2	0.26	0.173	1.135	1.531	1.372	0.696	1.65	0.2	0.716	1.561	0.369	-1.944	-2.533	0.183	0.614	0.457	-0.523	0.723	-2.324	-0.483	0.642	-1.438
HGNC=33061&HUGO-Symbol=SNORD115-42&HUGO-Name=small_nucleolar_RNA,_C/D_box_115-42&LOCI=[chr15:25492482-25492583:strand=+]&SOURCE=RefSeq&SOURCE-ACCESSION=NR_003357.1&GENOME=hg19_Fragment_1 (FlaiMapper_results_single)	SNORD	SNORD115-42	Fragment_1	33	15	129	162	104	54	158	25	73	192	47	2.858	1.296	12.203	15.499	9.514	4.698	14.486	2.496	6.531	19.981	8.672	1.515	0.374	3.609	3.954	3.25	2.232	3.857	1.32	2.707	4.321	3.116
HGNC=33063&HUGO-Symbol=SNORD115-44&HUGO-Name=small_nucleolar_RNA,_C/D_box_115-44&LOCI=[chr15:25495996-25496097:strand=+]&SOURCE=RefSeq&SOURCE-ACCESSION=NR_003359.1&GENOME=hg19_Fragment_1 (FlaiMapper_results_single)	SNORD	SNORD115-44	Fragment_1	37	24	119	109	109	58	167	56	97	366	71	3.204	2.074	11.257	10.429	9.972	5.046	15.311	5.592	8.678	38.088	13.1	1.68	1.052	3.493	3.382	3.318	2.335	3.936	2.483	3.117	5.251	3.711
HGNC=33067&HUGO-Symbol=SNORD116-1&HUGO-Name=small_nucleolar_RNA,_C/D_box_116-1&LOCI=[chr15:25296613-25296729:strand=+]&SOURCE=RefSeq&SOURCE-ACCESSION=NR_003316&GENOME=hg19_Fragment_1 (FlaiMapper_results_single)	SNORD	SNORD116-1	Fragment_1	8	7	27	25	5	69	62	3	22	17	13	0.693	0.605	2.554	2.392	0.457	6.004	5.684	0.3	1.968	1.769	2.399	-0.529	-0.725	1.353	1.258	-1.128	2.586	2.507	-1.739	0.977	0.823	1.262
HGNC=33068&HUGO-Symbol=SNORD116-2&HUGO-Name=small_nucleolar_RNA,_C/D_box_116-2&LOCI=[chr15:25299346-25299462:strand=+]&SOURCE=RefSeq&SOURCE-ACCESSION=NR_003317&GENOME=hg19_Fragment_1 (FlaiMapper_results_single)	SNORD	SNORD116-2	Fragment_1	5	8	29	18	5	69	68	2	25	9	18	0.433	0.691	2.743	1.722	0.457	6.004	6.234	0.2	2.237	0.937	3.321	-1.207	-0.533	1.456	0.784	-1.128	2.586	2.64	-2.324	1.161	-0.095	1.732
HGNC=33070&HUGO-Symbol=SNORD116-4&HUGO-Name=small_nucleolar_RNA,_C/D_box_116-4&LOCI=[chr15:25304674-25304791:strand=+]&SOURCE=RefSeq&SOURCE-ACCESSION=NR_003319&GENOME=hg19_Fragment_1 (FlaiMapper_results_single)	SNORD	SNORD116-4	Fragment_1	4	10	21	23	11	49	48	4	19	12	3	0.346	0.864	1.987	2.201	1.006	4.263	4.401	0.399	1.7	1.249	0.554	-1.529	-0.211	0.99	1.138	0.009068	2.092	2.138	-1.324	0.765	0.321	-0.853
HGNC=33072&HUGO-Symbol=SNORD116-6&HUGO-Name=small_nucleolar_RNA,_C/D_box_116-6&LOCI=[chr15:25310162-25310279:strand=+]&SOURCE=RefSeq&SOURCE-ACCESSION=NR_003321&GENOME=hg19_Fragment_1 (FlaiMapper_results_single)	SNORD	SNORD116-6	Fragment_1	5	11	37	15	18	85	32	12	26	16	18	0.433	0.95	3.5	1.435	1.647	7.396	2.934	1.198	2.326	1.665	3.321	-1.207	-0.073	1.807	0.521	0.72	2.887	1.553	0.261	1.218	0.736	1.732
HGNC=33074&HUGO-Symbol=SNORD116-8&HUGO-Name=small_nucleolar_RNA,_C/D_box_116-8&LOCI=[chr15:25315568-25315684:strand=+]&SOURCE=RefSeq&SOURCE-ACCESSION=NR_003323&GENOME=hg19_Fragment_1 (FlaiMapper_results_single)	SNORD	SNORD116-8	Fragment_1	5	13	39	18	21	83	30	16	25	16	19	0.433	1.123	3.689	1.722	1.921	7.222	2.75	1.598	2.237	1.665	3.506	-1.207	0.168	1.883	0.784	0.942	2.852	1.46	0.676	1.161	0.736	1.81
HGNC=33077&HUGO-Symbol=SNORD116-11&HUGO-Name=small_nucleolar_RNA,_C/D_box_116-11&LOCI=[chr15:25321065-25321178:strand=+]&SOURCE=RefSeq&SOURCE-ACCESSION=NR_003326&GENOME=hg19_Fragment_1 (FlaiMapper_results_single)	SNORD	SNORD116-11	Fragment_1	0	0	0	0	0	10	4	0	0	0	0	0	0	0	0	0	0.87	0.367	0	0	0	0	-∞	-∞	-∞	-∞	-∞	-0.201	-1.447	-∞	-∞	-∞	-∞
HGNC=33078&HUGO-Symbol=SNORD116-12&HUGO-Name=small_nucleolar_RNA,_C/D_box_116-12&LOCI=[chr15:25322187-25322300:strand=+]&SOURCE=RefSeq&SOURCE-ACCESSION=NR_003327&GENOME=hg19_Fragment_1 (FlaiMapper_results_single)	SNORD	SNORD116-12	Fragment_1	0	0	0	0	0	12	4	0	0	0	5	0	0	0	0	0	1.044	0.367	0	0	0	0.923	-∞	-∞	-∞	-∞	-∞	0.062	-1.447	-∞	-∞	-∞	-0.116
HGNC=33079&HUGO-Symbol=SNORD116-13&HUGO-Name=small_nucleolar_RNA,_C/D_box_116-13&LOCI=[chr15:25324194-25324307:strand=+]&SOURCE=RefSeq&SOURCE-ACCESSION=NR_003328&GENOME=hg19_Fragment_1 (FlaiMapper_results_single)	SNORD	SNORD116-13	Fragment_1	0	0	0	0	0	0	0	5	0	0	10	0	0	0	0	0	0	0	0.499	0	0	1.845	-∞	-∞	-∞	-∞	-∞	-∞	-∞	-1.002	-∞	-∞	0.884
HGNC=33080&HUGO-Symbol=SNORD116-14&HUGO-Name=small_nucleolar_RNA,_C/D_box_116-14&LOCI=[chr15:25325278-25325391:strand=+]&SOURCE=RefSeq&SOURCE-ACCESSION=NR_003329&GENOME=hg19_Fragment_1 (FlaiMapper_results_single)	SNORD	SNORD116-14	Fragment_1	20	18	33	20	25	102	99	16	79	32	35	1.732	1.555	3.122	1.914	2.287	8.875	9.076	1.598	7.067	3.33	6.458	0.793	0.637	1.642	0.936	1.193	3.15	3.182	0.676	2.821	1.736	2.691
HGNC=33081&HUGO-Symbol=SNORD116-15&HUGO-Name=small_nucleolar_RNA,_C/D_box_116-15&LOCI=[chr15:25326423-25326536:strand=+]&SOURCE=RefSeq&SOURCE-ACCESSION=NR_003330&GENOME=hg19_Fragment_1 (FlaiMapper_results_single)	SNORD	SNORD116-15	Fragment_1	20	19	36	21	27	105	98	20	81	34	35	1.732	1.642	3.405	2.009	2.47	9.136	8.985	1.997	7.246	3.538	6.458	0.793	0.715	1.768	1.007	1.305	3.192	3.167	0.998	2.857	1.823	2.691
HGNC=33082&HUGO-Symbol=SNORD116-16&HUGO-Name=small_nucleolar_RNA,_C/D_box_116-16&LOCI=[chr15:25327904-25328017:strand=+]&SOURCE=RefSeq&SOURCE-ACCESSION=NR_003331&GENOME=hg19_Fragment_1 (FlaiMapper_results_single)	SNORD	SNORD116-16	Fragment_1	1	9	9	12	15	50	14	1	17	8	4	0.087	0.778	0.851	1.148	1.372	4.35	1.284	0.1	1.521	0.833	0.738	-3.529	-0.363	-0.232	0.199	0.457	2.121	0.36	-3.324	0.605	-0.264	-0.438
HGNC=33084&HUGO-Symbol=SNORD116-18&HUGO-Name=small_nucleolar_RNA,_C/D_box_116-18&LOCI=[chr15:25330521-25330634:strand=+]&SOURCE=RefSeq&SOURCE-ACCESSION=NR_003333&GENOME=hg19_Fragment_1 (FlaiMapper_results_single)	SNORD	SNORD116-18	Fragment_1	0	0	4	4	1	14	4	0	2	4	32	0	0	0.378	0.383	0.091	1.218	0.367	0	0.179	0.416	5.904	-∞	-∞	-1.402	-1.386	-3.45	0.285	-1.447	-∞	-2.483	-1.264	2.562
HGNC=33086&HUGO-Symbol=SNORD116-20&HUGO-Name=small_nucleolar_RNA,_C/D_box_116-20&LOCI=[chr15:25332798-25332911:strand=+]&SOURCE=RefSeq&SOURCE-ACCESSION=NR_003334&GENOME=hg19_Fragment_1 (FlaiMapper_results_single)	SNORD	SNORD116-20	Fragment_1	17	17	35	21	24	105	97	18	74	35	32	1.472	1.469	3.311	2.009	2.196	9.136	8.893	1.797	6.62	3.642	5.904	0.558	0.555	1.727	1.007	1.135	3.192	3.153	0.846	2.727	1.865	2.562
HGNC=33087&HUGO-Symbol=SNORD116-21&HUGO-Name=small_nucleolar_RNA,_C/D_box_116-21&LOCI=[chr15:25333940-25334053:strand=+]&SOURCE=RefSeq&SOURCE-ACCESSION=NR_003335&GENOME=hg19_Fragment_1 (FlaiMapper_results_single)	SNORD	SNORD116-21	Fragment_1	19	9	8	13	23	48	41	5	31	7	16	1.646	0.778	0.757	1.244	2.104	4.176	3.759	0.499	2.773	0.728	2.952	0.719	-0.363	-0.402	0.315	1.073	2.062	1.91	-1.002	1.472	-0.457	1.562
HGNC=33088&HUGO-Symbol=SNORD116-22&HUGO-Name=small_nucleolar_RNA,_C/D_box_116-22&LOCI=[chr15:25335059-25335172:strand=+]&SOURCE=RefSeq&SOURCE-ACCESSION=NR_003336&GENOME=hg19_Fragment_1 (FlaiMapper_results_single)	SNORD	SNORD116-22	Fragment_1	19	15	28	12	34	87	124	15	54	26	32	1.646	1.296	2.649	1.148	3.11	7.57	11.369	1.498	4.831	2.706	5.904	0.719	0.374	1.405	0.199	1.637	2.92	3.507	0.583	2.272	1.436	2.562
HGNC=33089&HUGO-Symbol=SNORD116-23&HUGO-Name=small_nucleolar_RNA,_C/D_box_116-23&LOCI=[chr15:25336922-25337035:strand=+]&SOURCE=RefSeq&SOURCE-ACCESSION=NR_003337&GENOME=hg19_Fragment_1 (FlaiMapper_results_single)	SNORD	SNORD116-23	Fragment_1	10	36	40	46	36	129	95	13	71	52	28	0.866	3.111	3.784	4.401	3.293	11.224	8.71	1.298	6.352	5.411	5.166	-0.207	1.637	1.92	2.138	1.72	3.489	3.123	0.376	2.667	2.436	2.369
HGNC=33090&HUGO-Symbol=SNORD116-24&HUGO-Name=small_nucleolar_RNA,_C/D_box_116-24&LOCI=[chr15:25339173-25339286:strand=+]&SOURCE=RefSeq&SOURCE-ACCESSION=NR_003338&GENOME=hg19_Fragment_1 (FlaiMapper_results_single)	SNORD	SNORD116-24	Fragment_1	25	56	89	94	76	110	93	31	97	61	44	2.165	4.839	8.419	8.994	6.953	9.571	8.526	3.096	8.678	6.348	8.118	1.114	2.275	3.074	3.169	2.798	3.259	3.092	1.63	3.117	2.666	3.021
HGNC=33091&HUGO-Symbol=SNORD116-25&HUGO-Name=small_nucleolar_RNA,_C/D_box_116-25&LOCI=[chr15:25342799-25342912:strand=+]&SOURCE=RefSeq&SOURCE-ACCESSION=NR_003339&GENOME=hg19_Fragment_1 (FlaiMapper_results_single)	SNORD	SNORD116-25	Fragment_1	0	1	19	26	10	63	6	6	8	37	40	0	0.086	1.797	2.488	0.915	5.482	0.55	0.599	0.716	3.85	7.38	-∞	-3.533	0.846	1.315	-0.128	2.455	-0.862	-0.739	-0.483	1.945	2.884
HGNC=33092&HUGO-Symbol=SNORD116-26&HUGO-Name=small_nucleolar_RNA,_C/D_box_116-26&LOCI=[chr15:25344635-25344752:strand=+]&SOURCE=RefSeq&SOURCE-ACCESSION=NR_003340&GENOME=hg19_Fragment_1 (FlaiMapper_results_single)	SNORD	SNORD116-26	Fragment_1	0	0	20	26	9	62	6	6	8	38	42	0	0	1.892	2.488	0.823	5.395	0.55	0.599	0.716	3.954	7.749	-∞	-∞	0.92	1.315	-0.28	2.431	-0.862	-0.739	-0.483	1.983	2.954
HGNC=33093&HUGO-Symbol=SNORD116-27&HUGO-Name=small_nucleolar_RNA,_C/D_box_116-27&LOCI=[chr15:25346711-25346824:strand=+]&SOURCE=RefSeq&SOURCE-ACCESSION=NR_003341&GENOME=hg19_Fragment_1 (FlaiMapper_results_single)	SNORD	SNORD116-27	Fragment_1	0	1	22	27	10	67	7	6	10	40	42	0	0.086	2.081	2.583	0.915	5.83	0.642	0.599	0.895	4.163	7.749	-∞	-3.533	1.057	1.369	-0.128	2.543	-0.64	-0.739	-0.161	2.057	2.954
HGNC=33189&HUGO-Symbol=SNORD3A&HUGO-Name=small_nucleolar_RNA,_C/D_box_3A&LOCI=[chr17:19091319-19091555:strand=+]&SOURCE=RefSeq&SOURCE-ACCESSION=NR_006880&GENOME=hg19_Fragment_1 (FlaiMapper_results_single)	SNORD	SNORD3A	Fragment_1	1030	901	4177	4002	3194	4147	5007	8744	3723	4378	15126	89.204	77.849	395.129	382.895	292.194	360.824	459.05	873.169	333.06	455.599	2790.86	6.479	6.283	8.626	8.581	8.191	8.495	8.843	9.77	8.38	8.832	11.446
HGNC=33191&HUGO-Symbol=SNORD3C&HUGO-Name=small_nucleolar_RNA,_C/D_box_3C&LOCI=[chr17:19093332-19093568:strand=-]&SOURCE=RefSeq&SOURCE-ACCESSION=NR_006881&GENOME=hg19_Fragment_1 (FlaiMapper_results_single)	SNORD	SNORD3C	Fragment_1	1030	900	4170	4005	3184	4138	5010	8737	3711	4380	15127	89.204	77.763	394.467	383.182	291.28	360.041	459.325	872.47	331.986	455.808	2791.05	6.479	6.281	8.624	8.582	8.186	8.492	8.843	9.769	8.375	8.832	11.447
HGNC=33192&HUGO-Symbol=SNORD3D&HUGO-Name=small_nucleolar_RNA,_C/D_box_3D&LOCI=[chr17:19015723-19015959:strand=-]&SOURCE=RefSeq&SOURCE-ACCESSION=NR_006882&GENOME=hg19_Fragment_1 (FlaiMapper_results_single)	SNORD	SNORD3D	Fragment_1	1028	902	4167	4006	3191	4136	5017	8745	3719	4379	15120	89.031	77.936	394.183	383.277	291.92	359.867	459.967	873.269	332.702	455.704	2789.76	6.476	6.284	8.623	8.582	8.189	8.491	8.845	9.77	8.378	8.832	11.446
HGNC=33348&HUGO-Symbol=SNORD116-29&HUGO-Name=small_nucleolar_RNA,_C/D_box_116-29&LOCI=[chr15:25351657-25351761:strand=+]&SOURCE=RefSeq&SOURCE-ACCESSION=NR_003360&GENOME=hg19_Fragment_1 (FlaiMapper_results_single)	SNORD	SNORD116-29	Fragment_1	0	1	21	26	13	83	7	6	10	40	65	0	0.086	1.987	2.488	1.189	7.222	0.642	0.599	0.895	4.163	11.993	-∞	-3.533	0.99	1.315	0.25	2.852	-0.64	-0.739	-0.161	2.057	3.584
HGNC=33555&HUGO-Symbol=SNORD127&HUGO-Name=small_nucleolar_RNA,_C/D_box_127&LOCI=[chr14:45580076-45580181:strand=+]&SOURCE=RefSeq&SOURCE-ACCESSION=NR_003691&GENOME=hg19_Fragment_1 (FlaiMapper_results_single)	SNORD	SNORD127	Fragment_1	11	15	81	105	62	263	161	17	38	20	160	0.953	1.296	7.662	10.046	5.672	22.883	14.761	1.698	3.399	2.081	29.521	-0.07	0.374	2.938	3.329	2.504	4.516	3.884	0.764	1.765	1.057	4.884
HGNC=33558&HUGO-Symbol=SNORD119&HUGO-Name=small_nucleolar_RNA,_C/D_box_119&LOCI=[chr20:2443595-2443696:strand=-]&SOURCE=RefSeq&SOURCE-ACCESSION=NR_003684&GENOME=hg19_Fragment_1 (FlaiMapper_results_single)	SNORD	SNORD119	Fragment_1	851	884	2137	2664	1677	1682	661	995	1242	1677	424	73.702	76.38	202.152	254.88	153.416	146.348	60.602	99.36	111.109	174.518	78.231	6.204	6.255	7.659	7.994	7.261	7.193	5.921	6.635	6.796	7.447	6.29
HGNC=33560&HUGO-Symbol=SNORD121A&HUGO-Name=small_nucleolar_RNA,_C/D_box_121A&LOCI=[chr9:33952753-33952862:strand=-]&SOURCE=RefSeq&SOURCE-ACCESSION=NR_003685&GENOME=hg19_Fragment_1 (FlaiMapper_results_single)	SNORD	SNORD121A	Fragment_1	4	0	0	0	10	0	0	0	0	0	18	0.346	0	0	0	0.915	0	0	0	0	0	3.321	-1.529	-∞	-∞	-∞	-0.128	-∞	-∞	-∞	-∞	-∞	1.732
HGNC=33562&HUGO-Symbol=SNORD123&HUGO-Name=small_nucleolar_RNA,_C/D_box_123&LOCI=[chr5:9548938-9549027:strand=+]&SOURCE=RefSeq&SOURCE-ACCESSION=NR_003689&GENOME=hg19_Fragment_1 (FlaiMapper_results_single)	SNORD	SNORD123	Fragment_1	1012	72	937	620	17	176	204	1676	486	589	649	87.645	6.221	88.637	59.319	1.555	15.313	18.703	167.364	43.478	61.295	119.745	6.454	2.637	6.47	5.89	0.637	3.937	4.225	7.387	5.442	5.938	6.904
HGNC=33570&HUGO-Symbol=SNORD19B&HUGO-Name=small_nucleolar_RNA,_C/D_box_19B&LOCI=[chr3:52724750-52724853:strand=+]&SOURCE=RefSeq&SOURCE-ACCESSION=NR_003687&GENOME=hg19_Fragment_1 (FlaiMapper_results_single)	SNORD	SNORD19B	Fragment_1	266	11	2355	187	270	962	3276	3302	2084	781	1598	23.037	0.95	222.774	17.891	24.7	83.702	300.349	329.735	186.435	81.275	294.843	4.526	-0.073	7.799	4.161	4.626	6.387	8.23	8.365	7.543	6.345	8.204
HGNC=33571&HUGO-Symbol=SNORD11B&HUGO-Name=small_nucleolar_RNA,_C/D_box_11B&LOCI=[chr2:203156040-203156154:strand=+]&SOURCE=RefSeq&SOURCE-ACCESSION-ID=NR_003694&GENOME=hg19_Fragment_1 (FlaiMapper_results_single)	SNORD	SNORD11B	Fragment_1	0	0	5	35	0	4	46	20	14	47	11	0	0	0.473	3.349	0	0.348	4.217	1.997	1.252	4.891	2.03	-∞	-∞	-1.08	1.744	-∞	-1.523	2.076	0.998	0.325	2.29	1.021
HGNC=33572&HUGO-Symbol=SNORD105B&HUGO-Name=small_nucleolar_RNA,_C/D_box_105B&LOCI=[chr19:10220423-10220521:strand=+]&SOURCE=RefSeq&SOURCE-ACCESSION=NR_003688&GENOME=hg19_Fragment_1 (FlaiMapper_results_single)	SNORD	SNORD105B	Fragment_1	17	4	47	97	28	37	31	58	49	41	110	1.472	0.346	4.446	9.281	2.562	3.219	2.842	5.792	4.384	4.267	20.296	0.558	-1.533	2.153	3.214	1.357	1.687	1.507	2.534	2.132	2.093	4.343
HGNC=33573&HUGO-Symbol=SNORD12B&HUGO-Name=small_nucleolar_RNA,_C/D_box_12B&LOCI=[chr20:47896840-47896962:strand=+]&SOURCE=RefSeq&SOURCE-ACCESSION=NR_003695&GENOME=hg19_Fragment_1 (FlaiMapper_results_single)	SNORD	SNORD12B	Fragment_1	53	38	267	350	215	772	292	188	128	354	1419	4.59	3.283	25.257	33.487	19.669	67.171	26.771	18.774	11.451	36.839	261.816	2.199	1.715	4.659	5.066	4.298	6.07	4.743	4.231	3.517	5.203	8.032
HGNC=33613&HUGO-Symbol=SNORD58C&HUGO-Name=small_nucleolar_RNA,_C/D_box_58C&LOCI=[chr18:47015604-47015694:strand=-]&SOURCE=RefSeq&SOURCE-ACCESSION=NR_003701&GENOME=hg19_Fragment_1 (FlaiMapper_results_single)	SNORD	SNORD58C	Fragment_1	0	0	32	10	4	122	20	21	0	0	37	0	0	3.027	0.957	0.366	10.615	1.834	2.097	0	0	6.827	-∞	-∞	1.598	-0.064	-1.45	3.408	0.875	1.068	-∞	-∞	2.771
HGNC=42797&HTGO-Symbol=SNORD116-30&HTGO-Name=small_nTcleolar_RNA,_C/D_box_116-30&LOCI=[chr15:25353405-25353509:strand=+]&SOURCE=Ensembl&SOURCE-ACCESSION=ENST00000516468&GENOME=hg19_Fragment_1 (FlaiMapper_results_single)	SNORD	SNORD116-30	Fragment_1	0	1	19	24	9	63	6	6	9	37	43	0	0.086	1.797	2.296	0.823	5.482	0.55	0.599	0.805	3.85	7.934	-∞	-3.533	0.846	1.199	-0.28	2.455	-0.862	-0.739	-0.313	1.945	2.988
HGNC=30354&HUGO-Symbol=SNORD14E&HUGO-Name=small_nucleolar_RNA,_C/D_box_14E&LOCI=[chr11:122928775-122928879:strand=-]&SOURCE=RefSeq&SOURCE-ACCESSION=NR_001455&&GENOME=hg19_Fragment_1 (FlaiMapper_results_single)	SNORD	SNORD14E	Fragment_1	0	5	17	27	0	59	12	0	0	0	33	0	0.432	1.608	2.583	0	5.133	1.1	0	0	0	6.089	-∞	-1.211	0.685	1.369	-∞	2.36	0.138	-∞	-∞	-∞	2.606
HGNC=33564&HUGO-Symbol=SNORD125&HUGO-Name=small_nucleolar_RNA,_C/D_box_125&LOCI=[chr22:29729137-29729266:strand=-]&SOURCE=RefSeq&SOURCE-ACCESSION=NR_003686&GENOME=hg19&MERGED=[HGNC=38971]_>Fragment_1 (FlaiMapper_results_single)	SNORD	SNORD125	Fragment_1	0	4	0	8	10	7	0	0	0	9	0	0	0.346	0	0.765	0.915	0.609	0	0	0	0.937	0	-∞	-1.533	-∞	-0.386	-0.128	-0.715	-∞	-∞	-∞	-0.095	-∞
HGNC=10168&HUGO-Symbol=SNORD3B-1&HUGO-Name=small_nucleolar_RNA,_C/D_box_3B-1&LOCI=[chr17:18965215-18965451:strand=+&chr17:18967223-18967459:strand=-]&SOURCE=RefSeq&SOURCE-ACCESSION=NR_003271&GENOME=hg19&MERGED=[HGNC=33190]_>Fragment_1 (FlaiMapper_results_single)	SNORD	SNORD3B-1	Fragment_1	1030	902	4170	3988	3189	4134	5009	8747	3717	4363	15121	89.204	77.936	394.467	381.555	291.737	359.693	459.234	873.469	332.523	454.039	2789.94	6.479	6.284	8.624	8.576	8.189	8.491	8.843	9.771	8.377	8.827	11.446
HGNC=33083&HUGO-Symbol=SNORD116-17&HUGO-Name=small_nucleolar_RNA,_C/D_box_116-17&LOCI=[chr15:25331663-25331776:strand=+&chr15:25328724-25328837:strand=+]&SOURCE=RefSeq&SOURCE-ACCESSION=NR_003332&GENOME=hg19&MERGED=[HGNC=33085]_>Fragment_1 (FlaiMapper_results_single)	SNORD	SNORD116-17	Fragment_1	20	17	34	18	26	107	98	15	78	34	35	1.732	1.469	3.216	1.722	2.379	9.31	8.985	1.498	6.978	3.538	6.458	0.793	0.555	1.685	0.784	1.25	3.219	3.167	0.583	2.803	1.823	2.691
HGNC=33069&HUGO-Symbol=SNORD116-3&HUGO-Name=small_nucleolar_RNA,_C/D_box_116-3&LOCI=[chr15:25318243-25318359:strand=+&chr15:25301996-25302112:strand=+]&SOURCE=RefSeq&SOURCE-ACCESSION=NR_003318&GENOME=hg19&MERGED=[HGNC=33075]_>Fragment_1 (FlaiMapper_results_single)	SNORD	SNORD116-3	Fragment_1	27	35	205	59	128	595	261	59	136	38	105	2.338	3.024	19.392	5.645	11.71	51.77	23.929	5.892	12.167	3.954	19.373	1.225	1.597	4.277	2.497	3.55	5.694	4.581	2.559	3.605	1.983	4.276
HGNC=33071&HUGO-Symbol=SNORD116-5&HUGO-Name=small_nucleolar_RNA,_C/D_box_116-5&LOCI=[chr15:25312924-25313040:strand=+&chr15:25307469-25307585:strand=+]&SOURCE=RefSeq&SOURCE-ACCESSION=NR_003320&GENOME=hg19&MERGED=[HGNC=33073]_>Fragment_1 (FlaiMapper_results_single)	SNORD	SNORD116-5	Fragment_1	25	36	203	59	129	600	264	60	139	38	104	2.165	3.111	19.203	5.645	11.801	52.205	24.204	5.992	12.435	3.954	19.189	1.114	1.637	4.263	2.497	3.561	5.706	4.597	2.583	3.636	1.983	4.262
HGNC=33028&HUGO-Symbol=SNORD115-9&HUGO-Name=small_nucleolar_RNA,_C/D_box_115-9&LOCI=[chr15:25436553-25436654:strand=+&chr15:25430768-25430869:strand=+]&SOURCE=RefSeq&SOURCE-ACCESSION=NR_003301.1&GENOME=hg19&MERGED=[HGNC=33031]_>Fragment_1 (FlaiMapper_results_single)	SNORD	SNORD115-9	Fragment_1	3	0	11	14	12	7	17	2	8	17	0	0.26	0	1.041	1.339	1.098	0.609	1.559	0.2	0.716	1.769	0	-1.944	-∞	0.057	0.422	0.135	-0.715	0.64	-2.324	-0.483	0.823	-∞
HGNC=32773&HUGO-Symbol=SNORD109A&HUGO-Name=small_nucleolar_RNA,_C/D_box_109A&LOCI=[chr15:25287111-25287197:strand=+&chr15:25523480-25523566:strand=+]&SOURCE=RefSeq&SOURCE-ACCESSION=NR_001295&GENOME=hg19&MERGED=[HGNC=32774]_>Fragment_1 (FlaiMapper_results_single)	SNORD	SNORD109A	Fragment_1	0	0	0	7	0	7	3	0	8	0	0	0	0	0	0.67	0	0.609	0.275	0	0.716	0	0	-∞	-∞	-∞	-0.578	-∞	-0.715	-1.862	-∞	-0.483	-∞	-∞
HGNC=32766&HUGO-Symbol=SNORD103A&HUGO-Name=small_nucleolar_RNA,_C/D_box_103A&LOCI=[chr1:31421952-31422062:strand=-&chr1:31408523-31408633:strand=-]&SOURCE=RefSeq&SOURCE-ACCESSION=NR_004054&GENOME=hg19&MERGED=[HGNC=32767]_>Fragment_1 (FlaiMapper_results_single)	SNORD	SNORD103A	Fragment_1	0	0	0	0	0	57	11	0	5	0	22	0	0	0	0	0	4.959	1.008	0	0.447	0	4.059	-∞	-∞	-∞	-∞	-∞	2.31	0.012	-∞	-1.161	-∞	2.021
HGNC=10219&HUGO-Symbol=SNORD62A&HUGO-Name=small_nucleolar_RNA,_C/D_box_62A&LOCI=[chr9:134365863-134365968:strand=+&chr9:134361042-134361147:strand=+]&SOURCE=RefSeq&SOURCE-ACCESSION=NR_002914&GENOME=hg19&MERGED=[HGNC=23031]_>Fragment_1 (FlaiMapper_results_single)	SNORD	SNORD62A	Fragment_1	361	148	952	579	788	1241	872	1753	953	515	409	31.265	12.788	90.056	55.396	72.088	107.977	79.946	175.053	85.255	53.594	75.464	4.966	3.677	6.493	5.792	6.172	6.755	6.321	7.452	6.414	5.744	6.238
HGNC=33579&HUGO-Symbol=SNORD111B&HUGO-Name=small_nucleolar_RNA,_C/D_box_111B&LOCI=[chr16:70563402-70563508:strand=+&chr16:70563392-70563512:strand=+]&SOURCE=RefSeq&SOURCE-ACCESSION=NR_003696&GENOME=hg19_Fragment_1 (FlaiMapper_results_single)	SNORD	SNORD111B	Fragment_1	0	0	4	0	0	0	0	0	0	0	41	0	0	0.378	0	0	0	0	0	0	0	7.565	-∞	-∞	-1.402	-∞	-∞	-∞	-∞	-∞	-∞	-∞	2.919
HGNC=33189&HUGO-Symbol=SNORD3A&HUGO-Name=small_nucleolar_RNA,_C/D_box_3A&LOCI=[chr17:19091319-19091555:strand=+]&SOURCE=RefSeq&SOURCE-ACCESSION=NR_006880&GENOME=hg19_Fragment_10 (FlaiMapper_results_single)	SNORD	SNORD3A	Fragment_10	3	0	0	0	1	0	0	50	0	2	8	0.26	0	0	0	0.091	0	0	4.993	0	0.208	1.476	-1.944	-∞	-∞	-∞	-3.45	-∞	-∞	2.32	-∞	-2.264	0.562
HGNC=33191&HUGO-Symbol=SNORD3C&HUGO-Name=small_nucleolar_RNA,_C/D_box_3C&LOCI=[chr17:19093332-19093568:strand=-]&SOURCE=RefSeq&SOURCE-ACCESSION=NR_006881&GENOME=hg19_Fragment_10 (FlaiMapper_results_single)	SNORD	SNORD3C	Fragment_10	0	0	0	0	0	1	0	0	0	0	0	0	0	0	0	0	0.087	0	0	0	0	0	-∞	-∞	-∞	-∞	-∞	-3.523	-∞	-∞	-∞	-∞	-∞
HGNC=33192&HUGO-Symbol=SNORD3D&HUGO-Name=small_nucleolar_RNA,_C/D_box_3D&LOCI=[chr17:19015723-19015959:strand=-]&SOURCE=RefSeq&SOURCE-ACCESSION=NR_006882&GENOME=hg19_Fragment_10 (FlaiMapper_results_single)	SNORD	SNORD3D	Fragment_10	0	0	74	16	4	1	8	27	9	0	596	0	0	7	1.531	0.366	0.087	0.733	2.696	0.805	0	109.967	-∞	-∞	2.807	0.614	-1.45	-3.523	-0.447	1.431	-0.313	-∞	6.781
HGNC=10168&HUGO-Symbol=SNORD3B-1&HUGO-Name=small_nucleolar_RNA,_C/D_box_3B-1&LOCI=[chr17:18965215-18965451:strand=+&chr17:18967223-18967459:strand=-]&SOURCE=RefSeq&SOURCE-ACCESSION=NR_003271&GENOME=hg19&MERGED=[HGNC=33190]_>Fragment_10 (FlaiMapper_results_single)	SNORD	SNORD3B-1	Fragment_10	2	0	0	0	1	0	0	48	0	2	7	0.173	0	0	0	0.091	0	0	4.793	0	0.208	1.292	-2.529	-∞	-∞	-∞	-3.45	-∞	-∞	2.261	-∞	-2.264	0.369
HGNC=33189&HUGO-Symbol=SNORD3A&HUGO-Name=small_nucleolar_RNA,_C/D_box_3A&LOCI=[chr17:19091319-19091555:strand=+]&SOURCE=RefSeq&SOURCE-ACCESSION=NR_006880&GENOME=hg19_Fragment_11 (FlaiMapper_results_single)	SNORD	SNORD3A	Fragment_11	0	0	0	0	0	0	0	9	0	0	0	0	0	0	0	0	0	0	0.899	0	0	0	-∞	-∞	-∞	-∞	-∞	-∞	-∞	-0.154	-∞	-∞	-∞
HGNC=33192&HUGO-Symbol=SNORD3D&HUGO-Name=small_nucleolar_RNA,_C/D_box_3D&LOCI=[chr17:19015723-19015959:strand=-]&SOURCE=RefSeq&SOURCE-ACCESSION=NR_006882&GENOME=hg19_Fragment_11 (FlaiMapper_results_single)	SNORD	SNORD3D	Fragment_11	0	0	2	0	0	0	0	0	0	1	3	0	0	0.189	0	0	0	0	0	0	0.104	0.554	-∞	-∞	-2.402	-∞	-∞	-∞	-∞	-∞	-∞	-3.264	-0.853
HGNC=10168&HUGO-Symbol=SNORD3B-1&HUGO-Name=small_nucleolar_RNA,_C/D_box_3B-1&LOCI=[chr17:18965215-18965451:strand=+&chr17:18967223-18967459:strand=-]&SOURCE=RefSeq&SOURCE-ACCESSION=NR_003271&GENOME=hg19&MERGED=[HGNC=33190]_>Fragment_11 (FlaiMapper_results_single)	SNORD	SNORD3B-1	Fragment_11	0	0	0	0	0	0	0	7	0	0	0	0	0	0	0	0	0	0	0.699	0	0	0	-∞	-∞	-∞	-∞	-∞	-∞	-∞	-0.517	-∞	-∞	-∞
HGNC=33189&HUGO-Symbol=SNORD3A&HUGO-Name=small_nucleolar_RNA,_C/D_box_3A&LOCI=[chr17:19091319-19091555:strand=+]&SOURCE=RefSeq&SOURCE-ACCESSION=NR_006880&GENOME=hg19_Fragment_12 (FlaiMapper_results_single)	SNORD	SNORD3A	Fragment_12	0	0	0	0	0	1	0	0	0	0	0	0	0	0	0	0	0.087	0	0	0	0	0	-∞	-∞	-∞	-∞	-∞	-3.523	-∞	-∞	-∞	-∞	-∞
HGNC=33192&HUGO-Symbol=SNORD3D&HUGO-Name=small_nucleolar_RNA,_C/D_box_3D&LOCI=[chr17:19015723-19015959:strand=-]&SOURCE=RefSeq&SOURCE-ACCESSION=NR_006882&GENOME=hg19_Fragment_12 (FlaiMapper_results_single)	SNORD	SNORD3D	Fragment_12	0	0	0	0	0	1	0	0	0	0	0	0	0	0	0	0	0.087	0	0	0	0	0	-∞	-∞	-∞	-∞	-∞	-3.523	-∞	-∞	-∞	-∞	-∞
HGNC=10168&HUGO-Symbol=SNORD3B-1&HUGO-Name=small_nucleolar_RNA,_C/D_box_3B-1&LOCI=[chr17:18965215-18965451:strand=+&chr17:18967223-18967459:strand=-]&SOURCE=RefSeq&SOURCE-ACCESSION=NR_003271&GENOME=hg19&MERGED=[HGNC=33190]_>Fragment_12 (FlaiMapper_results_single)	SNORD	SNORD3B-1	Fragment_12	0	0	0	0	0	1	0	0	0	0	0	0	0	0	0	0	0.087	0	0	0	0	0	-∞	-∞	-∞	-∞	-∞	-3.523	-∞	-∞	-∞	-∞	-∞
HGNC=33192&HUGO-Symbol=SNORD3D&HUGO-Name=small_nucleolar_RNA,_C/D_box_3D&LOCI=[chr17:19015723-19015959:strand=-]&SOURCE=RefSeq&SOURCE-ACCESSION=NR_006882&GENOME=hg19_Fragment_13 (FlaiMapper_results_single)	SNORD	SNORD3D	Fragment_13	2	0	7	8	1	1	0	31	2	6	16	0.173	0	0.662	0.765	0.091	0.087	0	3.096	0.179	0.624	2.952	-2.529	-∞	-0.595	-0.386	-3.45	-3.523	-∞	1.63	-2.483	-0.679	1.562
HGNC=10096&HUGO-Symbol=SNORD80&HUGO-Name=small_nucleolar_RNA,_C/D_box_80&LOCI=[chr1:173833957-173834054:strand=-]&SOURCE=RefSeq&SOURCE-ACCESSION=NR_003940&GENOME=hg19_Fragment_2 (FlaiMapper_results_single)	SNORD	SNORD80	Fragment_2	0	2	0	0	0	0	2	6	5	3	10	0	0.173	0	0	0	0	0.183	0.599	0.447	0.312	1.845	-∞	-2.533	-∞	-∞	-∞	-∞	-2.447	-0.739	-1.161	-1.679	0.884
HGNC=10097&HUGO-Symbol=SNORD4A&HUGO-Name=small_nucleolar_RNA,_C/D_box_4A&LOCI=[chr17:27049590-27049681:strand=+]&SOURCE=RefSeq&SOURCE-ACCESSION=NR_000010&GENOME=hg19_Fragment_2 (FlaiMapper_results_single)	SNORD	SNORD4A	Fragment_2	5	0	40	22	5	7	12	30	25	40	134	0.433	0	3.784	2.105	0.457	0.609	1.1	2.996	2.237	4.163	24.724	-1.207	-∞	1.92	1.074	-1.128	-0.715	0.138	1.583	1.161	2.057	4.628
HGNC=10099&HUGO-Symbol=SNORD102&HUGO-Name=small_nucleolar_RNA,_C/D_box_102&LOCI=[chr13:27829191-27829282:strand=+]&SOURCE=RefSeq&SOURCE-ACCESSION=NR_002574&GENOME=hg19_Fragment_2 (FlaiMapper_results_single)	SNORD	SNORD102	Fragment_2	5	0	0	0	0	0	0	0	0	0	74	0.433	0	0	0	0	0	0	0	0	0	13.654	-1.207	-∞	-∞	-∞	-∞	-∞	-∞	-∞	-∞	-∞	3.771
HGNC=10100&HUGO-Symbol=SNORD79&HUGO-Name=small_nucleolar_RNA,_C/D_box_79&LOCI=[chr1:173834476-173834580:strand=-]&SOURCE=RefSeq&SOURCE-ACCESSION=NR_003939&GENOME=hg19_Fragment_2 (FlaiMapper_results_single)	SNORD	SNORD79	Fragment_2	2	0	3	5	3	30	15	135	12	0	11	0.173	0	0.284	0.478	0.274	2.61	1.375	13.481	1.074	0	2.03	-2.529	-∞	-1.817	-1.064	-1.865	1.384	0.46	3.753	0.102	-∞	1.021
HGNC=10101&HUGO-Symbol=SNORD81&HUGO-Name=small_nucleolar_RNA,_C/D_box_81&LOCI=[chr1:173833274-173833370:strand=-]&SOURCE=RefSeq&SOURCE-ACCESSION=NR_003938&GENOME=hg19_Fragment_2 (FlaiMapper_results_single)	SNORD	SNORD81	Fragment_2	41	64	414	757	350	258	291	1112	539	439	212	3.551	5.53	39.163	72.427	32.019	22.448	26.679	111.043	48.219	45.685	39.116	1.828	2.467	5.291	6.178	5.001	4.489	4.738	6.795	5.592	5.514	5.29
HGNC=10105&HUGO-Symbol=SNORD12C&HUGO-Name=small_nucleolar_RNA,_C/D_box_12C&LOCI=[chr20:47895472-47895570:strand=+]&SOURCE=RefSeq&SOURCE-ACCESSION=NR_002433&GENOME=hg19_Fragment_2 (FlaiMapper_results_single)	SNORD	SNORD12C	Fragment_2	0	0	4	0	0	25	28	5	8	7	133	0	0	0.378	0	0	2.175	2.567	0.499	0.716	0.728	24.54	-∞	-∞	-1.402	-∞	-∞	1.121	1.36	-1.002	-0.483	-0.457	4.617
HGNC=10112&HUGO-Symbol=SNORD13P3&HUGO-Name=small_nucleolar_RNA,_C/D_box_13_pseudogene_3&LOCI=[chr3:47291905-47292226:strand=-]&SOURCE=RefSeq&SOURCE-ACCESSION=NG_008261&GENOME=hg19_Fragment_2 (FlaiMapper_results_single)	SNORD	SNORD13P3	Fragment_2	0	0	0	0	0	0	0	0	0	2	0	0	0	0	0	0	0	0	0	0	0.208	0	-∞	-∞	-∞	-∞	-∞	-∞	-∞	-∞	-∞	-2.264	-∞
HGNC=10113&HUGO-Symbol=SNORD14A&HUGO-Name=small_nucleolar_RNA,_C/D_box_14A&LOCI=[chr11:17096190-17096301:strand=-]&SOURCE=RefSeq&SOURCE-ACCESSION=NR_000022&GENOME=hg19_Fragment_2 (FlaiMapper_results_single)	SNORD	SNORD14A	Fragment_2	0	0	0	0	0	1	0	0	0	0	22	0	0	0	0	0	0.087	0	0	0	0	4.059	-∞	-∞	-∞	-∞	-∞	-3.523	-∞	-∞	-∞	-∞	2.021
HGNC=10114&HUGO-Symbol=SNORD15A&HUGO-Name=small_nucleolar_RNA,_C/D_box_15A&LOCI=[chr11:75111425-75111592:strand=+]&SOURCE=RefSeq&SOURCE-ACCESSION=NR_000005&GENOME=hg19_Fragment_2 (FlaiMapper_results_single)	SNORD	SNORD15A	Fragment_2	0	0	6	3	0	4	0	0	3	0	47	0	0	0.568	0.287	0	0.348	0	0	0.268	0	8.672	-∞	-∞	-0.817	-1.801	-∞	-1.523	-∞	-∞	-1.898	-∞	3.116
HGNC=10143&HUGO-Symbol=SNORD20&HUGO-Name=small_nucleolar_RNA,_C/D_box_20&LOCI=[chr2:232321145-232321244:strand=-]&SOURCE=RefSeq&SOURCE-ACCESSION=NR_002908&GENOME=hg19_Fragment_2 (FlaiMapper_results_single)	SNORD	SNORD20	Fragment_2	0	0	0	0	0	0	4	0	0	11	0	0	0	0	0	0	0	0.367	0	0	1.145	0	-∞	-∞	-∞	-∞	-∞	-∞	-1.447	-∞	-∞	0.195	-∞
HGNC=10144&HUGO-Symbol=SNORD21&HUGO-Name=small_nucleolar_RNA,_C/D_box_21&LOCI=[chr1:93302836-93302950:strand=+]&SOURCE=RefSeq&SOURCE-ACCESSION=NR_000006&GENOME=hg19_Fragment_2 (FlaiMapper_results_single)	SNORD	SNORD21	Fragment_2	78	113	135	254	65	173	184	121	115	93	1110	6.755	9.764	12.771	24.302	5.946	15.052	16.869	12.083	10.288	9.678	204.803	2.756	3.287	3.675	4.603	2.572	3.912	4.076	3.595	3.363	3.275	7.678
HGNC=10145&HUGO-Symbol=SNORD22&HUGO-Name=small_nucleolar_RNA,_C/D_box_22&LOCI=[chr11:62620372-62620517:strand=-]&SOURCE=RefSeq&SOURCE-ACCESSION=NR_000008&GENOME=hg19_Fragment_2 (FlaiMapper_results_single)	SNORD	SNORD22	Fragment_2	0	8	4	8	0	9	29	0	12	0	24	0	0.691	0.378	0.765	0	0.783	2.659	0	1.074	0	4.428	-∞	-0.533	-1.402	-0.386	-∞	-0.353	1.411	-∞	0.102	-∞	2.147
HGNC=10146&HUGO-Symbol=SNORD24&HUGO-Name=small_nucleolar_RNA,_C/D_box_24&LOCI=[chr9:136216241-136216335:strand=+]&SOURCE=RefSeq&SOURCE-ACCESSION=NR_002447&GENOME=hg19_Fragment_2 (FlaiMapper_results_single)	SNORD	SNORD24	Fragment_2	34	9	223	73	108	559	66	265	36	143	1294	2.945	0.778	21.095	6.984	9.88	48.638	6.051	26.463	3.221	14.881	238.753	1.558	-0.363	4.399	2.804	3.305	5.604	2.597	4.726	1.687	3.895	7.899
HGNC=10147&HUGO-Symbol=SNORD25&HUGO-Name=small_nucleolar_RNA,_C/D_box_25&LOCI=[chr11:62623027-62623113:strand=-]&SOURCE=RefSeq&SOURCE-ACCESSION=NR_002565&GENOME=hg19_Fragment_2 (FlaiMapper_results_single)	SNORD	SNORD25	Fragment_2	8	0	0	14	0	18	0	0	0	0	17	0.693	0	0	1.339	0	1.566	0	0	0	0	3.137	-0.529	-∞	-∞	0.422	-∞	0.647	-∞	-∞	-∞	-∞	1.649
HGNC=10148&HUGO-Symbol=SNORD26&HUGO-Name=small_nucleolar_RNA,_C/D_box_26&LOCI=[chr11:62622754-62622848:strand=-]&SOURCE=RefSeq&SOURCE-ACCESSION=NR_002564&GENOME=hg19_Fragment_2 (FlaiMapper_results_single)	SNORD	SNORD26	Fragment_2	4	0	58	74	10	12	28	93	25	28	295	0.346	0	5.487	7.08	0.915	1.044	2.567	9.287	2.237	2.914	54.43	-1.529	-∞	2.456	2.824	-0.128	0.062	1.36	3.215	1.161	1.543	5.766
HGNC=10149&HUGO-Symbol=SNORD27&HUGO-Name=small_nucleolar_RNA,_C/D_box_27&LOCI=[chr11:62622474-62622565:strand=-]&SOURCE=RefSeq&SOURCE-ACCESSION=NR_002563&GENOME=hg19_Fragment_2 (FlaiMapper_results_single)	SNORD	SNORD27	Fragment_2	27	59	192	122	99	326	663	161	77	99	477	2.338	5.098	18.163	11.672	9.057	28.365	60.785	16.077	6.888	10.303	88.01	1.225	2.35	4.183	3.545	3.179	4.826	5.926	4.007	2.784	3.365	6.46
HGNC=10150&HUGO-Symbol=SNORD28&HUGO-Name=small_nucleolar_RNA,_C/D_box_28&LOCI=[chr11:62622083-62622177:strand=-]&SOURCE=RefSeq&SOURCE-ACCESSION=NR_002562&GENOME=hg19_Fragment_2 (FlaiMapper_results_single)	SNORD	SNORD28	Fragment_2	0	0	0	0	6	8	4	0	0	0	0	0	0	0	0	0.549	0.696	0.367	0	0	0	0	-∞	-∞	-∞	-∞	-0.865	-0.523	-1.447	-∞	-∞	-∞	-∞
HGNC=10151&HUGO-Symbol=SNORD29&HUGO-Name=small_nucleolar_RNA,_C/D_box_29&LOCI=[chr11:62621366-62621450:strand=-]&SOURCE=RefSeq&SOURCE-ACCESSION=NR_002559&GENOME=hg19_Fragment_2 (FlaiMapper_results_single)	SNORD	SNORD29	Fragment_2	4	6	5	0	0	58	43	4	24	10	29	0.346	0.518	0.473	0	0	5.046	3.942	0.399	2.147	1.041	5.351	-1.529	-0.948	-1.08	-∞	-∞	2.335	1.979	-1.324	1.102	0.057	2.42
HGNC=10157&HUGO-Symbol=SNORD30&HUGO-Name=small_nucleolar_RNA,_C/D_box_30&LOCI=[chr11:62621125-62621214:strand=-]&SOURCE=RefSeq&SOURCE-ACCESSION=NR_002561&GENOME=hg19_Fragment_2 (FlaiMapper_results_single)	SNORD	SNORD30	Fragment_2	0	0	0	8	0	0	0	0	0	0	252	0	0	0	0.765	0	0	0	0	0	0	46.496	-∞	-∞	-∞	-0.386	-∞	-∞	-∞	-∞	-∞	-∞	5.539
HGNC=10158&HUGO-Symbol=SNORD31&HUGO-Name=small_nucleolar_RNA,_C/D_box_31&LOCI=[chr11:62620787-62620877:strand=-]&SOURCE=RefSeq&SOURCE-ACCESSION=NR_002560&GENOME=hg19_Fragment_2 (FlaiMapper_results_single)	SNORD	SNORD31	Fragment_2	8	14	86	187	13	40	8	60	9	17	503	0.693	1.21	8.135	17.891	1.189	3.48	0.733	5.992	0.805	1.769	92.807	-0.529	0.275	3.024	4.161	0.25	1.799	-0.447	2.583	-0.313	0.823	6.536
HGNC=10159&HUGO-Symbol=SNORD32A&HUGO-Name=small_nucleolar_RNA,_C/D_box_32A&LOCI=[chr19:49993215-49993311:strand=+]&SOURCE=RefSeq&SOURCE-ACCESSION=NR_000021&GENOME=hg19_Fragment_2 (FlaiMapper_results_single)	SNORD	SNORD32A	Fragment_2	0	0	62	20	10	53	0	14	49	0	8	0	0	5.865	1.914	0.915	4.611	0	1.398	4.384	0	1.476	-∞	-∞	2.552	0.936	-0.128	2.205	-∞	0.483	2.132	-∞	0.562
HGNC=10160&HUGO-Symbol=SNORD33&HUGO-Name=small_nucleolar_RNA,_C/D_box_33&LOCI=[chr19:49993864-49993966:strand=+]&SOURCE=RefSeq&SOURCE-ACCESSION=NR_000020&GENOME=hg19_Fragment_2 (FlaiMapper_results_single)	SNORD	SNORD33	Fragment_2	10	0	18	10	19	60	40	34	22	6	546	0.866	0	1.703	0.957	1.738	5.221	3.667	3.395	1.968	0.624	100.741	-0.207	-∞	0.768	-0.064	0.798	2.384	1.875	1.764	0.977	-0.679	6.655
HGNC=10161&HUGO-Symbol=SNORD34&HUGO-Name=small_nucleolar_RNA,_C/D_box_34&LOCI=[chr19:49994154-49994239:strand=+]&SOURCE=RefSeq&SOURCE-ACCESSION=NR_000019&GENOME=hg19_Fragment_2 (FlaiMapper_results_single)	SNORD	SNORD34	Fragment_2	0	0	0	6	0	0	0	0	0	0	17	0	0	0	0.574	0	0	0	0	0	0	3.137	-∞	-∞	-∞	-0.801	-∞	-∞	-∞	-∞	-∞	-∞	1.649
HGNC=10162&HUGO-Symbol=SNORD35A&HUGO-Name=small_nucleolar_RNA,_C/D_box_35A&LOCI=[chr19:49994422-49994527:strand=+]&SOURCE=RefSeq&SOURCE-ACCESSION=NR_000018&GENOME=hg19_Fragment_2 (FlaiMapper_results_single)	SNORD	SNORD35A	Fragment_2	0	5	0	5	0	6	10	0	5	5	137	0	0.432	0	0.478	0	0.522	0.917	0	0.447	0.52	25.278	-∞	-1.211	-∞	-1.064	-∞	-0.938	-0.125	-∞	-1.161	-0.943	4.66
HGNC=10163&HUGO-Symbol=SNORD36A&HUGO-Name=small_nucleolar_RNA,_C/D_box_36A&LOCI=[chr9:136217301-136217392:strand=+]&SOURCE=RefSeq&SOURCE-ACCESSION=NR_002448&GENOME=hg19_Fragment_2 (FlaiMapper_results_single)	SNORD	SNORD36A	Fragment_2	0	0	0	0	0	15	14	0	0	4	0	0	0	0	0	0	1.305	1.284	0	0	0.416	0	-∞	-∞	-∞	-∞	-∞	0.384	0.36	-∞	-∞	-1.264	-∞
HGNC=10164&HUGO-Symbol=SNORD36B&HUGO-Name=small_nucleolar_RNA,_C/D_box_36B&LOCI=[chr9:136216939-136217029:strand=+]&SOURCE=RefSeq&SOURCE-ACCESSION=NR_000017&GENOME=hg19_Fragment_2 (FlaiMapper_results_single)	SNORD	SNORD36B	Fragment_2	0	0	0	0	0	0	9	0	0	0	9	0	0	0	0	0	0	0.825	0	0	0	1.661	-∞	-∞	-∞	-∞	-∞	-∞	-0.277	-∞	-∞	-∞	0.732
HGNC=10165&HUGO-Symbol=SNORD36C&HUGO-Name=small_nucleolar_RNA,_C/D_box_36C&LOCI=[chr9:136217691-136217778:strand=+]&SOURCE=RefSeq&SOURCE-ACCESSION=NR_000016&GENOME=hg19_Fragment_2 (FlaiMapper_results_single)	SNORD	SNORD36C	Fragment_2	4	0	0	0	0	0	5	0	4	13	150	0.346	0	0	0	0	0	0.458	0	0.358	1.353	27.676	-1.529	-∞	-∞	-∞	-∞	-∞	-1.125	-∞	-1.483	0.436	4.791
HGNC=10166&HUGO-Symbol=SNORD37&HUGO-Name=small_nucleolar_RNA,_C/D_box_37&LOCI=[chr19:3982495-3982580:strand=-]&SOURCE=RefSeq&SOURCE-ACCESSION=NR_002602&GENOME=hg19_Fragment_2 (FlaiMapper_results_single)	SNORD	SNORD37	Fragment_2	5	0	4	4	9	41	10	6	0	5	47	0.433	0	0.378	0.383	0.823	3.567	0.917	0.599	0	0.52	8.672	-1.207	-∞	-1.402	-1.386	-0.28	1.835	-0.125	-0.739	-∞	-0.943	3.116
HGNC=10179&HUGO-Symbol=SNORD41&HUGO-Name=small_nucleolar_RNA,_C/D_box_41&LOCI=[chr19:12817253-12817342:strand=-]&SOURCE=RefSeq&SOURCE-ACCESSION=NR_002751&GENOME=hg19_Fragment_2 (FlaiMapper_results_single)	SNORD	SNORD41	Fragment_2	0	0	8	13	0	13	4	5	4	0	0	0	0	0.757	1.244	0	1.131	0.367	0.499	0.358	0	0	-∞	-∞	-0.402	0.315	-∞	0.178	-1.447	-1.002	-1.483	-∞	-∞
HGNC=10180&HUGO-Symbol=SNORD42A&HUGO-Name=small_nucleolar_RNA,_C/D_box_42A&LOCI=[chr17:27050438-27050519:strand=+]&SOURCE=RefSeq&SOURCE-ACCESSION=NR_000014&GENOME=hg19_Fragment_2 (FlaiMapper_results_single)	SNORD	SNORD42A	Fragment_2	0	0	6	13	0	4	0	0	0	0	0	0	0	0.568	1.244	0	0.348	0	0	0	0	0	-∞	-∞	-0.817	0.315	-∞	-1.523	-∞	-∞	-∞	-∞	-∞
HGNC=10181&HUGO-Symbol=SNORD42B&HUGO-Name=small_nucleolar_RNA,_C/D_box_42B&LOCI=[chr17:27047558-27047644:strand=+]&SOURCE=RefSeq&SOURCE-ACCESSION=NR_000013&GENOME=hg19_Fragment_2 (FlaiMapper_results_single)	SNORD	SNORD42B	Fragment_2	0	0	0	4	0	0	0	0	0	0	76	0	0	0	0.383	0	0	0	0	0	0	14.023	-∞	-∞	-∞	-1.386	-∞	-∞	-∞	-∞	-∞	-∞	3.81
HGNC=10182&HUGO-Symbol=SNORD43&HUGO-Name=small_nucleolar_RNA,_C/D_box_43&LOCI=[chr22:39715047-39715128:strand=-]&SOURCE=RefSeq&SOURCE-ACCESSION=NR_002439&GENOME=hg19_Fragment_2 (FlaiMapper_results_single)	SNORD	SNORD43	Fragment_2	0	0	10	0	5	0	0	30	0	0	62	0	0	0.946	0	0.457	0	0	2.996	0	0	11.439	-∞	-∞	-0.08	-∞	-1.128	-∞	-∞	1.583	-∞	-∞	3.516
HGNC=10183&HUGO-Symbol=SNORD44&HUGO-Name=small_nucleolar_RNA,_C/D_box_44&LOCI=[chr1:173835094-173835176:strand=-]&SOURCE=RefSeq&SOURCE-ACCESSION=NR_002750&GENOME=hg19_Fragment_2 (FlaiMapper_results_single)	SNORD	SNORD44	Fragment_2	0	0	13	5	0	25	5	8	0	13	60	0	0	1.23	0.478	0	2.175	0.458	0.799	0	1.353	11.07	-∞	-∞	0.298	-1.064	-∞	1.121	-1.125	-0.324	-∞	0.436	3.469
HGNC=10184&HUGO-Symbol=SNORD45A&HUGO-Name=small_nucleolar_RNA,_C/D_box_45A&LOCI=[chr1:76253564-76253667:strand=+]&SOURCE=RefSeq&SOURCE-ACCESSION=NR_002749&GENOME=hg19_Fragment_2 (FlaiMapper_results_single)	SNORD	SNORD45A	Fragment_2	2	0	4	6	0	26	8	0	2	4	27	0.173	0	0.378	0.574	0	2.262	0.733	0	0.179	0.416	4.982	-2.529	-∞	-1.402	-0.801	-∞	1.178	-0.447	-∞	-2.483	-1.264	2.317
HGNC=10185&HUGO-Symbol=SNORD45B&HUGO-Name=small_nucleolar_RNA,_C/D_box_45B&LOCI=[chr1:76255152-76255242:strand=+]&SOURCE=RefSeq&SOURCE-ACCESSION=NR_002748&GENOME=hg19_Fragment_2 (FlaiMapper_results_single)	SNORD	SNORD45B	Fragment_2	0	0	4	0	0	0	0	0	0	0	0	0	0	0.378	0	0	0	0	0	0	0	0	-∞	-∞	-1.402	-∞	-∞	-∞	-∞	-∞	-∞	-∞	-∞
HGNC=10187&HUGO-Symbol=SNORD47&HUGO-Name=small_nucleolar_RNA,_C/D_box_47&LOCI=[chr1:173833498-173833582:strand=-]&SOURCE=RefSeq&SOURCE-ACCESSION=NR_002746&GENOME=hg19_Fragment_2 (FlaiMapper_results_single)	SNORD	SNORD47	Fragment_2	5	7	40	47	26	323	24	12	0	28	323	0.433	0.605	3.784	4.497	2.379	28.104	2.2	1.198	0	2.914	59.596	-1.207	-0.725	1.92	2.169	1.25	4.813	1.138	0.261	-∞	1.543	5.897
HGNC=10188&HUGO-Symbol=SNORD48&HUGO-Name=small_nucleolar_RNA,_C/D_box_48&LOCI=[chr6:31803030-31803113:strand=+]&SOURCE=RefSeq&SOURCE-ACCESSION=NR_002745&GENOME=hg19_Fragment_2 (FlaiMapper_results_single)	SNORD	SNORD48	Fragment_2	0	0	0	0	0	0	9	0	0	0	59	0	0	0	0	0	0	0.825	0	0	0	10.886	-∞	-∞	-∞	-∞	-∞	-∞	-0.277	-∞	-∞	-∞	3.444
HGNC=10189&HUGO-Symbol=SNORD49A&HUGO-Name=small_nucleolar_RNA,_C/D_box_49A&LOCI=[chr17:16343340-16343430:strand=+]&SOURCE=RefSeq&SOURCE-ACCESSION=NR_002744&GENOME=hg19_Fragment_2 (FlaiMapper_results_single)	SNORD	SNORD49A	Fragment_2	7	0	20	21	0	19	27	49	20	14	297	0.606	0	1.892	2.009	0	1.653	2.475	4.893	1.789	1.457	54.799	-0.722	-∞	0.92	1.007	-∞	0.725	1.308	2.291	0.839	0.543	5.776
HGNC=10200&HUGO-Symbol=SNORD50A&HUGO-Name=small_nucleolar_RNA,_C/D_box_50A&LOCI=[chr6:86387002-86387096:strand=-]&SOURCE=RefSeq&SOURCE-ACCESSION=NR_002743&GENOME=hg19_Fragment_2 (FlaiMapper_results_single)	SNORD	SNORD50A	Fragment_2	0	18	0	4	2	0	0	0	8	8	0	0	1.555	0	0.383	0.183	0	0	0	0.716	0.833	0	-∞	0.637	-∞	-1.386	-2.45	-∞	-∞	-∞	-0.483	-0.264	-∞
HGNC=10201&HUGO-Symbol=SNORD51&HUGO-Name=small_nucleolar_RNA,_C/D_box_51&LOCI=[chr2:207026595-207026684:strand=+]&SOURCE=RefSeq&SOURCE-ACCESSION=NR_002589&GENOME=hg19_Fragment_2 (FlaiMapper_results_single)	SNORD	SNORD51	Fragment_2	0	0	0	0	0	5	8	0	0	0	4	0	0	0	0	0	0.435	0.733	0	0	0	0.738	-∞	-∞	-∞	-∞	-∞	-1.201	-0.447	-∞	-∞	-∞	-0.438
HGNC=10202&HUGO-Symbol=SNORD52&HUGO-Name=small_nucleolar_RNA,_C/D_box_52&LOCI=[chr6:31804843-31804926:strand=+]&SOURCE=RefSeq&SOURCE-ACCESSION=NR_002742&GENOME=hg19_Fragment_2 (FlaiMapper_results_single)	SNORD	SNORD52	Fragment_2	0	4	11	11	4	107	72	10	24	19	62	0	0.346	1.041	1.052	0.366	9.31	6.601	0.999	2.147	1.977	11.439	-∞	-1.533	0.057	0.074	-1.45	3.219	2.723	-0.002032	1.102	0.983	3.516
HGNC=10203&HUGO-Symbol=SNORD53&HUGO-Name=small_nucleolar_RNA,_C/D_box_53&LOCI=[chr2:29149923-29150020:strand=+]&SOURCE=RefSeq&SOURCE-ACCESSION=NR_002741&GENOME=hg19_Fragment_2 (FlaiMapper_results_single)	SNORD	SNORD53	Fragment_2	7	0	16	18	0	5	17	0	0	0	15	0.606	0	1.514	1.722	0	0.435	1.559	0	0	0	2.768	-0.722	-∞	0.598	0.784	-∞	-1.201	0.64	-∞	-∞	-∞	1.469
HGNC=10204&HUGO-Symbol=SNORD54&HUGO-Name=small_nucleolar_RNA,_C/D_box_54&LOCI=[chr8:56986388-56986470:strand=-]&SOURCE=RefSeq&SOURCE-ACCESSION=NR_002437&GENOME=hg19_Fragment_2 (FlaiMapper_results_single)	SNORD	SNORD54	Fragment_2	0	0	0	0	0	6	5	4	6	15	56	0	0	0	0	0	0.522	0.458	0.399	0.537	1.561	10.332	-∞	-∞	-∞	-∞	-∞	-0.938	-1.125	-1.324	-0.898	0.642	3.369
HGNC=10205&HUGO-Symbol=SNORD55&HUGO-Name=small_nucleolar_RNA,_C/D_box_55&LOCI=[chr1:45241526-45241625:strand=+]&SOURCE=RefSeq&SOURCE-ACCESSION=NR_000015&GENOME=hg19_Fragment_2 (FlaiMapper_results_single)	SNORD	SNORD55	Fragment_2	21	16	50	46	27	126	26	83	25	40	1414	1.819	1.382	4.73	4.401	2.47	10.963	2.384	8.288	2.237	4.163	260.894	0.863	0.467	2.242	2.138	1.305	3.455	1.253	3.051	1.161	2.057	8.027
HGNC=10206&HUGO-Symbol=SNORD56&HUGO-Name=small_nucleolar_RNA,_C/D_box_56&LOCI=[chr20:2637260-2637350:strand=+]&SOURCE=RefSeq&SOURCE-ACCESSION=NR_002739&GENOME=hg19_Fragment_2 (FlaiMapper_results_single)	SNORD	SNORD56	Fragment_2	0	0	0	4	0	0	0	0	0	0	68	0	0	0	0.383	0	0	0	0	0	0	12.547	-∞	-∞	-∞	-1.386	-∞	-∞	-∞	-∞	-∞	-∞	3.649
HGNC=10207&HUGO-Symbol=SNORD57&HUGO-Name=small_nucleolar_RNA,_C/D_box_57&LOCI=[chr20:2637575-2637666:strand=+]&SOURCE=RefSeq&SOURCE-ACCESSION=NR_002738&GENOME=hg19_Fragment_2 (FlaiMapper_results_single)	SNORD	SNORD57	Fragment_2	0	0	0	11	0	0	11	24	4	7	11	0	0	0	1.052	0	0	1.008	2.397	0.358	0.728	2.03	-∞	-∞	-∞	0.074	-∞	-∞	0.012	1.261	-1.483	-0.457	1.021
HGNC=10208&HUGO-Symbol=SNORD58A&HUGO-Name=small_nucleolar_RNA,_C/D_box_58A&LOCI=[chr18:47017643-47017727:strand=-]&SOURCE=RefSeq&SOURCE-ACCESSION=NR_002571&GENOME=hg19_Fragment_2 (FlaiMapper_results_single)	SNORD	SNORD58A	Fragment_2	4	0	7	29	9	12	0	15	0	10	560	0.346	0	0.662	2.775	0.823	1.044	0	1.498	0	1.041	103.324	-1.529	-∞	-0.595	1.472	-0.28	0.062	-∞	0.583	-∞	0.057	6.691
HGNC=10209&HUGO-Symbol=SNORD58B&HUGO-Name=small_nucleolar_RNA,_C/D_box_58B&LOCI=[chr18:47018024-47018109:strand=-]&SOURCE=RefSeq&SOURCE-ACCESSION=NR_002572&GENOME=hg19_Fragment_2 (FlaiMapper_results_single)	SNORD	SNORD58B	Fragment_2	0	0	19	4	0	12	0	5	7	4	165	0	0	1.797	0.383	0	1.044	0	0.499	0.626	0.416	30.444	-∞	-∞	0.846	-1.386	-∞	0.062	-∞	-1.002	-0.675	-1.264	4.928
HGNC=10210&HUGO-Symbol=SNORD59A&HUGO-Name=small_nucleolar_RNA,_C/D_box_59A&LOCI=[chr12:57038801-57038895:strand=-]&SOURCE=RefSeq&SOURCE-ACCESSION=NR_002737&GENOME=hg19_Fragment_2 (FlaiMapper_results_single)	SNORD	SNORD59A	Fragment_2	0	0	0	0	0	7	0	0	0	0	0	0	0	0	0	0	0.609	0	0	0	0	0	-∞	-∞	-∞	-∞	-∞	-0.715	-∞	-∞	-∞	-∞	-∞
HGNC=10217&HUGO-Symbol=SNORD60&HUGO-Name=small_nucleolar_RNA,_C/D_box_60&LOCI=[chr16:2205014-2205116:strand=-]&SOURCE=RefSeq&SOURCE-ACCESSION=NR_002736&GENOME=hg19_Fragment_2 (FlaiMapper_results_single)	SNORD	SNORD60	Fragment_2	6	0	0	4	0	0	0	38	0	0	8495	0.52	0	0	0.383	0	0	0	3.795	0	0	1567.39	-0.944	-∞	-∞	-1.386	-∞	-∞	-∞	1.924	-∞	-∞	10.614
HGNC=10218&HUGO-Symbol=SNORD61&HUGO-Name=small_nucleolar_RNA,_C/D_box_61&LOCI=[chrX:135961348-135961440:strand=-]&SOURCE=RefSeq&SOURCE-ACCESSION=NR_002735&GENOME=hg19_Fragment_2 (FlaiMapper_results_single)	SNORD	SNORD61	Fragment_2	0	0	6	6	9	18	11	18	15	2	113	0	0	0.568	0.574	0.823	1.566	1.008	1.797	1.342	0.208	20.849	-∞	-∞	-0.817	-0.801	-0.28	0.647	0.012	0.846	0.424	-2.264	4.382
HGNC=10220&HUGO-Symbol=SNORD63&HUGO-Name=small_nucleolar_RNA,_C/D_box_63&LOCI=[chr5:137896722-137896809:strand=-]&SOURCE=RefSeq&SOURCE-ACCESSION=NR_002913&GENOME=hg19_Fragment_2 (FlaiMapper_results_single)	SNORD	SNORD63	Fragment_2	351	607	861	1163	721	713	574	983	758	544	221	30.399	52.447	81.447	111.271	65.959	62.037	52.625	98.162	67.811	56.612	40.776	4.926	5.713	6.348	6.798	6.043	5.955	5.718	6.617	6.083	5.823	5.35
HGNC=10235&HUGO-Symbol=SNORD73A&HUGO-Name=small_nucleolar_RNA,_C/D_box_73A&LOCI=[chr4:152024969-152025053:strand=+]&SOURCE=RefSeq&SOURCE-ACCESSION=NR_000007&GENOME=hg19_Fragment_2 (FlaiMapper_results_single)	SNORD	SNORD73A	Fragment_2	4	0	0	0	0	0	6	0	0	5	19	0.346	0	0	0	0	0	0.55	0	0	0.52	3.506	-1.529	-∞	-∞	-∞	-∞	-∞	-0.862	-∞	-∞	-0.943	1.81
HGNC=10240&HUGO-Symbol=SNORD82&HUGO-Name=small_nucleolar_RNA,_C/D_box_82&LOCI=[chr2:232325069-232325163:strand=-]&SOURCE=RefSeq&SOURCE-ACCESSION=NR_004398&GENOME=hg19_Fragment_2 (FlaiMapper_results_single)	SNORD	SNORD82	Fragment_2	0	0	0	7	8	9	4	0	0	4	145	0	0	0	0.67	0.732	0.783	0.367	0	0	0.416	26.754	-∞	-∞	-∞	-0.578	-0.45	-0.353	-1.447	-∞	-∞	-1.264	4.742
HGNC=16649&HUGO-Symbol=SNORD15B&HUGO-Name=small_nucleolar_RNA,_C/D_box_15B&LOCI=[chr11:75115455-75115620:strand=+]&SOURCE=RefSeq&SOURCE-ACCESSION=NR_000025&GENOME=hg19_Fragment_2 (FlaiMapper_results_single)	SNORD	SNORD15B	Fragment_2	0	0	6	2	0	3	0	0	2	0	65	0	0	0.568	0.191	0	0.261	0	0	0.179	0	11.993	-∞	-∞	-0.817	-2.386	-∞	-1.938	-∞	-∞	-2.483	-∞	3.584
HGNC=17131&HUGO-Symbol=SNORD83A&HUGO-Name=small_nucleolar_RNA,_C/D_box_83A&LOCI=[chr22:39711208-39711322:strand=-]&SOURCE=RefSeq&SOURCE-ACCESSION=NR_000027&GENOME=hg19_Fragment_2 (FlaiMapper_results_single)	SNORD	SNORD83A	Fragment_2	0	0	0	0	0	0	0	5	0	0	0	0	0	0	0	0	0	0	0.499	0	0	0	-∞	-∞	-∞	-∞	-∞	-∞	-∞	-1.002	-∞	-∞	-∞
HGNC=17365&HUGO-Symbol=SNORD35B&HUGO-Name=small_nucleolar_RNA,_C/D_box_35B&LOCI=[chr19:50000966-50001073:strand=+]&SOURCE=RefSeq&SOURCE-ACCESSION=NR_001285&GENOME=hg19_Fragment_2 (FlaiMapper_results_single)	SNORD	SNORD35B	Fragment_2	0	0	4	6	0	4	0	0	0	12	11	0	0	0.378	0.574	0	0.348	0	0	0	1.249	2.03	-∞	-∞	-1.402	-0.801	-∞	-1.523	-∞	-∞	-∞	0.321	1.021
HGNC=30352&HUGO-Symbol=SNORD14C&HUGO-Name=small_nucleolar_RNA,_C/D_box_14C&LOCI=[chr11:122930032-122930140:strand=-]&SOURCE=RefSeq&SOURCE-ACCESSION=NR_001453&GENOME=hg19_Fragment_2 (FlaiMapper_results_single)	SNORD	SNORD14C	Fragment_2	5	4	33	16	4	123	9	5	4	73	382	0.433	0.346	3.122	1.531	0.366	10.702	0.825	0.499	0.358	7.597	70.482	-1.207	-1.533	1.642	0.614	-1.45	3.42	-0.277	-1.002	-1.483	2.925	6.139
HGNC=30353&HUGO-Symbol=SNORD14D&HUGO-Name=small_nucleolar_RNA,_C/D_box_14D&LOCI=[chr11:122929607-122929713:strand=-]&SOURCE=RefSeq&SOURCE-ACCESSION=NR_001454&GENOME=hg19_Fragment_2 (FlaiMapper_results_single)	SNORD	SNORD14D	Fragment_2	0	0	2	1	0	7	0	0	0	2	29	0	0	0.189	0.096	0	0.609	0	0	0	0.208	5.351	-∞	-∞	-2.402	-3.386	-∞	-0.715	-∞	-∞	-∞	-2.264	2.42
HGNC=30355&HUGO-Symbol=SNORD38A&HUGO-Name=small_nucleolar_RNA,_C/D_box_38A&LOCI=[chr1:45243504-45243594:strand=+]&SOURCE=RefSeq&SOURCE-ACCESSION=NR_001456&GENOME=hg19_Fragment_2 (FlaiMapper_results_single)	SNORD	SNORD38A	Fragment_2	0	0	25	35	10	14	5	10	17	0	15	0	0	2.365	3.349	0.915	1.218	0.458	0.999	1.521	0	2.768	-∞	-∞	1.242	1.744	-0.128	0.285	-1.125	-0.002032	0.605	-∞	1.469
HGNC=30356&HUGO-Symbol=SNORD38B&HUGO-Name=small_nucleolar_RNA,_C/D_box_38B&LOCI=[chr1:45244052-45244140:strand=+]&SOURCE=RefSeq&SOURCE-ACCESSION=NR_001457&GENOME=hg19_Fragment_2 (FlaiMapper_results_single)	SNORD	SNORD38B	Fragment_2	14	0	82	48	40	13	11	97	46	10	312	1.212	0	7.757	4.592	3.659	1.131	1.008	9.686	4.115	1.041	57.566	0.278	-∞	2.955	2.199	1.872	0.178	0.012	3.276	2.041	0.057	5.847
HGNC=31803&HUGO-Symbol=SNORD14B&HUGO-Name=small_nucleolar_RNA,_C/D_box_14B&LOCI=[chr11:17097315-17097425:strand=-]&SOURCE=RefSeq&SOURCE-ACCESSION=NR_001452&GENOME=hg19_Fragment_2 (FlaiMapper_results_single)	SNORD	SNORD14B	Fragment_2	0	0	0	0	0	9	0	0	0	3	20	0	0	0	0	0	0.783	0	0	0	0.312	3.69	-∞	-∞	-∞	-∞	-∞	-0.353	-∞	-∞	-∞	-1.679	1.884
HGNC=32676&HUGO-Symbol=SNORD1B&HUGO-Name=small_nucleolar_RNA,_C/D_box_1B&LOCI=[chr17:74557180-74557285:strand=+]&SOURCE=RefSeq&SOURCE-ACCESSION=NR_004396&GENOME=hg19_Fragment_2 (FlaiMapper_results_single)	SNORD	SNORD1B	Fragment_2	0	0	5	0	0	0	58	0	0	0	0	0	0	0.473	0	0	0	5.318	0	0	0	0	-∞	-∞	-1.08	-∞	-∞	-∞	2.411	-∞	-∞	-∞	-∞
HGNC=32677&HUGO-Symbol=SNORD1C&HUGO-Name=small_nucleolar_RNA,_C/D_box_1C&LOCI=[chr17:74554862-74554961:strand=+]&SOURCE=RefSeq&SOURCE-ACCESSION=NR_004397&GENOME=hg19_Fragment_2 (FlaiMapper_results_single)	SNORD	SNORD1C	Fragment_2	0	0	4	0	0	4	0	5	0	0	0	0	0	0.378	0	0	0.348	0	0.499	0	0	0	-∞	-∞	-1.402	-∞	-∞	-1.523	-∞	-1.002	-∞	-∞	-∞
HGNC=32678&HUGO-Symbol=SNORD2&HUGO-Name=small_nucleolar_RNA,_C/D_box_2&LOCI=[chr3:186502575-186502664:strand=+]&SOURCE=RefSeq&SOURCE-ACCESSION=NR_002587&GENOME=hg19_Fragment_2 (FlaiMapper_results_single)	SNORD	SNORD2	Fragment_2	28	10	54	140	66	122	6	59	24	13	94	2.425	0.864	5.108	13.395	6.038	10.615	0.55	5.892	2.147	1.353	17.344	1.278	-0.211	2.353	3.744	2.594	3.408	-0.862	2.559	1.102	0.436	4.116
HGNC=32702&HUGO-Symbol=SNORD5&HUGO-Name=small_nucleolar_RNA,_C/D_box_5&LOCI=[chr11:93466384-93466476:strand=-]&SOURCE=RefSeq&SOURCE-ACCESSION=NR_003033&GENOME=hg19_Fragment_2 (FlaiMapper_results_single)	SNORD	SNORD5	Fragment_2	0	0	4	0	0	14	0	0	0	0	0	0	0	0.378	0	0	1.218	0	0	0	0	0	-∞	-∞	-1.402	-∞	-∞	0.285	-∞	-∞	-∞	-∞	-∞
HGNC=32703&HUGO-Symbol=SNORD6&HUGO-Name=small_nucleolar_RNA,_C/D_box_6&LOCI=[chr11:93464659-93464749:strand=-]&SOURCE=RefSeq&SOURCE-ACCESSION=NR_003036&GENOME=hg19_Fragment_2 (FlaiMapper_results_single)	SNORD	SNORD6	Fragment_2	26	25	137	157	47	79	61	165	105	130	202	2.252	2.16	12.96	15.021	4.3	6.874	5.593	16.477	9.393	13.529	37.271	1.171	1.111	3.696	3.909	2.104	2.781	2.484	4.042	3.232	3.758	5.22
HGNC=32705&HUGO-Symbol=SNORD9&HUGO-Name=small_nucleolar_RNA,_C/D_box_9&LOCI=[chr14:21860300-21860422:strand=-]&SOURCE=RefSeq&SOURCE-ACCESSION=NR_003029.2&GENOME=hg19_Fragment_2 (FlaiMapper_results_single)	SNORD	SNORD9	Fragment_2	0	0	0	12	0	0	0	6	0	0	0	0	0	0	1.148	0	0	0	0.599	0	0	0	-∞	-∞	-∞	0.199	-∞	-∞	-∞	-0.739	-∞	-∞	-∞
HGNC=32706&HUGO-Symbol=SNORD10&HUGO-Name=small_nucleolar_RNA,_C/D_box_10&LOCI=[chr17:7480119-7480286:strand=+]&SOURCE=RefSeq&SOURCE-ACCESSION=NR_002604.2&GENOME=hg19_Fragment_2 (FlaiMapper_results_single)	SNORD	SNORD10	Fragment_2	0	0	0	0	0	0	0	5	0	0	0	0	0	0	0	0	0	0	0.499	0	0	0	-∞	-∞	-∞	-∞	-∞	-∞	-∞	-1.002	-∞	-∞	-∞
HGNC=32707&HUGO-Symbol=SNORD11&HUGO-Name=small_nucleolar_RNA,_C/D_box_11&LOCI=[chr2:203157764-203157867:strand=+]&SOURCE=RefSeq&SOURCE-ACCESSION=NR_003031&GENOME=hg19_Fragment_2 (FlaiMapper_results_single)	SNORD	SNORD11	Fragment_2	0	0	0	0	0	8	0	0	0	4	28	0	0	0	0	0	0.696	0	0	0	0.416	5.166	-∞	-∞	-∞	-∞	-∞	-0.523	-∞	-∞	-∞	-1.264	2.369
HGNC=32708&HUGO-Symbol=SNORD12&HUGO-Name=small_nucleolar_RNA,_C/D_box_12&LOCI=[chr20:47897210-47897319:strand=+]&SOURCE=RefSeq&SOURCE-ACCESSION=NR_003030&GENOME=hg19_Fragment_2 (FlaiMapper_results_single)	SNORD	SNORD12	Fragment_2	0	4	0	0	0	0	0	0	0	0	0	0	0.346	0	0	0	0	0	0	0	0	0	-∞	-1.533	-∞	-∞	-∞	-∞	-∞	-∞	-∞	-∞	-∞
HGNC=32711&HUGO-Symbol=SNORD13&HUGO-Name=small_nucleolar_RNA,_C/D_box_13&LOCI=[chr8:33370982-33371106:strand=+]&SOURCE=RefSeq&SOURCE-ACCESSION=NR_003041&GENOME=hg19_Fragment_2 (FlaiMapper_results_single)	SNORD	SNORD13	Fragment_2	5	4	7	10	0	21	33	0	4	6	55	0.433	0.346	0.662	0.957	0	1.827	3.025	0	0.358	0.624	10.148	-1.207	-1.533	-0.595	-0.064	-∞	0.87	1.597	-∞	-1.483	-0.679	3.343
HGNC=32712&HUGO-Symbol=SNORD16&HUGO-Name=small_nucleolar_RNA,_C/D_box_16&LOCI=[chr15:66795138-66795258:strand=-]&SOURCE=RefSeq&SOURCE-ACCESSION=NR_002440&GENOME=hg19_Fragment_2 (FlaiMapper_results_single)	SNORD	SNORD16	Fragment_2	0	0	26	5	4	9	9	0	17	0	13	0	0	2.46	0.478	0.366	0.783	0.825	0	1.521	0	2.399	-∞	-∞	1.298	-1.064	-1.45	-0.353	-0.277	-∞	0.605	-∞	1.262
HGNC=32713&HUGO-Symbol=SNORD17&HUGO-Name=small_nucleolar_RNA,_C/D_box_17&LOCI=[chr20:17943343-17943599:strand=-]&SOURCE=RefSeq&SOURCE-ACCESSION=NR_003045&GENOME=hg19_Fragment_2 (FlaiMapper_results_single)	SNORD	SNORD17	Fragment_2	0	0	0	0	0	3	0	0	0	0	0	0	0	0	0	0	0.261	0	0	0	0	0	-∞	-∞	-∞	-∞	-∞	-1.938	-∞	-∞	-∞	-∞	-∞
HGNC=32714&HUGO-Symbol=SNORD18A&HUGO-Name=small_nucleolar_RNA,_C/D_box_18A&LOCI=[chr15:66795573-66795662:strand=-]&SOURCE=RefSeq&SOURCE-ACCESSION=NR_002441&GENOME=hg19_Fragment_2 (FlaiMapper_results_single)	SNORD	SNORD18A	Fragment_2	0	0	0	0	0	0	0	0	0	0	13	0	0	0	0	0	0	0	0	0	0	2.399	-∞	-∞	-∞	-∞	-∞	-∞	-∞	-∞	-∞	-∞	1.262
HGNC=32715&HUGO-Symbol=SNORD18B&HUGO-Name=small_nucleolar_RNA,_C/D_box_18B&LOCI=[chr15:66794350-66794439:strand=-]&SOURCE=RefSeq&SOURCE-ACCESSION=NR_002442&GENOME=hg19_Fragment_2 (FlaiMapper_results_single)	SNORD	SNORD18B	Fragment_2	0	4	0	0	0	9	0	9	5	0	26	0	0.346	0	0	0	0.783	0	0.899	0.447	0	4.797	-∞	-1.533	-∞	-∞	-∞	-0.353	-∞	-0.154	-1.161	-∞	2.262
HGNC=32716&HUGO-Symbol=SNORD18C&HUGO-Name=small_nucleolar_RNA,_C/D_box_18C&LOCI=[chr15:66793580-66793666:strand=-]&SOURCE=RefSeq&SOURCE-ACCESSION=NR_002443&GENOME=hg19_Fragment_2 (FlaiMapper_results_single)	SNORD	SNORD18C	Fragment_2	0	0	0	5	0	0	0	0	0	0	0	0	0	0	0.478	0	0	0	0	0	0	0	-∞	-∞	-∞	-1.064	-∞	-∞	-∞	-∞	-∞	-∞	-∞
HGNC=32718&HUGO-Symbol=SNORD23&HUGO-Name=small_nucleolar_RNA,_C/D_box_23&LOCI=[chr19:48259100-48259229:strand=+]&SOURCE=RefSeq&SOURCE-ACCESSION=NR_003048&GENOME=hg19_Fragment_2 (FlaiMapper_results_single)	SNORD	SNORD23	Fragment_2	0	12	9	0	0	0	0	0	6	0	10	0	1.037	0.851	0	0	0	0	0	0.537	0	1.845	-∞	0.052	-0.232	-∞	-∞	-∞	-∞	-∞	-0.898	-∞	0.884
HGNC=32720&HUGO-Symbol=SNORD45C&HUGO-Name=small_nucleolar_RNA,_C/D_box_45C&LOCI=[chr1:76252747-76252844:strand=+]&SOURCE=RefSeq&SOURCE-ACCESSION=NR_003042&GENOME=hg19_Fragment_2 (FlaiMapper_results_single)	SNORD	SNORD45C	Fragment_2	2	0	4	6	0	26	8	0	2	4	28	0.173	0	0.378	0.574	0	2.262	0.733	0	0.179	0.416	5.166	-2.529	-∞	-1.402	-0.801	-∞	1.178	-0.447	-∞	-2.483	-1.264	2.369
HGNC=32722&HUGO-Symbol=SNORD50B&HUGO-Name=small_nucleolar_RNA,_C/D_box_50B&LOCI=[chr6:86387297-86387387:strand=-]&SOURCE=RefSeq&SOURCE-ACCESSION=NR_003044&GENOME=hg19_Fragment_2 (FlaiMapper_results_single)	SNORD	SNORD50B	Fragment_2	0	5	0	0	0	0	0	15	4	0	171	0	0.432	0	0	0	0	0	1.498	0.358	0	31.551	-∞	-1.211	-∞	-∞	-∞	-∞	-∞	0.583	-1.483	-∞	4.98
HGNC=32723&HUGO-Symbol=SNORD59B&HUGO-Name=small_nucleolar_RNA,_C/D_box_59B&LOCI=[chr12:57037454-57037548:strand=-]&SOURCE=RefSeq&SOURCE-ACCESSION=NR_003046&GENOME=hg19_Fragment_2 (FlaiMapper_results_single)	SNORD	SNORD59B	Fragment_2	0	0	0	10	0	0	0	10	0	0	0	0	0	0	0.957	0	0	0	0.999	0	0	0	-∞	-∞	-∞	-0.064	-∞	-∞	-∞	-0.002032	-∞	-∞	-∞
HGNC=32725&HUGO-Symbol=SNORD64&HUGO-Name=small_nucleolar_RNA,_C/D_box_64&LOCI=[chr15:25230237-25230323:strand=+]&SOURCE=RefSeq&SOURCE-ACCESSION=NR_001294&GENOME=hg19_Fragment_2 (FlaiMapper_results_single)	SNORD	SNORD64	Fragment_2	0	0	0	15	13	7	5	0	0	5	6	0	0	0	1.435	1.189	0.609	0.458	0	0	0.52	1.107	-∞	-∞	-∞	0.521	0.25	-0.715	-1.125	-∞	-∞	-0.943	0.147
HGNC=32726&HUGO-Symbol=SNORD65&HUGO-Name=small_nucleolar_RNA,_C/D_box_65&LOCI=[chr17:16344530-16344622:strand=+]&SOURCE=RefSeq&SOURCE-ACCESSION=NR_003054&GENOME=hg19_Fragment_2 (FlaiMapper_results_single)	SNORD	SNORD65	Fragment_2	0	0	0	4	0	0	0	4	4	0	31	0	0	0	0.383	0	0	0	0.399	0.358	0	5.72	-∞	-∞	-∞	-1.386	-∞	-∞	-∞	-1.324	-1.483	-∞	2.516
HGNC=32727&HUGO-Symbol=SNORD66&HUGO-Name=small_nucleolar_RNA,_C/D_box_66&LOCI=[chr3:184043474-184043569:strand=+]&SOURCE=RefSeq&SOURCE-ACCESSION=NR_003055&GENOME=hg19_Fragment_2 (FlaiMapper_results_single)	SNORD	SNORD66	Fragment_2	553	399	1110	998	1052	946	271	1597	826	788	1120	47.893	34.475	105.002	95.484	96.239	82.31	24.846	159.475	73.894	82.004	206.649	5.582	5.107	6.714	6.577	6.589	6.363	4.635	7.317	6.207	6.358	7.691
HGNC=32728&HUGO-Symbol=SNORD67&HUGO-Name=small_nucleolar_RNA,_C/D_box_67&LOCI=[chr11:46783929-46784059:strand=-]&SOURCE=RefSeq&SOURCE-ACCESSION=NR_003056&GENOME=hg19_Fragment_2 (FlaiMapper_results_single)	SNORD	SNORD67	Fragment_2	0	0	4	0	0	0	0	8	4	0	0	0	0	0.378	0	0	0	0	0.799	0.358	0	0	-∞	-∞	-1.402	-∞	-∞	-∞	-∞	-0.324	-1.483	-∞	-∞
HGNC=32729&HUGO-Symbol=SNORD68&HUGO-Name=small_nucleolar_RNA,_C/D_box_68&LOCI=[chr16:89627828-89627919:strand=+]&SOURCE=RefSeq&SOURCE-ACCESSION=NR_002450&GENOME=hg19_Fragment_2 (FlaiMapper_results_single)	SNORD	SNORD68	Fragment_2	6	28	45	14	15	20	8	23	29	25	132	0.52	2.419	4.257	1.339	1.372	1.74	0.733	2.297	2.594	2.602	24.355	-0.944	1.275	2.09	0.422	0.457	0.799	-0.447	1.2	1.375	1.379	4.606
HGNC=32730&HUGO-Symbol=SNORD69&HUGO-Name=small_nucleolar_RNA,_C/D_box_69&LOCI=[chr3:52726742-52726838:strand=+]&SOURCE=RefSeq&SOURCE-ACCESSION=NR_003057&GENOME=hg19_Fragment_2 (FlaiMapper_results_single)	SNORD	SNORD69	Fragment_2	0	0	0	23	0	4	0	0	0	19	32	0	0	0	2.201	0	0.348	0	0	0	1.977	5.904	-∞	-∞	-∞	1.138	-∞	-1.523	-∞	-∞	-∞	0.983	2.562
HGNC=32732&HUGO-Symbol=SNORD71&HUGO-Name=small_nucleolar_RNA,_C/D_box_71&LOCI=[chr16:71792295-71792400:strand=-]&SOURCE=RefSeq&SOURCE-ACCESSION=NR_003059&GENOME=hg19_Fragment_2 (FlaiMapper_results_single)	SNORD	SNORD71	Fragment_2	4	10	32	78	26	25	0	24	9	14	201	0.346	0.864	3.027	7.463	2.379	2.175	0	2.397	0.805	1.457	37.086	-1.529	-0.211	1.598	2.9	1.25	1.121	-∞	1.261	-0.313	0.543	5.213
HGNC=32733&HUGO-Symbol=SNORD72&HUGO-Name=small_nucleolar_RNA,_C/D_box_72&LOCI=[chr5:40832748-40832847:strand=-]&SOURCE=RefSeq&SOURCE-ACCESSION=NR_002583&GENOME=hg19_Fragment_2 (FlaiMapper_results_single)	SNORD	SNORD72	Fragment_2	0	0	0	4	0	6	10	2	0	4	43	0	0	0	0.383	0	0.522	0.917	0.2	0	0.416	7.934	-∞	-∞	-∞	-1.386	-∞	-0.938	-0.125	-2.324	-∞	-1.264	2.988
HGNC=32734&HUGO-Symbol=SNORD74&HUGO-Name=small_nucleolar_RNA,_C/D_box_74&LOCI=[chr1:173836802-173836893:strand=-]&SOURCE=RefSeq&SOURCE-ACCESSION=NR_002579&GENOME=hg19_Fragment_2 (FlaiMapper_results_single)	SNORD	SNORD74	Fragment_2	429	447	1313	1683	1086	1343	908	2027	1215	1610	737	37.154	38.622	124.205	161.022	99.35	116.852	83.247	202.415	108.694	167.546	135.982	5.215	5.271	6.957	7.331	6.634	6.869	6.379	7.661	6.764	7.388	7.087
HGNC=32735&HUGO-Symbol=SNORD75&HUGO-Name=small_nucleolar_RNA,_C/D_box_75&LOCI=[chr1:173836007-173836086:strand=-]&SOURCE=RefSeq&SOURCE-ACCESSION=NR_003941&GENOME=hg19_Fragment_2 (FlaiMapper_results_single)	SNORD	SNORD75	Fragment_2	0	0	0	7	7	15	10	5	17	9	59	0	0	0	0.67	0.64	1.305	0.917	0.499	1.521	0.937	10.886	-∞	-∞	-∞	-0.578	-0.643	0.384	-0.125	-1.002	0.605	-0.095	3.444
HGNC=32736&HUGO-Symbol=SNORD76&HUGO-Name=small_nucleolar_RNA,_C/D_box_76&LOCI=[chr1:173835763-173835863:strand=-]&SOURCE=RefSeq&SOURCE-ACCESSION=NR_003942&GENOME=hg19_Fragment_2 (FlaiMapper_results_single)	SNORD	SNORD76	Fragment_2	18	31	97	128	90	118	40	73	70	51	5	1.559	2.678	9.176	12.247	8.233	10.267	3.667	7.29	6.262	5.307	0.923	0.641	1.421	3.198	3.614	3.041	3.36	1.875	2.866	2.647	2.408	-0.116
HGNC=32737&HUGO-Symbol=SNORD77&HUGO-Name=small_nucleolar_RNA,_C/D_box_77&LOCI=[chr1:173835429-173835519:strand=-]&SOURCE=RefSeq&SOURCE-ACCESSION=NR_003943&GENOME=hg19_Fragment_2 (FlaiMapper_results_single)	SNORD	SNORD77	Fragment_2	0	0	0	0	0	0	0	0	0	7	0	0	0	0	0	0	0	0	0	0	0.728	0	-∞	-∞	-∞	-∞	-∞	-∞	-∞	-∞	-∞	-0.457	-∞
HGNC=32738&HUGO-Symbol=SNORD78&HUGO-Name=small_nucleolar_RNA,_C/D_box_78&LOCI=[chr1:173834750-173834834:strand=-]&SOURCE=RefSeq&SOURCE-ACCESSION=NR_003944&GENOME=hg19_Fragment_2 (FlaiMapper_results_single)	SNORD	SNORD78	Fragment_2	36	41	311	425	135	449	256	371	268	355	243	3.118	3.543	29.419	40.662	12.35	39.067	23.471	37.048	23.975	36.943	44.835	1.641	1.825	4.879	5.346	3.626	5.288	4.553	5.211	4.583	5.207	5.487
HGNC=32742&HUGO-Symbol=SNORD117&HUGO-Name=small_nucleolar_RNA,_C/D_box_117&LOCI=[chr6:31504141-31504236:strand=-]&SOURCE=RefSeq&SOURCE-ACCESSION=NR_003140&GENOME=hg19_Fragment_2 (FlaiMapper_results_single)	SNORD	SNORD117	Fragment_2	0	0	6	0	0	30	0	0	0	0	0	0	0	0.568	0	0	2.61	0	0	0	0	0	-∞	-∞	-0.817	-∞	-∞	1.384	-∞	-∞	-∞	-∞	-∞
HGNC=32743&HUGO-Symbol=SNORD84&HUGO-Name=small_nucleolar_RNA,_C/D_box_84&LOCI=[chr6:31508868-31508965:strand=-]&SOURCE=RefSeq&SOURCE-ACCESSION=NR_003065&GENOME=hg19_Fragment_2 (FlaiMapper_results_single)	SNORD	SNORD84	Fragment_2	0	24	0	9	4	0	5	24	0	25	55	0	2.074	0	0.861	0.366	0	0.458	2.397	0	2.602	10.148	-∞	1.052	-∞	-0.216	-1.45	-∞	-1.125	1.261	-∞	1.379	3.343
HGNC=32744&HUGO-Symbol=SNORD85&HUGO-Name=small_nucleolar_RNA,_C/D_box_85&LOCI=[chr1:31441000-31441094:strand=-]&SOURCE=RefSeq&SOURCE-ACCESSION=NR_003066&GENOME=hg19_Fragment_2 (FlaiMapper_results_single)	SNORD	SNORD85	Fragment_2	13	55	174	201	74	511	90	61	77	113	143	1.126	4.752	16.46	19.231	6.77	44.461	8.251	6.091	6.888	11.759	26.385	0.171	2.249	4.041	4.265	2.759	5.474	3.045	2.607	2.784	3.556	4.722
HGNC=32746&HUGO-Symbol=SNORD87&HUGO-Name=small_nucleolar_RNA,_C/D_box_87&LOCI=[chr8:67834699-67834794:strand=-]&SOURCE=RefSeq&SOURCE-ACCESSION=NR_002598&GENOME=hg19_Fragment_2 (FlaiMapper_results_single)	SNORD	SNORD87	Fragment_2	0	0	4	0	0	6	0	4	0	0	6	0	0	0.378	0	0	0.522	0	0.399	0	0	1.107	-∞	-∞	-1.402	-∞	-∞	-0.938	-∞	-1.324	-∞	-∞	0.147
HGNC=32747&HUGO-Symbol=SNORD88A&HUGO-Name=small_nucleolar_RNA,_C/D_box_88A&LOCI=[chr19:51302686-51302802:strand=-]&SOURCE=RefSeq&SOURCE-ACCESSION=NR_003067&GENOME=hg19_Fragment_2 (FlaiMapper_results_single)	SNORD	SNORD88A	Fragment_2	0	0	4	8	0	24	0	4	16	11	62	0	0	0.378	0.765	0	2.088	0	0.399	1.431	1.145	11.439	-∞	-∞	-1.402	-0.386	-∞	1.062	-∞	-1.324	0.517	0.195	3.516
HGNC=32749&HUGO-Symbol=SNORD88C&HUGO-Name=small_nucleolar_RNA,_C/D_box_88C&LOCI=[chr19:51305572-51305688:strand=-]&SOURCE=RefSeq&SOURCE-ACCESSION=NR_003069&GENOME=hg19_Fragment_2 (FlaiMapper_results_single)	SNORD	SNORD88C	Fragment_2	0	0	0	0	10	8	0	50	33	0	5	0	0	0	0	0.915	0.696	0	4.993	2.952	0	0.923	-∞	-∞	-∞	-∞	-0.128	-0.523	-∞	2.32	1.562	-∞	-0.116
HGNC=32750&HUGO-Symbol=SNORD89&HUGO-Name=small_nucleolar_RNA,_C/D_box_89&LOCI=[chr2:101889388-101889521:strand=-]&SOURCE=RefSeq&SOURCE-ACCESSION=NR_003070&GENOME=hg19_Fragment_2 (FlaiMapper_results_single)	SNORD	SNORD89	Fragment_2	5	0	19	21	5	19	6	8	0	5	70	0.433	0	1.797	2.009	0.457	1.653	0.55	0.799	0	0.52	12.916	-1.207	-∞	0.846	1.007	-1.128	0.725	-0.862	-0.324	-∞	-0.943	3.691
HGNC=32751&HUGO-Symbol=SNORD90&HUGO-Name=small_nucleolar_RNA,_C/D_box_90&LOCI=[chr9:125642482-125642608:strand=-]&SOURCE=RefSeq&SOURCE-ACCESSION=NR_003071&GENOME=hg19_Fragment_2 (FlaiMapper_results_single)	SNORD	SNORD90	Fragment_2	0	0	4	4	0	0	0	4	0	0	10	0	0	0.378	0.383	0	0	0	0.399	0	0	1.845	-∞	-∞	-1.402	-1.386	-∞	-∞	-∞	-1.324	-∞	-∞	0.884
HGNC=32752&HUGO-Symbol=SNORD91A&HUGO-Name=small_nucleolar_RNA,_C/D_box_91A&LOCI=[chr17:2233563-2233674:strand=-]&SOURCE=RefSeq&SOURCE-ACCESSION=NR_003072&GENOME=hg19_Fragment_2 (FlaiMapper_results_single)	SNORD	SNORD91A	Fragment_2	0	0	0	10	0	0	0	0	0	0	0	0	0	0	0.957	0	0	0	0	0	0	0	-∞	-∞	-∞	-0.064	-∞	-∞	-∞	-∞	-∞	-∞	-∞
HGNC=32753&HUGO-Symbol=SNORD91B&HUGO-Name=small_nucleolar_RNA,_C/D_box_91B&LOCI=[chr17:2232409-2232514:strand=-]&SOURCE=RefSeq&SOURCE-ACCESSION=NR_003073&GENOME=hg19_Fragment_2 (FlaiMapper_results_single)	SNORD	SNORD91B	Fragment_2	0	5	0	0	0	4	0	0	4	0	138	0	0.432	0	0	0	0.348	0	0	0.358	0	25.462	-∞	-1.211	-∞	-∞	-∞	-1.523	-∞	-∞	-1.483	-∞	4.67
HGNC=32754&HUGO-Symbol=SNORD92&HUGO-Name=small_nucleolar_RNA,_C/D_box_92&LOCI=[chr2:29136518-29136626:strand=+]&SOURCE=RefSeq&SOURCE-ACCESSION=NR_003074&GENOME=hg19_Fragment_2 (FlaiMapper_results_single)	SNORD	SNORD92	Fragment_2	0	0	0	0	0	0	6	0	0	0	18	0	0	0	0	0	0	0.55	0	0	0	3.321	-∞	-∞	-∞	-∞	-∞	-∞	-0.862	-∞	-∞	-∞	1.732
HGNC=32755&HUGO-Symbol=SNORD93&HUGO-Name=small_nucleolar_RNA,_C/D_box_93&LOCI=[chr7:22896222-22896315:strand=+]&SOURCE=RefSeq&SOURCE-ACCESSION=NR_003075&GENOME=hg19_Fragment_2 (FlaiMapper_results_single)	SNORD	SNORD93	Fragment_2	0	0	0	0	0	0	5	0	0	0	4	0	0	0	0	0	0	0.458	0	0	0	0.738	-∞	-∞	-∞	-∞	-∞	-∞	-1.125	-∞	-∞	-∞	-0.438
HGNC=32756&HUGO-Symbol=SNORD94&HUGO-Name=small_nucleolar_RNA,_C/D_box_94&LOCI=[chr2:86362983-86363139:strand=+]&SOURCE=RefSeq&SOURCE-ACCESSION=NR_004378&GENOME=hg19_Fragment_2 (FlaiMapper_results_single)	SNORD	SNORD94	Fragment_2	4	0	0	0	0	0	0	4	4	0	42	0.346	0	0	0	0	0	0	0.399	0.358	0	7.749	-1.529	-∞	-∞	-∞	-∞	-∞	-∞	-1.324	-1.483	-∞	2.954
HGNC=32757&HUGO-Symbol=SNORD95&HUGO-Name=small_nucleolar_RNA,_C/D_box_95&LOCI=[chr5:180670304-180670386:strand=-]&SOURCE=RefSeq&SOURCE-ACCESSION=NR_002591&GENOME=hg19_Fragment_2 (FlaiMapper_results_single)	SNORD	SNORD95	Fragment_2	9	8	5	9	4	10	0	0	0	4	101	0.779	0.691	0.473	0.861	0.366	0.87	0	0	0	0.416	18.635	-0.359	-0.533	-1.08	-0.216	-1.45	-0.201	-∞	-∞	-∞	-1.264	4.22
HGNC=32758&HUGO-Symbol=SNORD96A&HUGO-Name=small_nucleolar_RNA,_C/D_box_96A&LOCI=[chr5:180668808-180668899:strand=-]&SOURCE=RefSeq&SOURCE-ACCESSION=NR_002592&GENOME=hg19_Fragment_2 (FlaiMapper_results_single)	SNORD	SNORD96A	Fragment_2	5	0	10	0	0	17	6	0	6	9	110	0.433	0	0.946	0	0	1.479	0.55	0	0.537	0.937	20.296	-1.207	-∞	-0.08	-∞	-∞	0.565	-0.862	-∞	-0.898	-0.095	4.343
HGNC=32760&HUGO-Symbol=SNORD97&HUGO-Name=small_nucleolar_RNA,_C/D_box_97&LOCI=[chr11:10823004-10823165:strand=-]&SOURCE=RefSeq&SOURCE-ACCESSION=NR_004403&GENOME=hg19_Fragment_2 (FlaiMapper_results_single)	SNORD	SNORD97	Fragment_2	5	4	58	54	29	131	48	88	54	41	214	0.433	0.346	5.487	5.166	2.653	11.398	4.401	8.788	4.831	4.267	39.485	-1.207	-1.533	2.456	2.369	1.408	3.511	2.138	3.135	2.272	2.093	5.303
HGNC=32761&HUGO-Symbol=SNORD98&HUGO-Name=small_nucleolar_RNA,_C/D_box_98&LOCI=[chr10:70514919-70515005:strand=+]&SOURCE=RefSeq&SOURCE-ACCESSION=NR_003076&GENOME=hg19_Fragment_2 (FlaiMapper_results_single)	SNORD	SNORD98	Fragment_2	5	0	0	27	0	0	0	0	0	9	30	0.433	0	0	2.583	0	0	0	0	0	0.937	5.535	-1.207	-∞	-∞	1.369	-∞	-∞	-∞	-∞	-∞	-0.095	2.469
HGNC=32762&HUGO-Symbol=SNORD99&HUGO-Name=small_nucleolar_RNA,_C/D_box_99&LOCI=[chr1:28905245-28905344:strand=-]&SOURCE=RefSeq&SOURCE-ACCESSION=NR_003077&GENOME=hg19_Fragment_2 (FlaiMapper_results_single)	SNORD	SNORD99	Fragment_2	0	0	8	0	0	0	4	4	0	0	28	0	0	0.757	0	0	0	0.367	0.399	0	0	5.166	-∞	-∞	-0.402	-∞	-∞	-∞	-1.447	-1.324	-∞	-∞	2.369
HGNC=32763&HUGO-Symbol=SNORD100&HUGO-Name=small_nucleolar_RNA,_C/D_box_100&LOCI=[chr6:133137931-133138026:strand=+]&SOURCE=RefSeq&SOURCE-ACCESSION=NR_002435&GENOME=hg19_Fragment_2 (FlaiMapper_results_single)	SNORD	SNORD100	Fragment_2	14	26	91	176	73	192	29	32	48	102	377	1.212	2.246	8.608	16.839	6.678	16.706	2.659	3.195	4.294	10.615	69.559	0.278	1.168	3.106	4.074	2.739	4.062	1.411	1.676	2.102	3.408	6.12
HGNC=32764&HUGO-Symbol=SNORD101&HUGO-Name=small_nucleolar_RNA,_C/D_box_101&LOCI=[chr6:133136436-133136528:strand=+]&SOURCE=RefSeq&SOURCE-ACCESSION=NR_002434&GENOME=hg19_Fragment_2 (FlaiMapper_results_single)	SNORD	SNORD101	Fragment_2	4	0	53	55	16	53	34	98	62	63	732	0.346	0	5.014	5.262	1.464	4.611	3.117	9.786	5.547	6.556	135.06	-1.529	-∞	2.326	2.396	0.55	2.205	1.64	3.291	2.472	2.713	7.077
HGNC=32768&HUGO-Symbol=SNORD104&HUGO-Name=small_nucleolar_RNA,_C/D_box_104&LOCI=[chr17:62223428-62223527:strand=+]&SOURCE=RefSeq&SOURCE-ACCESSION=NR_004380&GENOME=hg19_Fragment_2 (FlaiMapper_results_single)	SNORD	SNORD104	Fragment_2	880	1719	5726	3335	2353	5881	2494	1816	2381	1862	1845	76.213	148.527	541.659	319.079	215.258	511.697	228.654	181.344	213.004	193.77	340.417	6.252	7.215	9.081	8.318	7.75	8.999	7.837	7.503	7.735	7.598	8.411
HGNC=32769&HUGO-Symbol=SNORD105&HUGO-Name=small_nucleolar_RNA,_C/D_box_105&LOCI=[chr19:10218317-10218421:strand=+]&SOURCE=RefSeq&SOURCE-ACCESSION=NR_004381&GENOME=hg19_Fragment_2 (FlaiMapper_results_single)	SNORD	SNORD105	Fragment_2	0	0	11	6	4	0	0	18	0	4	37	0	0	1.041	0.574	0.366	0	0	1.797	0	0.416	6.827	-∞	-∞	0.057	-0.801	-1.45	-∞	-∞	0.846	-∞	-1.264	2.771
HGNC=32771&HUGO-Symbol=SNORD107&HUGO-Name=small_nucleolar_RNA,_C/D_box_107&LOCI=[chr15:25227131-25227225:strand=+]&SOURCE=RefSeq&SOURCE-ACCESSION=NR_001293&GENOME=hg19_Fragment_2 (FlaiMapper_results_single)	SNORD	SNORD107	Fragment_2	0	4	0	29	6	15	4	5	0	4	84	0	0.346	0	2.775	0.549	1.305	0.367	0.499	0	0.416	15.499	-∞	-1.533	-∞	1.472	-0.865	0.384	-1.447	-1.002	-∞	-1.264	3.954
HGNC=32775&HUGO-Symbol=SNORD110&HUGO-Name=small_nucleolar_RNA,_C/D_box_110&LOCI=[chr20:2634848-2634942:strand=+]&SOURCE=RefSeq&SOURCE-ACCESSION=NR_003078&GENOME=hg19_Fragment_2 (FlaiMapper_results_single)	SNORD	SNORD110	Fragment_2	0	0	0	25	0	4	0	0	0	0	0	0	0	0	2.392	0	0.348	0	0	0	0	0	-∞	-∞	-∞	1.258	-∞	-1.523	-∞	-∞	-∞	-∞	-∞
HGNC=32776&HUGO-Symbol=SNORD111&HUGO-Name=small_nucleolar_RNA,_C/D_box_111&LOCI=[chr16:70571898-70572011:strand=+]&SOURCE=RefSeq&SOURCE-ACCESSION=NR_003079&GENOME=hg19_Fragment_2 (FlaiMapper_results_single)	SNORD	SNORD111	Fragment_2	0	4	4	0	0	0	0	0	0	4	20	0	0.346	0.378	0	0	0	0	0	0	0.416	3.69	-∞	-1.533	-1.402	-∞	-∞	-∞	-∞	-∞	-∞	-1.264	1.884
HGNC=32952&HUGO-Symbol=SNORD118&HUGO-Name=small_nucleolar_RNA,_C/D_box_118&LOCI=[chr17:8076761-8076916:strand=-]&SOURCE=RefSeq&SOURCE-ACCESSION=NR_033294&GENOME=hg19_Fragment_2 (FlaiMapper_results_single)	SNORD	SNORD118	Fragment_2	0	0	0	0	4	4	0	39	0	6	177	0	0	0	0	0.366	0.348	0	3.895	0	0.624	32.658	-∞	-∞	-∞	-∞	-1.45	-1.523	-∞	1.961	-∞	-0.679	5.029
HGNC=32989&HUGO-Symbol=SNORD114-1&HUGO-Name=small_nucleolar_RNA,_C/D_box_114-1&LOCI=[chr14:101416160-101416250:strand=+]&SOURCE=RefSeq&SOURCE-ACCESSION=NR_003193.1&GENOME=hg19_Fragment_2 (FlaiMapper_results_single)	SNORD	SNORD114-1	Fragment_2	0	0	0	5	0	0	0	0	0	0	0	0	0	0	0.478	0	0	0	0	0	0	0	-∞	-∞	-∞	-1.064	-∞	-∞	-∞	-∞	-∞	-∞	-∞
HGNC=33000&HUGO-Symbol=SNORD114-12&HUGO-Name=small_nucleolar_RNA,_C/D_box_114-12&LOCI=[chr14:101435275-101435368:strand=+]&SOURCE=RefSeq&SOURCE-ACCESSION=NR_003205.1&GENOME=hg19_Fragment_2 (FlaiMapper_results_single)	SNORD	SNORD114-12	Fragment_2	0	0	5	0	0	6	0	0	0	0	7	0	0	0.473	0	0	0.522	0	0	0	0	1.292	-∞	-∞	-1.08	-∞	-∞	-0.938	-∞	-∞	-∞	-∞	0.369
HGNC=33009&HUGO-Symbol=SNORD114-21&HUGO-Name=small_nucleolar_RNA,_C/D_box_114-21&LOCI=[chr14:101448302-101448392:strand=+]&SOURCE=RefSeq&SOURCE-ACCESSION=NR_003214.1&GENOME=hg19_Fragment_2 (FlaiMapper_results_single)	SNORD	SNORD114-21	Fragment_2	0	0	0	4	0	0	0	0	0	0	0	0	0	0	0.383	0	0	0	0	0	0	0	-∞	-∞	-∞	-1.386	-∞	-∞	-∞	-∞	-∞	-∞	-∞
HGNC=33020&HUGO-Symbol=SNORD115-1&HUGO-Name=small_nucleolar_RNA,_C/D_box_115-1&LOCI=[chr15:25415860-25415961:strand=+]&SOURCE=RefSeq&SOURCE-ACCESSION=NR_001291&GENOME=hg19_Fragment_2 (FlaiMapper_results_single)	SNORD	SNORD115-1	Fragment_2	0	0	1	1	1	3	1	0	0	0	7	0	0	0.095	0.096	0.091	0.261	0.092	0	0	0	1.292	-∞	-∞	-3.402	-3.386	-3.45	-1.938	-3.447	-∞	-∞	-∞	0.369
HGNC=33021&HUGO-Symbol=SNORD115-2&HUGO-Name=small_nucleolar_RNA,_C/D_box_115-2&LOCI=[chr15:25417772-25417873:strand=+]&SOURCE=RefSeq&SOURCE-ACCESSION=NR_003294.1&GENOME=hg19_Fragment_2 (FlaiMapper_results_single)	SNORD	SNORD115-2	Fragment_2	0	0	0	1	0	0	5	0	0	0	4	0	0	0	0.096	0	0	0.458	0	0	0	0.738	-∞	-∞	-∞	-3.386	-∞	-∞	-1.125	-∞	-∞	-∞	-0.438
HGNC=33022&HUGO-Symbol=SNORD115-3&HUGO-Name=small_nucleolar_RNA,_C/D_box_115-3&LOCI=[chr15:25420064-25420165:strand=+]&SOURCE=RefSeq&SOURCE-ACCESSION=NR_003295.1&GENOME=hg19_Fragment_2 (FlaiMapper_results_single)	SNORD	SNORD115-3	Fragment_2	1	1	2	4	3	3	1	0	1	1	0	0.087	0.086	0.189	0.383	0.274	0.261	0.092	0	0.089	0.104	0	-3.529	-3.533	-2.402	-1.386	-1.865	-1.938	-3.447	-∞	-3.483	-3.264	-∞
HGNC=33023&HUGO-Symbol=SNORD115-4&HUGO-Name=small_nucleolar_RNA,_C/D_box_115-4&LOCI=[chr15:25421969-25422070:strand=+]&SOURCE=RefSeq&SOURCE-ACCESSION=NR_003296.1&GENOME=hg19_Fragment_2 (FlaiMapper_results_single)	SNORD	SNORD115-4	Fragment_2	0	0	0	1	0	0	0	1	0	2	6	0	0	0	0.096	0	0	0	0.1	0	0.208	1.107	-∞	-∞	-∞	-3.386	-∞	-∞	-∞	-3.324	-∞	-2.264	0.147
HGNC=33024&HUGO-Symbol=SNORD115-5&HUGO-Name=small_nucleolar_RNA,_C/D_box_115-5&LOCI=[chr15:25423875-25423976:strand=+]&SOURCE=RefSeq&SOURCE-ACCESSION=NR_003297.1&GENOME=hg19_Fragment_2 (FlaiMapper_results_single)	SNORD	SNORD115-5	Fragment_2	0	0	0	1	0	1	0	0	0	1	9	0	0	0	0.096	0	0.087	0	0	0	0.104	1.661	-∞	-∞	-∞	-3.386	-∞	-3.523	-∞	-∞	-∞	-3.264	0.732
HGNC=33025&HUGO-Symbol=SNORD115-6&HUGO-Name=small_nucleolar_RNA,_C/D_box_115-6&LOCI=[chr15:25425634-25425735:strand=+]&SOURCE=RefSeq&SOURCE-ACCESSION=NR_003298.1&GENOME=hg19_Fragment_2 (FlaiMapper_results_single)	SNORD	SNORD115-6	Fragment_2	0	0	0	1	0	0	0	0	0	2	7	0	0	0	0.096	0	0	0	0	0	0.208	1.292	-∞	-∞	-∞	-3.386	-∞	-∞	-∞	-∞	-∞	-2.264	0.369
HGNC=33027&HUGO-Symbol=SNORD115-8&HUGO-Name=small_nucleolar_RNA,_C/D_box_115-8&LOCI=[chr15:25429443-25429544:strand=+]&SOURCE=RefSeq&SOURCE-ACCESSION=NR_003300.1&GENOME=hg19_Fragment_2 (FlaiMapper_results_single)	SNORD	SNORD115-8	Fragment_2	0	4	26	22	48	0	20	13	8	41	12	0	0.346	2.46	2.105	4.391	0	1.834	1.298	0.716	4.267	2.214	-∞	-1.533	1.298	1.074	2.135	-∞	0.875	0.376	-0.483	2.093	1.147
HGNC=33029&HUGO-Symbol=SNORD115-10&HUGO-Name=small_nucleolar_RNA,_C/D_box_115-10&LOCI=[chr15:25432673-25432773:strand=+]&SOURCE=RefSeq&SOURCE-ACCESSION=NR_003302.1&GENOME=hg19_Fragment_2 (FlaiMapper_results_single)	SNORD	SNORD115-10	Fragment_2	8	0	26	29	30	15	37	11	8	59	7	0.693	0	2.46	2.775	2.744	1.305	3.392	1.098	0.716	6.14	1.292	-0.529	-∞	1.298	1.472	1.457	0.384	1.762	0.135	-0.483	2.618	0.369
HGNC=33032&HUGO-Symbol=SNORD115-13&HUGO-Name=small_nucleolar_RNA,_C/D_box_115-13&LOCI=[chr15:25438458-25438559:strand=+]&SOURCE=RefSeq&SOURCE-ACCESSION=NR_003305.1&GENOME=hg19_Fragment_2 (FlaiMapper_results_single)	SNORD	SNORD115-13	Fragment_2	3	0	9	5	21	0	5	1	3	0	7	0.26	0	0.851	0.478	1.921	0	0.458	0.1	0.268	0	1.292	-1.944	-∞	-0.232	-1.064	0.942	-∞	-1.125	-3.324	-1.898	-∞	0.369
HGNC=33033&HUGO-Symbol=SNORD115-14&HUGO-Name=small_nucleolar_RNA,_C/D_box_115-14&LOCI=[chr15:25440058-25440158:strand=+]&SOURCE=RefSeq&SOURCE-ACCESSION=NR_003306.1&GENOME=hg19_Fragment_2 (FlaiMapper_results_single)	SNORD	SNORD115-14	Fragment_2	0	0	1	1	1	2	1	0	1	2	5	0	0	0.095	0.096	0.091	0.174	0.092	0	0.089	0.208	0.923	-∞	-∞	-3.402	-3.386	-3.45	-2.523	-3.447	-∞	-3.483	-2.264	-0.116
HGNC=33034&HUGO-Symbol=SNORD115-15&HUGO-Name=small_nucleolar_RNA,_C/D_box_115-15&LOCI=[chr15:25442713-25442813:strand=+]&SOURCE=RefSeq&SOURCE-ACCESSION=NR_003307.1&GENOME=hg19_Fragment_2 (FlaiMapper_results_single)	SNORD	SNORD115-15	Fragment_2	1	5	7	6	9	13	26	1	5	6	4	0.087	0.432	0.662	0.574	0.823	1.131	2.384	0.1	0.447	0.624	0.738	-3.529	-1.211	-0.595	-0.801	-0.28	0.178	1.253	-3.324	-1.161	-0.679	-0.438
HGNC=33035&HUGO-Symbol=SNORD115-16&HUGO-Name=small_nucleolar_RNA,_C/D_box_115-16&LOCI=[chr15:25444585-25444686:strand=+]&SOURCE=RefSeq&SOURCE-ACCESSION=NR_003308.1&GENOME=hg19_Fragment_2 (FlaiMapper_results_single)	SNORD	SNORD115-16	Fragment_2	0	0	0	1	0	0	0	0	0	1	5	0	0	0	0.096	0	0	0	0	0	0.104	0.923	-∞	-∞	-∞	-3.386	-∞	-∞	-∞	-∞	-∞	-3.264	-0.116
HGNC=33039&HUGO-Symbol=SNORD115-20&HUGO-Name=small_nucleolar_RNA,_C/D_box_115-20&LOCI=[chr15:25451399-25451500:strand=+]&SOURCE=RefSeq&SOURCE-ACCESSION=NR_003312.1&GENOME=hg19_Fragment_2 (FlaiMapper_results_single)	SNORD	SNORD115-20	Fragment_2	0	3	8	4	8	16	25	2	4	4	3	0	0.259	0.757	0.383	0.732	1.392	2.292	0.2	0.358	0.416	0.554	-∞	-1.948	-0.402	-1.386	-0.45	0.477	1.197	-2.324	-1.483	-1.264	-0.853
HGNC=33040&HUGO-Symbol=SNORD115-21&HUGO-Name=small_nucleolar_RNA,_C/D_box_115-21&LOCI=[chr15:25453220-25453320:strand=+]&SOURCE=RefSeq&SOURCE-ACCESSION=NR_003313.1&GENOME=hg19_Fragment_2 (FlaiMapper_results_single)	SNORD	SNORD115-21	Fragment_2	0	0	1	1	2	2	1	0	0	0	8	0	0	0.095	0.096	0.183	0.174	0.092	0	0	0	1.476	-∞	-∞	-3.402	-3.386	-2.45	-2.523	-3.447	-∞	-∞	-∞	0.562
HGNC=33041&HUGO-Symbol=SNORD115-22&HUGO-Name=small_nucleolar_RNA,_C/D_box_115-22&LOCI=[chr15:25455055-25455156:strand=+]&SOURCE=RefSeq&SOURCE-ACCESSION=NR_003314.1&GENOME=hg19_Fragment_2 (FlaiMapper_results_single)	SNORD	SNORD115-22	Fragment_2	0	0	1	2	3	4	1	0	2	0	0	0	0	0.095	0.191	0.274	0.348	0.092	0	0.179	0	0	-∞	-∞	-3.402	-2.386	-1.865	-1.523	-3.447	-∞	-2.483	-∞	-∞
HGNC=33042&HUGO-Symbol=SNORD115-23&HUGO-Name=small_nucleolar_RNA,_C/D_box_115-23&LOCI=[chr15:25456933-25457034:strand=+]&SOURCE=RefSeq&SOURCE-ACCESSION=NR_003315.1&GENOME=hg19_Fragment_2 (FlaiMapper_results_single)	SNORD	SNORD115-23	Fragment_2	0	0	0	0	0	4	0	0	7	0	0	0	0	0	0	0	0.348	0	0	0.626	0	0	-∞	-∞	-∞	-∞	-∞	-1.523	-∞	-∞	-0.675	-∞	-∞
HGNC=33044&HUGO-Symbol=SNORD115-25&HUGO-Name=small_nucleolar_RNA,_C/D_box_115-25&LOCI=[chr15:25460678-25460779:strand=+]&SOURCE=RefSeq&SOURCE-ACCESSION=NR_003342.1&GENOME=hg19_Fragment_2 (FlaiMapper_results_single)	SNORD	SNORD115-25	Fragment_2	0	0	1	0	1	1	1	0	0	1	5	0	0	0.095	0	0.091	0.087	0.092	0	0	0.104	0.923	-∞	-∞	-3.402	-∞	-3.45	-3.523	-3.447	-∞	-∞	-3.264	-0.116
HGNC=33045&HUGO-Symbol=SNORD115-26&HUGO-Name=small_nucleolar_RNA,_C/D_box_115-26&LOCI=[chr15:25463754-25463855:strand=+]&SOURCE=RefSeq&SOURCE-ACCESSION=NR_003343.1&GENOME=hg19_Fragment_2 (FlaiMapper_results_single)	SNORD	SNORD115-26	Fragment_2	0	0	1	1	1	2	0	0	0	2	7	0	0	0.095	0.096	0.091	0.174	0	0	0	0.208	1.292	-∞	-∞	-3.402	-3.386	-3.45	-2.523	-∞	-∞	-∞	-2.264	0.369
HGNC=33046&HUGO-Symbol=SNORD115-27&HUGO-Name=small_nucleolar_RNA,_C/D_box_115-27&LOCI=[chr15:25465640-25465735:strand=+]&SOURCE=RefSeq&SOURCE-ACCESSION=NR_003496&GENOME=hg19_Fragment_2 (FlaiMapper_results_single)	SNORD	SNORD115-27	Fragment_2	0	0	0	0	0	0	0	0	0	0	0	0	0	0	0	0	0	0	0	0	0	0	-∞	-∞	-∞	-∞	-∞	-∞	-∞	-∞	-∞	-∞	-∞
HGNC=33049&HUGO-Symbol=SNORD115-30&HUGO-Name=small_nucleolar_RNA,_C/D_box_115-30&LOCI=[chr15:25470340-25470441:strand=+]&SOURCE=RefSeq&SOURCE-ACCESSION=NR_003345.1&GENOME=hg19_Fragment_2 (FlaiMapper_results_single)	SNORD	SNORD115-30	Fragment_2	1	1	1	1	2	3	2	0	0	2	0	0.087	0.086	0.095	0.096	0.183	0.261	0.183	0	0	0.208	0	-3.529	-3.533	-3.402	-3.386	-2.45	-1.938	-2.447	-∞	-∞	-2.264	-∞
HGNC=33051&HUGO-Symbol=SNORD115-32&HUGO-Name=small_nucleolar_RNA,_C/D_box_115-32&LOCI=[chr15:25474104-25474205:strand=+]&SOURCE=RefSeq&SOURCE-ACCESSION=NR_003347.1&GENOME=hg19_Fragment_2 (FlaiMapper_results_single)	SNORD	SNORD115-32	Fragment_2	8	4	17	13	15	5	8	5	0	12	0	0.693	0.346	1.608	1.244	1.372	0.435	0.733	0.499	0	1.249	0	-0.529	-1.533	0.685	0.315	0.457	-1.201	-0.447	-1.002	-∞	0.321	-∞
HGNC=33052&HUGO-Symbol=SNORD115-33&HUGO-Name=small_nucleolar_RNA,_C/D_box_115-33&LOCI=[chr15:25475975-25476076:strand=+]&SOURCE=RefSeq&SOURCE-ACCESSION=NR_003348.1&GENOME=hg19_Fragment_2 (FlaiMapper_results_single)	SNORD	SNORD115-33	Fragment_2	0	0	0	1	0	1	0	0	0	2	6	0	0	0	0.096	0	0.087	0	0	0	0.208	1.107	-∞	-∞	-∞	-3.386	-∞	-3.523	-∞	-∞	-∞	-2.264	0.147
HGNC=33053&HUGO-Symbol=SNORD115-34&HUGO-Name=small_nucleolar_RNA,_C/D_box_115-34&LOCI=[chr15:25477524-25477625:strand=+]&SOURCE=RefSeq&SOURCE-ACCESSION=NR_003349.1&GENOME=hg19_Fragment_2 (FlaiMapper_results_single)	SNORD	SNORD115-34	Fragment_2	0	0	0	2	0	2	0	0	1	1	9	0	0	0	0.191	0	0.174	0	0	0.089	0.104	1.661	-∞	-∞	-∞	-2.386	-∞	-2.523	-∞	-∞	-3.483	-3.264	0.732
HGNC=33054&HUGO-Symbol=SNORD115-35&HUGO-Name=small_nucleolar_RNA,_C/D_box_115-35&LOCI=[chr15:25479384-25479485:strand=+]&SOURCE=RefSeq&SOURCE-ACCESSION=NR_003350.1&GENOME=hg19_Fragment_2 (FlaiMapper_results_single)	SNORD	SNORD115-35	Fragment_2	0	0	0	1	1	3	1	0	1	0	0	0	0	0	0.096	0.091	0.261	0.092	0	0.089	0	0	-∞	-∞	-∞	-3.386	-3.45	-1.938	-3.447	-∞	-3.483	-∞	-∞
HGNC=33057&HUGO-Symbol=SNORD115-38&HUGO-Name=small_nucleolar_RNA,_C/D_box_115-38&LOCI=[chr15:25484975-25485076:strand=+]&SOURCE=RefSeq&SOURCE-ACCESSION=NR_003353.1&GENOME=hg19_Fragment_2 (FlaiMapper_results_single)	SNORD	SNORD115-38	Fragment_2	0	0	18	29	20	0	28	2	19	30	0	0	0	1.703	2.775	1.83	0	2.567	0.2	1.7	3.122	0	-∞	-∞	0.768	1.472	0.872	-∞	1.36	-2.324	0.765	1.642	-∞
HGNC=33058&HUGO-Symbol=SNORD115-39&HUGO-Name=small_nucleolar_RNA,_C/D_box_115-39&LOCI=[chr15:25486883-25486984:strand=+]&SOURCE=RefSeq&SOURCE-ACCESSION=NR_003354.1&GENOME=hg19_Fragment_2 (FlaiMapper_results_single)	SNORD	SNORD115-39	Fragment_2	0	0	0	2	1	2	1	0	1	0	9	0	0	0	0.191	0.091	0.174	0.092	0	0.089	0	1.661	-∞	-∞	-∞	-2.386	-3.45	-2.523	-3.447	-∞	-3.483	-∞	0.732
HGNC=33059&HUGO-Symbol=SNORD115-40&HUGO-Name=small_nucleolar_RNA,_C/D_box_115-40&LOCI=[chr15:25488751-25488852:strand=+]&SOURCE=RefSeq&SOURCE-ACCESSION=NR_003355.1&GENOME=hg19_Fragment_2 (FlaiMapper_results_single)	SNORD	SNORD115-40	Fragment_2	0	0	0	1	1	2	1	0	0	2	6	0	0	0	0.096	0.091	0.174	0.092	0	0	0.208	1.107	-∞	-∞	-∞	-3.386	-3.45	-2.523	-3.447	-∞	-∞	-2.264	0.147
HGNC=33060&HUGO-Symbol=SNORD115-41&HUGO-Name=small_nucleolar_RNA,_C/D_box_115-41&LOCI=[chr15:25490615-25490716:strand=+]&SOURCE=RefSeq&SOURCE-ACCESSION=NR_003356.1&GENOME=hg19_Fragment_2 (FlaiMapper_results_single)	SNORD	SNORD115-41	Fragment_2	0	0	1	2	2	2	1	0	0	3	9	0	0	0.095	0.191	0.183	0.174	0.092	0	0	0.312	1.661	-∞	-∞	-3.402	-2.386	-2.45	-2.523	-3.447	-∞	-∞	-1.679	0.732
HGNC=33061&HUGO-Symbol=SNORD115-42&HUGO-Name=small_nucleolar_RNA,_C/D_box_115-42&LOCI=[chr15:25492482-25492583:strand=+]&SOURCE=RefSeq&SOURCE-ACCESSION=NR_003357.1&GENOME=hg19_Fragment_2 (FlaiMapper_results_single)	SNORD	SNORD115-42	Fragment_2	0	2	6	5	6	12	20	1	2	3	3	0	0.173	0.568	0.478	0.549	1.044	1.834	0.1	0.179	0.312	0.554	-∞	-2.533	-0.817	-1.064	-0.865	0.062	0.875	-3.324	-2.483	-1.679	-0.853
HGNC=33063&HUGO-Symbol=SNORD115-44&HUGO-Name=small_nucleolar_RNA,_C/D_box_115-44&LOCI=[chr15:25495996-25496097:strand=+]&SOURCE=RefSeq&SOURCE-ACCESSION=NR_003359.1&GENOME=hg19_Fragment_2 (FlaiMapper_results_single)	SNORD	SNORD115-44	Fragment_2	0	0	1	3	1	2	1	0	1	1	8	0	0	0.095	0.287	0.091	0.174	0.092	0	0.089	0.104	1.476	-∞	-∞	-3.402	-1.801	-3.45	-2.523	-3.447	-∞	-3.483	-3.264	0.562
HGNC=33067&HUGO-Symbol=SNORD116-1&HUGO-Name=small_nucleolar_RNA,_C/D_box_116-1&LOCI=[chr15:25296613-25296729:strand=+]&SOURCE=RefSeq&SOURCE-ACCESSION=NR_003316&GENOME=hg19_Fragment_2 (FlaiMapper_results_single)	SNORD	SNORD116-1	Fragment_2	4	1	13	22	15	14	10	25	26	10	13	0.346	0.086	1.23	2.105	1.372	1.218	0.917	2.496	2.326	1.041	2.399	-1.529	-3.533	0.298	1.074	0.457	0.285	-0.125	1.32	1.218	0.057	1.262
HGNC=33068&HUGO-Symbol=SNORD116-2&HUGO-Name=small_nucleolar_RNA,_C/D_box_116-2&LOCI=[chr15:25299346-25299462:strand=+]&SOURCE=RefSeq&SOURCE-ACCESSION=NR_003317&GENOME=hg19_Fragment_2 (FlaiMapper_results_single)	SNORD	SNORD116-2	Fragment_2	4	7	10	12	5	40	18	6	13	17	77	0.346	0.605	0.946	1.148	0.457	3.48	1.65	0.599	1.163	1.769	14.207	-1.529	-0.725	-0.08	0.199	-1.128	1.799	0.723	-0.739	0.218	0.823	3.829
HGNC=33070&HUGO-Symbol=SNORD116-4&HUGO-Name=small_nucleolar_RNA,_C/D_box_116-4&LOCI=[chr15:25304674-25304791:strand=+]&SOURCE=RefSeq&SOURCE-ACCESSION=NR_003319&GENOME=hg19_Fragment_2 (FlaiMapper_results_single)	SNORD	SNORD116-4	Fragment_2	0	0	2	5	3	1	2	4	4	3	3	0	0	0.189	0.478	0.274	0.087	0.183	0.399	0.358	0.312	0.554	-∞	-∞	-2.402	-1.064	-1.865	-3.523	-2.447	-1.324	-1.483	-1.679	-0.853
HGNC=33072&HUGO-Symbol=SNORD116-6&HUGO-Name=small_nucleolar_RNA,_C/D_box_116-6&LOCI=[chr15:25310162-25310279:strand=+]&SOURCE=RefSeq&SOURCE-ACCESSION=NR_003321&GENOME=hg19_Fragment_2 (FlaiMapper_results_single)	SNORD	SNORD116-6	Fragment_2	6	8	12	13	6	44	18	6	15	18	73	0.52	0.691	1.135	1.244	0.549	3.828	1.65	0.599	1.342	1.873	13.469	-0.944	-0.533	0.183	0.315	-0.865	1.937	0.723	-0.739	0.424	0.905	3.752
HGNC=33074&HUGO-Symbol=SNORD116-8&HUGO-Name=small_nucleolar_RNA,_C/D_box_116-8&LOCI=[chr15:25315568-25315684:strand=+]&SOURCE=RefSeq&SOURCE-ACCESSION=NR_003323&GENOME=hg19_Fragment_2 (FlaiMapper_results_single)	SNORD	SNORD116-8	Fragment_2	3	1	11	21	16	16	11	24	27	11	14	0.26	0.086	1.041	2.009	1.464	1.392	1.008	2.397	2.415	1.145	2.583	-1.944	-3.533	0.057	1.007	0.55	0.477	0.012	1.261	1.272	0.195	1.369
HGNC=33077&HUGO-Symbol=SNORD116-11&HUGO-Name=small_nucleolar_RNA,_C/D_box_116-11&LOCI=[chr15:25321065-25321178:strand=+]&SOURCE=RefSeq&SOURCE-ACCESSION=NR_003326&GENOME=hg19_Fragment_2 (FlaiMapper_results_single)	SNORD	SNORD116-11	Fragment_2	0	0	0	0	0	0	4	0	0	0	0	0	0	0	0	0	0	0.367	0	0	0	0	-∞	-∞	-∞	-∞	-∞	-∞	-1.447	-∞	-∞	-∞	-∞
HGNC=33078&HUGO-Symbol=SNORD116-12&HUGO-Name=small_nucleolar_RNA,_C/D_box_116-12&LOCI=[chr15:25322187-25322300:strand=+]&SOURCE=RefSeq&SOURCE-ACCESSION=NR_003327&GENOME=hg19_Fragment_2 (FlaiMapper_results_single)	SNORD	SNORD116-12	Fragment_2	0	0	0	9	0	0	0	0	0	0	1	0	0	0	0.861	0	0	0	0	0	0	0.185	-∞	-∞	-∞	-0.216	-∞	-∞	-∞	-∞	-∞	-∞	-2.438
HGNC=33079&HUGO-Symbol=SNORD116-13&HUGO-Name=small_nucleolar_RNA,_C/D_box_116-13&LOCI=[chr15:25324194-25324307:strand=+]&SOURCE=RefSeq&SOURCE-ACCESSION=NR_003328&GENOME=hg19_Fragment_2 (FlaiMapper_results_single)	SNORD	SNORD116-13	Fragment_2	0	0	0	0	0	0	0	1	0	0	6	0	0	0	0	0	0	0	0.1	0	0	1.107	-∞	-∞	-∞	-∞	-∞	-∞	-∞	-3.324	-∞	-∞	0.147
HGNC=33080&HUGO-Symbol=SNORD116-14&HUGO-Name=small_nucleolar_RNA,_C/D_box_116-14&LOCI=[chr15:25325278-25325391:strand=+]&SOURCE=RefSeq&SOURCE-ACCESSION=NR_003329&GENOME=hg19_Fragment_2 (FlaiMapper_results_single)	SNORD	SNORD116-14	Fragment_2	0	0	2	3	2	4	0	3	4	1	3	0	0	0.189	0.287	0.183	0.348	0	0.3	0.358	0.104	0.554	-∞	-∞	-2.402	-1.801	-2.45	-1.523	-∞	-1.739	-1.483	-3.264	-0.853
HGNC=33081&HUGO-Symbol=SNORD116-15&HUGO-Name=small_nucleolar_RNA,_C/D_box_116-15&LOCI=[chr15:25326423-25326536:strand=+]&SOURCE=RefSeq&SOURCE-ACCESSION=NR_003330&GENOME=hg19_Fragment_2 (FlaiMapper_results_single)	SNORD	SNORD116-15	Fragment_2	0	1	2	2	3	1	0	2	3	1	1	0	0.086	0.189	0.191	0.274	0.087	0	0.2	0.268	0.104	0.185	-∞	-3.533	-2.402	-2.386	-1.865	-3.523	-∞	-2.324	-1.898	-3.264	-2.438
HGNC=33082&HUGO-Symbol=SNORD116-16&HUGO-Name=small_nucleolar_RNA,_C/D_box_116-16&LOCI=[chr15:25327904-25328017:strand=+]&SOURCE=RefSeq&SOURCE-ACCESSION=NR_003331&GENOME=hg19_Fragment_2 (FlaiMapper_results_single)	SNORD	SNORD116-16	Fragment_2	0	0	3	2	3	1	1	3	4	1	1	0	0	0.284	0.191	0.274	0.087	0.092	0.3	0.358	0.104	0.185	-∞	-∞	-1.817	-2.386	-1.865	-3.523	-3.447	-1.739	-1.483	-3.264	-2.438
HGNC=33084&HUGO-Symbol=SNORD116-18&HUGO-Name=small_nucleolar_RNA,_C/D_box_116-18&LOCI=[chr15:25330521-25330634:strand=+]&SOURCE=RefSeq&SOURCE-ACCESSION=NR_003333&GENOME=hg19_Fragment_2 (FlaiMapper_results_single)	SNORD	SNORD116-18	Fragment_2	6	14	51	9	3	11	13	13	39	21	16	0.52	1.21	4.824	0.861	0.274	0.957	1.192	1.298	3.489	2.185	2.952	-0.944	0.275	2.27	-0.216	-1.865	-0.063	0.253	0.376	1.803	1.128	1.562
HGNC=33086&HUGO-Symbol=SNORD116-20&HUGO-Name=small_nucleolar_RNA,_C/D_box_116-20&LOCI=[chr15:25332798-25332911:strand=+]&SOURCE=RefSeq&SOURCE-ACCESSION=NR_003334&GENOME=hg19_Fragment_2 (FlaiMapper_results_single)	SNORD	SNORD116-20	Fragment_2	1	0	5	4	1	15	4	1	2	6	34	0.087	0	0.473	0.383	0.091	1.305	0.367	0.1	0.179	0.624	6.273	-3.529	-∞	-1.08	-1.386	-3.45	0.384	-1.447	-3.324	-2.483	-0.679	2.649
HGNC=33087&HUGO-Symbol=SNORD116-21&HUGO-Name=small_nucleolar_RNA,_C/D_box_116-21&LOCI=[chr15:25333940-25334053:strand=+]&SOURCE=RefSeq&SOURCE-ACCESSION=NR_003335&GENOME=hg19_Fragment_2 (FlaiMapper_results_single)	SNORD	SNORD116-21	Fragment_2	1	0	4	4	1	15	5	0	3	5	34	0.087	0	0.378	0.383	0.091	1.305	0.458	0	0.268	0.52	6.273	-3.529	-∞	-1.402	-1.386	-3.45	0.384	-1.125	-∞	-1.898	-0.943	2.649
HGNC=33088&HUGO-Symbol=SNORD116-22&HUGO-Name=small_nucleolar_RNA,_C/D_box_116-22&LOCI=[chr15:25335059-25335172:strand=+]&SOURCE=RefSeq&SOURCE-ACCESSION=NR_003336&GENOME=hg19_Fragment_2 (FlaiMapper_results_single)	SNORD	SNORD116-22	Fragment_2	1	0	5	4	1	15	5	1	2	5	34	0.087	0	0.473	0.383	0.091	1.305	0.458	0.1	0.179	0.52	6.273	-3.529	-∞	-1.08	-1.386	-3.45	0.384	-1.125	-3.324	-2.483	-0.943	2.649
HGNC=33089&HUGO-Symbol=SNORD116-23&HUGO-Name=small_nucleolar_RNA,_C/D_box_116-23&LOCI=[chr15:25336922-25337035:strand=+]&SOURCE=RefSeq&SOURCE-ACCESSION=NR_003337&GENOME=hg19_Fragment_2 (FlaiMapper_results_single)	SNORD	SNORD116-23	Fragment_2	0	0	0	2	2	1	0	2	5	0	1	0	0	0	0.191	0.183	0.087	0	0.2	0.447	0	0.185	-∞	-∞	-∞	-2.386	-2.45	-3.523	-∞	-2.324	-1.161	-∞	-2.438
HGNC=33090&HUGO-Symbol=SNORD116-24&HUGO-Name=small_nucleolar_RNA,_C/D_box_116-24&LOCI=[chr15:25339173-25339286:strand=+]&SOURCE=RefSeq&SOURCE-ACCESSION=NR_003338&GENOME=hg19_Fragment_2 (FlaiMapper_results_single)	SNORD	SNORD116-24	Fragment_2	4	4	29	50	41	134	13	17	24	74	270	0.346	0.346	2.743	4.784	3.751	11.659	1.192	1.698	2.147	7.701	49.817	-1.529	-1.533	1.456	2.258	1.907	3.543	0.253	0.764	1.102	2.945	5.639
HGNC=33091&HUGO-Symbol=SNORD116-25&HUGO-Name=small_nucleolar_RNA,_C/D_box_116-25&LOCI=[chr15:25342799-25342912:strand=+]&SOURCE=RefSeq&SOURCE-ACCESSION=NR_003339&GENOME=hg19_Fragment_2 (FlaiMapper_results_single)	SNORD	SNORD116-25	Fragment_2	1	31	30	16	12	29	6	6	20	8	4	0.087	2.678	2.838	1.531	1.098	2.523	0.55	0.599	1.789	0.833	0.738	-3.529	1.421	1.505	0.614	0.135	1.335	-0.862	-0.739	0.839	-0.264	-0.438
HGNC=33092&HUGO-Symbol=SNORD116-26&HUGO-Name=small_nucleolar_RNA,_C/D_box_116-26&LOCI=[chr15:25344635-25344752:strand=+]&SOURCE=RefSeq&SOURCE-ACCESSION=NR_003340&GENOME=hg19_Fragment_2 (FlaiMapper_results_single)	SNORD	SNORD116-26	Fragment_2	0	24	10	32	0	24	15	3	23	12	30	0	2.074	0.946	3.062	0	2.088	1.375	0.3	2.058	1.249	5.535	-∞	1.052	-0.08	1.614	-∞	1.062	0.46	-1.739	1.041	0.321	2.469
HGNC=33093&HUGO-Symbol=SNORD116-27&HUGO-Name=small_nucleolar_RNA,_C/D_box_116-27&LOCI=[chr15:25346711-25346824:strand=+]&SOURCE=RefSeq&SOURCE-ACCESSION=NR_003341&GENOME=hg19_Fragment_2 (FlaiMapper_results_single)	SNORD	SNORD116-27	Fragment_2	5	18	9	31	8	27	32	10	29	28	12	0.433	1.555	0.851	2.966	0.732	2.349	2.934	0.999	2.594	2.914	2.214	-1.207	0.637	-0.232	1.568	-0.45	1.232	1.553	-0.002032	1.375	1.543	1.147
HGNC=33189&HUGO-Symbol=SNORD3A&HUGO-Name=small_nucleolar_RNA,_C/D_box_3A&LOCI=[chr17:19091319-19091555:strand=+]&SOURCE=RefSeq&SOURCE-ACCESSION=NR_006880&GENOME=hg19_Fragment_2 (FlaiMapper_results_single)	SNORD	SNORD3A	Fragment_2	629	594	2014	2514	1904	2032	1679	2149	1160	1258	777	54.475	51.323	190.517	240.529	174.182	176.801	153.934	214.598	103.774	130.915	143.362	5.768	5.682	7.574	7.91	7.444	7.466	7.266	7.745	6.697	7.032	7.164
HGNC=33191&HUGO-Symbol=SNORD3C&HUGO-Name=small_nucleolar_RNA,_C/D_box_3C&LOCI=[chr17:19093332-19093568:strand=-]&SOURCE=RefSeq&SOURCE-ACCESSION=NR_006881&GENOME=hg19_Fragment_2 (FlaiMapper_results_single)	SNORD	SNORD3C	Fragment_2	626	591	2005	2505	1898	2025	1673	2142	1153	1257	781	54.215	51.064	189.666	239.668	173.633	176.192	153.383	213.899	103.147	130.811	144.1	5.761	5.674	7.567	7.905	7.44	7.461	7.261	7.741	6.689	7.031	7.171
HGNC=33192&HUGO-Symbol=SNORD3D&HUGO-Name=small_nucleolar_RNA,_C/D_box_3D&LOCI=[chr17:19015723-19015959:strand=-]&SOURCE=RefSeq&SOURCE-ACCESSION=NR_006882&GENOME=hg19_Fragment_2 (FlaiMapper_results_single)	SNORD	SNORD3D	Fragment_2	38	11	229	216	67	140	124	396	147	140	145	3.291	0.95	21.663	20.666	6.129	12.181	11.369	39.544	13.151	14.569	26.754	1.719	-0.073	4.437	4.369	2.616	3.607	3.507	5.305	3.717	3.865	4.742
HGNC=33348&HUGO-Symbol=SNORD116-29&HUGO-Name=small_nucleolar_RNA,_C/D_box_116-29&LOCI=[chr15:25351657-25351761:strand=+]&SOURCE=RefSeq&SOURCE-ACCESSION=NR_003360&GENOME=hg19_Fragment_2 (FlaiMapper_results_single)	SNORD	SNORD116-29	Fragment_2	1	9	2	20	1	6	26	4	17	7	0	0.087	0.778	0.189	1.914	0.091	0.522	2.384	0.399	1.521	0.728	0	-3.529	-0.363	-2.402	0.936	-3.45	-0.938	1.253	-1.324	0.605	-0.457	-∞
HGNC=33555&HUGO-Symbol=SNORD127&HUGO-Name=small_nucleolar_RNA,_C/D_box_127&LOCI=[chr14:45580076-45580181:strand=+]&SOURCE=RefSeq&SOURCE-ACCESSION=NR_003691&GENOME=hg19_Fragment_2 (FlaiMapper_results_single)	SNORD	SNORD127	Fragment_2	0	0	0	0	0	9	0	0	0	0	0	0	0	0	0	0	0.783	0	0	0	0	0	-∞	-∞	-∞	-∞	-∞	-0.353	-∞	-∞	-∞	-∞	-∞
HGNC=33558&HUGO-Symbol=SNORD119&HUGO-Name=small_nucleolar_RNA,_C/D_box_119&LOCI=[chr20:2443595-2443696:strand=-]&SOURCE=RefSeq&SOURCE-ACCESSION=NR_003684&GENOME=hg19_Fragment_2 (FlaiMapper_results_single)	SNORD	SNORD119	Fragment_2	0	0	0	16	0	5	4	0	0	0	57	0	0	0	1.531	0	0.435	0.367	0	0	0	10.517	-∞	-∞	-∞	0.614	-∞	-1.201	-1.447	-∞	-∞	-∞	3.395
HGNC=33562&HUGO-Symbol=SNORD123&HUGO-Name=small_nucleolar_RNA,_C/D_box_123&LOCI=[chr5:9548938-9549027:strand=+]&SOURCE=RefSeq&SOURCE-ACCESSION=NR_003689&GENOME=hg19_Fragment_2 (FlaiMapper_results_single)	SNORD	SNORD123	Fragment_2	0	0	0	0	0	0	9	0	0	0	0	0	0	0	0	0	0	0.825	0	0	0	0	-∞	-∞	-∞	-∞	-∞	-∞	-0.277	-∞	-∞	-∞	-∞
HGNC=33570&HUGO-Symbol=SNORD19B&HUGO-Name=small_nucleolar_RNA,_C/D_box_19B&LOCI=[chr3:52724750-52724853:strand=+]&SOURCE=RefSeq&SOURCE-ACCESSION=NR_003687&GENOME=hg19_Fragment_2 (FlaiMapper_results_single)	SNORD	SNORD19B	Fragment_2	4	0	0	0	0	4	4	0	0	0	28	0.346	0	0	0	0	0.348	0.367	0	0	0	5.166	-1.529	-∞	-∞	-∞	-∞	-1.523	-1.447	-∞	-∞	-∞	2.369
HGNC=33571&HUGO-Symbol=SNORD11B&HUGO-Name=small_nucleolar_RNA,_C/D_box_11B&LOCI=[chr2:203156040-203156154:strand=+]&SOURCE=RefSeq&SOURCE-ACCESSION-ID=NR_003694&GENOME=hg19_Fragment_2 (FlaiMapper_results_single)	SNORD	SNORD11B	Fragment_2	0	0	0	0	0	0	6	0	0	0	0	0	0	0	0	0	0	0.55	0	0	0	0	-∞	-∞	-∞	-∞	-∞	-∞	-0.862	-∞	-∞	-∞	-∞
HGNC=33572&HUGO-Symbol=SNORD105B&HUGO-Name=small_nucleolar_RNA,_C/D_box_105B&LOCI=[chr19:10220423-10220521:strand=+]&SOURCE=RefSeq&SOURCE-ACCESSION=NR_003688&GENOME=hg19_Fragment_2 (FlaiMapper_results_single)	SNORD	SNORD105B	Fragment_2	0	0	5	0	0	5	0	0	0	0	136	0	0	0.473	0	0	0.435	0	0	0	0	25.093	-∞	-∞	-1.08	-∞	-∞	-1.201	-∞	-∞	-∞	-∞	4.649
HGNC=33573&HUGO-Symbol=SNORD12B&HUGO-Name=small_nucleolar_RNA,_C/D_box_12B&LOCI=[chr20:47896840-47896962:strand=+]&SOURCE=RefSeq&SOURCE-ACCESSION=NR_003695&GENOME=hg19_Fragment_2 (FlaiMapper_results_single)	SNORD	SNORD12B	Fragment_2	0	0	5	8	0	12	4	8	0	0	7	0	0	0.473	0.765	0	1.044	0.367	0.799	0	0	1.292	-∞	-∞	-1.08	-0.386	-∞	0.062	-1.447	-0.324	-∞	-∞	0.369
HGNC=33613&HUGO-Symbol=SNORD58C&HUGO-Name=small_nucleolar_RNA,_C/D_box_58C&LOCI=[chr18:47015604-47015694:strand=-]&SOURCE=RefSeq&SOURCE-ACCESSION=NR_003701&GENOME=hg19_Fragment_2 (FlaiMapper_results_single)	SNORD	SNORD58C	Fragment_2	4	0	11	0	0	30	4	17	8	0	211	0.346	0	1.041	0	0	2.61	0.367	1.698	0.716	0	38.931	-1.529	-∞	0.057	-∞	-∞	1.384	-1.447	0.764	-0.483	-∞	5.283
HGNC=30354&HUGO-Symbol=SNORD14E&HUGO-Name=small_nucleolar_RNA,_C/D_box_14E&LOCI=[chr11:122928775-122928879:strand=-]&SOURCE=RefSeq&SOURCE-ACCESSION=NR_001455&&GENOME=hg19_Fragment_2 (FlaiMapper_results_single)	SNORD	SNORD14E	Fragment_2	0	0	6	1	0	13	0	0	0	5	38	0	0	0.568	0.096	0	1.131	0	0	0	0.52	7.011	-∞	-∞	-0.817	-3.386	-∞	0.178	-∞	-∞	-∞	-0.943	2.81
HGNC=33564&HUGO-Symbol=SNORD125&HUGO-Name=small_nucleolar_RNA,_C/D_box_125&LOCI=[chr22:29729137-29729266:strand=-]&SOURCE=RefSeq&SOURCE-ACCESSION=NR_003686&GENOME=hg19&MERGED=[HGNC=38971]_>Fragment_2 (FlaiMapper_results_single)	SNORD	SNORD125	Fragment_2	0	0	0	12	0	0	0	0	0	0	2	0	0	0	1.148	0	0	0	0	0	0	0.369	-∞	-∞	-∞	0.199	-∞	-∞	-∞	-∞	-∞	-∞	-1.438
HGNC=10168&HUGO-Symbol=SNORD3B-1&HUGO-Name=small_nucleolar_RNA,_C/D_box_3B-1&LOCI=[chr17:18965215-18965451:strand=+&chr17:18967223-18967459:strand=-]&SOURCE=RefSeq&SOURCE-ACCESSION=NR_003271&GENOME=hg19&MERGED=[HGNC=33190]_>Fragment_2 (FlaiMapper_results_single)	SNORD	SNORD3B-1	Fragment_2	105	32	785	2185	1257	69	117	127	50	79	1041	9.094	2.765	74.258	209.052	114.993	6.004	10.727	12.682	4.473	8.221	192.072	3.185	1.467	6.214	7.708	6.845	2.586	3.423	3.665	2.161	3.039	7.586
HGNC=33083&HUGO-Symbol=SNORD116-17&HUGO-Name=small_nucleolar_RNA,_C/D_box_116-17&LOCI=[chr15:25331663-25331776:strand=+&chr15:25328724-25328837:strand=+]&SOURCE=RefSeq&SOURCE-ACCESSION=NR_003332&GENOME=hg19&MERGED=[HGNC=33085]_>Fragment_2 (FlaiMapper_results_single)	SNORD	SNORD116-17	Fragment_2	0	0	3	5	1	15	4	1	2	6	36	0	0	0.284	0.478	0.091	1.305	0.367	0.1	0.179	0.624	6.642	-∞	-∞	-1.817	-1.064	-3.45	0.384	-1.447	-3.324	-2.483	-0.679	2.732
HGNC=33069&HUGO-Symbol=SNORD116-3&HUGO-Name=small_nucleolar_RNA,_C/D_box_116-3&LOCI=[chr15:25318243-25318359:strand=+&chr15:25301996-25302112:strand=+]&SOURCE=RefSeq&SOURCE-ACCESSION=NR_003318&GENOME=hg19&MERGED=[HGNC=33075]_>Fragment_2 (FlaiMapper_results_single)	SNORD	SNORD116-3	Fragment_2	5	8	12	12	5	48	13	5	11	14	67	0.433	0.691	1.135	1.148	0.457	4.176	1.192	0.499	0.984	1.457	12.362	-1.207	-0.533	0.183	0.199	-1.128	2.062	0.253	-1.002	-0.023	0.543	3.628
HGNC=33071&HUGO-Symbol=SNORD116-5&HUGO-Name=small_nucleolar_RNA,_C/D_box_116-5&LOCI=[chr15:25312924-25313040:strand=+&chr15:25307469-25307585:strand=+]&SOURCE=RefSeq&SOURCE-ACCESSION=NR_003320&GENOME=hg19&MERGED=[HGNC=33073]_>Fragment_2 (FlaiMapper_results_single)	SNORD	SNORD116-5	Fragment_2	3	1	9	19	14	13	10	26	26	10	13	0.26	0.086	0.851	1.818	1.281	1.131	0.917	2.596	2.326	1.041	2.399	-1.944	-3.533	-0.232	0.862	0.357	0.178	-0.125	1.376	1.218	0.057	1.262
HGNC=33028&HUGO-Symbol=SNORD115-9&HUGO-Name=small_nucleolar_RNA,_C/D_box_115-9&LOCI=[chr15:25436553-25436654:strand=+&chr15:25430768-25430869:strand=+]&SOURCE=RefSeq&SOURCE-ACCESSION=NR_003301.1&GENOME=hg19&MERGED=[HGNC=33031]_>Fragment_2 (FlaiMapper_results_single)	SNORD	SNORD115-9	Fragment_2	0	4	8	5	9	15	24	2	4	5	2	0	0.346	0.757	0.478	0.823	1.305	2.2	0.2	0.358	0.52	0.369	-∞	-1.533	-0.402	-1.064	-0.28	0.384	1.138	-2.324	-1.483	-0.943	-1.438
HGNC=32773&HUGO-Symbol=SNORD109A&HUGO-Name=small_nucleolar_RNA,_C/D_box_109A&LOCI=[chr15:25287111-25287197:strand=+&chr15:25523480-25523566:strand=+]&SOURCE=RefSeq&SOURCE-ACCESSION=NR_001295&GENOME=hg19&MERGED=[HGNC=32774]_>Fragment_2 (FlaiMapper_results_single)	SNORD	SNORD109A	Fragment_2	0	0	0	4	0	0	0	0	0	0	0	0	0	0	0.383	0	0	0	0	0	0	0	-∞	-∞	-∞	-1.386	-∞	-∞	-∞	-∞	-∞	-∞	-∞
HGNC=32766&HUGO-Symbol=SNORD103A&HUGO-Name=small_nucleolar_RNA,_C/D_box_103A&LOCI=[chr1:31421952-31422062:strand=-&chr1:31408523-31408633:strand=-]&SOURCE=RefSeq&SOURCE-ACCESSION=NR_004054&GENOME=hg19&MERGED=[HGNC=32767]_>Fragment_2 (FlaiMapper_results_single)	SNORD	SNORD103A	Fragment_2	0	0	0	14	0	0	5	0	0	0	23	0	0	0	1.339	0	0	0.458	0	0	0	4.244	-∞	-∞	-∞	0.422	-∞	-∞	-1.125	-∞	-∞	-∞	2.085
HGNC=10219&HUGO-Symbol=SNORD62A&HUGO-Name=small_nucleolar_RNA,_C/D_box_62A&LOCI=[chr9:134365863-134365968:strand=+&chr9:134361042-134361147:strand=+]&SOURCE=RefSeq&SOURCE-ACCESSION=NR_002914&GENOME=hg19&MERGED=[HGNC=23031]_>Fragment_2 (FlaiMapper_results_single)	SNORD	SNORD62A	Fragment_2	45	0	71	59	33	103	103	79	19	52	4265	3.897	0	6.716	5.645	3.019	8.962	9.443	7.889	1.7	5.411	786.925	1.962	-∞	2.748	2.497	1.594	3.164	3.239	2.98	0.765	2.436	9.62
HGNC=10096&HUGO-Symbol=SNORD80&HUGO-Name=small_nucleolar_RNA,_C/D_box_80&LOCI=[chr1:173833957-173834054:strand=-]&SOURCE=RefSeq&SOURCE-ACCESSION=NR_003940&GENOME=hg19_Fragment_3 (FlaiMapper_results_single)	SNORD	SNORD80	Fragment_3	6	0	0	0	0	5	6	5	0	0	62	0.52	0	0	0	0	0.435	0.55	0.499	0	0	11.439	-0.944	-∞	-∞	-∞	-∞	-1.201	-0.862	-1.002	-∞	-∞	3.516
HGNC=10097&HUGO-Symbol=SNORD4A&HUGO-Name=small_nucleolar_RNA,_C/D_box_4A&LOCI=[chr17:27049590-27049681:strand=+]&SOURCE=RefSeq&SOURCE-ACCESSION=NR_000010&GENOME=hg19_Fragment_3 (FlaiMapper_results_single)	SNORD	SNORD4A	Fragment_3	0	0	0	0	0	0	0	0	0	0	20	0	0	0	0	0	0	0	0	0	0	3.69	-∞	-∞	-∞	-∞	-∞	-∞	-∞	-∞	-∞	-∞	1.884
HGNC=10100&HUGO-Symbol=SNORD79&HUGO-Name=small_nucleolar_RNA,_C/D_box_79&LOCI=[chr1:173834476-173834580:strand=-]&SOURCE=RefSeq&SOURCE-ACCESSION=NR_003939&GENOME=hg19_Fragment_3 (FlaiMapper_results_single)	SNORD	SNORD79	Fragment_3	2	0	2	5	2	13	9	46	8	0	18	0.173	0	0.189	0.478	0.183	1.131	0.825	4.594	0.716	0	3.321	-2.529	-∞	-2.402	-1.064	-2.45	0.178	-0.277	2.2	-0.483	-∞	1.732
HGNC=10101&HUGO-Symbol=SNORD81&HUGO-Name=small_nucleolar_RNA,_C/D_box_81&LOCI=[chr1:173833274-173833370:strand=-]&SOURCE=RefSeq&SOURCE-ACCESSION=NR_003938&GENOME=hg19_Fragment_3 (FlaiMapper_results_single)	SNORD	SNORD81	Fragment_3	195	96	700	293	738	592	300	833	651	309	106	16.888	8.295	66.217	28.033	67.514	51.509	27.505	83.183	58.239	32.156	19.558	4.078	3.052	6.049	4.809	6.077	5.687	4.782	6.378	5.864	5.007	4.29
HGNC=10105&HUGO-Symbol=SNORD12C&HUGO-Name=small_nucleolar_RNA,_C/D_box_12C&LOCI=[chr20:47895472-47895570:strand=+]&SOURCE=RefSeq&SOURCE-ACCESSION=NR_002433&GENOME=hg19_Fragment_3 (FlaiMapper_results_single)	SNORD	SNORD12C	Fragment_3	5	0	0	0	0	13	0	0	0	2	11	0.433	0	0	0	0	1.131	0	0	0	0.208	2.03	-1.207	-∞	-∞	-∞	-∞	0.178	-∞	-∞	-∞	-2.264	1.021
HGNC=10114&HUGO-Symbol=SNORD15A&HUGO-Name=small_nucleolar_RNA,_C/D_box_15A&LOCI=[chr11:75111425-75111592:strand=+]&SOURCE=RefSeq&SOURCE-ACCESSION=NR_000005&GENOME=hg19_Fragment_3 (FlaiMapper_results_single)	SNORD	SNORD15A	Fragment_3	0	0	0	0	0	5	0	0	0	0	0	0	0	0	0	0	0.435	0	0	0	0	0	-∞	-∞	-∞	-∞	-∞	-1.201	-∞	-∞	-∞	-∞	-∞
HGNC=10143&HUGO-Symbol=SNORD20&HUGO-Name=small_nucleolar_RNA,_C/D_box_20&LOCI=[chr2:232321145-232321244:strand=-]&SOURCE=RefSeq&SOURCE-ACCESSION=NR_002908&GENOME=hg19_Fragment_3 (FlaiMapper_results_single)	SNORD	SNORD20	Fragment_3	0	0	0	0	0	8	0	0	2	0	6	0	0	0	0	0	0.696	0	0	0.179	0	1.107	-∞	-∞	-∞	-∞	-∞	-0.523	-∞	-∞	-2.483	-∞	0.147
HGNC=10144&HUGO-Symbol=SNORD21&HUGO-Name=small_nucleolar_RNA,_C/D_box_21&LOCI=[chr1:93302836-93302950:strand=+]&SOURCE=RefSeq&SOURCE-ACCESSION=NR_000006&GENOME=hg19_Fragment_3 (FlaiMapper_results_single)	SNORD	SNORD21	Fragment_3	0	0	0	0	0	5	6	4	0	0	0	0	0	0	0	0	0.435	0.55	0.399	0	0	0	-∞	-∞	-∞	-∞	-∞	-1.201	-0.862	-1.324	-∞	-∞	-∞
HGNC=10145&HUGO-Symbol=SNORD22&HUGO-Name=small_nucleolar_RNA,_C/D_box_22&LOCI=[chr11:62620372-62620517:strand=-]&SOURCE=RefSeq&SOURCE-ACCESSION=NR_000008&GENOME=hg19_Fragment_3 (FlaiMapper_results_single)	SNORD	SNORD22	Fragment_3	0	0	0	0	0	0	12	0	0	0	11	0	0	0	0	0	0	1.1	0	0	0	2.03	-∞	-∞	-∞	-∞	-∞	-∞	0.138	-∞	-∞	-∞	1.021
HGNC=10146&HUGO-Symbol=SNORD24&HUGO-Name=small_nucleolar_RNA,_C/D_box_24&LOCI=[chr9:136216241-136216335:strand=+]&SOURCE=RefSeq&SOURCE-ACCESSION=NR_002447&GENOME=hg19_Fragment_3 (FlaiMapper_results_single)	SNORD	SNORD24	Fragment_3	0	0	8	27	0	51	97	0	24	22	44	0	0	0.757	2.583	0	4.437	8.893	0	2.147	2.289	8.118	-∞	-∞	-0.402	1.369	-∞	2.15	3.153	-∞	1.102	1.195	3.021
HGNC=10148&HUGO-Symbol=SNORD26&HUGO-Name=small_nucleolar_RNA,_C/D_box_26&LOCI=[chr11:62622754-62622848:strand=-]&SOURCE=RefSeq&SOURCE-ACCESSION=NR_002564&GENOME=hg19_Fragment_3 (FlaiMapper_results_single)	SNORD	SNORD26	Fragment_3	3	0	10	10	7	6	12	7	4	12	31	0.26	0	0.946	0.957	0.64	0.522	1.1	0.699	0.358	1.249	5.72	-1.944	-∞	-0.08	-0.064	-0.643	-0.938	0.138	-0.517	-1.483	0.321	2.516
HGNC=10149&HUGO-Symbol=SNORD27&HUGO-Name=small_nucleolar_RNA,_C/D_box_27&LOCI=[chr11:62622474-62622565:strand=-]&SOURCE=RefSeq&SOURCE-ACCESSION=NR_002563&GENOME=hg19_Fragment_3 (FlaiMapper_results_single)	SNORD	SNORD27	Fragment_3	0	0	39	22	40	20	10	118	6	19	88	0	0	3.689	2.105	3.659	1.74	0.917	11.783	0.537	1.977	16.237	-∞	-∞	1.883	1.074	1.872	0.799	-0.125	3.559	-0.898	0.983	4.021
HGNC=10157&HUGO-Symbol=SNORD30&HUGO-Name=small_nucleolar_RNA,_C/D_box_30&LOCI=[chr11:62621125-62621214:strand=-]&SOURCE=RefSeq&SOURCE-ACCESSION=NR_002561&GENOME=hg19_Fragment_3 (FlaiMapper_results_single)	SNORD	SNORD30	Fragment_3	0	0	0	14	0	20	0	5	4	0	16	0	0	0	1.339	0	1.74	0	0.499	0.358	0	2.952	-∞	-∞	-∞	0.422	-∞	0.799	-∞	-1.002	-1.483	-∞	1.562
HGNC=10159&HUGO-Symbol=SNORD32A&HUGO-Name=small_nucleolar_RNA,_C/D_box_32A&LOCI=[chr19:49993215-49993311:strand=+]&SOURCE=RefSeq&SOURCE-ACCESSION=NR_000021&GENOME=hg19_Fragment_3 (FlaiMapper_results_single)	SNORD	SNORD32A	Fragment_3	4	7	0	9	0	23	22	13	8	20	12	0.346	0.605	0	0.861	0	2.001	2.017	1.298	0.716	2.081	2.214	-1.529	-0.725	-∞	-0.216	-∞	1.001	1.012	0.376	-0.483	1.057	1.147
HGNC=10160&HUGO-Symbol=SNORD33&HUGO-Name=small_nucleolar_RNA,_C/D_box_33&LOCI=[chr19:49993864-49993966:strand=+]&SOURCE=RefSeq&SOURCE-ACCESSION=NR_000020&GENOME=hg19_Fragment_3 (FlaiMapper_results_single)	SNORD	SNORD33	Fragment_3	0	0	0	0	0	13	0	0	0	0	11	0	0	0	0	0	1.131	0	0	0	0	2.03	-∞	-∞	-∞	-∞	-∞	0.178	-∞	-∞	-∞	-∞	1.021
HGNC=10162&HUGO-Symbol=SNORD35A&HUGO-Name=small_nucleolar_RNA,_C/D_box_35A&LOCI=[chr19:49994422-49994527:strand=+]&SOURCE=RefSeq&SOURCE-ACCESSION=NR_000018&GENOME=hg19_Fragment_3 (FlaiMapper_results_single)	SNORD	SNORD35A	Fragment_3	0	0	0	0	0	0	5	0	0	0	31	0	0	0	0	0	0	0.458	0	0	0	5.72	-∞	-∞	-∞	-∞	-∞	-∞	-1.125	-∞	-∞	-∞	2.516
HGNC=10164&HUGO-Symbol=SNORD36B&HUGO-Name=small_nucleolar_RNA,_C/D_box_36B&LOCI=[chr9:136216939-136217029:strand=+]&SOURCE=RefSeq&SOURCE-ACCESSION=NR_000017&GENOME=hg19_Fragment_3 (FlaiMapper_results_single)	SNORD	SNORD36B	Fragment_3	0	0	0	7	0	0	0	0	0	0	0	0	0	0	0.67	0	0	0	0	0	0	0	-∞	-∞	-∞	-0.578	-∞	-∞	-∞	-∞	-∞	-∞	-∞
HGNC=10180&HUGO-Symbol=SNORD42A&HUGO-Name=small_nucleolar_RNA,_C/D_box_42A&LOCI=[chr17:27050438-27050519:strand=+]&SOURCE=RefSeq&SOURCE-ACCESSION=NR_000014&GENOME=hg19_Fragment_3 (FlaiMapper_results_single)	SNORD	SNORD42A	Fragment_3	0	0	0	0	0	5	0	0	0	0	0	0	0	0	0	0	0.435	0	0	0	0	0	-∞	-∞	-∞	-∞	-∞	-1.201	-∞	-∞	-∞	-∞	-∞
HGNC=10183&HUGO-Symbol=SNORD44&HUGO-Name=small_nucleolar_RNA,_C/D_box_44&LOCI=[chr1:173835094-173835176:strand=-]&SOURCE=RefSeq&SOURCE-ACCESSION=NR_002750&GENOME=hg19_Fragment_3 (FlaiMapper_results_single)	SNORD	SNORD44	Fragment_3	0	0	0	0	0	9	0	0	0	9	0	0	0	0	0	0	0.783	0	0	0	0.937	0	-∞	-∞	-∞	-∞	-∞	-0.353	-∞	-∞	-∞	-0.095	-∞
HGNC=10184&HUGO-Symbol=SNORD45A&HUGO-Name=small_nucleolar_RNA,_C/D_box_45A&LOCI=[chr1:76253564-76253667:strand=+]&SOURCE=RefSeq&SOURCE-ACCESSION=NR_002749&GENOME=hg19_Fragment_3 (FlaiMapper_results_single)	SNORD	SNORD45A	Fragment_3	7	0	0	0	0	0	0	0	0	0	0	0.606	0	0	0	0	0	0	0	0	0	0	-0.722	-∞	-∞	-∞	-∞	-∞	-∞	-∞	-∞	-∞	-∞
HGNC=10187&HUGO-Symbol=SNORD47&HUGO-Name=small_nucleolar_RNA,_C/D_box_47&LOCI=[chr1:173833498-173833582:strand=-]&SOURCE=RefSeq&SOURCE-ACCESSION=NR_002746&GENOME=hg19_Fragment_3 (FlaiMapper_results_single)	SNORD	SNORD47	Fragment_3	0	0	0	0	0	0	0	6	0	0	0	0	0	0	0	0	0	0	0.599	0	0	0	-∞	-∞	-∞	-∞	-∞	-∞	-∞	-0.739	-∞	-∞	-∞
HGNC=10200&HUGO-Symbol=SNORD50A&HUGO-Name=small_nucleolar_RNA,_C/D_box_50A&LOCI=[chr6:86387002-86387096:strand=-]&SOURCE=RefSeq&SOURCE-ACCESSION=NR_002743&GENOME=hg19_Fragment_3 (FlaiMapper_results_single)	SNORD	SNORD50A	Fragment_3	11	0	7	0	0	4	0	0	0	4	149	0.953	0	0.662	0	0	0.348	0	0	0	0.416	27.492	-0.07	-∞	-0.595	-∞	-∞	-1.523	-∞	-∞	-∞	-1.264	4.781
HGNC=10205&HUGO-Symbol=SNORD55&HUGO-Name=small_nucleolar_RNA,_C/D_box_55&LOCI=[chr1:45241526-45241625:strand=+]&SOURCE=RefSeq&SOURCE-ACCESSION=NR_000015&GENOME=hg19_Fragment_3 (FlaiMapper_results_single)	SNORD	SNORD55	Fragment_3	0	0	0	5	0	0	0	0	0	0	0	0	0	0	0.478	0	0	0	0	0	0	0	-∞	-∞	-∞	-1.064	-∞	-∞	-∞	-∞	-∞	-∞	-∞
HGNC=10207&HUGO-Symbol=SNORD57&HUGO-Name=small_nucleolar_RNA,_C/D_box_57&LOCI=[chr20:2637575-2637666:strand=+]&SOURCE=RefSeq&SOURCE-ACCESSION=NR_002738&GENOME=hg19_Fragment_3 (FlaiMapper_results_single)	SNORD	SNORD57	Fragment_3	5	0	8	9	5	6	5	26	5	4	32	0.433	0	0.757	0.861	0.457	0.522	0.458	2.596	0.447	0.416	5.904	-1.207	-∞	-0.402	-0.216	-1.128	-0.938	-1.125	1.376	-1.161	-1.264	2.562
HGNC=10209&HUGO-Symbol=SNORD58B&HUGO-Name=small_nucleolar_RNA,_C/D_box_58B&LOCI=[chr18:47018024-47018109:strand=-]&SOURCE=RefSeq&SOURCE-ACCESSION=NR_002572&GENOME=hg19_Fragment_3 (FlaiMapper_results_single)	SNORD	SNORD58B	Fragment_3	0	0	0	0	0	0	0	4	0	0	0	0	0	0	0	0	0	0	0.399	0	0	0	-∞	-∞	-∞	-∞	-∞	-∞	-∞	-1.324	-∞	-∞	-∞
HGNC=10210&HUGO-Symbol=SNORD59A&HUGO-Name=small_nucleolar_RNA,_C/D_box_59A&LOCI=[chr12:57038801-57038895:strand=-]&SOURCE=RefSeq&SOURCE-ACCESSION=NR_002737&GENOME=hg19_Fragment_3 (FlaiMapper_results_single)	SNORD	SNORD59A	Fragment_3	0	0	0	0	0	0	0	0	0	4	25	0	0	0	0	0	0	0	0	0	0.416	4.613	-∞	-∞	-∞	-∞	-∞	-∞	-∞	-∞	-∞	-1.264	2.206
HGNC=10217&HUGO-Symbol=SNORD60&HUGO-Name=small_nucleolar_RNA,_C/D_box_60&LOCI=[chr16:2205014-2205116:strand=-]&SOURCE=RefSeq&SOURCE-ACCESSION=NR_002736&GENOME=hg19_Fragment_3 (FlaiMapper_results_single)	SNORD	SNORD60	Fragment_3	0	0	7	30	0	0	5	5	0	20	36	0	0	0.662	2.87	0	0	0.458	0.499	0	2.081	6.642	-∞	-∞	-0.595	1.521	-∞	-∞	-1.125	-1.002	-∞	1.057	2.732
HGNC=10218&HUGO-Symbol=SNORD61&HUGO-Name=small_nucleolar_RNA,_C/D_box_61&LOCI=[chrX:135961348-135961440:strand=-]&SOURCE=RefSeq&SOURCE-ACCESSION=NR_002735&GENOME=hg19_Fragment_3 (FlaiMapper_results_single)	SNORD	SNORD61	Fragment_3	4	0	0	11	0	0	0	0	0	2	0	0.346	0	0	1.052	0	0	0	0	0	0.208	0	-1.529	-∞	-∞	0.074	-∞	-∞	-∞	-∞	-∞	-2.264	-∞
HGNC=10220&HUGO-Symbol=SNORD63&HUGO-Name=small_nucleolar_RNA,_C/D_box_63&LOCI=[chr5:137896722-137896809:strand=-]&SOURCE=RefSeq&SOURCE-ACCESSION=NR_002913&GENOME=hg19_Fragment_3 (FlaiMapper_results_single)	SNORD	SNORD63	Fragment_3	0	0	0	6	0	0	14	0	4	0	10	0	0	0	0.574	0	0	1.284	0	0.358	0	1.845	-∞	-∞	-∞	-0.801	-∞	-∞	0.36	-∞	-1.483	-∞	0.884
HGNC=10240&HUGO-Symbol=SNORD82&HUGO-Name=small_nucleolar_RNA,_C/D_box_82&LOCI=[chr2:232325069-232325163:strand=-]&SOURCE=RefSeq&SOURCE-ACCESSION=NR_004398&GENOME=hg19_Fragment_3 (FlaiMapper_results_single)	SNORD	SNORD82	Fragment_3	0	0	4	0	0	10	5	4	4	0	32	0	0	0.378	0	0	0.87	0.458	0.399	0.358	0	5.904	-∞	-∞	-1.402	-∞	-∞	-0.201	-1.125	-1.324	-1.483	-∞	2.562
HGNC=16649&HUGO-Symbol=SNORD15B&HUGO-Name=small_nucleolar_RNA,_C/D_box_15B&LOCI=[chr11:75115455-75115620:strand=+]&SOURCE=RefSeq&SOURCE-ACCESSION=NR_000025&GENOME=hg19_Fragment_3 (FlaiMapper_results_single)	SNORD	SNORD15B	Fragment_3	0	0	0	0	0	4	0	0	0	5	0	0	0	0	0	0	0.348	0	0	0	0.52	0	-∞	-∞	-∞	-∞	-∞	-1.523	-∞	-∞	-∞	-0.943	-∞
HGNC=17131&HUGO-Symbol=SNORD83A&HUGO-Name=small_nucleolar_RNA,_C/D_box_83A&LOCI=[chr22:39711208-39711322:strand=-]&SOURCE=RefSeq&SOURCE-ACCESSION=NR_000027&GENOME=hg19_Fragment_3 (FlaiMapper_results_single)	SNORD	SNORD83A	Fragment_3	0	0	0	0	0	4	0	0	0	0	8	0	0	0	0	0	0.348	0	0	0	0	1.476	-∞	-∞	-∞	-∞	-∞	-1.523	-∞	-∞	-∞	-∞	0.562
HGNC=17365&HUGO-Symbol=SNORD35B&HUGO-Name=small_nucleolar_RNA,_C/D_box_35B&LOCI=[chr19:50000966-50001073:strand=+]&SOURCE=RefSeq&SOURCE-ACCESSION=NR_001285&GENOME=hg19_Fragment_3 (FlaiMapper_results_single)	SNORD	SNORD35B	Fragment_3	0	0	0	0	0	0	5	0	0	0	0	0	0	0	0	0	0	0.458	0	0	0	0	-∞	-∞	-∞	-∞	-∞	-∞	-1.125	-∞	-∞	-∞	-∞
HGNC=30352&HUGO-Symbol=SNORD14C&HUGO-Name=small_nucleolar_RNA,_C/D_box_14C&LOCI=[chr11:122930032-122930140:strand=-]&SOURCE=RefSeq&SOURCE-ACCESSION=NR_001453&GENOME=hg19_Fragment_3 (FlaiMapper_results_single)	SNORD	SNORD14C	Fragment_3	0	0	0	4	0	0	0	0	0	0	0	0	0	0	0.383	0	0	0	0	0	0	0	-∞	-∞	-∞	-1.386	-∞	-∞	-∞	-∞	-∞	-∞	-∞
HGNC=30353&HUGO-Symbol=SNORD14D&HUGO-Name=small_nucleolar_RNA,_C/D_box_14D&LOCI=[chr11:122929607-122929713:strand=-]&SOURCE=RefSeq&SOURCE-ACCESSION=NR_001454&GENOME=hg19_Fragment_3 (FlaiMapper_results_single)	SNORD	SNORD14D	Fragment_3	0	0	0	0	0	0	0	0	0	4	0	0	0	0	0	0	0	0	0	0	0.416	0	-∞	-∞	-∞	-∞	-∞	-∞	-∞	-∞	-∞	-1.264	-∞
HGNC=30355&HUGO-Symbol=SNORD38A&HUGO-Name=small_nucleolar_RNA,_C/D_box_38A&LOCI=[chr1:45243504-45243594:strand=+]&SOURCE=RefSeq&SOURCE-ACCESSION=NR_001456&GENOME=hg19_Fragment_3 (FlaiMapper_results_single)	SNORD	SNORD38A	Fragment_3	0	0	0	0	0	0	0	0	8	0	41	0	0	0	0	0	0	0	0	0.716	0	7.565	-∞	-∞	-∞	-∞	-∞	-∞	-∞	-∞	-0.483	-∞	2.919
HGNC=30356&HUGO-Symbol=SNORD38B&HUGO-Name=small_nucleolar_RNA,_C/D_box_38B&LOCI=[chr1:45244052-45244140:strand=+]&SOURCE=RefSeq&SOURCE-ACCESSION=NR_001457&GENOME=hg19_Fragment_3 (FlaiMapper_results_single)	SNORD	SNORD38B	Fragment_3	2	0	5	4	0	3	9	9	2	0	267	0.173	0	0.473	0.383	0	0.261	0.825	0.899	0.179	0	49.264	-2.529	-∞	-1.08	-1.386	-∞	-1.938	-0.277	-0.154	-2.483	-∞	5.622
HGNC=32676&HUGO-Symbol=SNORD1B&HUGO-Name=small_nucleolar_RNA,_C/D_box_1B&LOCI=[chr17:74557180-74557285:strand=+]&SOURCE=RefSeq&SOURCE-ACCESSION=NR_004396&GENOME=hg19_Fragment_3 (FlaiMapper_results_single)	SNORD	SNORD1B	Fragment_3	0	0	0	0	0	0	0	0	0	6	7	0	0	0	0	0	0	0	0	0	0.624	1.292	-∞	-∞	-∞	-∞	-∞	-∞	-∞	-∞	-∞	-0.679	0.369
HGNC=32678&HUGO-Symbol=SNORD2&HUGO-Name=small_nucleolar_RNA,_C/D_box_2&LOCI=[chr3:186502575-186502664:strand=+]&SOURCE=RefSeq&SOURCE-ACCESSION=NR_002587&GENOME=hg19_Fragment_3 (FlaiMapper_results_single)	SNORD	SNORD2	Fragment_3	0	0	5	0	0	35	6	8	2	12	30	0	0	0.473	0	0	3.045	0.55	0.799	0.179	1.249	5.535	-∞	-∞	-1.08	-∞	-∞	1.607	-0.862	-0.324	-2.483	0.321	2.469
HGNC=32702&HUGO-Symbol=SNORD5&HUGO-Name=small_nucleolar_RNA,_C/D_box_5&LOCI=[chr11:93466384-93466476:strand=-]&SOURCE=RefSeq&SOURCE-ACCESSION=NR_003033&GENOME=hg19_Fragment_3 (FlaiMapper_results_single)	SNORD	SNORD5	Fragment_3	0	5	0	9	0	6	4	0	4	4	25	0	0.432	0	0.861	0	0.522	0.367	0	0.358	0.416	4.613	-∞	-1.211	-∞	-0.216	-∞	-0.938	-1.447	-∞	-1.483	-1.264	2.206
HGNC=32703&HUGO-Symbol=SNORD6&HUGO-Name=small_nucleolar_RNA,_C/D_box_6&LOCI=[chr11:93464659-93464749:strand=-]&SOURCE=RefSeq&SOURCE-ACCESSION=NR_003036&GENOME=hg19_Fragment_3 (FlaiMapper_results_single)	SNORD	SNORD6	Fragment_3	5	5	104	44	88	324	81	111	23	71	275	0.433	0.432	9.838	4.21	8.05	28.191	7.426	11.084	2.058	7.389	50.74	-1.207	-1.211	3.298	2.074	3.009	4.817	2.893	3.47	1.041	2.885	5.665
HGNC=32706&HUGO-Symbol=SNORD10&HUGO-Name=small_nucleolar_RNA,_C/D_box_10&LOCI=[chr17:7480119-7480286:strand=+]&SOURCE=RefSeq&SOURCE-ACCESSION=NR_002604.2&GENOME=hg19_Fragment_3 (FlaiMapper_results_single)	SNORD	SNORD10	Fragment_3	0	0	0	0	0	0	0	4	0	0	4	0	0	0	0	0	0	0	0.399	0	0	0.738	-∞	-∞	-∞	-∞	-∞	-∞	-∞	-1.324	-∞	-∞	-0.438
HGNC=32711&HUGO-Symbol=SNORD13&HUGO-Name=small_nucleolar_RNA,_C/D_box_13&LOCI=[chr8:33370982-33371106:strand=+]&SOURCE=RefSeq&SOURCE-ACCESSION=NR_003041&GENOME=hg19_Fragment_3 (FlaiMapper_results_single)	SNORD	SNORD13	Fragment_3	0	0	0	14	0	0	0	0	0	0	0	0	0	0	1.339	0	0	0	0	0	0	0	-∞	-∞	-∞	0.422	-∞	-∞	-∞	-∞	-∞	-∞	-∞
HGNC=32712&HUGO-Symbol=SNORD16&HUGO-Name=small_nucleolar_RNA,_C/D_box_16&LOCI=[chr15:66795138-66795258:strand=-]&SOURCE=RefSeq&SOURCE-ACCESSION=NR_002440&GENOME=hg19_Fragment_3 (FlaiMapper_results_single)	SNORD	SNORD16	Fragment_3	0	0	0	0	0	0	0	20	0	11	29	0	0	0	0	0	0	0	1.997	0	1.145	5.351	-∞	-∞	-∞	-∞	-∞	-∞	-∞	0.998	-∞	0.195	2.42
HGNC=32713&HUGO-Symbol=SNORD17&HUGO-Name=small_nucleolar_RNA,_C/D_box_17&LOCI=[chr20:17943343-17943599:strand=-]&SOURCE=RefSeq&SOURCE-ACCESSION=NR_003045&GENOME=hg19_Fragment_3 (FlaiMapper_results_single)	SNORD	SNORD17	Fragment_3	0	0	0	19	0	22	0	0	0	11	18	0	0	0	1.818	0	1.914	0	0	0	1.145	3.321	-∞	-∞	-∞	0.862	-∞	0.937	-∞	-∞	-∞	0.195	1.732
HGNC=32714&HUGO-Symbol=SNORD18A&HUGO-Name=small_nucleolar_RNA,_C/D_box_18A&LOCI=[chr15:66795573-66795662:strand=-]&SOURCE=RefSeq&SOURCE-ACCESSION=NR_002441&GENOME=hg19_Fragment_3 (FlaiMapper_results_single)	SNORD	SNORD18A	Fragment_3	0	0	4	8	0	0	4	0	0	0	163	0	0	0.378	0.765	0	0	0.367	0	0	0	30.075	-∞	-∞	-1.402	-0.386	-∞	-∞	-1.447	-∞	-∞	-∞	4.91
HGNC=32716&HUGO-Symbol=SNORD18C&HUGO-Name=small_nucleolar_RNA,_C/D_box_18C&LOCI=[chr15:66793580-66793666:strand=-]&SOURCE=RefSeq&SOURCE-ACCESSION=NR_002443&GENOME=hg19_Fragment_3 (FlaiMapper_results_single)	SNORD	SNORD18C	Fragment_3	0	0	0	4	0	0	0	0	0	0	0	0	0	0	0.383	0	0	0	0	0	0	0	-∞	-∞	-∞	-1.386	-∞	-∞	-∞	-∞	-∞	-∞	-∞
HGNC=32722&HUGO-Symbol=SNORD50B&HUGO-Name=small_nucleolar_RNA,_C/D_box_50B&LOCI=[chr6:86387297-86387387:strand=-]&SOURCE=RefSeq&SOURCE-ACCESSION=NR_003044&GENOME=hg19_Fragment_3 (FlaiMapper_results_single)	SNORD	SNORD50B	Fragment_3	0	0	0	0	13	0	4	4	0	14	28	0	0	0	0	1.189	0	0.367	0.399	0	1.457	5.166	-∞	-∞	-∞	-∞	0.25	-∞	-1.447	-1.324	-∞	0.543	2.369
HGNC=32725&HUGO-Symbol=SNORD64&HUGO-Name=small_nucleolar_RNA,_C/D_box_64&LOCI=[chr15:25230237-25230323:strand=+]&SOURCE=RefSeq&SOURCE-ACCESSION=NR_001294&GENOME=hg19_Fragment_3 (FlaiMapper_results_single)	SNORD	SNORD64	Fragment_3	0	0	0	5	0	3	4	0	0	0	0	0	0	0	0.478	0	0.261	0.367	0	0	0	0	-∞	-∞	-∞	-1.064	-∞	-1.938	-1.447	-∞	-∞	-∞	-∞
HGNC=32726&HUGO-Symbol=SNORD65&HUGO-Name=small_nucleolar_RNA,_C/D_box_65&LOCI=[chr17:16344530-16344622:strand=+]&SOURCE=RefSeq&SOURCE-ACCESSION=NR_003054&GENOME=hg19_Fragment_3 (FlaiMapper_results_single)	SNORD	SNORD65	Fragment_3	5	0	0	0	0	0	0	0	0	0	20	0.433	0	0	0	0	0	0	0	0	0	3.69	-1.207	-∞	-∞	-∞	-∞	-∞	-∞	-∞	-∞	-∞	1.884
HGNC=32727&HUGO-Symbol=SNORD66&HUGO-Name=small_nucleolar_RNA,_C/D_box_66&LOCI=[chr3:184043474-184043569:strand=+]&SOURCE=RefSeq&SOURCE-ACCESSION=NR_003055&GENOME=hg19_Fragment_3 (FlaiMapper_results_single)	SNORD	SNORD66	Fragment_3	0	0	24	14	0	111	19	32	4	17	35	0	0	2.27	1.339	0	9.658	1.742	3.195	0.358	1.769	6.458	-∞	-∞	1.183	0.422	-∞	3.272	0.801	1.676	-1.483	0.823	2.691
HGNC=32729&HUGO-Symbol=SNORD68&HUGO-Name=small_nucleolar_RNA,_C/D_box_68&LOCI=[chr16:89627828-89627919:strand=+]&SOURCE=RefSeq&SOURCE-ACCESSION=NR_002450&GENOME=hg19_Fragment_3 (FlaiMapper_results_single)	SNORD	SNORD68	Fragment_3	4	0	4	0	0	0	9	0	0	5	329	0.346	0	0.378	0	0	0	0.825	0	0	0.52	60.703	-1.529	-∞	-1.402	-∞	-∞	-∞	-0.277	-∞	-∞	-0.943	5.924
HGNC=32730&HUGO-Symbol=SNORD69&HUGO-Name=small_nucleolar_RNA,_C/D_box_69&LOCI=[chr3:52726742-52726838:strand=+]&SOURCE=RefSeq&SOURCE-ACCESSION=NR_003057&GENOME=hg19_Fragment_3 (FlaiMapper_results_single)	SNORD	SNORD69	Fragment_3	0	0	0	7	0	0	0	0	0	0	0	0	0	0	0.67	0	0	0	0	0	0	0	-∞	-∞	-∞	-0.578	-∞	-∞	-∞	-∞	-∞	-∞	-∞
HGNC=32733&HUGO-Symbol=SNORD72&HUGO-Name=small_nucleolar_RNA,_C/D_box_72&LOCI=[chr5:40832748-40832847:strand=-]&SOURCE=RefSeq&SOURCE-ACCESSION=NR_002583&GENOME=hg19_Fragment_3 (FlaiMapper_results_single)	SNORD	SNORD72	Fragment_3	0	0	0	0	6	0	0	0	0	4	0	0	0	0	0	0.549	0	0	0	0	0.416	0	-∞	-∞	-∞	-∞	-0.865	-∞	-∞	-∞	-∞	-1.264	-∞
HGNC=32734&HUGO-Symbol=SNORD74&HUGO-Name=small_nucleolar_RNA,_C/D_box_74&LOCI=[chr1:173836802-173836893:strand=-]&SOURCE=RefSeq&SOURCE-ACCESSION=NR_002579&GENOME=hg19_Fragment_3 (FlaiMapper_results_single)	SNORD	SNORD74	Fragment_3	131	40	599	478	379	294	361	1203	495	385	711	11.345	3.456	56.663	45.733	34.672	25.58	33.097	120.131	44.283	40.065	131.185	3.504	1.789	5.824	5.515	5.116	4.677	5.049	6.908	5.469	5.324	7.035
HGNC=32735&HUGO-Symbol=SNORD75&HUGO-Name=small_nucleolar_RNA,_C/D_box_75&LOCI=[chr1:173836007-173836086:strand=-]&SOURCE=RefSeq&SOURCE-ACCESSION=NR_003941&GENOME=hg19_Fragment_3 (FlaiMapper_results_single)	SNORD	SNORD75	Fragment_3	0	0	5	4	0	20	15	0	10	4	9	0	0	0.473	0.383	0	1.74	1.375	0	0.895	0.416	1.661	-∞	-∞	-1.08	-1.386	-∞	0.799	0.46	-∞	-0.161	-1.264	0.732
HGNC=32738&HUGO-Symbol=SNORD78&HUGO-Name=small_nucleolar_RNA,_C/D_box_78&LOCI=[chr1:173834750-173834834:strand=-]&SOURCE=RefSeq&SOURCE-ACCESSION=NR_003944&GENOME=hg19_Fragment_3 (FlaiMapper_results_single)	SNORD	SNORD78	Fragment_3	0	0	6	4	0	0	4	6	0	0	0	0	0	0.568	0.383	0	0	0.367	0.599	0	0	0	-∞	-∞	-0.817	-1.386	-∞	-∞	-1.447	-0.739	-∞	-∞	-∞
HGNC=32742&HUGO-Symbol=SNORD117&HUGO-Name=small_nucleolar_RNA,_C/D_box_117&LOCI=[chr6:31504141-31504236:strand=-]&SOURCE=RefSeq&SOURCE-ACCESSION=NR_003140&GENOME=hg19_Fragment_3 (FlaiMapper_results_single)	SNORD	SNORD117	Fragment_3	0	0	0	0	0	4	4	0	6	5	0	0	0	0	0	0	0.348	0.367	0	0.537	0.52	0	-∞	-∞	-∞	-∞	-∞	-1.523	-1.447	-∞	-0.898	-0.943	-∞
HGNC=32743&HUGO-Symbol=SNORD84&HUGO-Name=small_nucleolar_RNA,_C/D_box_84&LOCI=[chr6:31508868-31508965:strand=-]&SOURCE=RefSeq&SOURCE-ACCESSION=NR_003065&GENOME=hg19_Fragment_3 (FlaiMapper_results_single)	SNORD	SNORD84	Fragment_3	4	0	0	7	0	0	0	0	0	0	0	0.346	0	0	0.67	0	0	0	0	0	0	0	-1.529	-∞	-∞	-0.578	-∞	-∞	-∞	-∞	-∞	-∞	-∞
HGNC=32746&HUGO-Symbol=SNORD87&HUGO-Name=small_nucleolar_RNA,_C/D_box_87&LOCI=[chr8:67834699-67834794:strand=-]&SOURCE=RefSeq&SOURCE-ACCESSION=NR_002598&GENOME=hg19_Fragment_3 (FlaiMapper_results_single)	SNORD	SNORD87	Fragment_3	0	0	0	0	0	0	0	0	4	0	174	0	0	0	0	0	0	0	0	0.358	0	32.104	-∞	-∞	-∞	-∞	-∞	-∞	-∞	-∞	-1.483	-∞	5.005
HGNC=32747&HUGO-Symbol=SNORD88A&HUGO-Name=small_nucleolar_RNA,_C/D_box_88A&LOCI=[chr19:51302686-51302802:strand=-]&SOURCE=RefSeq&SOURCE-ACCESSION=NR_003067&GENOME=hg19_Fragment_3 (FlaiMapper_results_single)	SNORD	SNORD88A	Fragment_3	0	0	4	4	0	0	0	0	6	0	21	0	0	0.378	0.383	0	0	0	0	0.537	0	3.875	-∞	-∞	-1.402	-1.386	-∞	-∞	-∞	-∞	-0.898	-∞	1.954
HGNC=32749&HUGO-Symbol=SNORD88C&HUGO-Name=small_nucleolar_RNA,_C/D_box_88C&LOCI=[chr19:51305572-51305688:strand=-]&SOURCE=RefSeq&SOURCE-ACCESSION=NR_003069&GENOME=hg19_Fragment_3 (FlaiMapper_results_single)	SNORD	SNORD88C	Fragment_3	0	0	10	8	5	57	26	8	0	0	70	0	0	0.946	0.765	0.457	4.959	2.384	0.799	0	0	12.916	-∞	-∞	-0.08	-0.386	-1.128	2.31	1.253	-0.324	-∞	-∞	3.691
HGNC=32750&HUGO-Symbol=SNORD89&HUGO-Name=small_nucleolar_RNA,_C/D_box_89&LOCI=[chr2:101889388-101889521:strand=-]&SOURCE=RefSeq&SOURCE-ACCESSION=NR_003070&GENOME=hg19_Fragment_3 (FlaiMapper_results_single)	SNORD	SNORD89	Fragment_3	0	0	0	0	0	0	0	0	0	7	5	0	0	0	0	0	0	0	0	0	0.728	0.923	-∞	-∞	-∞	-∞	-∞	-∞	-∞	-∞	-∞	-0.457	-0.116
HGNC=32752&HUGO-Symbol=SNORD91A&HUGO-Name=small_nucleolar_RNA,_C/D_box_91A&LOCI=[chr17:2233563-2233674:strand=-]&SOURCE=RefSeq&SOURCE-ACCESSION=NR_003072&GENOME=hg19_Fragment_3 (FlaiMapper_results_single)	SNORD	SNORD91A	Fragment_3	0	0	0	0	0	0	3	7	0	2	4	0	0	0	0	0	0	0.275	0.699	0	0.208	0.738	-∞	-∞	-∞	-∞	-∞	-∞	-1.862	-0.517	-∞	-2.264	-0.438
HGNC=32753&HUGO-Symbol=SNORD91B&HUGO-Name=small_nucleolar_RNA,_C/D_box_91B&LOCI=[chr17:2232409-2232514:strand=-]&SOURCE=RefSeq&SOURCE-ACCESSION=NR_003073&GENOME=hg19_Fragment_3 (FlaiMapper_results_single)	SNORD	SNORD91B	Fragment_3	0	4	0	8	0	0	0	6	0	0	4	0	0.346	0	0.765	0	0	0	0.599	0	0	0.738	-∞	-1.533	-∞	-0.386	-∞	-∞	-∞	-0.739	-∞	-∞	-0.438
HGNC=32757&HUGO-Symbol=SNORD95&HUGO-Name=small_nucleolar_RNA,_C/D_box_95&LOCI=[chr5:180670304-180670386:strand=-]&SOURCE=RefSeq&SOURCE-ACCESSION=NR_002591&GENOME=hg19_Fragment_3 (FlaiMapper_results_single)	SNORD	SNORD95	Fragment_3	0	0	10	5	5	16	0	5	5	4	23	0	0	0.946	0.478	0.457	1.392	0	0.499	0.447	0.416	4.244	-∞	-∞	-0.08	-1.064	-1.128	0.477	-∞	-1.002	-1.161	-1.264	2.085
HGNC=32760&HUGO-Symbol=SNORD97&HUGO-Name=small_nucleolar_RNA,_C/D_box_97&LOCI=[chr11:10823004-10823165:strand=-]&SOURCE=RefSeq&SOURCE-ACCESSION=NR_004403&GENOME=hg19_Fragment_3 (FlaiMapper_results_single)	SNORD	SNORD97	Fragment_3	0	0	0	0	0	0	0	7	0	0	0	0	0	0	0	0	0	0	0.699	0	0	0	-∞	-∞	-∞	-∞	-∞	-∞	-∞	-0.517	-∞	-∞	-∞
HGNC=32761&HUGO-Symbol=SNORD98&HUGO-Name=small_nucleolar_RNA,_C/D_box_98&LOCI=[chr10:70514919-70515005:strand=+]&SOURCE=RefSeq&SOURCE-ACCESSION=NR_003076&GENOME=hg19_Fragment_3 (FlaiMapper_results_single)	SNORD	SNORD98	Fragment_3	0	5	0	0	0	0	0	0	0	0	0	0	0.432	0	0	0	0	0	0	0	0	0	-∞	-1.211	-∞	-∞	-∞	-∞	-∞	-∞	-∞	-∞	-∞
HGNC=32762&HUGO-Symbol=SNORD99&HUGO-Name=small_nucleolar_RNA,_C/D_box_99&LOCI=[chr1:28905245-28905344:strand=-]&SOURCE=RefSeq&SOURCE-ACCESSION=NR_003077&GENOME=hg19_Fragment_3 (FlaiMapper_results_single)	SNORD	SNORD99	Fragment_3	0	0	4	0	0	0	0	0	0	0	0	0	0	0.378	0	0	0	0	0	0	0	0	-∞	-∞	-1.402	-∞	-∞	-∞	-∞	-∞	-∞	-∞	-∞
HGNC=32763&HUGO-Symbol=SNORD100&HUGO-Name=small_nucleolar_RNA,_C/D_box_100&LOCI=[chr6:133137931-133138026:strand=+]&SOURCE=RefSeq&SOURCE-ACCESSION=NR_002435&GENOME=hg19_Fragment_3 (FlaiMapper_results_single)	SNORD	SNORD100	Fragment_3	0	0	0	0	0	0	0	0	0	4	4	0	0	0	0	0	0	0	0	0	0.416	0.738	-∞	-∞	-∞	-∞	-∞	-∞	-∞	-∞	-∞	-1.264	-0.438
HGNC=32764&HUGO-Symbol=SNORD101&HUGO-Name=small_nucleolar_RNA,_C/D_box_101&LOCI=[chr6:133136436-133136528:strand=+]&SOURCE=RefSeq&SOURCE-ACCESSION=NR_002434&GENOME=hg19_Fragment_3 (FlaiMapper_results_single)	SNORD	SNORD101	Fragment_3	0	0	0	0	0	4	0	0	0	0	0	0	0	0	0	0	0.348	0	0	0	0	0	-∞	-∞	-∞	-∞	-∞	-1.523	-∞	-∞	-∞	-∞	-∞
HGNC=32768&HUGO-Symbol=SNORD104&HUGO-Name=small_nucleolar_RNA,_C/D_box_104&LOCI=[chr17:62223428-62223527:strand=+]&SOURCE=RefSeq&SOURCE-ACCESSION=NR_004380&GENOME=hg19_Fragment_3 (FlaiMapper_results_single)	SNORD	SNORD104	Fragment_3	0	0	28	55	4	23	0	8	0	27	56	0	0	2.649	5.262	0.366	2.001	0	0.799	0	2.81	10.332	-∞	-∞	1.405	2.396	-1.45	1.001	-∞	-0.324	-∞	1.49	3.369
HGNC=32775&HUGO-Symbol=SNORD110&HUGO-Name=small_nucleolar_RNA,_C/D_box_110&LOCI=[chr20:2634848-2634942:strand=+]&SOURCE=RefSeq&SOURCE-ACCESSION=NR_003078&GENOME=hg19_Fragment_3 (FlaiMapper_results_single)	SNORD	SNORD110	Fragment_3	0	0	0	0	0	5	0	0	0	0	0	0	0	0	0	0	0.435	0	0	0	0	0	-∞	-∞	-∞	-∞	-∞	-1.201	-∞	-∞	-∞	-∞	-∞
HGNC=32776&HUGO-Symbol=SNORD111&HUGO-Name=small_nucleolar_RNA,_C/D_box_111&LOCI=[chr16:70571898-70572011:strand=+]&SOURCE=RefSeq&SOURCE-ACCESSION=NR_003079&GENOME=hg19_Fragment_3 (FlaiMapper_results_single)	SNORD	SNORD111	Fragment_3	0	0	0	0	0	0	0	0	0	0	2	0	0	0	0	0	0	0	0	0	0	0.369	-∞	-∞	-∞	-∞	-∞	-∞	-∞	-∞	-∞	-∞	-1.438
HGNC=32952&HUGO-Symbol=SNORD118&HUGO-Name=small_nucleolar_RNA,_C/D_box_118&LOCI=[chr17:8076761-8076916:strand=-]&SOURCE=RefSeq&SOURCE-ACCESSION=NR_033294&GENOME=hg19_Fragment_3 (FlaiMapper_results_single)	SNORD	SNORD118	Fragment_3	0	0	0	3	0	11	0	5	0	0	10	0	0	0	0.287	0	0.957	0	0.499	0	0	1.845	-∞	-∞	-∞	-1.801	-∞	-0.063	-∞	-1.002	-∞	-∞	0.884
HGNC=33020&HUGO-Symbol=SNORD115-1&HUGO-Name=small_nucleolar_RNA,_C/D_box_115-1&LOCI=[chr15:25415860-25415961:strand=+]&SOURCE=RefSeq&SOURCE-ACCESSION=NR_001291&GENOME=hg19_Fragment_3 (FlaiMapper_results_single)	SNORD	SNORD115-1	Fragment_3	0	0	0	8	0	0	0	0	0	0	0	0	0	0	0.765	0	0	0	0	0	0	0	-∞	-∞	-∞	-0.386	-∞	-∞	-∞	-∞	-∞	-∞	-∞
HGNC=33022&HUGO-Symbol=SNORD115-3&HUGO-Name=small_nucleolar_RNA,_C/D_box_115-3&LOCI=[chr15:25420064-25420165:strand=+]&SOURCE=RefSeq&SOURCE-ACCESSION=NR_003295.1&GENOME=hg19_Fragment_3 (FlaiMapper_results_single)	SNORD	SNORD115-3	Fragment_3	0	0	0	0	0	0	0	0	0	0	6	0	0	0	0	0	0	0	0	0	0	1.107	-∞	-∞	-∞	-∞	-∞	-∞	-∞	-∞	-∞	-∞	0.147
HGNC=33023&HUGO-Symbol=SNORD115-4&HUGO-Name=small_nucleolar_RNA,_C/D_box_115-4&LOCI=[chr15:25421969-25422070:strand=+]&SOURCE=RefSeq&SOURCE-ACCESSION=NR_003296.1&GENOME=hg19_Fragment_3 (FlaiMapper_results_single)	SNORD	SNORD115-4	Fragment_3	0	1	1	1	0	0	8	0	0	1	0	0	0.086	0.095	0.096	0	0	0.733	0	0	0.104	0	-∞	-3.533	-3.402	-3.386	-∞	-∞	-0.447	-∞	-∞	-3.264	-∞
HGNC=33024&HUGO-Symbol=SNORD115-5&HUGO-Name=small_nucleolar_RNA,_C/D_box_115-5&LOCI=[chr15:25423875-25423976:strand=+]&SOURCE=RefSeq&SOURCE-ACCESSION=NR_003297.1&GENOME=hg19_Fragment_3 (FlaiMapper_results_single)	SNORD	SNORD115-5	Fragment_3	4	0	1	0	6	1	13	0	11	0	0	0.346	0	0.095	0	0.549	0.087	1.192	0	0.984	0	0	-1.529	-∞	-3.402	-∞	-0.865	-3.523	0.253	-∞	-0.023	-∞	-∞
HGNC=33025&HUGO-Symbol=SNORD115-6&HUGO-Name=small_nucleolar_RNA,_C/D_box_115-6&LOCI=[chr15:25425634-25425735:strand=+]&SOURCE=RefSeq&SOURCE-ACCESSION=NR_003298.1&GENOME=hg19_Fragment_3 (FlaiMapper_results_single)	SNORD	SNORD115-6	Fragment_3	0	0	1	1	0	2	1	0	0	0	0	0	0	0.095	0.096	0	0.174	0.092	0	0	0	0	-∞	-∞	-3.402	-3.386	-∞	-2.523	-3.447	-∞	-∞	-∞	-∞
HGNC=33027&HUGO-Symbol=SNORD115-8&HUGO-Name=small_nucleolar_RNA,_C/D_box_115-8&LOCI=[chr15:25429443-25429544:strand=+]&SOURCE=RefSeq&SOURCE-ACCESSION=NR_003300.1&GENOME=hg19_Fragment_3 (FlaiMapper_results_single)	SNORD	SNORD115-8	Fragment_3	0	0	2	1	3	4	2	0	2	2	0	0	0	0.189	0.096	0.274	0.348	0.183	0	0.179	0.208	0	-∞	-∞	-2.402	-3.386	-1.865	-1.523	-2.447	-∞	-2.483	-2.264	-∞
HGNC=33029&HUGO-Symbol=SNORD115-10&HUGO-Name=small_nucleolar_RNA,_C/D_box_115-10&LOCI=[chr15:25432673-25432773:strand=+]&SOURCE=RefSeq&SOURCE-ACCESSION=NR_003302.1&GENOME=hg19_Fragment_3 (FlaiMapper_results_single)	SNORD	SNORD115-10	Fragment_3	0	0	1	1	0	1	0	0	0	1	6	0	0	0.095	0.096	0	0.087	0	0	0	0.104	1.107	-∞	-∞	-3.402	-3.386	-∞	-3.523	-∞	-∞	-∞	-3.264	0.147
HGNC=33032&HUGO-Symbol=SNORD115-13&HUGO-Name=small_nucleolar_RNA,_C/D_box_115-13&LOCI=[chr15:25438458-25438559:strand=+]&SOURCE=RefSeq&SOURCE-ACCESSION=NR_003305.1&GENOME=hg19_Fragment_3 (FlaiMapper_results_single)	SNORD	SNORD115-13	Fragment_3	0	0	1	1	2	3	2	0	0	1	8	0	0	0.095	0.096	0.183	0.261	0.183	0	0	0.104	1.476	-∞	-∞	-3.402	-3.386	-2.45	-1.938	-2.447	-∞	-∞	-3.264	0.562
HGNC=33033&HUGO-Symbol=SNORD115-14&HUGO-Name=small_nucleolar_RNA,_C/D_box_115-14&LOCI=[chr15:25440058-25440158:strand=+]&SOURCE=RefSeq&SOURCE-ACCESSION=NR_003306.1&GENOME=hg19_Fragment_3 (FlaiMapper_results_single)	SNORD	SNORD115-14	Fragment_3	0	0	9	0	0	0	6	0	4	0	10	0	0	0.851	0	0	0	0.55	0	0.358	0	1.845	-∞	-∞	-0.232	-∞	-∞	-∞	-0.862	-∞	-1.483	-∞	0.884
HGNC=33034&HUGO-Symbol=SNORD115-15&HUGO-Name=small_nucleolar_RNA,_C/D_box_115-15&LOCI=[chr15:25442713-25442813:strand=+]&SOURCE=RefSeq&SOURCE-ACCESSION=NR_003307.1&GENOME=hg19_Fragment_3 (FlaiMapper_results_single)	SNORD	SNORD115-15	Fragment_3	0	0	0	0	1	1	1	1	0	2	8	0	0	0	0	0.091	0.087	0.092	0.1	0	0.208	1.476	-∞	-∞	-∞	-∞	-3.45	-3.523	-3.447	-3.324	-∞	-2.264	0.562
HGNC=33035&HUGO-Symbol=SNORD115-16&HUGO-Name=small_nucleolar_RNA,_C/D_box_115-16&LOCI=[chr15:25444585-25444686:strand=+]&SOURCE=RefSeq&SOURCE-ACCESSION=NR_003308.1&GENOME=hg19_Fragment_3 (FlaiMapper_results_single)	SNORD	SNORD115-16	Fragment_3	0	0	1	2	2	3	1	0	3	1	0	0	0	0.095	0.191	0.183	0.261	0.092	0	0.268	0.104	0	-∞	-∞	-3.402	-2.386	-2.45	-1.938	-3.447	-∞	-1.898	-3.264	-∞
HGNC=33040&HUGO-Symbol=SNORD115-21&HUGO-Name=small_nucleolar_RNA,_C/D_box_115-21&LOCI=[chr15:25453220-25453320:strand=+]&SOURCE=RefSeq&SOURCE-ACCESSION=NR_003313.1&GENOME=hg19_Fragment_3 (FlaiMapper_results_single)	SNORD	SNORD115-21	Fragment_3	0	0	0	0	1	0	1	0	0	0	0	0	0	0	0	0.091	0	0.092	0	0	0	0	-∞	-∞	-∞	-∞	-3.45	-∞	-3.447	-∞	-∞	-∞	-∞
HGNC=33049&HUGO-Symbol=SNORD115-30&HUGO-Name=small_nucleolar_RNA,_C/D_box_115-30&LOCI=[chr15:25470340-25470441:strand=+]&SOURCE=RefSeq&SOURCE-ACCESSION=NR_003345.1&GENOME=hg19_Fragment_3 (FlaiMapper_results_single)	SNORD	SNORD115-30	Fragment_3	0	0	0	0	0	0	1	0	0	0	1	0	0	0	0	0	0	0.092	0	0	0	0.185	-∞	-∞	-∞	-∞	-∞	-∞	-3.447	-∞	-∞	-∞	-2.438
HGNC=33051&HUGO-Symbol=SNORD115-32&HUGO-Name=small_nucleolar_RNA,_C/D_box_115-32&LOCI=[chr15:25474104-25474205:strand=+]&SOURCE=RefSeq&SOURCE-ACCESSION=NR_003347.1&GENOME=hg19_Fragment_3 (FlaiMapper_results_single)	SNORD	SNORD115-32	Fragment_3	0	0	0	1	1	1	0	0	0	7	43	0	0	0	0.096	0.091	0.087	0	0	0	0.728	7.934	-∞	-∞	-∞	-3.386	-3.45	-3.523	-∞	-∞	-∞	-0.457	2.988
HGNC=33052&HUGO-Symbol=SNORD115-33&HUGO-Name=small_nucleolar_RNA,_C/D_box_115-33&LOCI=[chr15:25475975-25476076:strand=+]&SOURCE=RefSeq&SOURCE-ACCESSION=NR_003348.1&GENOME=hg19_Fragment_3 (FlaiMapper_results_single)	SNORD	SNORD115-33	Fragment_3	0	0	0	0	0	5	8	0	0	1	0	0	0	0	0	0	0.435	0.733	0	0	0.104	0	-∞	-∞	-∞	-∞	-∞	-1.201	-0.447	-∞	-∞	-3.264	-∞
HGNC=33053&HUGO-Symbol=SNORD115-34&HUGO-Name=small_nucleolar_RNA,_C/D_box_115-34&LOCI=[chr15:25477524-25477625:strand=+]&SOURCE=RefSeq&SOURCE-ACCESSION=NR_003349.1&GENOME=hg19_Fragment_3 (FlaiMapper_results_single)	SNORD	SNORD115-34	Fragment_3	1	1	1	4	2	4	6	0	2	6	0	0.087	0.086	0.095	0.383	0.183	0.348	0.55	0	0.179	0.624	0	-3.529	-3.533	-3.402	-1.386	-2.45	-1.523	-0.862	-∞	-2.483	-0.679	-∞
HGNC=33057&HUGO-Symbol=SNORD115-38&HUGO-Name=small_nucleolar_RNA,_C/D_box_115-38&LOCI=[chr15:25484975-25485076:strand=+]&SOURCE=RefSeq&SOURCE-ACCESSION=NR_003353.1&GENOME=hg19_Fragment_3 (FlaiMapper_results_single)	SNORD	SNORD115-38	Fragment_3	1	1	1	3	3	5	2	0	2	2	0	0.087	0.086	0.095	0.287	0.274	0.435	0.183	0	0.179	0.208	0	-3.529	-3.533	-3.402	-1.801	-1.865	-1.201	-2.447	-∞	-2.483	-2.264	-∞
HGNC=33058&HUGO-Symbol=SNORD115-39&HUGO-Name=small_nucleolar_RNA,_C/D_box_115-39&LOCI=[chr15:25486883-25486984:strand=+]&SOURCE=RefSeq&SOURCE-ACCESSION=NR_003354.1&GENOME=hg19_Fragment_3 (FlaiMapper_results_single)	SNORD	SNORD115-39	Fragment_3	0	0	0	0	0	0	6	0	1	1	0	0	0	0	0	0	0	0.55	0	0.089	0.104	0	-∞	-∞	-∞	-∞	-∞	-∞	-0.862	-∞	-3.483	-3.264	-∞
HGNC=33059&HUGO-Symbol=SNORD115-40&HUGO-Name=small_nucleolar_RNA,_C/D_box_115-40&LOCI=[chr15:25488751-25488852:strand=+]&SOURCE=RefSeq&SOURCE-ACCESSION=NR_003355.1&GENOME=hg19_Fragment_3 (FlaiMapper_results_single)	SNORD	SNORD115-40	Fragment_3	0	1	1	2	2	0	2	0	1	1	0	0	0.086	0.095	0.191	0.183	0	0.183	0	0.089	0.104	0	-∞	-3.533	-3.402	-2.386	-2.45	-∞	-2.447	-∞	-3.483	-3.264	-∞
HGNC=33061&HUGO-Symbol=SNORD115-42&HUGO-Name=small_nucleolar_RNA,_C/D_box_115-42&LOCI=[chr15:25492482-25492583:strand=+]&SOURCE=RefSeq&SOURCE-ACCESSION=NR_003357.1&GENOME=hg19_Fragment_3 (FlaiMapper_results_single)	SNORD	SNORD115-42	Fragment_3	0	0	0	3	0	1	0	1	0	1	7	0	0	0	0.287	0	0.087	0	0.1	0	0.104	1.292	-∞	-∞	-∞	-1.801	-∞	-3.523	-∞	-3.324	-∞	-3.264	0.369
HGNC=33063&HUGO-Symbol=SNORD115-44&HUGO-Name=small_nucleolar_RNA,_C/D_box_115-44&LOCI=[chr15:25495996-25496097:strand=+]&SOURCE=RefSeq&SOURCE-ACCESSION=NR_003359.1&GENOME=hg19_Fragment_3 (FlaiMapper_results_single)	SNORD	SNORD115-44	Fragment_3	0	0	3	1	2	4	1	0	2	1	0	0	0	0.284	0.096	0.183	0.348	0.092	0	0.179	0.104	0	-∞	-∞	-1.817	-3.386	-2.45	-1.523	-3.447	-∞	-2.483	-3.264	-∞
HGNC=33067&HUGO-Symbol=SNORD116-1&HUGO-Name=small_nucleolar_RNA,_C/D_box_116-1&LOCI=[chr15:25296613-25296729:strand=+]&SOURCE=RefSeq&SOURCE-ACCESSION=NR_003316&GENOME=hg19_Fragment_3 (FlaiMapper_results_single)	SNORD	SNORD116-1	Fragment_3	7	8	13	14	6	43	17	6	14	18	73	0.606	0.691	1.23	1.339	0.549	3.741	1.559	0.599	1.252	1.873	13.469	-0.722	-0.533	0.298	0.422	-0.865	1.904	0.64	-0.739	0.325	0.905	3.752
HGNC=33068&HUGO-Symbol=SNORD116-2&HUGO-Name=small_nucleolar_RNA,_C/D_box_116-2&LOCI=[chr15:25299346-25299462:strand=+]&SOURCE=RefSeq&SOURCE-ACCESSION=NR_003317&GENOME=hg19_Fragment_3 (FlaiMapper_results_single)	SNORD	SNORD116-2	Fragment_3	0	0	2	6	2	2	0	3	5	0	4	0	0	0.189	0.574	0.183	0.174	0	0.3	0.447	0	0.738	-∞	-∞	-2.402	-0.801	-2.45	-2.523	-∞	-1.739	-1.161	-∞	-0.438
HGNC=33070&HUGO-Symbol=SNORD116-4&HUGO-Name=small_nucleolar_RNA,_C/D_box_116-4&LOCI=[chr15:25304674-25304791:strand=+]&SOURCE=RefSeq&SOURCE-ACCESSION=NR_003319&GENOME=hg19_Fragment_3 (FlaiMapper_results_single)	SNORD	SNORD116-4	Fragment_3	0	0	0	0	0	0	0	0	0	0	0	0	0	0	0	0	0	0	0	0	0	0	-∞	-∞	-∞	-∞	-∞	-∞	-∞	-∞	-∞	-∞	-∞
HGNC=33072&HUGO-Symbol=SNORD116-6&HUGO-Name=small_nucleolar_RNA,_C/D_box_116-6&LOCI=[chr15:25310162-25310279:strand=+]&SOURCE=RefSeq&SOURCE-ACCESSION=NR_003321&GENOME=hg19_Fragment_3 (FlaiMapper_results_single)	SNORD	SNORD116-6	Fragment_3	0	1	2	7	4	2	1	4	5	2	5	0	0.086	0.189	0.67	0.366	0.174	0.092	0.399	0.447	0.208	0.923	-∞	-3.533	-2.402	-0.578	-1.45	-2.523	-3.447	-1.324	-1.161	-2.264	-0.116
HGNC=33074&HUGO-Symbol=SNORD116-8&HUGO-Name=small_nucleolar_RNA,_C/D_box_116-8&LOCI=[chr15:25315568-25315684:strand=+]&SOURCE=RefSeq&SOURCE-ACCESSION=NR_003323&GENOME=hg19_Fragment_3 (FlaiMapper_results_single)	SNORD	SNORD116-8	Fragment_3	7	7	13	13	5	50	18	7	11	16	70	0.606	0.605	1.23	1.244	0.457	4.35	1.65	0.699	0.984	1.665	12.916	-0.722	-0.725	0.298	0.315	-1.128	2.121	0.723	-0.517	-0.023	0.736	3.691
HGNC=33078&HUGO-Symbol=SNORD116-12&HUGO-Name=small_nucleolar_RNA,_C/D_box_116-12&LOCI=[chr15:25322187-25322300:strand=+]&SOURCE=RefSeq&SOURCE-ACCESSION=NR_003327&GENOME=hg19_Fragment_3 (FlaiMapper_results_single)	SNORD	SNORD116-12	Fragment_3	0	0	0	0	0	0	0	0	0	0	2	0	0	0	0	0	0	0	0	0	0	0.369	-∞	-∞	-∞	-∞	-∞	-∞	-∞	-∞	-∞	-∞	-1.438
HGNC=33079&HUGO-Symbol=SNORD116-13&HUGO-Name=small_nucleolar_RNA,_C/D_box_116-13&LOCI=[chr15:25324194-25324307:strand=+]&SOURCE=RefSeq&SOURCE-ACCESSION=NR_003328&GENOME=hg19_Fragment_3 (FlaiMapper_results_single)	SNORD	SNORD116-13	Fragment_3	0	0	0	0	0	0	4	0	0	0	6	0	0	0	0	0	0	0.367	0	0	0	1.107	-∞	-∞	-∞	-∞	-∞	-∞	-1.447	-∞	-∞	-∞	0.147
HGNC=33080&HUGO-Symbol=SNORD116-14&HUGO-Name=small_nucleolar_RNA,_C/D_box_116-14&LOCI=[chr15:25325278-25325391:strand=+]&SOURCE=RefSeq&SOURCE-ACCESSION=NR_003329&GENOME=hg19_Fragment_3 (FlaiMapper_results_single)	SNORD	SNORD116-14	Fragment_3	0	0	0	1	0	2	4	0	0	10	20	0	0	0	0.096	0	0.174	0.367	0	0	1.041	3.69	-∞	-∞	-∞	-3.386	-∞	-2.523	-1.447	-∞	-∞	0.057	1.884
HGNC=33081&HUGO-Symbol=SNORD116-15&HUGO-Name=small_nucleolar_RNA,_C/D_box_116-15&LOCI=[chr15:25326423-25326536:strand=+]&SOURCE=RefSeq&SOURCE-ACCESSION=NR_003330&GENOME=hg19_Fragment_3 (FlaiMapper_results_single)	SNORD	SNORD116-15	Fragment_3	0	0	0	0	0	0	0	1	0	0	4	0	0	0	0	0	0	0	0.1	0	0	0.738	-∞	-∞	-∞	-∞	-∞	-∞	-∞	-3.324	-∞	-∞	-0.438
HGNC=33082&HUGO-Symbol=SNORD116-16&HUGO-Name=small_nucleolar_RNA,_C/D_box_116-16&LOCI=[chr15:25327904-25328017:strand=+]&SOURCE=RefSeq&SOURCE-ACCESSION=NR_003331&GENOME=hg19_Fragment_3 (FlaiMapper_results_single)	SNORD	SNORD116-16	Fragment_3	1	0	5	6	1	15	5	1	3	5	34	0.087	0	0.473	0.574	0.091	1.305	0.458	0.1	0.268	0.52	6.273	-3.529	-∞	-1.08	-0.801	-3.45	0.384	-1.125	-3.324	-1.898	-0.943	2.649
HGNC=33084&HUGO-Symbol=SNORD116-18&HUGO-Name=small_nucleolar_RNA,_C/D_box_116-18&LOCI=[chr15:25330521-25330634:strand=+]&SOURCE=RefSeq&SOURCE-ACCESSION=NR_003333&GENOME=hg19_Fragment_3 (FlaiMapper_results_single)	SNORD	SNORD116-18	Fragment_3	0	0	2	2	1	3	0	4	4	3	3	0	0	0.189	0.191	0.091	0.261	0	0.399	0.358	0.312	0.554	-∞	-∞	-2.402	-2.386	-3.45	-1.938	-∞	-1.324	-1.483	-1.679	-0.853
HGNC=33086&HUGO-Symbol=SNORD116-20&HUGO-Name=small_nucleolar_RNA,_C/D_box_116-20&LOCI=[chr15:25332798-25332911:strand=+]&SOURCE=RefSeq&SOURCE-ACCESSION=NR_003334&GENOME=hg19_Fragment_3 (FlaiMapper_results_single)	SNORD	SNORD116-20	Fragment_3	0	1	1	3	3	4	1	5	6	2	2	0	0.086	0.095	0.287	0.274	0.348	0.092	0.499	0.537	0.208	0.369	-∞	-3.533	-3.402	-1.801	-1.865	-1.523	-3.447	-1.002	-0.898	-2.264	-1.438
HGNC=33087&HUGO-Symbol=SNORD116-21&HUGO-Name=small_nucleolar_RNA,_C/D_box_116-21&LOCI=[chr15:25333940-25334053:strand=+]&SOURCE=RefSeq&SOURCE-ACCESSION=NR_003335&GENOME=hg19_Fragment_3 (FlaiMapper_results_single)	SNORD	SNORD116-21	Fragment_3	0	0	2	2	2	2	1	4	5	1	2	0	0	0.189	0.191	0.183	0.174	0.092	0.399	0.447	0.104	0.369	-∞	-∞	-2.402	-2.386	-2.45	-2.523	-3.447	-1.324	-1.161	-3.264	-1.438
HGNC=33088&HUGO-Symbol=SNORD116-22&HUGO-Name=small_nucleolar_RNA,_C/D_box_116-22&LOCI=[chr15:25335059-25335172:strand=+]&SOURCE=RefSeq&SOURCE-ACCESSION=NR_003336&GENOME=hg19_Fragment_3 (FlaiMapper_results_single)	SNORD	SNORD116-22	Fragment_3	0	0	0	2	1	2	0	1	5	1	3	0	0	0	0.191	0.091	0.174	0	0.1	0.447	0.104	0.554	-∞	-∞	-∞	-2.386	-3.45	-2.523	-∞	-3.324	-1.161	-3.264	-0.853
HGNC=33089&HUGO-Symbol=SNORD116-23&HUGO-Name=small_nucleolar_RNA,_C/D_box_116-23&LOCI=[chr15:25336922-25337035:strand=+]&SOURCE=RefSeq&SOURCE-ACCESSION=NR_003337&GENOME=hg19_Fragment_3 (FlaiMapper_results_single)	SNORD	SNORD116-23	Fragment_3	0	0	0	0	0	0	0	1	0	0	4	0	0	0	0	0	0	0	0.1	0	0	0.738	-∞	-∞	-∞	-∞	-∞	-∞	-∞	-3.324	-∞	-∞	-0.438
HGNC=33090&HUGO-Symbol=SNORD116-24&HUGO-Name=small_nucleolar_RNA,_C/D_box_116-24&LOCI=[chr15:25339173-25339286:strand=+]&SOURCE=RefSeq&SOURCE-ACCESSION=NR_003338&GENOME=hg19_Fragment_3 (FlaiMapper_results_single)	SNORD	SNORD116-24	Fragment_3	0	1	2	3	3	3	2	5	5	2	4	0	0.086	0.189	0.287	0.274	0.261	0.183	0.499	0.447	0.208	0.738	-∞	-3.533	-2.402	-1.801	-1.865	-1.938	-2.447	-1.002	-1.161	-2.264	-0.438
HGNC=33091&HUGO-Symbol=SNORD116-25&HUGO-Name=small_nucleolar_RNA,_C/D_box_116-25&LOCI=[chr15:25342799-25342912:strand=+]&SOURCE=RefSeq&SOURCE-ACCESSION=NR_003339&GENOME=hg19_Fragment_3 (FlaiMapper_results_single)	SNORD	SNORD116-25	Fragment_3	0	0	3	15	2	11	3	12	7	3	5	0	0	0.284	1.435	0.183	0.957	0.275	1.198	0.626	0.312	0.923	-∞	-∞	-1.817	0.521	-2.45	-0.063	-1.862	0.261	-0.675	-1.679	-0.116
HGNC=33092&HUGO-Symbol=SNORD116-26&HUGO-Name=small_nucleolar_RNA,_C/D_box_116-26&LOCI=[chr15:25344635-25344752:strand=+]&SOURCE=RefSeq&SOURCE-ACCESSION=NR_003340&GENOME=hg19_Fragment_3 (FlaiMapper_results_single)	SNORD	SNORD116-26	Fragment_3	0	0	4	15	2	12	4	12	9	3	5	0	0	0.378	1.435	0.183	1.044	0.367	1.198	0.805	0.312	0.923	-∞	-∞	-1.402	0.521	-2.45	0.062	-1.447	0.261	-0.313	-1.679	-0.116
HGNC=33093&HUGO-Symbol=SNORD116-27&HUGO-Name=small_nucleolar_RNA,_C/D_box_116-27&LOCI=[chr15:25346711-25346824:strand=+]&SOURCE=RefSeq&SOURCE-ACCESSION=NR_003341&GENOME=hg19_Fragment_3 (FlaiMapper_results_single)	SNORD	SNORD116-27	Fragment_3	0	0	4	13	2	7	2	10	4	3	5	0	0	0.378	1.244	0.183	0.609	0.183	0.999	0.358	0.312	0.923	-∞	-∞	-1.402	0.315	-2.45	-0.715	-2.447	-0.002032	-1.483	-1.679	-0.116
HGNC=33189&HUGO-Symbol=SNORD3A&HUGO-Name=small_nucleolar_RNA,_C/D_box_3A&LOCI=[chr17:19091319-19091555:strand=+]&SOURCE=RefSeq&SOURCE-ACCESSION=NR_006880&GENOME=hg19_Fragment_3 (FlaiMapper_results_single)	SNORD	SNORD3A	Fragment_3	103	31	778	2187	1257	67	117	128	50	81	1033	8.92	2.678	73.596	209.243	114.993	5.83	10.727	12.782	4.473	8.429	190.596	3.157	1.421	6.202	7.709	6.845	2.543	3.423	3.676	2.161	3.075	7.574
HGNC=33191&HUGO-Symbol=SNORD3C&HUGO-Name=small_nucleolar_RNA,_C/D_box_3C&LOCI=[chr17:19093332-19093568:strand=-]&SOURCE=RefSeq&SOURCE-ACCESSION=NR_006881&GENOME=hg19_Fragment_3 (FlaiMapper_results_single)	SNORD	SNORD3C	Fragment_3	105	32	781	2183	1259	68	117	128	52	81	1037	9.094	2.765	73.88	208.86	115.176	5.917	10.727	12.782	4.652	8.429	191.334	3.185	1.467	6.207	7.706	6.848	2.565	3.423	3.676	2.218	3.075	7.58
HGNC=33192&HUGO-Symbol=SNORD3D&HUGO-Name=small_nucleolar_RNA,_C/D_box_3D&LOCI=[chr17:19015723-19015959:strand=-]&SOURCE=RefSeq&SOURCE-ACCESSION=NR_006882&GENOME=hg19_Fragment_3 (FlaiMapper_results_single)	SNORD	SNORD3D	Fragment_3	1	6	20	9	4	95	20	28	15	6	152	0.087	0.518	1.892	0.861	0.366	8.266	1.834	2.796	1.342	0.624	28.045	-3.529	-0.948	0.92	-0.216	-1.45	3.047	0.875	1.483	0.424	-0.679	4.81
HGNC=33348&HUGO-Symbol=SNORD116-29&HUGO-Name=small_nucleolar_RNA,_C/D_box_116-29&LOCI=[chr15:25351657-25351761:strand=+]&SOURCE=RefSeq&SOURCE-ACCESSION=NR_003360&GENOME=hg19_Fragment_3 (FlaiMapper_results_single)	SNORD	SNORD116-29	Fragment_3	0	0	4	22	2	16	2	13	6	3	1	0	0	0.378	2.105	0.183	1.392	0.183	1.298	0.537	0.312	0.185	-∞	-∞	-1.402	1.074	-2.45	0.477	-2.447	0.376	-0.898	-1.679	-2.438
HGNC=33558&HUGO-Symbol=SNORD119&HUGO-Name=small_nucleolar_RNA,_C/D_box_119&LOCI=[chr20:2443595-2443696:strand=-]&SOURCE=RefSeq&SOURCE-ACCESSION=NR_003684&GENOME=hg19_Fragment_3 (FlaiMapper_results_single)	SNORD	SNORD119	Fragment_3	0	0	0	10	0	0	0	5	0	4	100	0	0	0	0.957	0	0	0	0.499	0	0.416	18.451	-∞	-∞	-∞	-0.064	-∞	-∞	-∞	-1.002	-∞	-1.264	4.206
HGNC=33571&HUGO-Symbol=SNORD11B&HUGO-Name=small_nucleolar_RNA,_C/D_box_11B&LOCI=[chr2:203156040-203156154:strand=+]&SOURCE=RefSeq&SOURCE-ACCESSION-ID=NR_003694&GENOME=hg19_Fragment_3 (FlaiMapper_results_single)	SNORD	SNORD11B	Fragment_3	0	0	0	0	0	4	0	0	0	0	0	0	0	0	0	0	0.348	0	0	0	0	0	-∞	-∞	-∞	-∞	-∞	-1.523	-∞	-∞	-∞	-∞	-∞
HGNC=33573&HUGO-Symbol=SNORD12B&HUGO-Name=small_nucleolar_RNA,_C/D_box_12B&LOCI=[chr20:47896840-47896962:strand=+]&SOURCE=RefSeq&SOURCE-ACCESSION=NR_003695&GENOME=hg19_Fragment_3 (FlaiMapper_results_single)	SNORD	SNORD12B	Fragment_3	0	0	5	0	0	0	0	0	0	0	0	0	0	0.473	0	0	0	0	0	0	0	0	-∞	-∞	-1.08	-∞	-∞	-∞	-∞	-∞	-∞	-∞	-∞
HGNC=33613&HUGO-Symbol=SNORD58C&HUGO-Name=small_nucleolar_RNA,_C/D_box_58C&LOCI=[chr18:47015604-47015694:strand=-]&SOURCE=RefSeq&SOURCE-ACCESSION=NR_003701&GENOME=hg19_Fragment_3 (FlaiMapper_results_single)	SNORD	SNORD58C	Fragment_3	0	0	0	0	0	0	0	9	0	0	0	0	0	0	0	0	0	0	0.899	0	0	0	-∞	-∞	-∞	-∞	-∞	-∞	-∞	-0.154	-∞	-∞	-∞
HGNC=30354&HUGO-Symbol=SNORD14E&HUGO-Name=small_nucleolar_RNA,_C/D_box_14E&LOCI=[chr11:122928775-122928879:strand=-]&SOURCE=RefSeq&SOURCE-ACCESSION=NR_001455&&GENOME=hg19_Fragment_3 (FlaiMapper_results_single)	SNORD	SNORD14E	Fragment_3	0	0	4	0	0	11	0	0	0	0	11	0	0	0.378	0	0	0.957	0	0	0	0	2.03	-∞	-∞	-1.402	-∞	-∞	-0.063	-∞	-∞	-∞	-∞	1.021
HGNC=33564&HUGO-Symbol=SNORD125&HUGO-Name=small_nucleolar_RNA,_C/D_box_125&LOCI=[chr22:29729137-29729266:strand=-]&SOURCE=RefSeq&SOURCE-ACCESSION=NR_003686&GENOME=hg19&MERGED=[HGNC=38971]_>Fragment_3 (FlaiMapper_results_single)	SNORD	SNORD125	Fragment_3	0	0	0	0	6	0	0	0	0	0	0	0	0	0	0	0.549	0	0	0	0	0	0	-∞	-∞	-∞	-∞	-0.865	-∞	-∞	-∞	-∞	-∞	-∞
HGNC=10168&HUGO-Symbol=SNORD3B-1&HUGO-Name=small_nucleolar_RNA,_C/D_box_3B-1&LOCI=[chr17:18965215-18965451:strand=+&chr17:18967223-18967459:strand=-]&SOURCE=RefSeq&SOURCE-ACCESSION=NR_003271&GENOME=hg19&MERGED=[HGNC=33190]_>Fragment_3 (FlaiMapper_results_single)	SNORD	SNORD3B-1	Fragment_3	143	164	288	275	240	494	181	394	109	157	212	12.385	14.17	27.244	26.311	21.956	42.982	16.594	39.345	9.751	16.338	39.116	3.63	3.825	4.768	4.718	4.457	5.426	4.053	5.298	3.286	4.03	5.29
HGNC=33083&HUGO-Symbol=SNORD116-17&HUGO-Name=small_nucleolar_RNA,_C/D_box_116-17&LOCI=[chr15:25331663-25331776:strand=+&chr15:25328724-25328837:strand=+]&SOURCE=RefSeq&SOURCE-ACCESSION=NR_003332&GENOME=hg19&MERGED=[HGNC=33085]_>Fragment_3 (FlaiMapper_results_single)	SNORD	SNORD116-17	Fragment_3	0	0	1	3	1	2	0	4	5	2	3	0	0	0.095	0.287	0.091	0.174	0	0.399	0.447	0.208	0.554	-∞	-∞	-3.402	-1.801	-3.45	-2.523	-∞	-1.324	-1.161	-2.264	-0.853
HGNC=33069&HUGO-Symbol=SNORD116-3&HUGO-Name=small_nucleolar_RNA,_C/D_box_116-3&LOCI=[chr15:25318243-25318359:strand=+&chr15:25301996-25302112:strand=+]&SOURCE=RefSeq&SOURCE-ACCESSION=NR_003318&GENOME=hg19&MERGED=[HGNC=33075]_>Fragment_3 (FlaiMapper_results_single)	SNORD	SNORD116-3	Fragment_3	3	2	10	23	19	13	11	25	26	11	15	0.26	0.173	0.946	2.201	1.738	1.131	1.008	2.496	2.326	1.145	2.768	-1.944	-2.533	-0.08	1.138	0.798	0.178	0.012	1.32	1.218	0.195	1.469
HGNC=33071&HUGO-Symbol=SNORD116-5&HUGO-Name=small_nucleolar_RNA,_C/D_box_116-5&LOCI=[chr15:25312924-25313040:strand=+&chr15:25307469-25307585:strand=+]&SOURCE=RefSeq&SOURCE-ACCESSION=NR_003320&GENOME=hg19&MERGED=[HGNC=33073]_>Fragment_3 (FlaiMapper_results_single)	SNORD	SNORD116-5	Fragment_3	4	0	5	0	0	0	0	0	0	0	0	0.346	0	0.473	0	0	0	0	0	0	0	0	-1.529	-∞	-1.08	-∞	-∞	-∞	-∞	-∞	-∞	-∞	-∞
HGNC=33028&HUGO-Symbol=SNORD115-9&HUGO-Name=small_nucleolar_RNA,_C/D_box_115-9&LOCI=[chr15:25436553-25436654:strand=+&chr15:25430768-25430869:strand=+]&SOURCE=RefSeq&SOURCE-ACCESSION=NR_003301.1&GENOME=hg19&MERGED=[HGNC=33031]_>Fragment_3 (FlaiMapper_results_single)	SNORD	SNORD115-9	Fragment_3	0	0	1	1	0	1	0	1	0	2	8	0	0	0.095	0.096	0	0.087	0	0.1	0	0.208	1.476	-∞	-∞	-3.402	-3.386	-∞	-3.523	-∞	-3.324	-∞	-2.264	0.562
HGNC=32766&HUGO-Symbol=SNORD103A&HUGO-Name=small_nucleolar_RNA,_C/D_box_103A&LOCI=[chr1:31421952-31422062:strand=-&chr1:31408523-31408633:strand=-]&SOURCE=RefSeq&SOURCE-ACCESSION=NR_004054&GENOME=hg19&MERGED=[HGNC=32767]_>Fragment_3 (FlaiMapper_results_single)	SNORD	SNORD103A	Fragment_3	0	0	0	6	0	0	0	0	0	0	21	0	0	0	0.574	0	0	0	0	0	0	3.875	-∞	-∞	-∞	-0.801	-∞	-∞	-∞	-∞	-∞	-∞	1.954
HGNC=10219&HUGO-Symbol=SNORD62A&HUGO-Name=small_nucleolar_RNA,_C/D_box_62A&LOCI=[chr9:134365863-134365968:strand=+&chr9:134361042-134361147:strand=+]&SOURCE=RefSeq&SOURCE-ACCESSION=NR_002914&GENOME=hg19&MERGED=[HGNC=23031]_>Fragment_3 (FlaiMapper_results_single)	SNORD	SNORD62A	Fragment_3	5	4	0	4	0	23	4	5	0	4	8	0.433	0.346	0	0.383	0	2.001	0.367	0.499	0	0.416	1.476	-1.207	-1.533	-∞	-1.386	-∞	1.001	-1.447	-1.002	-∞	-1.264	0.562
HGNC=10096&HUGO-Symbol=SNORD80&HUGO-Name=small_nucleolar_RNA,_C/D_box_80&LOCI=[chr1:173833957-173834054:strand=-]&SOURCE=RefSeq&SOURCE-ACCESSION=NR_003940&GENOME=hg19_Fragment_4 (FlaiMapper_results_single)	SNORD	SNORD80	Fragment_4	9	2	4	0	0	0	3	6	5	3	10	0.779	0.173	0.378	0	0	0	0.275	0.599	0.447	0.312	1.845	-0.359	-2.533	-1.402	-∞	-∞	-∞	-1.862	-0.739	-1.161	-1.679	0.884
HGNC=10097&HUGO-Symbol=SNORD4A&HUGO-Name=small_nucleolar_RNA,_C/D_box_4A&LOCI=[chr17:27049590-27049681:strand=+]&SOURCE=RefSeq&SOURCE-ACCESSION=NR_000010&GENOME=hg19_Fragment_4 (FlaiMapper_results_single)	SNORD	SNORD4A	Fragment_4	0	0	0	0	0	4	0	5	0	0	9	0	0	0	0	0	0.348	0	0.499	0	0	1.661	-∞	-∞	-∞	-∞	-∞	-1.523	-∞	-1.002	-∞	-∞	0.732
HGNC=10100&HUGO-Symbol=SNORD79&HUGO-Name=small_nucleolar_RNA,_C/D_box_79&LOCI=[chr1:173834476-173834580:strand=-]&SOURCE=RefSeq&SOURCE-ACCESSION=NR_003939&GENOME=hg19_Fragment_4 (FlaiMapper_results_single)	SNORD	SNORD79	Fragment_4	0	0	0	2	0	4	0	8	0	4	45	0	0	0	0.191	0	0.348	0	0.799	0	0.416	8.303	-∞	-∞	-∞	-2.386	-∞	-1.523	-∞	-0.324	-∞	-1.264	3.054
HGNC=10101&HUGO-Symbol=SNORD81&HUGO-Name=small_nucleolar_RNA,_C/D_box_81&LOCI=[chr1:173833274-173833370:strand=-]&SOURCE=RefSeq&SOURCE-ACCESSION=NR_003938&GENOME=hg19_Fragment_4 (FlaiMapper_results_single)	SNORD	SNORD81	Fragment_4	0	0	0	0	0	4	4	0	0	0	17	0	0	0	0	0	0.348	0.367	0	0	0	3.137	-∞	-∞	-∞	-∞	-∞	-1.523	-1.447	-∞	-∞	-∞	1.649
HGNC=10105&HUGO-Symbol=SNORD12C&HUGO-Name=small_nucleolar_RNA,_C/D_box_12C&LOCI=[chr20:47895472-47895570:strand=+]&SOURCE=RefSeq&SOURCE-ACCESSION=NR_002433&GENOME=hg19_Fragment_4 (FlaiMapper_results_single)	SNORD	SNORD12C	Fragment_4	0	0	4	0	0	4	0	0	0	2	0	0	0	0.378	0	0	0.348	0	0	0	0.208	0	-∞	-∞	-1.402	-∞	-∞	-1.523	-∞	-∞	-∞	-2.264	-∞
HGNC=10114&HUGO-Symbol=SNORD15A&HUGO-Name=small_nucleolar_RNA,_C/D_box_15A&LOCI=[chr11:75111425-75111592:strand=+]&SOURCE=RefSeq&SOURCE-ACCESSION=NR_000005&GENOME=hg19_Fragment_4 (FlaiMapper_results_single)	SNORD	SNORD15A	Fragment_4	0	0	4	0	0	0	0	0	0	0	0	0	0	0.378	0	0	0	0	0	0	0	0	-∞	-∞	-1.402	-∞	-∞	-∞	-∞	-∞	-∞	-∞	-∞
HGNC=10143&HUGO-Symbol=SNORD20&HUGO-Name=small_nucleolar_RNA,_C/D_box_20&LOCI=[chr2:232321145-232321244:strand=-]&SOURCE=RefSeq&SOURCE-ACCESSION=NR_002908&GENOME=hg19_Fragment_4 (FlaiMapper_results_single)	SNORD	SNORD20	Fragment_4	0	0	0	0	0	0	0	0	2	0	11	0	0	0	0	0	0	0	0	0.179	0	2.03	-∞	-∞	-∞	-∞	-∞	-∞	-∞	-∞	-2.483	-∞	1.021
HGNC=10145&HUGO-Symbol=SNORD22&HUGO-Name=small_nucleolar_RNA,_C/D_box_22&LOCI=[chr11:62620372-62620517:strand=-]&SOURCE=RefSeq&SOURCE-ACCESSION=NR_000008&GENOME=hg19_Fragment_4 (FlaiMapper_results_single)	SNORD	SNORD22	Fragment_4	0	0	5	0	0	11	0	0	0	0	25	0	0	0.473	0	0	0.957	0	0	0	0	4.613	-∞	-∞	-1.08	-∞	-∞	-0.063	-∞	-∞	-∞	-∞	2.206
HGNC=10148&HUGO-Symbol=SNORD26&HUGO-Name=small_nucleolar_RNA,_C/D_box_26&LOCI=[chr11:62622754-62622848:strand=-]&SOURCE=RefSeq&SOURCE-ACCESSION=NR_002564&GENOME=hg19_Fragment_4 (FlaiMapper_results_single)	SNORD	SNORD26	Fragment_4	0	0	0	0	0	0	0	6	0	0	18	0	0	0	0	0	0	0	0.599	0	0	3.321	-∞	-∞	-∞	-∞	-∞	-∞	-∞	-0.739	-∞	-∞	1.732
HGNC=10149&HUGO-Symbol=SNORD27&HUGO-Name=small_nucleolar_RNA,_C/D_box_27&LOCI=[chr11:62622474-62622565:strand=-]&SOURCE=RefSeq&SOURCE-ACCESSION=NR_002563&GENOME=hg19_Fragment_4 (FlaiMapper_results_single)	SNORD	SNORD27	Fragment_4	14	0	18	0	7	0	0	17	0	4	4	1.212	0	1.703	0	0.64	0	0	1.698	0	0.416	0.738	0.278	-∞	0.768	-∞	-0.643	-∞	-∞	0.764	-∞	-1.264	-0.438
HGNC=10157&HUGO-Symbol=SNORD30&HUGO-Name=small_nucleolar_RNA,_C/D_box_30&LOCI=[chr11:62621125-62621214:strand=-]&SOURCE=RefSeq&SOURCE-ACCESSION=NR_002561&GENOME=hg19_Fragment_4 (FlaiMapper_results_single)	SNORD	SNORD30	Fragment_4	4	4	0	0	4	17	0	0	0	11	142	0.346	0.346	0	0	0.366	1.479	0	0	0	1.145	26.2	-1.529	-1.533	-∞	-∞	-1.45	0.565	-∞	-∞	-∞	0.195	4.711
HGNC=10159&HUGO-Symbol=SNORD32A&HUGO-Name=small_nucleolar_RNA,_C/D_box_32A&LOCI=[chr19:49993215-49993311:strand=+]&SOURCE=RefSeq&SOURCE-ACCESSION=NR_000021&GENOME=hg19_Fragment_4 (FlaiMapper_results_single)	SNORD	SNORD32A	Fragment_4	0	0	0	0	0	6	0	0	0	0	97	0	0	0	0	0	0.522	0	0	0	0	17.897	-∞	-∞	-∞	-∞	-∞	-0.938	-∞	-∞	-∞	-∞	4.162
HGNC=10183&HUGO-Symbol=SNORD44&HUGO-Name=small_nucleolar_RNA,_C/D_box_44&LOCI=[chr1:173835094-173835176:strand=-]&SOURCE=RefSeq&SOURCE-ACCESSION=NR_002750&GENOME=hg19_Fragment_4 (FlaiMapper_results_single)	SNORD	SNORD44	Fragment_4	0	0	0	5	0	0	0	0	0	0	0	0	0	0	0.478	0	0	0	0	0	0	0	-∞	-∞	-∞	-1.064	-∞	-∞	-∞	-∞	-∞	-∞	-∞
HGNC=10207&HUGO-Symbol=SNORD57&HUGO-Name=small_nucleolar_RNA,_C/D_box_57&LOCI=[chr20:2637575-2637666:strand=+]&SOURCE=RefSeq&SOURCE-ACCESSION=NR_002738&GENOME=hg19_Fragment_4 (FlaiMapper_results_single)	SNORD	SNORD57	Fragment_4	0	0	0	11	0	5	0	4	5	0	85	0	0	0	1.052	0	0.435	0	0.399	0.447	0	15.683	-∞	-∞	-∞	0.074	-∞	-1.201	-∞	-1.324	-1.161	-∞	3.971
HGNC=10217&HUGO-Symbol=SNORD60&HUGO-Name=small_nucleolar_RNA,_C/D_box_60&LOCI=[chr16:2205014-2205116:strand=-]&SOURCE=RefSeq&SOURCE-ACCESSION=NR_002736&GENOME=hg19_Fragment_4 (FlaiMapper_results_single)	SNORD	SNORD60	Fragment_4	0	0	5	14	7	17	0	4	5	0	15	0	0	0.473	1.339	0.64	1.479	0	0.399	0.447	0	2.768	-∞	-∞	-1.08	0.422	-0.643	0.565	-∞	-1.324	-1.161	-∞	1.469
HGNC=16649&HUGO-Symbol=SNORD15B&HUGO-Name=small_nucleolar_RNA,_C/D_box_15B&LOCI=[chr11:75115455-75115620:strand=+]&SOURCE=RefSeq&SOURCE-ACCESSION=NR_000025&GENOME=hg19_Fragment_4 (FlaiMapper_results_single)	SNORD	SNORD15B	Fragment_4	0	4	0	0	0	4	0	7	0	0	97	0	0.346	0	0	0	0.348	0	0.699	0	0	17.897	-∞	-1.533	-∞	-∞	-∞	-1.523	-∞	-0.517	-∞	-∞	4.162
HGNC=30352&HUGO-Symbol=SNORD14C&HUGO-Name=small_nucleolar_RNA,_C/D_box_14C&LOCI=[chr11:122930032-122930140:strand=-]&SOURCE=RefSeq&SOURCE-ACCESSION=NR_001453&GENOME=hg19_Fragment_4 (FlaiMapper_results_single)	SNORD	SNORD14C	Fragment_4	0	0	0	0	0	0	0	4	0	0	0	0	0	0	0	0	0	0	0.399	0	0	0	-∞	-∞	-∞	-∞	-∞	-∞	-∞	-1.324	-∞	-∞	-∞
HGNC=32678&HUGO-Symbol=SNORD2&HUGO-Name=small_nucleolar_RNA,_C/D_box_2&LOCI=[chr3:186502575-186502664:strand=+]&SOURCE=RefSeq&SOURCE-ACCESSION=NR_002587&GENOME=hg19_Fragment_4 (FlaiMapper_results_single)	SNORD	SNORD2	Fragment_4	6	0	10	5	0	8	2	14	7	0	0	0.52	0	0.946	0.478	0	0.696	0.183	1.398	0.626	0	0	-0.944	-∞	-0.08	-1.064	-∞	-0.523	-2.447	0.483	-0.675	-∞	-∞
HGNC=32702&HUGO-Symbol=SNORD5&HUGO-Name=small_nucleolar_RNA,_C/D_box_5&LOCI=[chr11:93466384-93466476:strand=-]&SOURCE=RefSeq&SOURCE-ACCESSION=NR_003033&GENOME=hg19_Fragment_4 (FlaiMapper_results_single)	SNORD	SNORD5	Fragment_4	0	0	0	4	0	0	0	13	0	0	106	0	0	0	0.383	0	0	0	1.298	0	0	19.558	-∞	-∞	-∞	-1.386	-∞	-∞	-∞	0.376	-∞	-∞	4.29
HGNC=32706&HUGO-Symbol=SNORD10&HUGO-Name=small_nucleolar_RNA,_C/D_box_10&LOCI=[chr17:7480119-7480286:strand=+]&SOURCE=RefSeq&SOURCE-ACCESSION=NR_002604.2&GENOME=hg19_Fragment_4 (FlaiMapper_results_single)	SNORD	SNORD10	Fragment_4	0	0	0	0	0	0	0	4	0	0	30	0	0	0	0	0	0	0	0.399	0	0	5.535	-∞	-∞	-∞	-∞	-∞	-∞	-∞	-1.324	-∞	-∞	2.469
HGNC=32712&HUGO-Symbol=SNORD16&HUGO-Name=small_nucleolar_RNA,_C/D_box_16&LOCI=[chr15:66795138-66795258:strand=-]&SOURCE=RefSeq&SOURCE-ACCESSION=NR_002440&GENOME=hg19_Fragment_4 (FlaiMapper_results_single)	SNORD	SNORD16	Fragment_4	0	0	4	0	0	0	0	0	0	0	64	0	0	0.378	0	0	0	0	0	0	0	11.808	-∞	-∞	-1.402	-∞	-∞	-∞	-∞	-∞	-∞	-∞	3.562
HGNC=32713&HUGO-Symbol=SNORD17&HUGO-Name=small_nucleolar_RNA,_C/D_box_17&LOCI=[chr20:17943343-17943599:strand=-]&SOURCE=RefSeq&SOURCE-ACCESSION=NR_003045&GENOME=hg19_Fragment_4 (FlaiMapper_results_single)	SNORD	SNORD17	Fragment_4	0	0	4	14	0	7	0	0	0	0	21	0	0	0.378	1.339	0	0.609	0	0	0	0	3.875	-∞	-∞	-1.402	0.422	-∞	-0.715	-∞	-∞	-∞	-∞	1.954
HGNC=32722&HUGO-Symbol=SNORD50B&HUGO-Name=small_nucleolar_RNA,_C/D_box_50B&LOCI=[chr6:86387297-86387387:strand=-]&SOURCE=RefSeq&SOURCE-ACCESSION=NR_003044&GENOME=hg19_Fragment_4 (FlaiMapper_results_single)	SNORD	SNORD50B	Fragment_4	0	0	0	0	0	0	0	29	0	0	0	0	0	0	0	0	0	0	2.896	0	0	0	-∞	-∞	-∞	-∞	-∞	-∞	-∞	1.534	-∞	-∞	-∞
HGNC=32727&HUGO-Symbol=SNORD66&HUGO-Name=small_nucleolar_RNA,_C/D_box_66&LOCI=[chr3:184043474-184043569:strand=+]&SOURCE=RefSeq&SOURCE-ACCESSION=NR_003055&GENOME=hg19_Fragment_4 (FlaiMapper_results_single)	SNORD	SNORD66	Fragment_4	20	29	36	37	29	42	27	28	46	32	1728	1.732	2.506	3.405	3.54	2.653	3.654	2.475	2.796	4.115	3.33	318.829	0.793	1.325	1.768	1.824	1.408	1.87	1.308	1.483	2.041	1.736	8.317
HGNC=32733&HUGO-Symbol=SNORD72&HUGO-Name=small_nucleolar_RNA,_C/D_box_72&LOCI=[chr5:40832748-40832847:strand=-]&SOURCE=RefSeq&SOURCE-ACCESSION=NR_002583&GENOME=hg19_Fragment_4 (FlaiMapper_results_single)	SNORD	SNORD72	Fragment_4	0	0	0	0	0	4	0	0	0	0	0	0	0	0	0	0	0.348	0	0	0	0	0	-∞	-∞	-∞	-∞	-∞	-1.523	-∞	-∞	-∞	-∞	-∞
HGNC=32735&HUGO-Symbol=SNORD75&HUGO-Name=small_nucleolar_RNA,_C/D_box_75&LOCI=[chr1:173836007-173836086:strand=-]&SOURCE=RefSeq&SOURCE-ACCESSION=NR_003941&GENOME=hg19_Fragment_4 (FlaiMapper_results_single)	SNORD	SNORD75	Fragment_4	0	0	0	11	0	0	0	0	0	0	8	0	0	0	1.052	0	0	0	0	0	0	1.476	-∞	-∞	-∞	0.074	-∞	-∞	-∞	-∞	-∞	-∞	0.562
HGNC=32752&HUGO-Symbol=SNORD91A&HUGO-Name=small_nucleolar_RNA,_C/D_box_91A&LOCI=[chr17:2233563-2233674:strand=-]&SOURCE=RefSeq&SOURCE-ACCESSION=NR_003072&GENOME=hg19_Fragment_4 (FlaiMapper_results_single)	SNORD	SNORD91A	Fragment_4	0	0	7	0	0	0	0	0	0	0	0	0	0	0.662	0	0	0	0	0	0	0	0	-∞	-∞	-0.595	-∞	-∞	-∞	-∞	-∞	-∞	-∞	-∞
HGNC=32753&HUGO-Symbol=SNORD91B&HUGO-Name=small_nucleolar_RNA,_C/D_box_91B&LOCI=[chr17:2232409-2232514:strand=-]&SOURCE=RefSeq&SOURCE-ACCESSION=NR_003073&GENOME=hg19_Fragment_4 (FlaiMapper_results_single)	SNORD	SNORD91B	Fragment_4	0	0	0	5	0	0	5	4	0	0	16	0	0	0	0.478	0	0	0.458	0.399	0	0	2.952	-∞	-∞	-∞	-1.064	-∞	-∞	-1.125	-1.324	-∞	-∞	1.562
HGNC=32757&HUGO-Symbol=SNORD95&HUGO-Name=small_nucleolar_RNA,_C/D_box_95&LOCI=[chr5:180670304-180670386:strand=-]&SOURCE=RefSeq&SOURCE-ACCESSION=NR_002591&GENOME=hg19_Fragment_4 (FlaiMapper_results_single)	SNORD	SNORD95	Fragment_4	8	10	6	11	5	12	0	20	5	4	185	0.693	0.864	0.568	1.052	0.457	1.044	0	1.997	0.447	0.416	34.134	-0.529	-0.211	-0.817	0.074	-1.128	0.062	-∞	0.998	-1.161	-1.264	5.093
HGNC=32768&HUGO-Symbol=SNORD104&HUGO-Name=small_nucleolar_RNA,_C/D_box_104&LOCI=[chr17:62223428-62223527:strand=+]&SOURCE=RefSeq&SOURCE-ACCESSION=NR_004380&GENOME=hg19_Fragment_4 (FlaiMapper_results_single)	SNORD	SNORD104	Fragment_4	0	0	4	0	0	0	0	0	0	0	6	0	0	0.378	0	0	0	0	0	0	0	1.107	-∞	-∞	-1.402	-∞	-∞	-∞	-∞	-∞	-∞	-∞	0.147
HGNC=32775&HUGO-Symbol=SNORD110&HUGO-Name=small_nucleolar_RNA,_C/D_box_110&LOCI=[chr20:2634848-2634942:strand=+]&SOURCE=RefSeq&SOURCE-ACCESSION=NR_003078&GENOME=hg19_Fragment_4 (FlaiMapper_results_single)	SNORD	SNORD110	Fragment_4	0	0	0	0	0	0	4	0	0	0	22	0	0	0	0	0	0	0.367	0	0	0	4.059	-∞	-∞	-∞	-∞	-∞	-∞	-1.447	-∞	-∞	-∞	2.021
HGNC=32952&HUGO-Symbol=SNORD118&HUGO-Name=small_nucleolar_RNA,_C/D_box_118&LOCI=[chr17:8076761-8076916:strand=-]&SOURCE=RefSeq&SOURCE-ACCESSION=NR_033294&GENOME=hg19_Fragment_4 (FlaiMapper_results_single)	SNORD	SNORD118	Fragment_4	0	0	0	9	0	0	0	0	0	0	15	0	0	0	0.861	0	0	0	0	0	0	2.768	-∞	-∞	-∞	-0.216	-∞	-∞	-∞	-∞	-∞	-∞	1.469
HGNC=33067&HUGO-Symbol=SNORD116-1&HUGO-Name=small_nucleolar_RNA,_C/D_box_116-1&LOCI=[chr15:25296613-25296729:strand=+]&SOURCE=RefSeq&SOURCE-ACCESSION=NR_003316&GENOME=hg19_Fragment_4 (FlaiMapper_results_single)	SNORD	SNORD116-1	Fragment_4	0	0	0	0	0	0	0	0	0	0	0	0	0	0	0	0	0	0	0	0	0	0	-∞	-∞	-∞	-∞	-∞	-∞	-∞	-∞	-∞	-∞	-∞
HGNC=33068&HUGO-Symbol=SNORD116-2&HUGO-Name=small_nucleolar_RNA,_C/D_box_116-2&LOCI=[chr15:25299346-25299462:strand=+]&SOURCE=RefSeq&SOURCE-ACCESSION=NR_003317&GENOME=hg19_Fragment_4 (FlaiMapper_results_single)	SNORD	SNORD116-2	Fragment_4	0	0	0	0	0	0	1	0	0	0	0	0	0	0	0	0	0	0.092	0	0	0	0	-∞	-∞	-∞	-∞	-∞	-∞	-3.447	-∞	-∞	-∞	-∞
HGNC=33072&HUGO-Symbol=SNORD116-6&HUGO-Name=small_nucleolar_RNA,_C/D_box_116-6&LOCI=[chr15:25310162-25310279:strand=+]&SOURCE=RefSeq&SOURCE-ACCESSION=NR_003321&GENOME=hg19_Fragment_4 (FlaiMapper_results_single)	SNORD	SNORD116-6	Fragment_4	0	0	0	0	0	0	1	0	0	0	0	0	0	0	0	0	0	0.092	0	0	0	0	-∞	-∞	-∞	-∞	-∞	-∞	-3.447	-∞	-∞	-∞	-∞
HGNC=33074&HUGO-Symbol=SNORD116-8&HUGO-Name=small_nucleolar_RNA,_C/D_box_116-8&LOCI=[chr15:25315568-25315684:strand=+]&SOURCE=RefSeq&SOURCE-ACCESSION=NR_003323&GENOME=hg19_Fragment_4 (FlaiMapper_results_single)	SNORD	SNORD116-8	Fragment_4	0	0	0	0	0	0	0	0	0	0	0	0	0	0	0	0	0	0	0	0	0	0	-∞	-∞	-∞	-∞	-∞	-∞	-∞	-∞	-∞	-∞	-∞
HGNC=33080&HUGO-Symbol=SNORD116-14&HUGO-Name=small_nucleolar_RNA,_C/D_box_116-14&LOCI=[chr15:25325278-25325391:strand=+]&SOURCE=RefSeq&SOURCE-ACCESSION=NR_003329&GENOME=hg19_Fragment_4 (FlaiMapper_results_single)	SNORD	SNORD116-14	Fragment_4	0	0	0	0	0	0	0	1	0	0	3	0	0	0	0	0	0	0	0.1	0	0	0.554	-∞	-∞	-∞	-∞	-∞	-∞	-∞	-3.324	-∞	-∞	-0.853
HGNC=33082&HUGO-Symbol=SNORD116-16&HUGO-Name=small_nucleolar_RNA,_C/D_box_116-16&LOCI=[chr15:25327904-25328017:strand=+]&SOURCE=RefSeq&SOURCE-ACCESSION=NR_003331&GENOME=hg19_Fragment_4 (FlaiMapper_results_single)	SNORD	SNORD116-16	Fragment_4	0	0	0	0	0	0	0	1	0	0	4	0	0	0	0	0	0	0	0.1	0	0	0.738	-∞	-∞	-∞	-∞	-∞	-∞	-∞	-3.324	-∞	-∞	-0.438
HGNC=33084&HUGO-Symbol=SNORD116-18&HUGO-Name=small_nucleolar_RNA,_C/D_box_116-18&LOCI=[chr15:25330521-25330634:strand=+]&SOURCE=RefSeq&SOURCE-ACCESSION=NR_003333&GENOME=hg19_Fragment_4 (FlaiMapper_results_single)	SNORD	SNORD116-18	Fragment_4	0	0	0	0	0	0	0	1	0	0	3	0	0	0	0	0	0	0	0.1	0	0	0.554	-∞	-∞	-∞	-∞	-∞	-∞	-∞	-3.324	-∞	-∞	-0.853
HGNC=33086&HUGO-Symbol=SNORD116-20&HUGO-Name=small_nucleolar_RNA,_C/D_box_116-20&LOCI=[chr15:25332798-25332911:strand=+]&SOURCE=RefSeq&SOURCE-ACCESSION=NR_003334&GENOME=hg19_Fragment_4 (FlaiMapper_results_single)	SNORD	SNORD116-20	Fragment_4	0	0	0	0	0	0	0	0	0	0	3	0	0	0	0	0	0	0	0	0	0	0.554	-∞	-∞	-∞	-∞	-∞	-∞	-∞	-∞	-∞	-∞	-0.853
HGNC=33087&HUGO-Symbol=SNORD116-21&HUGO-Name=small_nucleolar_RNA,_C/D_box_116-21&LOCI=[chr15:25333940-25334053:strand=+]&SOURCE=RefSeq&SOURCE-ACCESSION=NR_003335&GENOME=hg19_Fragment_4 (FlaiMapper_results_single)	SNORD	SNORD116-21	Fragment_4	0	0	0	0	0	0	0	0	0	0	3	0	0	0	0	0	0	0	0	0	0	0.554	-∞	-∞	-∞	-∞	-∞	-∞	-∞	-∞	-∞	-∞	-0.853
HGNC=33090&HUGO-Symbol=SNORD116-24&HUGO-Name=small_nucleolar_RNA,_C/D_box_116-24&LOCI=[chr15:25339173-25339286:strand=+]&SOURCE=RefSeq&SOURCE-ACCESSION=NR_003338&GENOME=hg19_Fragment_4 (FlaiMapper_results_single)	SNORD	SNORD116-24	Fragment_4	0	0	0	0	0	0	0	2	0	0	4	0	0	0	0	0	0	0	0.2	0	0	0.738	-∞	-∞	-∞	-∞	-∞	-∞	-∞	-2.324	-∞	-∞	-0.438
HGNC=33189&HUGO-Symbol=SNORD3A&HUGO-Name=small_nucleolar_RNA,_C/D_box_3A&LOCI=[chr17:19091319-19091555:strand=+]&SOURCE=RefSeq&SOURCE-ACCESSION=NR_006880&GENOME=hg19_Fragment_4 (FlaiMapper_results_single)	SNORD	SNORD3A	Fragment_4	144	163	291	271	238	488	179	396	111	159	210	12.471	14.084	27.528	25.928	21.773	42.46	16.411	39.544	9.93	16.546	38.747	3.641	3.816	4.783	4.696	4.444	5.408	4.037	5.305	3.312	4.048	5.276
HGNC=33191&HUGO-Symbol=SNORD3C&HUGO-Name=small_nucleolar_RNA,_C/D_box_3C&LOCI=[chr17:19093332-19093568:strand=-]&SOURCE=RefSeq&SOURCE-ACCESSION=NR_006881&GENOME=hg19_Fragment_4 (FlaiMapper_results_single)	SNORD	SNORD3C	Fragment_4	145	163	292	271	244	499	177	398	107	161	205	12.558	14.084	27.622	25.928	22.322	43.417	16.228	39.744	9.572	16.755	37.824	3.651	3.816	4.788	4.696	4.48	5.44	4.02	5.313	3.259	4.066	5.241
HGNC=33192&HUGO-Symbol=SNORD3D&HUGO-Name=small_nucleolar_RNA,_C/D_box_3D&LOCI=[chr17:19015723-19015959:strand=-]&SOURCE=RefSeq&SOURCE-ACCESSION=NR_006882&GENOME=hg19_Fragment_4 (FlaiMapper_results_single)	SNORD	SNORD3D	Fragment_4	1	3	7	7	9	19	11	22	3	22	45	0.087	0.259	0.662	0.67	0.823	1.653	1.008	2.197	0.268	2.289	8.303	-3.529	-1.948	-0.595	-0.578	-0.28	0.725	0.012	1.135	-1.898	1.195	3.054
HGNC=33558&HUGO-Symbol=SNORD119&HUGO-Name=small_nucleolar_RNA,_C/D_box_119&LOCI=[chr20:2443595-2443696:strand=-]&SOURCE=RefSeq&SOURCE-ACCESSION=NR_003684&GENOME=hg19_Fragment_4 (FlaiMapper_results_single)	SNORD	SNORD119	Fragment_4	0	0	0	0	0	5	0	0	0	0	0	0	0	0	0	0	0.435	0	0	0	0	0	-∞	-∞	-∞	-∞	-∞	-1.201	-∞	-∞	-∞	-∞	-∞
HGNC=30354&HUGO-Symbol=SNORD14E&HUGO-Name=small_nucleolar_RNA,_C/D_box_14E&LOCI=[chr11:122928775-122928879:strand=-]&SOURCE=RefSeq&SOURCE-ACCESSION=NR_001455&&GENOME=hg19_Fragment_4 (FlaiMapper_results_single)	SNORD	SNORD14E	Fragment_4	0	0	0	0	0	6	0	0	0	0	0	0	0	0	0	0	0.522	0	0	0	0	0	-∞	-∞	-∞	-∞	-∞	-0.938	-∞	-∞	-∞	-∞	-∞
HGNC=33564&HUGO-Symbol=SNORD125&HUGO-Name=small_nucleolar_RNA,_C/D_box_125&LOCI=[chr22:29729137-29729266:strand=-]&SOURCE=RefSeq&SOURCE-ACCESSION=NR_003686&GENOME=hg19&MERGED=[HGNC=38971]_>Fragment_4 (FlaiMapper_results_single)	SNORD	SNORD125	Fragment_4	0	0	0	0	0	7	0	4	0	0	2	0	0	0	0	0	0.609	0	0.399	0	0	0.369	-∞	-∞	-∞	-∞	-∞	-0.715	-∞	-1.324	-∞	-∞	-1.438
HGNC=10168&HUGO-Symbol=SNORD3B-1&HUGO-Name=small_nucleolar_RNA,_C/D_box_3B-1&LOCI=[chr17:18965215-18965451:strand=+&chr17:18967223-18967459:strand=-]&SOURCE=RefSeq&SOURCE-ACCESSION=NR_003271&GENOME=hg19&MERGED=[HGNC=33190]_>Fragment_4 (FlaiMapper_results_single)	SNORD	SNORD3B-1	Fragment_4	34	9	228	217	66	139	127	393	147	141	143	2.945	0.778	21.568	20.762	6.038	12.094	11.644	39.245	13.151	14.673	26.385	1.558	-0.363	4.431	4.376	2.594	3.596	3.541	5.294	3.717	3.875	4.722
HGNC=33083&HUGO-Symbol=SNORD116-17&HUGO-Name=small_nucleolar_RNA,_C/D_box_116-17&LOCI=[chr15:25331663-25331776:strand=+&chr15:25328724-25328837:strand=+]&SOURCE=RefSeq&SOURCE-ACCESSION=NR_003332&GENOME=hg19&MERGED=[HGNC=33085]_>Fragment_4 (FlaiMapper_results_single)	SNORD	SNORD116-17	Fragment_4	0	0	0	0	0	0	0	1	0	0	4	0	0	0	0	0	0	0	0.1	0	0	0.738	-∞	-∞	-∞	-∞	-∞	-∞	-∞	-3.324	-∞	-∞	-0.438
HGNC=33069&HUGO-Symbol=SNORD116-3&HUGO-Name=small_nucleolar_RNA,_C/D_box_116-3&LOCI=[chr15:25318243-25318359:strand=+&chr15:25301996-25302112:strand=+]&SOURCE=RefSeq&SOURCE-ACCESSION=NR_003318&GENOME=hg19&MERGED=[HGNC=33075]_>Fragment_4 (FlaiMapper_results_single)	SNORD	SNORD116-3	Fragment_4	0	0	0	0	0	0	1	0	0	0	0	0	0	0	0	0	0	0.092	0	0	0	0	-∞	-∞	-∞	-∞	-∞	-∞	-3.447	-∞	-∞	-∞	-∞
HGNC=33071&HUGO-Symbol=SNORD116-5&HUGO-Name=small_nucleolar_RNA,_C/D_box_116-5&LOCI=[chr15:25312924-25313040:strand=+&chr15:25307469-25307585:strand=+]&SOURCE=RefSeq&SOURCE-ACCESSION=NR_003320&GENOME=hg19&MERGED=[HGNC=33073]_>Fragment_4 (FlaiMapper_results_single)	SNORD	SNORD116-5	Fragment_4	0	0	0	0	0	0	1	0	0	0	0	0	0	0	0	0	0	0.092	0	0	0	0	-∞	-∞	-∞	-∞	-∞	-∞	-3.447	-∞	-∞	-∞	-∞
HGNC=10100&HUGO-Symbol=SNORD79&HUGO-Name=small_nucleolar_RNA,_C/D_box_79&LOCI=[chr1:173834476-173834580:strand=-]&SOURCE=RefSeq&SOURCE-ACCESSION=NR_003939&GENOME=hg19_Fragment_5 (FlaiMapper_results_single)	SNORD	SNORD79	Fragment_5	0	0	0	7	0	0	4	0	0	0	0	0	0	0	0.67	0	0	0.367	0	0	0	0	-∞	-∞	-∞	-0.578	-∞	-∞	-1.447	-∞	-∞	-∞	-∞
HGNC=10101&HUGO-Symbol=SNORD81&HUGO-Name=small_nucleolar_RNA,_C/D_box_81&LOCI=[chr1:173833274-173833370:strand=-]&SOURCE=RefSeq&SOURCE-ACCESSION=NR_003938&GENOME=hg19_Fragment_5 (FlaiMapper_results_single)	SNORD	SNORD81	Fragment_5	0	4	0	0	0	0	0	5	0	0	0	0	0.346	0	0	0	0	0	0.499	0	0	0	-∞	-1.533	-∞	-∞	-∞	-∞	-∞	-1.002	-∞	-∞	-∞
HGNC=10145&HUGO-Symbol=SNORD22&HUGO-Name=small_nucleolar_RNA,_C/D_box_22&LOCI=[chr11:62620372-62620517:strand=-]&SOURCE=RefSeq&SOURCE-ACCESSION=NR_000008&GENOME=hg19_Fragment_5 (FlaiMapper_results_single)	SNORD	SNORD22	Fragment_5	0	0	0	0	0	4	0	0	0	0	5	0	0	0	0	0	0.348	0	0	0	0	0.923	-∞	-∞	-∞	-∞	-∞	-1.523	-∞	-∞	-∞	-∞	-0.116
HGNC=10207&HUGO-Symbol=SNORD57&HUGO-Name=small_nucleolar_RNA,_C/D_box_57&LOCI=[chr20:2637575-2637666:strand=+]&SOURCE=RefSeq&SOURCE-ACCESSION=NR_002738&GENOME=hg19_Fragment_5 (FlaiMapper_results_single)	SNORD	SNORD57	Fragment_5	0	0	0	0	0	2	0	0	0	0	5	0	0	0	0	0	0.174	0	0	0	0	0.923	-∞	-∞	-∞	-∞	-∞	-2.523	-∞	-∞	-∞	-∞	-0.116
HGNC=10217&HUGO-Symbol=SNORD60&HUGO-Name=small_nucleolar_RNA,_C/D_box_60&LOCI=[chr16:2205014-2205116:strand=-]&SOURCE=RefSeq&SOURCE-ACCESSION=NR_002736&GENOME=hg19_Fragment_5 (FlaiMapper_results_single)	SNORD	SNORD60	Fragment_5	0	0	0	8	0	0	0	0	0	0	9	0	0	0	0.765	0	0	0	0	0	0	1.661	-∞	-∞	-∞	-0.386	-∞	-∞	-∞	-∞	-∞	-∞	0.732
HGNC=32678&HUGO-Symbol=SNORD2&HUGO-Name=small_nucleolar_RNA,_C/D_box_2&LOCI=[chr3:186502575-186502664:strand=+]&SOURCE=RefSeq&SOURCE-ACCESSION=NR_002587&GENOME=hg19_Fragment_5 (FlaiMapper_results_single)	SNORD	SNORD2	Fragment_5	0	6	0	13	0	4	0	0	0	0	0	0	0.518	0	1.244	0	0.348	0	0	0	0	0	-∞	-0.948	-∞	0.315	-∞	-1.523	-∞	-∞	-∞	-∞	-∞
HGNC=32702&HUGO-Symbol=SNORD5&HUGO-Name=small_nucleolar_RNA,_C/D_box_5&LOCI=[chr11:93466384-93466476:strand=-]&SOURCE=RefSeq&SOURCE-ACCESSION=NR_003033&GENOME=hg19_Fragment_5 (FlaiMapper_results_single)	SNORD	SNORD5	Fragment_5	0	0	0	13	0	0	0	0	0	6	6	0	0	0	1.244	0	0	0	0	0	0.624	1.107	-∞	-∞	-∞	0.315	-∞	-∞	-∞	-∞	-∞	-0.679	0.147
HGNC=32706&HUGO-Symbol=SNORD10&HUGO-Name=small_nucleolar_RNA,_C/D_box_10&LOCI=[chr17:7480119-7480286:strand=+]&SOURCE=RefSeq&SOURCE-ACCESSION=NR_002604.2&GENOME=hg19_Fragment_5 (FlaiMapper_results_single)	SNORD	SNORD10	Fragment_5	0	0	0	4	0	0	0	0	0	0	0	0	0	0	0.383	0	0	0	0	0	0	0	-∞	-∞	-∞	-1.386	-∞	-∞	-∞	-∞	-∞	-∞	-∞
HGNC=32713&HUGO-Symbol=SNORD17&HUGO-Name=small_nucleolar_RNA,_C/D_box_17&LOCI=[chr20:17943343-17943599:strand=-]&SOURCE=RefSeq&SOURCE-ACCESSION=NR_003045&GENOME=hg19_Fragment_5 (FlaiMapper_results_single)	SNORD	SNORD17	Fragment_5	0	0	0	0	0	0	5	0	0	0	0	0	0	0	0	0	0	0.458	0	0	0	0	-∞	-∞	-∞	-∞	-∞	-∞	-1.125	-∞	-∞	-∞	-∞
HGNC=32722&HUGO-Symbol=SNORD50B&HUGO-Name=small_nucleolar_RNA,_C/D_box_50B&LOCI=[chr6:86387297-86387387:strand=-]&SOURCE=RefSeq&SOURCE-ACCESSION=NR_003044&GENOME=hg19_Fragment_5 (FlaiMapper_results_single)	SNORD	SNORD50B	Fragment_5	0	0	0	0	0	0	4	0	0	0	4	0	0	0	0	0	0	0.367	0	0	0	0.738	-∞	-∞	-∞	-∞	-∞	-∞	-1.447	-∞	-∞	-∞	-0.438
HGNC=32757&HUGO-Symbol=SNORD95&HUGO-Name=small_nucleolar_RNA,_C/D_box_95&LOCI=[chr5:180670304-180670386:strand=-]&SOURCE=RefSeq&SOURCE-ACCESSION=NR_002591&GENOME=hg19_Fragment_5 (FlaiMapper_results_single)	SNORD	SNORD95	Fragment_5	0	0	0	5	0	0	0	0	0	0	5	0	0	0	0.478	0	0	0	0	0	0	0.923	-∞	-∞	-∞	-1.064	-∞	-∞	-∞	-∞	-∞	-∞	-0.116
HGNC=33189&HUGO-Symbol=SNORD3A&HUGO-Name=small_nucleolar_RNA,_C/D_box_3A&LOCI=[chr17:19091319-19091555:strand=+]&SOURCE=RefSeq&SOURCE-ACCESSION=NR_006880&GENOME=hg19_Fragment_5 (FlaiMapper_results_single)	SNORD	SNORD3A	Fragment_5	36	9	230	218	64	138	126	396	144	143	141	3.118	0.778	21.757	20.857	5.855	12.007	11.552	39.544	12.882	14.881	26.016	1.641	-0.363	4.443	4.382	2.55	3.586	3.53	5.305	3.687	3.895	4.701
HGNC=33191&HUGO-Symbol=SNORD3C&HUGO-Name=small_nucleolar_RNA,_C/D_box_3C&LOCI=[chr17:19093332-19093568:strand=-]&SOURCE=RefSeq&SOURCE-ACCESSION=NR_006881&GENOME=hg19_Fragment_5 (FlaiMapper_results_single)	SNORD	SNORD3C	Fragment_5	1	5	19	11	3	94	23	30	19	6	151	0.087	0.432	1.797	1.052	0.274	8.179	2.109	2.996	1.7	0.624	27.861	-3.529	-1.211	0.846	0.074	-1.865	3.032	1.076	1.583	0.765	-0.679	4.8
HGNC=33192&HUGO-Symbol=SNORD3D&HUGO-Name=small_nucleolar_RNA,_C/D_box_3D&LOCI=[chr17:19015723-19015959:strand=-]&SOURCE=RefSeq&SOURCE-ACCESSION=NR_006882&GENOME=hg19_Fragment_5 (FlaiMapper_results_single)	SNORD	SNORD3D	Fragment_5	1	0	0	6	0	35	3	16	0	6	12	0.087	0	0	0.574	0	3.045	0.275	1.598	0	0.624	2.214	-3.529	-∞	-∞	-0.801	-∞	1.607	-1.862	0.676	-∞	-0.679	1.147
HGNC=30354&HUGO-Symbol=SNORD14E&HUGO-Name=small_nucleolar_RNA,_C/D_box_14E&LOCI=[chr11:122928775-122928879:strand=-]&SOURCE=RefSeq&SOURCE-ACCESSION=NR_001455&&GENOME=hg19_Fragment_5 (FlaiMapper_results_single)	SNORD	SNORD14E	Fragment_5	0	0	4	0	0	0	0	0	0	0	0	0	0	0.378	0	0	0	0	0	0	0	0	-∞	-∞	-1.402	-∞	-∞	-∞	-∞	-∞	-∞	-∞	-∞
HGNC=10168&HUGO-Symbol=SNORD3B-1&HUGO-Name=small_nucleolar_RNA,_C/D_box_3B-1&LOCI=[chr17:18965215-18965451:strand=+&chr17:18967223-18967459:strand=-]&SOURCE=RefSeq&SOURCE-ACCESSION=NR_003271&GENOME=hg19&MERGED=[HGNC=33190]_>Fragment_5 (FlaiMapper_results_single)	SNORD	SNORD3B-1	Fragment_5	1	5	18	10	4	97	21	32	17	6	154	0.087	0.432	1.703	0.957	0.366	8.44	1.925	3.195	1.521	0.624	28.414	-3.529	-1.211	0.768	-0.064	-1.45	3.077	0.945	1.676	0.605	-0.679	4.829
HGNC=10100&HUGO-Symbol=SNORD79&HUGO-Name=small_nucleolar_RNA,_C/D_box_79&LOCI=[chr1:173834476-173834580:strand=-]&SOURCE=RefSeq&SOURCE-ACCESSION=NR_003939&GENOME=hg19_Fragment_6 (FlaiMapper_results_single)	SNORD	SNORD79	Fragment_6	0	0	0	0	0	0	0	0	0	0	2	0	0	0	0	0	0	0	0	0	0	0.369	-∞	-∞	-∞	-∞	-∞	-∞	-∞	-∞	-∞	-∞	-1.438
HGNC=32702&HUGO-Symbol=SNORD5&HUGO-Name=small_nucleolar_RNA,_C/D_box_5&LOCI=[chr11:93466384-93466476:strand=-]&SOURCE=RefSeq&SOURCE-ACCESSION=NR_003033&GENOME=hg19_Fragment_6 (FlaiMapper_results_single)	SNORD	SNORD5	Fragment_6	0	0	5	0	0	0	0	0	0	7	0	0	0	0.473	0	0	0	0	0	0	0.728	0	-∞	-∞	-1.08	-∞	-∞	-∞	-∞	-∞	-∞	-0.457	-∞
HGNC=32713&HUGO-Symbol=SNORD17&HUGO-Name=small_nucleolar_RNA,_C/D_box_17&LOCI=[chr20:17943343-17943599:strand=-]&SOURCE=RefSeq&SOURCE-ACCESSION=NR_003045&GENOME=hg19_Fragment_6 (FlaiMapper_results_single)	SNORD	SNORD17	Fragment_6	0	0	0	0	0	4	0	0	0	0	8	0	0	0	0	0	0.348	0	0	0	0	1.476	-∞	-∞	-∞	-∞	-∞	-1.523	-∞	-∞	-∞	-∞	0.562
HGNC=33189&HUGO-Symbol=SNORD3A&HUGO-Name=small_nucleolar_RNA,_C/D_box_3A&LOCI=[chr17:19091319-19091555:strand=+]&SOURCE=RefSeq&SOURCE-ACCESSION=NR_006880&GENOME=hg19_Fragment_6 (FlaiMapper_results_single)	SNORD	SNORD3A	Fragment_6	1	6	18	8	4	93	21	29	17	7	149	0.087	0.518	1.703	0.765	0.366	8.092	1.925	2.896	1.521	0.728	27.492	-3.529	-0.948	0.768	-0.386	-1.45	3.016	0.945	1.534	0.605	-0.457	4.781
HGNC=33191&HUGO-Symbol=SNORD3C&HUGO-Name=small_nucleolar_RNA,_C/D_box_3C&LOCI=[chr17:19093332-19093568:strand=-]&SOURCE=RefSeq&SOURCE-ACCESSION=NR_006881&GENOME=hg19_Fragment_6 (FlaiMapper_results_single)	SNORD	SNORD3C	Fragment_6	1	0	0	0	0	0	0	14	0	0	3	0.087	0	0	0	0	0	0	1.398	0	0	0.554	-3.529	-∞	-∞	-∞	-∞	-∞	-∞	0.483	-∞	-∞	-0.853
HGNC=33192&HUGO-Symbol=SNORD3D&HUGO-Name=small_nucleolar_RNA,_C/D_box_3D&LOCI=[chr17:19015723-19015959:strand=-]&SOURCE=RefSeq&SOURCE-ACCESSION=NR_006882&GENOME=hg19_Fragment_6 (FlaiMapper_results_single)	SNORD	SNORD3D	Fragment_6	1	0	0	0	0	0	0	16	0	0	3	0.087	0	0	0	0	0	0	1.598	0	0	0.554	-3.529	-∞	-∞	-∞	-∞	-∞	-∞	0.676	-∞	-∞	-0.853
HGNC=10168&HUGO-Symbol=SNORD3B-1&HUGO-Name=small_nucleolar_RNA,_C/D_box_3B-1&LOCI=[chr17:18965215-18965451:strand=+&chr17:18967223-18967459:strand=-]&SOURCE=RefSeq&SOURCE-ACCESSION=NR_003271&GENOME=hg19&MERGED=[HGNC=33190]_>Fragment_6 (FlaiMapper_results_single)	SNORD	SNORD3B-1	Fragment_6	1	2	8	5	8	20	10	24	3	19	45	0.087	0.173	0.757	0.478	0.732	1.74	0.917	2.397	0.268	1.977	8.303	-3.529	-2.533	-0.402	-1.064	-0.45	0.799	-0.125	1.261	-1.898	0.983	3.054
HGNC=33189&HUGO-Symbol=SNORD3A&HUGO-Name=small_nucleolar_RNA,_C/D_box_3A&LOCI=[chr17:19091319-19091555:strand=+]&SOURCE=RefSeq&SOURCE-ACCESSION=NR_006880&GENOME=hg19_Fragment_7 (FlaiMapper_results_single)	SNORD	SNORD3A	Fragment_7	1	0	0	8	0	38	4	17	0	7	12	0.087	0	0	0.765	0	3.306	0.367	1.698	0	0.728	2.214	-3.529	-∞	-∞	-0.386	-∞	1.725	-1.447	0.764	-∞	-0.457	1.147
HGNC=33191&HUGO-Symbol=SNORD3C&HUGO-Name=small_nucleolar_RNA,_C/D_box_3C&LOCI=[chr17:19093332-19093568:strand=-]&SOURCE=RefSeq&SOURCE-ACCESSION=NR_006881&GENOME=hg19_Fragment_7 (FlaiMapper_results_single)	SNORD	SNORD3C	Fragment_7	3	0	0	1	2	0	0	15	7	0	7	0.26	0	0	0.096	0.183	0	0	1.498	0.626	0	1.292	-1.944	-∞	-∞	-3.386	-2.45	-∞	-∞	0.583	-0.675	-∞	0.369
HGNC=33192&HUGO-Symbol=SNORD3D&HUGO-Name=small_nucleolar_RNA,_C/D_box_3D&LOCI=[chr17:19015723-19015959:strand=-]&SOURCE=RefSeq&SOURCE-ACCESSION=NR_006882&GENOME=hg19_Fragment_7 (FlaiMapper_results_single)	SNORD	SNORD3D	Fragment_7	3	0	0	0	2	0	0	48	0	2	6	0.26	0	0	0	0.183	0	0	4.793	0	0.208	1.107	-1.944	-∞	-∞	-∞	-2.45	-∞	-∞	2.261	-∞	-2.264	0.147
HGNC=10168&HUGO-Symbol=SNORD3B-1&HUGO-Name=small_nucleolar_RNA,_C/D_box_3B-1&LOCI=[chr17:18965215-18965451:strand=+&chr17:18967223-18967459:strand=-]&SOURCE=RefSeq&SOURCE-ACCESSION=NR_003271&GENOME=hg19&MERGED=[HGNC=33190]_>Fragment_7 (FlaiMapper_results_single)	SNORD	SNORD3B-1	Fragment_7	2	0	0	6	0	38	4	15	0	5	9	0.173	0	0	0.574	0	3.306	0.367	1.498	0	0.52	1.661	-2.529	-∞	-∞	-0.801	-∞	1.725	-1.447	0.583	-∞	-0.943	0.732
HGNC=33189&HUGO-Symbol=SNORD3A&HUGO-Name=small_nucleolar_RNA,_C/D_box_3A&LOCI=[chr17:19091319-19091555:strand=+]&SOURCE=RefSeq&SOURCE-ACCESSION=NR_006880&GENOME=hg19_Fragment_8 (FlaiMapper_results_single)	SNORD	SNORD3A	Fragment_8	1	0	0	0	0	0	0	17	0	0	3	0.087	0	0	0	0	0	0	1.698	0	0	0.554	-3.529	-∞	-∞	-∞	-∞	-∞	-∞	0.764	-∞	-∞	-0.853
HGNC=33191&HUGO-Symbol=SNORD3C&HUGO-Name=small_nucleolar_RNA,_C/D_box_3C&LOCI=[chr17:19093332-19093568:strand=-]&SOURCE=RefSeq&SOURCE-ACCESSION=NR_006881&GENOME=hg19_Fragment_8 (FlaiMapper_results_single)	SNORD	SNORD3C	Fragment_8	0	0	0	0	0	0	0	9	0	0	0	0	0	0	0	0	0	0	0.899	0	0	0	-∞	-∞	-∞	-∞	-∞	-∞	-∞	-0.154	-∞	-∞	-∞
HGNC=33192&HUGO-Symbol=SNORD3D&HUGO-Name=small_nucleolar_RNA,_C/D_box_3D&LOCI=[chr17:19015723-19015959:strand=-]&SOURCE=RefSeq&SOURCE-ACCESSION=NR_006882&GENOME=hg19_Fragment_8 (FlaiMapper_results_single)	SNORD	SNORD3D	Fragment_8	1	0	0	2	1	2	0	6	1	0	7	0.087	0	0	0.191	0.091	0.174	0	0.599	0.089	0	1.292	-3.529	-∞	-∞	-2.386	-3.45	-2.523	-∞	-0.739	-3.483	-∞	0.369
HGNC=10168&HUGO-Symbol=SNORD3B-1&HUGO-Name=small_nucleolar_RNA,_C/D_box_3B-1&LOCI=[chr17:18965215-18965451:strand=+&chr17:18967223-18967459:strand=-]&SOURCE=RefSeq&SOURCE-ACCESSION=NR_003271&GENOME=hg19&MERGED=[HGNC=33190]_>Fragment_8 (FlaiMapper_results_single)	SNORD	SNORD3B-1	Fragment_8	2	0	0	0	0	0	0	17	0	0	3	0.173	0	0	0	0	0	0	1.698	0	0	0.554	-2.529	-∞	-∞	-∞	-∞	-∞	-∞	0.764	-∞	-∞	-0.853
HGNC=33189&HUGO-Symbol=SNORD3A&HUGO-Name=small_nucleolar_RNA,_C/D_box_3A&LOCI=[chr17:19091319-19091555:strand=+]&SOURCE=RefSeq&SOURCE-ACCESSION=NR_006880&GENOME=hg19_Fragment_9 (FlaiMapper_results_single)	SNORD	SNORD3A	Fragment_9	3	0	0	1	1	0	0	15	6	0	6	0.26	0	0	0.096	0.091	0	0	1.498	0.537	0	1.107	-1.944	-∞	-∞	-3.386	-3.45	-∞	-∞	0.583	-0.898	-∞	0.147
HGNC=33191&HUGO-Symbol=SNORD3C&HUGO-Name=small_nucleolar_RNA,_C/D_box_3C&LOCI=[chr17:19093332-19093568:strand=-]&SOURCE=RefSeq&SOURCE-ACCESSION=NR_006881&GENOME=hg19_Fragment_9 (FlaiMapper_results_single)	SNORD	SNORD3C	Fragment_9	0	0	0	4	0	2	0	1	0	0	0	0	0	0	0.383	0	0.174	0	0.1	0	0	0	-∞	-∞	-∞	-1.386	-∞	-2.523	-∞	-3.324	-∞	-∞	-∞
HGNC=33192&HUGO-Symbol=SNORD3D&HUGO-Name=small_nucleolar_RNA,_C/D_box_3D&LOCI=[chr17:19015723-19015959:strand=-]&SOURCE=RefSeq&SOURCE-ACCESSION=NR_006882&GENOME=hg19_Fragment_9 (FlaiMapper_results_single)	SNORD	SNORD3D	Fragment_9	0	0	0	0	0	0	0	10	0	0	0	0	0	0	0	0	0	0	0.999	0	0	0	-∞	-∞	-∞	-∞	-∞	-∞	-∞	-0.002032	-∞	-∞	-∞
HGNC=10168&HUGO-Symbol=SNORD3B-1&HUGO-Name=small_nucleolar_RNA,_C/D_box_3B-1&LOCI=[chr17:18965215-18965451:strand=+&chr17:18967223-18967459:strand=-]&SOURCE=RefSeq&SOURCE-ACCESSION=NR_003271&GENOME=hg19&MERGED=[HGNC=33190]_>Fragment_9 (FlaiMapper_results_single)	SNORD	SNORD3B-1	Fragment_9	1	12	10	17	13	22	0	16	1	40	133	0.087	1.037	0.946	1.626	1.189	1.914	0	1.598	0.089	4.163	24.54	-3.529	0.052	-0.08	0.702	0.25	0.937	-∞	0.676	-3.483	2.057	4.617
HGNC=33030&HUGO-Symbol=SNORD115-11&HUGO-Name=small_nucleolar_RNA,_C/D_box_115-11&LOCI=[chr15:25494335-25494436:strand=+&chr15:25468383-25468484:strand=+&chr15:25481222-25481323:strand=+&chr15:25434551-25434652:strand=+]&SOURCE=RefSeq&SOURCE-ACCESSION=NR_003303.1&GENOME=hg19&MERGED=[HGNC=33048&HGNC=33055&HGNC=33062]_>Fragment_1 (FlaiMapper_results_single)	SNORD	SNORD115-11	Fragment_1	3	0	11	17	15	7	19	2	7	13	0	0.26	0	1.041	1.626	1.372	0.609	1.742	0.2	0.626	1.353	0	-1.944	-∞	0.057	0.702	0.457	-0.715	0.801	-2.324	-0.675	0.436	-∞
HGNC=33030&HUGO-Symbol=SNORD115-11&HUGO-Name=small_nucleolar_RNA,_C/D_box_115-11&LOCI=[chr15:25494335-25494436:strand=+&chr15:25468383-25468484:strand=+&chr15:25481222-25481323:strand=+&chr15:25434551-25434652:strand=+]&SOURCE=RefSeq&SOURCE-ACCESSION=NR_003303.1&GENOME=hg19&MERGED=[HGNC=33048&HGNC=33055&HGNC=33062]_>Fragment_2 (FlaiMapper_results_single)	SNORD	SNORD115-11	Fragment_2	0	0	0	1	1	1	0	0	0	2	8	0	0	0	0.096	0.091	0.087	0	0	0	0.208	1.476	-∞	-∞	-∞	-3.386	-3.45	-3.523	-∞	-∞	-∞	-2.264	0.562
HGNC=33030&HUGO-Symbol=SNORD115-11&HUGO-Name=small_nucleolar_RNA,_C/D_box_115-11&LOCI=[chr15:25494335-25494436:strand=+&chr15:25468383-25468484:strand=+&chr15:25481222-25481323:strand=+&chr15:25434551-25434652:strand=+]&SOURCE=RefSeq&SOURCE-ACCESSION=NR_003303.1&GENOME=hg19&MERGED=[HGNC=33048&HGNC=33055&HGNC=33062]_>Fragment_3 (FlaiMapper_results_single)	SNORD	SNORD115-11	Fragment_3	1	1	2	2	2	3	1	0	1	0	0	0.087	0.086	0.189	0.191	0.183	0.261	0.092	0	0.089	0	0	-3.529	-3.533	-2.402	-2.386	-2.45	-1.938	-3.447	-∞	-3.483	-∞	-∞
HGNC=33036&HUGO-Symbol=SNORD115-17&HUGO-Name=small_nucleolar_RNA,_C/D_box_115-17&LOCI=[chr15:25449494-25449595:strand=+&chr15:25446460-25446561:strand=+&chr15:25448364-25448465:strand=+]&SOURCE=RefSeq&SOURCE-ACCESSION=NR_003309.1&GENOME=hg19&MERGED=[HGNC=33037&HGNC=33038]_>Fragment_1 (FlaiMapper_results_single)	SNORD	SNORD115-17	Fragment_1	4	3	12	17	16	9	17	3	9	14	4	0.346	0.259	1.135	1.626	1.464	0.783	1.559	0.3	0.805	1.457	0.738	-1.529	-1.948	0.183	0.702	0.55	-0.353	0.64	-1.739	-0.313	0.543	-0.438
HGNC=33036&HUGO-Symbol=SNORD115-17&HUGO-Name=small_nucleolar_RNA,_C/D_box_115-17&LOCI=[chr15:25449494-25449595:strand=+&chr15:25446460-25446561:strand=+&chr15:25448364-25448465:strand=+]&SOURCE=RefSeq&SOURCE-ACCESSION=NR_003309.1&GENOME=hg19&MERGED=[HGNC=33037&HGNC=33038]_>Fragment_2 (FlaiMapper_results_single)	SNORD	SNORD115-17	Fragment_2	1	4	7	6	9	16	23	2	5	4	3	0.087	0.346	0.662	0.574	0.823	1.392	2.109	0.2	0.447	0.416	0.554	-3.529	-1.533	-0.595	-0.801	-0.28	0.477	1.076	-2.324	-1.161	-1.264	-0.853
HGNC=33036&HUGO-Symbol=SNORD115-17&HUGO-Name=small_nucleolar_RNA,_C/D_box_115-17&LOCI=[chr15:25449494-25449595:strand=+&chr15:25446460-25446561:strand=+&chr15:25448364-25448465:strand=+]&SOURCE=RefSeq&SOURCE-ACCESSION=NR_003309.1&GENOME=hg19&MERGED=[HGNC=33037&HGNC=33038]_>Fragment_3 (FlaiMapper_results_single)	SNORD	SNORD115-17	Fragment_3	0	0	7	0	0	0	0	0	0	0	15	0	0	0.662	0	0	0	0	0	0	0	2.768	-∞	-∞	-0.595	-∞	-∞	-∞	-∞	-∞	-∞	-∞	1.469
HGNC=10106&HUGO-Symbol=SNORA63&HUGO-Name=small_nucleolar_RNA,_H/ACA_box_63&LOCI=[chr3:186505078-186505232:strand=+]&SOURCE=RefSeq&SOURCE-ACCESSION=NR_002586&GENOME=hg19_Fragment_1 (FlaiMapper_results_single)	SNORA	SNORA63	Fragment_1	132	91	79	134	135	139	86	107	158	92	744	11.432	7.863	7.473	12.821	12.35	12.094	7.885	10.685	14.135	9.574	137.274	3.515	2.975	2.902	3.68	3.626	3.596	2.979	3.418	3.821	3.259	7.101
HGNC=10107&HUGO-Symbol=SNORA62&HUGO-Name=small_nucleolar_RNA,_H/ACA_box_62&LOCI=[chr3:39452535-39452708:strand=+]&SOURCE=RefSeq&SOURCE-ACCESSION=NR_002324&GENOME=hg19_Fragment_1 (FlaiMapper_results_single)	SNORA	SNORA62	Fragment_1	0	0	8	4	0	4	0	0	0	0	228	0	0	0.757	0.383	0	0.348	0	0	0	0	42.068	-∞	-∞	-0.402	-1.386	-∞	-1.523	-∞	-∞	-∞	-∞	5.395
HGNC=10115&HUGO-Symbol=SNORA73A&HUGO-Name=small_nucleolar_RNA,_H/ACA_box_73A&LOCI=[chr1:28833867-28834093:strand=+]&SOURCE=RefSeq&SOURCE-ACCESSION=NR_002907&GENOME=hg19_Fragment_1 (FlaiMapper_results_single)	SNORA	SNORA73A	Fragment_1	13	0	59	60	49	88	55	144	82	27	585	1.126	0	5.581	5.741	4.483	7.657	5.042	14.38	7.336	2.81	107.937	0.171	-∞	2.481	2.521	2.164	2.937	2.334	3.846	2.875	1.49	6.754
HGNC=10119&HUGO-Symbol=SNORA74A&HUGO-Name=small_nucleolar_RNA,_H/ACA_box_74A&LOCI=[chr5:138614459-138614678:strand=+]&SOURCE=RefSeq&SOURCE-ACCESSION=NR_002915&GENOME=hg19_Fragment_1 (FlaiMapper_results_single)	SNORA	SNORA74A	Fragment_1	5	7	106	82	61	71	33	101	63	44	171	0.433	0.605	10.027	7.845	5.58	6.178	3.025	10.086	5.636	4.579	31.551	-1.207	-0.725	3.326	2.972	2.48	2.627	1.597	3.334	2.495	2.195	4.98
HGNC=10221&HUGO-Symbol=SNORA64&HUGO-Name=small_nucleolar_RNA,_H/ACA_box_64&LOCI=[chr16:2012964-2013117:strand=-]&SOURCE=RefSeq&SOURCE-ACCESSION=NR_002326&GENOME=hg19_Fragment_1 (FlaiMapper_results_single)	SNORA	SNORA64	Fragment_1	0	0	23	17	4	22	12	0	0	0	233	0	0	2.176	1.626	0.366	1.914	1.1	0	0	0	42.99	-∞	-∞	1.121	0.702	-1.45	0.937	0.138	-∞	-∞	-∞	5.426
HGNC=10222&HUGO-Symbol=SNORA65&HUGO-Name=small_nucleolar_RNA,_H/ACA_box_65&LOCI=[chr9:130210770-130210926:strand=-]&SOURCE=RefSeq&SOURCE-ACCESSION=NR_002449&GENOME=hg19_Fragment_1 (FlaiMapper_results_single)	SNORA	SNORA65	Fragment_1	0	4	11	0	5	16	30	8	6	4	11	0	0.346	1.041	0	0.457	1.392	2.75	0.799	0.537	0.416	2.03	-∞	-1.533	0.057	-∞	-1.128	0.477	1.46	-0.324	-0.898	-1.264	1.021
HGNC=10223&HUGO-Symbol=SNORA66&HUGO-Name=small_nucleolar_RNA,_H/ACA_box_66&LOCI=[chr1:93306266-93306418:strand=+]&SOURCE=RefSeq&SOURCE-ACCESSION=NR_002444&GENOME=hg19_Fragment_1 (FlaiMapper_results_single)	SNORA	SNORA66	Fragment_1	12	0	5	6	0	8	0	4	6	0	47	1.039	0	0.473	0.574	0	0.696	0	0.399	0.537	0	8.672	0.056	-∞	-1.08	-0.801	-∞	-0.523	-∞	-1.324	-0.898	-∞	3.116
HGNC=10224&HUGO-Symbol=SNORA67&HUGO-Name=small_nucleolar_RNA,_H/ACA_box_67&LOCI=[chr17:7481263-7481419:strand=+]&SOURCE=RefSeq&SOURCE-ACCESSION=NR_002912&GENOME=hg19_Fragment_1 (FlaiMapper_results_single)	SNORA	SNORA67	Fragment_1	0	0	0	4	0	0	0	0	0	0	10	0	0	0	0.383	0	0	0	0	0	0	1.845	-∞	-∞	-∞	-1.386	-∞	-∞	-∞	-∞	-∞	-∞	0.884
HGNC=10225&HUGO-Symbol=SNORA68&HUGO-Name=small_nucleolar_RNA,_H/ACA_box_68&LOCI=[chr19:17973387-17973539:strand=+]&SOURCE=RefSeq&SOURCE-ACCESSION=NR_000012&GENOME=hg19_Fragment_1 (FlaiMapper_results_single)	SNORA	SNORA68	Fragment_1	0	0	0	0	0	0	10	0	4	0	114	0	0	0	0	0	0	0.917	0	0.358	0	21.034	-∞	-∞	-∞	-∞	-∞	-∞	-0.125	-∞	-1.483	-∞	4.395
HGNC=10226&HUGO-Symbol=SNORA69&HUGO-Name=small_nucleolar_RNA,_H/ACA_box_69&LOCI=[chrX:118921306-118921457:strand=-]&SOURCE=RefSeq&SOURCE-ACCESSION=NR_002584&GENOME=hg19_Fragment_1 (FlaiMapper_results_single)	SNORA	SNORA69	Fragment_1	14	8	62	84	43	127	27	24	26	37	531	1.212	0.691	5.865	8.037	3.934	11.05	2.475	2.397	2.326	3.85	97.974	0.278	-0.533	2.552	3.007	1.976	3.466	1.308	1.261	1.218	1.945	6.614
HGNC=10231&HUGO-Symbol=SNORA70&HUGO-Name=small_nucleolar_RNA,_H/ACA_box_70&LOCI=[chrX:153628612-153628766:strand=+]&SOURCE=RefSeq&SOURCE-ACCESSION=NR_000011&GENOME=hg19_Fragment_1 (FlaiMapper_results_single)	SNORA	SNORA70	Fragment_1	14	18	51	53	37	62	40	25	28	32	2007	1.212	1.555	4.824	5.071	3.385	5.395	3.667	2.496	2.505	3.33	370.307	0.278	0.637	2.27	2.342	1.759	2.431	1.875	1.32	1.325	1.736	8.533
HGNC=10232&HUGO-Symbol=SNORA71A&HUGO-Name=small_nucleolar_RNA,_H/ACA_box_71A&LOCI=[chr20:37055939-37056096:strand=-]&SOURCE=RefSeq&SOURCE-ACCESSION=NR_002911&GENOME=hg19_Fragment_1 (FlaiMapper_results_single)	SNORA	SNORA71A	Fragment_1	0	0	0	0	4	4	0	0	0	0	11	0	0	0	0	0.366	0.348	0	0	0	0	2.03	-∞	-∞	-∞	-∞	-1.45	-1.523	-∞	-∞	-∞	-∞	1.021
HGNC=10233&HUGO-Symbol=SNORA71B&HUGO-Name=small_nucleolar_RNA,_H/ACA_box_71B&LOCI=[chr20:37053833-37053990:strand=-]&SOURCE=RefSeq&SOURCE-ACCESSION=NR_002910&GENOME=hg19_Fragment_1 (FlaiMapper_results_single)	SNORA	SNORA71B	Fragment_1	0	0	97	112	58	264	36	39	5	260	457	0	0	9.176	10.716	5.306	22.97	3.301	3.895	0.447	27.057	84.32	-∞	-∞	3.198	3.422	2.408	4.522	1.723	1.961	-1.161	4.758	6.398
HGNC=10234&HUGO-Symbol=SNORA72&HUGO-Name=small_nucleolar_RNA,_H/ACA_box_72&LOCI=[chr8:99054304-99054455:strand=-]&SOURCE=RefSeq&SOURCE-ACCESSION=NR_002581&GENOME=hg19_Fragment_1 (FlaiMapper_results_single)	SNORA	SNORA72	Fragment_1	17	0	8	7	0	0	4	0	0	0	5	1.472	0	0.757	0.67	0	0	0.367	0	0	0	0.923	0.558	-∞	-0.402	-0.578	-∞	-∞	-1.447	-∞	-∞	-∞	-0.116
HGNC=32557&HUGO-Symbol=SNORA1&HUGO-Name=small_nucleolar_RNA,_H/ACA_box_1&LOCI=[chr11:93465160-93465309:strand=-]&SOURCE=RefSeq&SOURCE-ACCESSION=NR_003026&GENOME=hg19_Fragment_1 (FlaiMapper_results_single)	SNORA	SNORA1	Fragment_1	0	0	0	0	0	16	0	6	0	5	9	0	0	0	0	0	1.392	0	0.599	0	0.52	1.661	-∞	-∞	-∞	-∞	-∞	0.477	-∞	-0.739	-∞	-0.943	0.732
HGNC=32584&HUGO-Symbol=SNORA2A&HUGO-Name=small_nucleolar_RNA,_H/ACA_box_2A&LOCI=[chr12:49050421-49050575:strand=-]&SOURCE=RefSeq&SOURCE-ACCESSION=NR_002950&GENOME=hg19_Fragment_1 (FlaiMapper_results_single)	SNORA	SNORA2A	Fragment_1	0	0	0	0	0	0	0	0	0	10	23	0	0	0	0	0	0	0	0	0	1.041	4.244	-∞	-∞	-∞	-∞	-∞	-∞	-∞	-∞	-∞	0.057	2.085
HGNC=32585&HUGO-Symbol=SNORA2B&HUGO-Name=small_nucleolar_RNA,_H/ACA_box_2B&LOCI=[chr12:49061230-49061386:strand=-]&SOURCE=RefSeq&SOURCE-ACCESSION=NR_002951&GENOME=hg19_Fragment_1 (FlaiMapper_results_single)	SNORA	SNORA2B	Fragment_1	0	0	0	0	0	0	9	5	0	0	13	0	0	0	0	0	0	0.825	0.499	0	0	2.399	-∞	-∞	-∞	-∞	-∞	-∞	-0.277	-1.002	-∞	-∞	1.262
HGNC=32586&HUGO-Symbol=SNORA3&HUGO-Name=small_nucleolar_RNA,_H/ACA_box_3&LOCI=[chr11:8705764-8705913:strand=+]&SOURCE=RefSeq&SOURCE-ACCESSION=NR_002580&GENOME=hg19_Fragment_1 (FlaiMapper_results_single)	SNORA	SNORA3	Fragment_1	5	5	0	16	6	18	13	9	4	5	332	0.433	0.432	0	1.531	0.549	1.566	1.192	0.899	0.358	0.52	61.257	-1.207	-1.211	-∞	0.614	-0.865	0.647	0.253	-0.154	-1.483	-0.943	5.937
HGNC=32587&HUGO-Symbol=SNORA4&HUGO-Name=small_nucleolar_RNA,_H/ACA_box_4&LOCI=[chr3:186505392-186505548:strand=+]&SOURCE=RefSeq&SOURCE-ACCESSION=NR_002588&GENOME=hg19_Fragment_1 (FlaiMapper_results_single)	SNORA	SNORA4	Fragment_1	0	0	0	0	0	9	0	0	0	0	50	0	0	0	0	0	0.783	0	0	0	0	9.225	-∞	-∞	-∞	-∞	-∞	-0.353	-∞	-∞	-∞	-∞	3.206
HGNC=32588&HUGO-Symbol=SNORA5A&HUGO-Name=small_nucleolar_RNA,_H/ACA_box_5A&LOCI=[chr7:45143938-45144091:strand=-]&SOURCE=RefSeq&SOURCE-ACCESSION=NR_002919&GENOME=hg19_Fragment_1 (FlaiMapper_results_single)	SNORA	SNORA5A	Fragment_1	0	0	0	12	4	15	9	0	0	14	91	0	0	0	1.148	0.366	1.305	0.825	0	0	1.457	16.79	-∞	-∞	-∞	0.199	-1.45	0.384	-0.277	-∞	-∞	0.543	4.07
HGNC=32590&HUGO-Symbol=SNORA5C&HUGO-Name=small_nucleolar_RNA,_H/ACA_box_5C&LOCI=[chr7:45144495-45144651:strand=-]&SOURCE=RefSeq&SOURCE-ACCESSION=NR_002991&GENOME=hg19_Fragment_1 (FlaiMapper_results_single)	SNORA	SNORA5C	Fragment_1	0	0	0	0	0	0	0	4	0	0	0	0	0	0	0	0	0	0	0.399	0	0	0	-∞	-∞	-∞	-∞	-∞	-∞	-∞	-1.324	-∞	-∞	-∞
HGNC=32591&HUGO-Symbol=SNORA6&HUGO-Name=small_nucleolar_RNA,_H/ACA_box_6&LOCI=[chr3:39449872-39450040:strand=+]&SOURCE=RefSeq&SOURCE-ACCESSION=NR_002325&GENOME=hg19_Fragment_1 (FlaiMapper_results_single)	SNORA	SNORA6	Fragment_1	0	0	0	0	0	5	0	4	0	0	16	0	0	0	0	0	0.435	0	0.399	0	0	2.952	-∞	-∞	-∞	-∞	-∞	-1.201	-∞	-1.324	-∞	-∞	1.562
HGNC=32592&HUGO-Symbol=SNORA7A&HUGO-Name=small_nucleolar_RNA,_H/ACA_box_7A&LOCI=[chr3:12881801-12881959:strand=-]&SOURCE=RefSeq&SOURCE-ACCESSION=NR_002582&GENOME=hg19_Fragment_1 (FlaiMapper_results_single)	SNORA	SNORA7A	Fragment_1	5	12	92	69	19	73	0	76	67	38	13	0.433	1.037	8.703	6.602	1.738	6.352	0	7.589	5.994	3.954	2.399	-1.207	0.052	3.121	2.723	0.798	2.667	-∞	2.924	2.583	1.983	1.262
HGNC=32593&HUGO-Symbol=SNORA7B&HUGO-Name=small_nucleolar_RNA,_H/ACA_box_7B&LOCI=[chr3:129116043-129116201:strand=-]&SOURCE=RefSeq&SOURCE-ACCESSION=NR_002992&GENOME=hg19_Fragment_1 (FlaiMapper_results_single)	SNORA	SNORA7B	Fragment_1	0	2	11	14	4	39	4	0	2	22	680	0	0.173	1.041	1.339	0.366	3.393	0.367	0	0.179	2.289	125.465	-∞	-2.533	0.057	0.422	-1.45	1.763	-1.447	-∞	-2.483	1.195	6.971
HGNC=32596&HUGO-Symbol=SNORA8&HUGO-Name=small_nucleolar_RNA,_H/ACA_box_8&LOCI=[chr11:93465517-93465675:strand=-]&SOURCE=RefSeq&SOURCE-ACCESSION=NR_002920&GENOME=hg19_Fragment_1 (FlaiMapper_results_single)	SNORA	SNORA8	Fragment_1	0	0	5	9	18	9	0	22	0	20	93	0	0	0.473	0.861	1.647	0.783	0	2.197	0	2.081	17.159	-∞	-∞	-1.08	-0.216	0.72	-0.353	-∞	1.135	-∞	1.057	4.101
HGNC=32597&HUGO-Symbol=SNORA9&HUGO-Name=small_nucleolar_RNA,_H/ACA_box_9&LOCI=[chr7:45024967-45025119:strand=-]&SOURCE=RefSeq&SOURCE-ACCESSION=NR_002952&GENOME=hg19_Fragment_1 (FlaiMapper_results_single)	SNORA	SNORA9	Fragment_1	0	0	0	0	0	18	0	0	4	0	81	0	0	0	0	0	1.566	0	0	0.358	0	14.945	-∞	-∞	-∞	-∞	-∞	0.647	-∞	-∞	-1.483	-∞	3.902
HGNC=32598&HUGO-Symbol=SNORA10&HUGO-Name=small_nucleolar_RNA,_H/ACA_box_10&LOCI=[chr16:2012325-2012477:strand=-]&SOURCE=RefSeq&SOURCE-ACCESSION=NR_002327&GENOME=hg19_Fragment_1 (FlaiMapper_results_single)	SNORA	SNORA10	Fragment_1	30	74	136	90	108	188	57	55	82	46	411	2.598	6.394	12.865	8.611	9.88	16.358	5.226	5.492	7.336	4.787	75.833	1.378	2.677	3.685	3.106	3.305	4.032	2.386	2.457	2.875	2.259	6.245
HGNC=32599&HUGO-Symbol=SNORA11&HUGO-Name=small_nucleolar_RNA,_H/ACA_box_11&LOCI=[chrX:54840793-54840943:strand=+]&SOURCE=RefSeq&SOURCE-ACCESSION=NR_002953&GENOME=hg19_Fragment_1 (FlaiMapper_results_single)	SNORA	SNORA11	Fragment_1	33	30	50	49	14	8	33	39	44	63	239	2.858	2.592	4.73	4.688	1.281	0.696	3.025	3.895	3.936	6.556	44.097	1.515	1.374	2.242	2.229	0.357	-0.523	1.597	1.961	1.977	2.713	5.463
HGNC=32600&HUGO-Symbol=SNORA12&HUGO-Name=small_nucleolar_RNA,_H/ACA_box_12&LOCI=[chr10:101996903-101997069:strand=-]&SOURCE=RefSeq&SOURCE-ACCESSION=NR_002954&GENOME=hg19_Fragment_1 (FlaiMapper_results_single)	SNORA	SNORA12	Fragment_1	0	0	0	0	0	0	0	4	0	0	0	0	0	0	0	0	0	0	0.399	0	0	0	-∞	-∞	-∞	-∞	-∞	-∞	-∞	-1.324	-∞	-∞	-∞
HGNC=32601&HUGO-Symbol=SNORA13&HUGO-Name=small_nucleolar_RNA,_H/ACA_box_13&LOCI=[chr5:111497172-111497324:strand=+]&SOURCE=RefSeq&SOURCE-ACCESSION=NR_002922&GENOME=hg19_Fragment_1 (FlaiMapper_results_single)	SNORA	SNORA13	Fragment_1	0	0	0	5	0	4	0	0	0	0	7	0	0	0	0.478	0	0.348	0	0	0	0	1.292	-∞	-∞	-∞	-1.064	-∞	-1.523	-∞	-∞	-∞	-∞	0.369
HGNC=32602&HUGO-Symbol=SNORA14A&HUGO-Name=small_nucleolar_RNA,_H/ACA_box_14A&LOCI=[chr7:75573091-75573244:strand=+]&SOURCE=RefSeq&SOURCE-ACCESSION=NR_002955&GENOME=hg19_Fragment_1 (FlaiMapper_results_single)	SNORA	SNORA14A	Fragment_1	0	0	0	0	0	0	0	4	0	0	9	0	0	0	0	0	0	0	0.399	0	0	1.661	-∞	-∞	-∞	-∞	-∞	-∞	-∞	-1.324	-∞	-∞	0.732
HGNC=32603&HUGO-Symbol=SNORA14B&HUGO-Name=small_nucleolar_RNA,_H/ACA_box_14B&LOCI=[chr1:235291108-235291262:strand=-]&SOURCE=RefSeq&SOURCE-ACCESSION=NR_002956&GENOME=hg19_Fragment_1 (FlaiMapper_results_single)	SNORA	SNORA14B	Fragment_1	0	0	11	4	0	0	9	4	0	6	42	0	0	1.041	0.383	0	0	0.825	0.399	0	0.624	7.749	-∞	-∞	0.057	-1.386	-∞	-∞	-0.277	-1.324	-∞	-0.679	2.954
HGNC=32604&HUGO-Symbol=SNORA15&HUGO-Name=small_nucleolar_RNA,_H/ACA_box_15&LOCI=[chr7:56128153-56128305:strand=+]&SOURCE=RefSeq&SOURCE-ACCESSION=NR_002957&GENOME=hg19_Fragment_1 (FlaiMapper_results_single)	SNORA	SNORA15	Fragment_1	4	0	23	7	0	31	11	30	5	0	34	0.346	0	2.176	0.67	0	2.697	1.008	2.996	0.447	0	6.273	-1.529	-∞	1.121	-0.578	-∞	1.431	0.012	1.583	-1.161	-∞	2.649
HGNC=32607&HUGO-Symbol=SNORA17&HUGO-Name=small_nucleolar_RNA,_H/ACA_box_17&LOCI=[chr9:139621189-139621341:strand=-]&SOURCE=RefSeq&SOURCE-ACCESSION=NR_002958&GENOME=hg19_Fragment_1 (FlaiMapper_results_single)	SNORA	SNORA17	Fragment_1	0	0	0	15	0	0	0	0	0	0	0	0	0	0	1.435	0	0	0	0	0	0	0	-∞	-∞	-∞	0.521	-∞	-∞	-∞	-∞	-∞	-∞	-∞
HGNC=32608&HUGO-Symbol=SNORA18&HUGO-Name=small_nucleolar_RNA,_H/ACA_box_18&LOCI=[chr11:93466622-93466773:strand=-]&SOURCE=RefSeq&SOURCE-ACCESSION=NR_002959&GENOME=hg19_Fragment_1 (FlaiMapper_results_single)	SNORA	SNORA18	Fragment_1	0	0	659	865	195	1899	480	398	86	3906	15053	0	0	62.339	82.76	17.839	165.229	44.007	39.744	7.694	406.481	2777.39	-∞	-∞	5.962	6.371	4.157	7.368	5.46	5.313	2.944	8.667	11.44
HGNC=32609&HUGO-Symbol=SNORA19&HUGO-Name=small_nucleolar_RNA,_H/ACA_box_19&LOCI=[chr10:120819513-120819660:strand=-]&SOURCE=RefSeq&SOURCE-ACCESSION=NR_002917&GENOME=hg19_Fragment_1 (FlaiMapper_results_single)	SNORA	SNORA19	Fragment_1	7	0	0	7	21	12	10	12	15	5	12	0.606	0	0	0.67	1.921	1.044	0.917	1.198	1.342	0.52	2.214	-0.722	-∞	-∞	-0.578	0.942	0.062	-0.125	0.261	0.424	-0.943	1.147
HGNC=32610&HUGO-Symbol=SNORA20&HUGO-Name=small_nucleolar_RNA,_H/ACA_box_20&LOCI=[chr6:160201272-160201423:strand=-]&SOURCE=RefSeq&SOURCE-ACCESSION=NR_002960&GENOME=hg19_Fragment_1 (FlaiMapper_results_single)	SNORA	SNORA20	Fragment_1	22	0	65	136	16	9	7	14	26	154	215	1.905	0	6.149	13.012	1.464	0.783	0.642	1.398	2.326	16.026	39.669	0.93	-∞	2.62	3.702	0.55	-0.353	-0.64	0.483	1.218	4.002	5.31
HGNC=32611&HUGO-Symbol=SNORA21&HUGO-Name=small_nucleolar_RNA,_H/ACA_box_21&LOCI=[chr17:37009106-37009258:strand=-]&SOURCE=RefSeq&SOURCE-ACCESSION=NR_002576&GENOME=hg19_Fragment_1 (FlaiMapper_results_single)	SNORA	SNORA21	Fragment_1	0	0	0	0	0	0	6	0	0	0	45	0	0	0	0	0	0	0.55	0	0	0	8.303	-∞	-∞	-∞	-∞	-∞	-∞	-0.862	-∞	-∞	-∞	3.054
HGNC=32612&HUGO-Symbol=SNORA22&HUGO-Name=small_nucleolar_RNA,_H/ACA_box_22&LOCI=[chr7:65220503-65220656:strand=+]&SOURCE=RefSeq&SOURCE-ACCESSION=NR_002961&GENOME=hg19_Fragment_1 (FlaiMapper_results_single)	SNORA	SNORA22	Fragment_1	0	0	0	0	0	4	0	4	0	4	73	0	0	0	0	0	0.348	0	0.399	0	0.416	13.469	-∞	-∞	-∞	-∞	-∞	-1.523	-∞	-1.324	-∞	-1.264	3.752
HGNC=32613&HUGO-Symbol=SNORA23&HUGO-Name=small_nucleolar_RNA,_H/ACA_box_23&LOCI=[chr11:9450303-9450511:strand=+]&SOURCE=RefSeq&SOURCE-ACCESSION=NR_002962&GENOME=hg19_Fragment_1 (FlaiMapper_results_single)	SNORA	SNORA23	Fragment_1	8	9	16	23	0	13	6	11	9	4	229	0.693	0.778	1.514	2.201	0	1.131	0.55	1.098	0.805	0.416	42.252	-0.529	-0.363	0.598	1.138	-∞	0.178	-0.862	0.135	-0.313	-1.264	5.401
HGNC=32614&HUGO-Symbol=SNORA24&HUGO-Name=small_nucleolar_RNA,_H/ACA_box_24&LOCI=[chr4:119200335-119200485:strand=+]&SOURCE=RefSeq&SOURCE-ACCESSION=NR_002963&GENOME=hg19_Fragment_1 (FlaiMapper_results_single)	SNORA	SNORA24	Fragment_1	0	0	23	6	5	6	0	4	0	22	137	0	0	2.176	0.574	0.457	0.522	0	0.399	0	2.289	25.278	-∞	-∞	1.121	-0.801	-1.128	-0.938	-∞	-1.324	-∞	1.195	4.66
HGNC=32615&HUGO-Symbol=SNORA25&HUGO-Name=small_nucleolar_RNA,_H/ACA_box_25&LOCI=[chr11:93463669-93463822:strand=-]&SOURCE=RefSeq&SOURCE-ACCESSION=NR_003028&GENOME=hg19_Fragment_1 (FlaiMapper_results_single)	SNORA	SNORA25	Fragment_1	0	0	0	8	0	13	14	6	5	5	0	0	0	0	0.765	0	1.131	1.284	0.599	0.447	0.52	0	-∞	-∞	-∞	-0.386	-∞	0.178	0.36	-0.739	-1.161	-0.943	-∞
HGNC=32616&HUGO-Symbol=SNORA26&HUGO-Name=small_nucleolar_RNA,_H/ACA_box_26&LOCI=[chr4:53579406-53579547:strand=+]&SOURCE=RefSeq&SOURCE-ACCESSION=NR_003016&GENOME=hg19_Fragment_1 (FlaiMapper_results_single)	SNORA	SNORA26	Fragment_1	0	0	0	4	0	0	0	0	0	0	14	0	0	0	0.383	0	0	0	0	0	0	2.583	-∞	-∞	-∞	-1.386	-∞	-∞	-∞	-∞	-∞	-∞	1.369
HGNC=32618&HUGO-Symbol=SNORA28&HUGO-Name=small_nucleolar_RNA,_H/ACA_box_28&LOCI=[chr14:103804176-103804321:strand=+]&SOURCE=RefSeq&SOURCE-ACCESSION=NR_002964&GENOME=hg19_Fragment_1 (FlaiMapper_results_single)	SNORA	SNORA28	Fragment_1	0	0	75	64	0	20	11	4	5	46	137	0	0	7.095	6.123	0	1.74	1.008	0.399	0.447	4.787	25.278	-∞	-∞	2.827	2.614	-∞	0.799	0.012	-1.324	-1.161	2.259	4.66
HGNC=32621&HUGO-Symbol=SNORA31&HUGO-Name=small_nucleolar_RNA,_H/ACA_box_31&LOCI=[chr13:45911605-45911754:strand=-]&SOURCE=RefSeq&SOURCE-ACCESSION=NR_002967&GENOME=hg19_Fragment_1 (FlaiMapper_results_single)	SNORA	SNORA31	Fragment_1	9	4	428	430	431	217	20	68	21	207	133	0.779	0.346	40.487	41.141	39.429	18.881	1.834	6.79	1.879	21.542	24.54	-0.359	-1.533	5.339	5.362	5.301	4.239	0.875	2.764	0.91	4.429	4.617
HGNC=32622&HUGO-Symbol=SNORA32&HUGO-Name=small_nucleolar_RNA,_H/ACA_box_32&LOCI=[chr11:93464135-93464275:strand=-]&SOURCE=RefSeq&SOURCE-ACCESSION=NR_003032&GENOME=hg19_Fragment_1 (FlaiMapper_results_single)	SNORA	SNORA32	Fragment_1	18	0	19	6	8	18	22	26	10	4	195	1.559	0	1.797	0.574	0.732	1.566	2.017	2.596	0.895	0.416	35.979	0.641	-∞	0.846	-0.801	-0.45	0.647	1.012	1.376	-0.161	-1.264	5.169
HGNC=32623&HUGO-Symbol=SNORA33&HUGO-Name=small_nucleolar_RNA,_H/ACA_box_33&LOCI=[chr6:133138348-133138500:strand=+]&SOURCE=RefSeq&SOURCE-ACCESSION=NR_002436&GENOME=hg19_Fragment_1 (FlaiMapper_results_single)	SNORA	SNORA33	Fragment_1	39	44	62	44	68	88	57	56	24	36	146	3.378	3.802	5.865	4.21	6.221	7.657	5.226	5.592	2.147	3.746	26.938	1.756	1.927	2.552	2.074	2.637	2.937	2.386	2.483	1.102	1.905	4.752
HGNC=32628&HUGO-Symbol=SNORA36A&HUGO-Name=small_nucleolar_RNA,_H/ACA_box_36A&LOCI=[chrX:153996793-153996944:strand=+]&SOURCE=RefSeq&SOURCE-ACCESSION=NR_002969&GENOME=hg19_Fragment_1 (FlaiMapper_results_single)	SNORA	SNORA36A	Fragment_1	43	16	34	24	24	32	92	121	60	70	6	3.724	1.382	3.216	2.296	2.196	2.784	8.435	12.083	5.368	7.285	1.107	1.897	0.467	1.685	1.199	1.135	1.477	3.076	3.595	2.424	2.865	0.147
HGNC=32630&HUGO-Symbol=SNORA37&HUGO-Name=small_nucleolar_RNA,_H/ACA_box_37&LOCI=[chr18:51748644-51748792:strand=-]&SOURCE=RefSeq&SOURCE-ACCESSION=NR_002970&GENOME=hg19_Fragment_1 (FlaiMapper_results_single)	SNORA	SNORA37	Fragment_1	0	0	0	0	0	0	0	0	0	6	0	0	0	0	0	0	0	0	0	0	0.624	0	-∞	-∞	-∞	-∞	-∞	-∞	-∞	-∞	-∞	-0.679	-∞
HGNC=32631&HUGO-Symbol=SNORA38&HUGO-Name=small_nucleolar_RNA,_H/ACA_box_38&LOCI=[chr6:31590846-31590997:strand=+]&SOURCE=RefSeq&SOURCE-ACCESSION=NR_002971&GENOME=hg19_Fragment_1 (FlaiMapper_results_single)	SNORA	SNORA38	Fragment_1	0	0	0	0	0	0	0	12	0	0	7	0	0	0	0	0	0	0	1.198	0	0	1.292	-∞	-∞	-∞	-∞	-∞	-∞	-∞	0.261	-∞	-∞	0.369
HGNC=32632&HUGO-Symbol=SNORA39&HUGO-Name=small_nucleolar_RNA,_H/ACA_box_39&LOCI=[chr20:37076716-37076871:strand=+]&SOURCE=RefSeq&SOURCE-ACCESSION=NR_002972&GENOME=hg19_Fragment_1 (FlaiMapper_results_single)	SNORA	SNORA39	Fragment_1	0	0	0	0	0	4	0	0	0	0	0	0	0	0	0	0	0.348	0	0	0	0	0	-∞	-∞	-∞	-∞	-∞	-1.523	-∞	-∞	-∞	-∞	-∞
HGNC=32633&HUGO-Symbol=SNORA40&HUGO-Name=small_nucleolar_RNA,_H/ACA_box_40&LOCI=[chr11:93468266-93468412:strand=-]&SOURCE=RefSeq&SOURCE-ACCESSION=NR_002973&GENOME=hg19_Fragment_1 (FlaiMapper_results_single)	SNORA	SNORA40	Fragment_1	0	4	4	0	0	0	9	0	6	9	11	0	0.346	0.378	0	0	0	0.825	0	0.537	0.937	2.03	-∞	-1.533	-1.402	-∞	-∞	-∞	-0.277	-∞	-0.898	-0.095	1.021
HGNC=32634&HUGO-Symbol=SNORA41&HUGO-Name=small_nucleolar_RNA,_H/ACA_box_41&LOCI=[chr2:207026942-207027093:strand=+]&SOURCE=RefSeq&SOURCE-ACCESSION=NR_002590&GENOME=hg19_Fragment_1 (FlaiMapper_results_single)	SNORA	SNORA41	Fragment_1	0	0	0	0	0	0	5	0	0	0	0	0	0	0	0	0	0	0.458	0	0	0	0	-∞	-∞	-∞	-∞	-∞	-∞	-1.125	-∞	-∞	-∞	-∞
HGNC=32635&HUGO-Symbol=SNORA42&HUGO-Name=small_nucleolar_RNA,_H/ACA_box_42&LOCI=[chr1:155889690-155889843:strand=-]&SOURCE=RefSeq&SOURCE-ACCESSION=NR_002974&GENOME=hg19_Fragment_1 (FlaiMapper_results_single)	SNORA	SNORA42	Fragment_1	0	25	67	66	40	484	144	442	70	75	294	0	2.16	6.338	6.315	3.659	42.112	13.202	44.138	6.262	7.805	54.245	-∞	1.111	2.664	2.659	1.872	5.396	3.723	5.464	2.647	2.964	5.761
HGNC=32636&HUGO-Symbol=SNORA43&HUGO-Name=small_nucleolar_RNA,_H/ACA_box_43&LOCI=[chr9:139620546-139620701:strand=-]&SOURCE=RefSeq&SOURCE-ACCESSION=NR_002975&GENOME=hg19_Fragment_1 (FlaiMapper_results_single)	SNORA	SNORA43	Fragment_1	4	0	88	27	4	151	55	22	5	262	479	0.346	0	8.324	2.583	0.366	13.138	5.042	2.197	0.447	27.265	88.379	-1.529	-∞	3.057	1.369	-1.45	3.716	2.334	1.135	-1.161	4.769	6.466
HGNC=32637&HUGO-Symbol=SNORA44&HUGO-Name=small_nucleolar_RNA,_H/ACA_box_44&LOCI=[chr1:28906883-28907034:strand=-]&SOURCE=RefSeq&SOURCE-ACCESSION=NR_002976&GENOME=hg19_Fragment_1 (FlaiMapper_results_single)	SNORA	SNORA44	Fragment_1	9	5	4	0	0	0	5	268	0	0	227	0.779	0.432	0.378	0	0	0	0.458	26.762	0	0	41.883	-0.359	-1.211	-1.402	-∞	-∞	-∞	-1.125	4.742	-∞	-∞	5.388
HGNC=32638&HUGO-Symbol=SNORA45&HUGO-Name=small_nucleolar_RNA,_H/ACA_box_45&LOCI=[chr11:8706976-8707126:strand=+]&SOURCE=RefSeq&SOURCE-ACCESSION=NR_002977&GENOME=hg19_Fragment_1 (FlaiMapper_results_single)	SNORA	SNORA45	Fragment_1	15	5	26	19	0	6	42	10	4	11	61	1.299	0.432	2.46	1.818	0	0.522	3.851	0.999	0.358	1.145	11.255	0.378	-1.211	1.298	0.862	-∞	-0.938	1.945	-0.002032	-1.483	0.195	3.492
HGNC=32639&HUGO-Symbol=SNORA46&HUGO-Name=small_nucleolar_RNA,_H/ACA_box_46&LOCI=[chr16:58582393-58582547:strand=-]&SOURCE=RefSeq&SOURCE-ACCESSION=NR_002978&GENOME=hg19_Fragment_1 (FlaiMapper_results_single)	SNORA	SNORA46	Fragment_1	14	11	34	6	26	13	8	32	8	5	355	1.212	0.95	3.216	0.574	2.379	1.131	0.733	3.195	0.716	0.52	65.5	0.278	-0.073	1.685	-0.801	1.25	0.178	-0.447	1.676	-0.483	-0.943	6.033
HGNC=32640&HUGO-Symbol=SNORA47&HUGO-Name=small_nucleolar_RNA,_H/ACA_box_47&LOCI=[chr5:76376249-76376406:strand=-]&SOURCE=RefSeq&SOURCE-ACCESSION=NR_003014&GENOME=hg19_Fragment_1 (FlaiMapper_results_single)	SNORA	SNORA47	Fragment_1	4	0	10	12	5	27	11	10	0	4	291	0.346	0	0.946	1.148	0.457	2.349	1.008	0.999	0	0.416	53.692	-1.529	-∞	-0.08	0.199	-1.128	1.232	0.012	-0.002032	-∞	-1.264	5.747
HGNC=32641&HUGO-Symbol=SNORA48&HUGO-Name=small_nucleolar_RNA,_H/ACA_box_48&LOCI=[chr17:7478021-7478175:strand=+]&SOURCE=RefSeq&SOURCE-ACCESSION=NR_002918&GENOME=hg19_Fragment_1 (FlaiMapper_results_single)	SNORA	SNORA48	Fragment_1	4	0	20	15	0	0	6	16	4	8	857	0.346	0	1.892	1.435	0	0	0.55	1.598	0.358	0.833	158.123	-1.529	-∞	0.92	0.521	-∞	-∞	-0.862	0.676	-1.483	-0.264	7.305
HGNC=32642&HUGO-Symbol=SNORA49&HUGO-Name=small_nucleolar_RNA,_H/ACA_box_49&LOCI=[chr12:132515759-132515915:strand=+]&SOURCE=RefSeq&SOURCE-ACCESSION=NR_002979&GENOME=hg19_Fragment_1 (FlaiMapper_results_single)	SNORA	SNORA49	Fragment_1	0	0	0	6	0	0	0	0	0	0	0	0	0	0	0.574	0	0	0	0	0	0	0	-∞	-∞	-∞	-0.801	-∞	-∞	-∞	-∞	-∞	-∞	-∞
HGNC=32643&HUGO-Symbol=SNORA50&HUGO-Name=small_nucleolar_RNA,_H/ACA_box_50&LOCI=[chr16:58593690-58593845:strand=-]&SOURCE=RefSeq&SOURCE-ACCESSION=NR_002980&GENOME=hg19_Fragment_1 (FlaiMapper_results_single)	SNORA	SNORA50	Fragment_1	43	15	152	40	13	107	133	163	52	99	557	3.724	1.296	14.379	3.827	1.189	9.31	12.194	16.277	4.652	10.303	102.771	1.897	0.374	3.846	1.936	0.25	3.219	3.608	4.025	2.218	3.365	6.683
HGNC=32644&HUGO-Symbol=SNORA51&HUGO-Name=small_nucleolar_RNA,_H/ACA_box_51&LOCI=[chr20:2635703-2635854:strand=+]&SOURCE=RefSeq&SOURCE-ACCESSION=NR_002981&GENOME=hg19_Fragment_1 (FlaiMapper_results_single)	SNORA	SNORA51	Fragment_1	4	0	0	0	4	4	0	0	4	20	228	0.346	0	0	0	0.366	0.348	0	0	0.358	2.081	42.068	-1.529	-∞	-∞	-∞	-1.45	-1.523	-∞	-∞	-1.483	1.057	5.395
HGNC=32645&HUGO-Symbol=SNORA52&HUGO-Name=small_nucleolar_RNA,_H/ACA_box_52&LOCI=[chr11:811671-811824:strand=+]&SOURCE=RefSeq&SOURCE-ACCESSION=NR_002585&GENOME=hg19_Fragment_1 (FlaiMapper_results_single)	SNORA	SNORA52	Fragment_1	0	0	4	0	0	13	0	6	0	10	159	0	0	0.378	0	0	1.131	0	0.599	0	1.041	29.337	-∞	-∞	-1.402	-∞	-∞	0.178	-∞	-0.739	-∞	0.057	4.875
HGNC=32646&HUGO-Symbol=SNORA53&HUGO-Name=small_nucleolar_RNA,_H/ACA_box_53&LOCI=[chr12:98993403-98993672:strand=+]&SOURCE=RefSeq&SOURCE-ACCESSION=NR_003015&GENOME=hg19_Fragment_1 (FlaiMapper_results_single)	SNORA	SNORA53	Fragment_1	0	0	11	15	0	62	20	22	16	60	946	0	0	1.041	1.435	0	5.395	1.834	2.197	1.431	6.244	174.544	-∞	-∞	0.057	0.521	-∞	2.431	0.875	1.135	0.517	2.642	7.447
HGNC=32647&HUGO-Symbol=SNORA54&HUGO-Name=small_nucleolar_RNA,_H/ACA_box_54&LOCI=[chr11:2984991-2985133:strand=-]&SOURCE=RefSeq&SOURCE-ACCESSION=NR_002982&GENOME=hg19_Fragment_1 (FlaiMapper_results_single)	SNORA	SNORA54	Fragment_1	38	14	23	14	8	11	19	129	28	18	186	3.291	1.21	2.176	1.339	0.732	0.957	1.742	12.882	2.505	1.873	34.318	1.719	0.275	1.121	0.422	-0.45	-0.063	0.801	3.687	1.325	0.905	5.101
HGNC=32649&HUGO-Symbol=SNORA55&HUGO-Name=small_nucleolar_RNA,_H/ACA_box_55&LOCI=[chr1:40033036-40033192:strand=-]&SOURCE=RefSeq&SOURCE-ACCESSION=NR_002983&GENOME=hg19_Fragment_1 (FlaiMapper_results_single)	SNORA	SNORA55	Fragment_1	7	13	13	67	5	31	36	49	10	70	23	0.606	1.123	1.23	6.41	0.457	2.697	3.301	4.893	0.895	7.285	4.244	-0.722	0.168	0.298	2.68	-1.128	1.431	1.723	2.291	-0.161	2.865	2.085
HGNC=32651&HUGO-Symbol=SNORA57&HUGO-Name=small_nucleolar_RNA,_H/ACA_box_57&LOCI=[chr11:62432884-62433052:strand=+]&SOURCE=RefSeq&SOURCE-ACCESSION=NR_004390&GENOME=hg19_Fragment_1 (FlaiMapper_results_single)	SNORA	SNORA57	Fragment_1	0	0	45	12	0	22	0	0	13	0	30	0	0	4.257	1.148	0	1.914	0	0	1.163	0	5.535	-∞	-∞	2.09	0.199	-∞	0.937	-∞	-∞	0.218	-∞	2.469
HGNC=32652&HUGO-Symbol=SNORA58&HUGO-Name=small_nucleolar_RNA,_H/ACA_box_58&LOCI=[chr3:131197931-131198087:strand=-]&SOURCE=RefSeq&SOURCE-ACCESSION=NR_002985&GENOME=hg19_Fragment_1 (FlaiMapper_results_single)	SNORA	SNORA58	Fragment_1	0	0	33	7	0	18	16	44	25	37	348	0	0	3.122	0.67	0	1.566	1.467	4.394	2.237	3.85	64.209	-∞	-∞	1.642	-0.578	-∞	0.647	0.553	2.135	1.161	1.945	6.005
HGNC=32654&HUGO-Symbol=SNORA60&HUGO-Name=small_nucleolar_RNA,_H/ACA_box_60&LOCI=[chr20:37078002-37078157:strand=+]&SOURCE=RefSeq&SOURCE-ACCESSION=NR_002986&GENOME=hg19_Fragment_1 (FlaiMapper_results_single)	SNORA	SNORA60	Fragment_1	0	0	8	6	11	27	7	0	0	0	151	0	0	0.757	0.574	1.006	2.349	0.642	0	0	0	27.861	-∞	-∞	-0.402	-0.801	0.009068	1.232	-0.64	-∞	-∞	-∞	4.8
HGNC=32655&HUGO-Symbol=SNORA61&HUGO-Name=small_nucleolar_RNA,_H/ACA_box_61&LOCI=[chr1:28906266-28906415:strand=-]&SOURCE=RefSeq&SOURCE-ACCESSION=NR_002987&GENOME=hg19_Fragment_1 (FlaiMapper_results_single)	SNORA	SNORA61	Fragment_1	200	220	595	767	366	571	343	456	601	761	3570	17.321	19.009	56.285	73.383	33.483	49.682	31.447	45.536	53.766	79.194	658.692	4.114	4.249	5.815	6.197	5.065	5.635	4.975	5.509	5.749	6.307	9.363
HGNC=32657&HUGO-Symbol=SNORA71D&HUGO-Name=small_nucleolar_RNA,_H/ACA_box_71D&LOCI=[chr20:37062495-37062652:strand=-]&SOURCE=RefSeq&SOURCE-ACCESSION=NR_003018&GENOME=hg19_Fragment_1 (FlaiMapper_results_single)	SNORA	SNORA71D	Fragment_1	0	0	6	5	9	32	19	9	0	38	165	0	0	0.568	0.478	0.823	2.784	1.742	0.899	0	3.954	30.444	-∞	-∞	-0.817	-1.064	-0.28	1.477	0.801	-0.154	-∞	1.983	4.928
HGNC=32660&HUGO-Symbol=SNORA74B&HUGO-Name=small_nucleolar_RNA,_H/ACA_box_74B&LOCI=[chr5:172447719-172447942:strand=+]&SOURCE=RefSeq&SOURCE-ACCESSION=NR_002988&GENOME=hg19_Fragment_1 (FlaiMapper_results_single)	SNORA	SNORA74B	Fragment_1	6	0	0	0	4	0	16	0	4	0	70	0.52	0	0	0	0.366	0	1.467	0	0.358	0	12.916	-0.944	-∞	-∞	-∞	-1.45	-∞	0.553	-∞	-1.483	-∞	3.691
HGNC=32661&HUGO-Symbol=SNORA75&HUGO-Name=small_nucleolar_RNA,_H/ACA_box_75&LOCI=[chr2:232320501-232320657:strand=-]&SOURCE=RefSeq&SOURCE-ACCESSION=NR_002921&GENOME=hg19_Fragment_1 (FlaiMapper_results_single)	SNORA	SNORA75	Fragment_1	4	0	0	12	0	4	0	13	0	0	89	0.346	0	0	1.148	0	0.348	0	1.298	0	0	16.421	-1.529	-∞	-∞	0.199	-∞	-1.523	-∞	0.376	-∞	-∞	4.037
HGNC=32662&HUGO-Symbol=SNORA76&HUGO-Name=small_nucleolar_RNA,_H/ACA_box_76&LOCI=[chr17:62223689-62223841:strand=+]&SOURCE=RefSeq&SOURCE-ACCESSION=NR_002995&GENOME=hg19_Fragment_1 (FlaiMapper_results_single)	SNORA	SNORA76	Fragment_1	5	0	30	38	4	22	8	20	4	19	817	0.433	0	2.838	3.636	0.366	1.914	0.733	1.997	0.358	1.977	150.743	-1.207	-∞	1.505	1.862	-1.45	0.937	-0.447	0.998	-1.483	0.983	7.236
HGNC=32663&HUGO-Symbol=SNORA77&HUGO-Name=small_nucleolar_RNA,_H/ACA_box_77&LOCI=[chr1:203698699-203698843:strand=+]&SOURCE=RefSeq&SOURCE-ACCESSION=NR_003019&GENOME=hg19_Fragment_1 (FlaiMapper_results_single)	SNORA	SNORA77	Fragment_1	10	4	11	0	4	9	21	27	11	9	11	0.866	0.346	1.041	0	0.366	0.783	1.925	2.696	0.984	0.937	2.03	-0.207	-1.533	0.057	-∞	-1.45	-0.353	0.945	1.431	-0.023	-0.095	1.021
HGNC=32664&HUGO-Symbol=SNORA78&HUGO-Name=small_nucleolar_RNA,_H/ACA_box_78&LOCI=[chr16:2015175-2015321:strand=+]&SOURCE=RefSeq&SOURCE-ACCESSION=NR_003020&GENOME=hg19_Fragment_1 (FlaiMapper_results_single)	SNORA	SNORA78	Fragment_1	0	0	0	0	0	5	0	0	0	4	85	0	0	0	0	0	0.435	0	0	0	0.416	15.683	-∞	-∞	-∞	-∞	-∞	-1.201	-∞	-∞	-∞	-1.264	3.971
HGNC=32666&HUGO-Symbol=SNORA80&HUGO-Name=small_nucleolar_RNA,_H/ACA_box_80&LOCI=[chr21:33749486-33749641:strand=-]&SOURCE=RefSeq&SOURCE-ACCESSION=NR_002996&GENOME=hg19_Fragment_1 (FlaiMapper_results_single)	SNORA	SNORA80	Fragment_1	0	0	5	10	0	23	10	25	3	11	35	0	0	0.473	0.957	0	2.001	0.917	2.496	0.268	1.145	6.458	-∞	-∞	-1.08	-0.064	-∞	1.001	-0.125	1.32	-1.898	0.195	2.691
HGNC=33615&HUGO-Symbol=SNORA84&HUGO-Name=small_nucleolar_RNA,_H/ACA_box_84&LOCI=[chr9:95054733-95054885:strand=-]&SOURCE=RefSeq&SOURCE-ACCESSION=NR_003704&GENOME=hg19_Fragment_1 (FlaiMapper_results_single)	SNORA	SNORA84	Fragment_1	0	0	0	0	0	0	8	0	0	0	24	0	0	0	0	0	0	0.733	0	0	0	4.428	-∞	-∞	-∞	-∞	-∞	-∞	-0.447	-∞	-∞	-∞	2.147
HGNC=33616&HUGO-Symbol=SNORA36C&HUGO-Name=small_nucleolar_RNA,_H/ACA_box_36C_(retrotransposed)&LOCI=[chr2:69747165-69747316:strand=-]&SOURCE=RefSeq&SOURCE-ACCESSION=NR_003705&GENOME=hg19_Fragment_1 (FlaiMapper_results_single)	SNORA	SNORA36C	Fragment_1	10	5	7	8	3	14	25	5	0	4	12	0.866	0.432	0.662	0.765	0.274	1.218	2.292	0.499	0	0.416	2.214	-0.207	-1.211	-0.595	-0.386	-1.865	0.285	1.197	-1.002	-∞	-1.264	1.147
HGNC=33617&HUGO-Symbol=SNORA38B&HUGO-Name=small_nucleolar_RNA,_H/ACA_box_38B_(retrotransposed)&LOCI=[chr17:65736775-65736925:strand=+]&SOURCE=RefSeq&SOURCE-ACCESSION=NR_003706&GENOME=hg19_Fragment_1 (FlaiMapper_results_single)	SNORA	SNORA38B	Fragment_1	0	0	0	0	0	10	13	0	0	6	30	0	0	0	0	0	0.87	1.192	0	0	0.624	5.535	-∞	-∞	-∞	-∞	-∞	-0.201	0.253	-∞	-∞	-0.679	2.469
HGNC=33618&HUGO-Symbol=SNORA70B&HUGO-Name=small_nucleolar_RNA,_H/ACA_box_70B_(retrotransposed)&LOCI=[chr2:61644369-61644523:strand=-]&SOURCE=RefSeq&SOURCE-ACCESSION=NR_003707&GENOME=hg19_Fragment_1 (FlaiMapper_results_single)	SNORA	SNORA70B	Fragment_1	16	16	47	54	37	63	40	23	25	33	2003	1.386	1.382	4.446	5.166	3.385	5.482	3.667	2.297	2.237	3.434	369.569	0.471	0.467	2.153	2.369	1.759	2.455	1.875	1.2	1.161	1.78	8.53
HGNC=33620&HUGO-Symbol=SNORA11B&HUGO-Name=small_nucleolar_RNA,_H/ACA_box_11B_(retrotransposed)&LOCI=[chr14:91592759-91592907:strand=+]&SOURCE=RefSeq&SOURCE-ACCESSION=NR_003709&GENOME=hg19_Fragment_1 (FlaiMapper_results_single)	SNORA	SNORA11B	Fragment_1	5	7	13	14	3	3	6	5	2	14	127	0.433	0.605	1.23	1.339	0.274	0.261	0.55	0.499	0.179	1.457	23.432	-1.207	-0.725	0.298	0.422	-1.865	-1.938	-0.862	-1.002	-2.483	0.543	4.55
HGNC=33621&HUGO-Symbol=SNORA11C&HUGO-Name=small_nucleolar_RNA,_H/ACA_box_11C_(retrotransposed)&LOCI=[chrX:47248038-47248186:strand=+]&SOURCE=RefSeq&SOURCE-ACCESSION=NR_003710&GENOME=hg19_Fragment_1 (FlaiMapper_results_single)	SNORA	SNORA11C	Fragment_1	0	0	0	2	0	0	0	15	0	0	90	0	0	0	0.191	0	0	0	1.498	0	0	16.606	-∞	-∞	-∞	-2.386	-∞	-∞	-∞	0.583	-∞	-∞	4.054
HGNC=34355&HUGO-Symbol=SNORA80B&HUGO-Name=small_nucleolar_RNA,_H/ACA_box_80B&LOCI=[chr2:10586830-10586985:strand=-]&SOURCE=RefSeq&SOURCE-ACCESSION=NR_028374&GENOME=hg19_Fragment_1 (FlaiMapper_results_single)	SNORA	SNORA80B	Fragment_1	0	0	7	6	0	37	4	32	0	14	280	0	0	0.662	0.574	0	3.219	0.367	3.195	0	1.457	51.662	-∞	-∞	-0.595	-0.801	-∞	1.687	-1.447	1.676	-∞	0.543	5.691
HGNC=34357&HUGO-Symbol=SNORA70E&HUGO-Name=small_nucleolar_RNA,_H/ACA_box_70E_(retrotransposed)&LOCI=[chr11:82752496-82752650:strand=-]&SOURCE=RefSeq&SOURCE-ACCESSION=NR_033347&GENOME=hg19_Fragment_1 (FlaiMapper_results_single)	SNORA	SNORA70E	Fragment_1	0	0	0	0	0	0	0	0	0	5	9	0	0	0	0	0	0	0	0	0	0.52	1.661	-∞	-∞	-∞	-∞	-∞	-∞	-∞	-∞	-∞	-0.943	0.732
HGNC=10116&HUGO-Symbol=SNORA73B&HUGO-Name=small_nucleolar_RNA,_H/ACA_box_73B&LOCI=[chr1:28835060-28835284:strand=+]&SOURCE=RefSeq&SOURCE-ACCESSION=NR_004406&GENOME=hg19&MERGED=[HGNC=10102]_>Fragment_1 (FlaiMapper_results_single)	SNORA	SNORA73B	Fragment_1	8	5	570	290	265	1766	194	770	307	639	422	0.693	0.432	53.92	27.746	24.243	153.657	17.786	76.892	27.464	66.498	77.862	-0.529	-1.211	5.753	4.794	4.599	7.264	4.153	6.265	4.779	6.055	6.283
HGNC=32624&HUGO-Symbol=SNORA34&HUGO-Name=small_nucleolar_RNA,_H/ACA_box_34&LOCI=[chr12:49048155-49048323:strand=-]&SOURCE=RefSeq&SOURCE-ACCESSION=NR_002968&GENOME=hg19&MERGED=[HGNC=35284]_>Fragment_1 (FlaiMapper_results_single)	SNORA	SNORA34	Fragment_1	1198	541	1453	1321	1101	905	2166	1099	2739	1131	1019	103.754	46.744	137.449	126.388	100.722	78.743	198.583	109.745	245.031	117.698	188.013	6.697	5.547	7.103	6.982	6.654	6.299	7.634	6.778	7.937	6.879	7.555
HGNC=32667&HUGO-Symbol=SNORA81&HUGO-Name=small_nucleolar_RNA,_H/ACA_box_81&LOCI=[chr3:186504451-186504651:strand=+]&SOURCE=RefSeq&SOURCE-ACCESSION=NR_002989&GENOME=hg19&MERGED=[HGNC=35314]_>Fragment_1 (FlaiMapper_results_single)	SNORA	SNORA81	Fragment_1	5	0	273	92	185	14	4	23	8	25	99	0.433	0	25.825	8.802	16.924	1.218	0.367	2.297	0.716	2.602	18.266	-1.207	-∞	4.691	3.138	4.081	0.285	-1.447	1.2	-0.483	1.379	4.191
HGNC=32629&HUGO-Symbol=SNORA36B&HUGO-Name=small_nucleolar_RNA,_H/ACA_box_36B&LOCI=[chr1:220373870-220374028:strand-]&SOURCE=RefSeq&SOURCE-ACCESSION=NR_002994&GENOME=hg19&MERGED=[HGNC=35370]_>Fragment_1 (FlaiMapper_results_single)	SNORA	SNORA36B	Fragment_1	1297	847	979	1411	2419	1249	728	1586	1135	883	117	112.328	73.183	92.61	134.999	221.296	108.674	66.744	158.377	101.537	91.89	21.587	6.812	6.193	6.533	7.077	7.79	6.764	6.061	7.307	6.666	6.522	4.432
HGNC=33622&HUGO-Symbol=SNORA11D&HUGO-Name=small_nucleolar_RNA,_H/ACA_box_11D&LOCI=[chrX:51933707-51933854:strand=+&chrX:51806433-51806579:strand=-]&SOURCE=RefSeq&SOURCE-ACCESSION=NR_003711&GENOME=hg19_Fragment_1 (FlaiMapper_results_single)	SNORA	SNORA11D	Fragment_1	0	0	0	2	0	0	0	21	0	0	91	0	0	0	0.191	0	0	0	2.097	0	0	16.79	-∞	-∞	-∞	-2.386	-∞	-∞	-∞	1.068	-∞	-∞	4.07
HGNC=10106&HUGO-Symbol=SNORA63&HUGO-Name=small_nucleolar_RNA,_H/ACA_box_63&LOCI=[chr3:186505078-186505232:strand=+]&SOURCE=RefSeq&SOURCE-ACCESSION=NR_002586&GENOME=hg19_Fragment_2 (FlaiMapper_results_single)	SNORA	SNORA63	Fragment_2	0	0	0	0	6	43	11	0	4	0	387	0	0	0	0	0.549	3.741	1.008	0	0.358	0	71.404	-∞	-∞	-∞	-∞	-0.865	1.904	0.012	-∞	-1.483	-∞	6.158
HGNC=10107&HUGO-Symbol=SNORA62&HUGO-Name=small_nucleolar_RNA,_H/ACA_box_62&LOCI=[chr3:39452535-39452708:strand=+]&SOURCE=RefSeq&SOURCE-ACCESSION=NR_002324&GENOME=hg19_Fragment_2 (FlaiMapper_results_single)	SNORA	SNORA62	Fragment_2	0	0	0	0	0	0	0	0	0	7	5	0	0	0	0	0	0	0	0	0	0.728	0.923	-∞	-∞	-∞	-∞	-∞	-∞	-∞	-∞	-∞	-0.457	-0.116
HGNC=10115&HUGO-Symbol=SNORA73A&HUGO-Name=small_nucleolar_RNA,_H/ACA_box_73A&LOCI=[chr1:28833867-28834093:strand=+]&SOURCE=RefSeq&SOURCE-ACCESSION=NR_002907&GENOME=hg19_Fragment_2 (FlaiMapper_results_single)	SNORA	SNORA73A	Fragment_2	0	0	216	33	169	339	46	129	31	62	116	0	0	20.433	3.157	15.461	29.496	4.217	12.882	2.773	6.452	21.403	-∞	-∞	4.353	1.659	3.951	4.882	2.076	3.687	1.472	2.69	4.42
HGNC=10119&HUGO-Symbol=SNORA74A&HUGO-Name=small_nucleolar_RNA,_H/ACA_box_74A&LOCI=[chr5:138614459-138614678:strand=+]&SOURCE=RefSeq&SOURCE-ACCESSION=NR_002915&GENOME=hg19_Fragment_2 (FlaiMapper_results_single)	SNORA	SNORA74A	Fragment_2	0	0	0	4	0	4	13	10	0	4	108	0	0	0	0.383	0	0.348	1.192	0.999	0	0.416	19.927	-∞	-∞	-∞	-1.386	-∞	-1.523	0.253	-0.002032	-∞	-1.264	4.317
HGNC=10221&HUGO-Symbol=SNORA64&HUGO-Name=small_nucleolar_RNA,_H/ACA_box_64&LOCI=[chr16:2012964-2013117:strand=-]&SOURCE=RefSeq&SOURCE-ACCESSION=NR_002326&GENOME=hg19_Fragment_2 (FlaiMapper_results_single)	SNORA	SNORA64	Fragment_2	0	0	22	6	0	22	0	0	0	0	84	0	0	2.081	0.574	0	1.914	0	0	0	0	15.499	-∞	-∞	1.057	-0.801	-∞	0.937	-∞	-∞	-∞	-∞	3.954
HGNC=10222&HUGO-Symbol=SNORA65&HUGO-Name=small_nucleolar_RNA,_H/ACA_box_65&LOCI=[chr9:130210770-130210926:strand=-]&SOURCE=RefSeq&SOURCE-ACCESSION=NR_002449&GENOME=hg19_Fragment_2 (FlaiMapper_results_single)	SNORA	SNORA65	Fragment_2	5	0	0	16	0	5	0	20	0	0	171	0.433	0	0	1.531	0	0.435	0	1.997	0	0	31.551	-1.207	-∞	-∞	0.614	-∞	-1.201	-∞	0.998	-∞	-∞	4.98
HGNC=10223&HUGO-Symbol=SNORA66&HUGO-Name=small_nucleolar_RNA,_H/ACA_box_66&LOCI=[chr1:93306266-93306418:strand=+]&SOURCE=RefSeq&SOURCE-ACCESSION=NR_002444&GENOME=hg19_Fragment_2 (FlaiMapper_results_single)	SNORA	SNORA66	Fragment_2	0	0	0	0	0	4	0	4	0	0	7	0	0	0	0	0	0.348	0	0.399	0	0	1.292	-∞	-∞	-∞	-∞	-∞	-1.523	-∞	-1.324	-∞	-∞	0.369
HGNC=10225&HUGO-Symbol=SNORA68&HUGO-Name=small_nucleolar_RNA,_H/ACA_box_68&LOCI=[chr19:17973387-17973539:strand=+]&SOURCE=RefSeq&SOURCE-ACCESSION=NR_000012&GENOME=hg19_Fragment_2 (FlaiMapper_results_single)	SNORA	SNORA68	Fragment_2	0	0	4	0	0	0	0	0	0	0	11	0	0	0.378	0	0	0	0	0	0	0	2.03	-∞	-∞	-1.402	-∞	-∞	-∞	-∞	-∞	-∞	-∞	1.021
HGNC=10232&HUGO-Symbol=SNORA71A&HUGO-Name=small_nucleolar_RNA,_H/ACA_box_71A&LOCI=[chr20:37055939-37056096:strand=-]&SOURCE=RefSeq&SOURCE-ACCESSION=NR_002911&GENOME=hg19_Fragment_2 (FlaiMapper_results_single)	SNORA	SNORA71A	Fragment_2	0	0	0	0	0	4	0	0	0	0	27	0	0	0	0	0	0.348	0	0	0	0	4.982	-∞	-∞	-∞	-∞	-∞	-1.523	-∞	-∞	-∞	-∞	2.317
HGNC=10233&HUGO-Symbol=SNORA71B&HUGO-Name=small_nucleolar_RNA,_H/ACA_box_71B&LOCI=[chr20:37053833-37053990:strand=-]&SOURCE=RefSeq&SOURCE-ACCESSION=NR_002910&GENOME=hg19_Fragment_2 (FlaiMapper_results_single)	SNORA	SNORA71B	Fragment_2	4	0	23	7	21	14	20	21	0	11	85	0.346	0	2.176	0.67	1.921	1.218	1.834	2.097	0	1.145	15.683	-1.529	-∞	1.121	-0.578	0.942	0.285	0.875	1.068	-∞	0.195	3.971
HGNC=10234&HUGO-Symbol=SNORA72&HUGO-Name=small_nucleolar_RNA,_H/ACA_box_72&LOCI=[chr8:99054304-99054455:strand=-]&SOURCE=RefSeq&SOURCE-ACCESSION=NR_002581&GENOME=hg19_Fragment_2 (FlaiMapper_results_single)	SNORA	SNORA72	Fragment_2	0	0	0	6	0	0	0	0	0	0	26	0	0	0	0.574	0	0	0	0	0	0	4.797	-∞	-∞	-∞	-0.801	-∞	-∞	-∞	-∞	-∞	-∞	2.262
HGNC=32557&HUGO-Symbol=SNORA1&HUGO-Name=small_nucleolar_RNA,_H/ACA_box_1&LOCI=[chr11:93465160-93465309:strand=-]&SOURCE=RefSeq&SOURCE-ACCESSION=NR_003026&GENOME=hg19_Fragment_2 (FlaiMapper_results_single)	SNORA	SNORA1	Fragment_2	0	0	0	0	0	10	0	7	0	0	0	0	0	0	0	0	0.87	0	0.699	0	0	0	-∞	-∞	-∞	-∞	-∞	-0.201	-∞	-0.517	-∞	-∞	-∞
HGNC=32584&HUGO-Symbol=SNORA2A&HUGO-Name=small_nucleolar_RNA,_H/ACA_box_2A&LOCI=[chr12:49050421-49050575:strand=-]&SOURCE=RefSeq&SOURCE-ACCESSION=NR_002950&GENOME=hg19_Fragment_2 (FlaiMapper_results_single)	SNORA	SNORA2A	Fragment_2	0	0	0	0	0	0	0	5	4	0	401	0	0	0	0	0	0	0	0.499	0.358	0	73.988	-∞	-∞	-∞	-∞	-∞	-∞	-∞	-1.002	-1.483	-∞	6.209
HGNC=32586&HUGO-Symbol=SNORA3&HUGO-Name=small_nucleolar_RNA,_H/ACA_box_3&LOCI=[chr11:8705764-8705913:strand=+]&SOURCE=RefSeq&SOURCE-ACCESSION=NR_002580&GENOME=hg19_Fragment_2 (FlaiMapper_results_single)	SNORA	SNORA3	Fragment_2	13	4	11	26	11	8	56	10	28	11	239	1.126	0.346	1.041	2.488	1.006	0.696	5.134	0.999	2.505	1.145	44.097	0.171	-1.533	0.057	1.315	0.009068	-0.523	2.36	-0.002032	1.325	0.195	5.463
HGNC=32591&HUGO-Symbol=SNORA6&HUGO-Name=small_nucleolar_RNA,_H/ACA_box_6&LOCI=[chr3:39449872-39450040:strand=+]&SOURCE=RefSeq&SOURCE-ACCESSION=NR_002325&GENOME=hg19_Fragment_2 (FlaiMapper_results_single)	SNORA	SNORA6	Fragment_2	0	0	0	0	0	0	0	4	0	0	21	0	0	0	0	0	0	0	0.399	0	0	3.875	-∞	-∞	-∞	-∞	-∞	-∞	-∞	-1.324	-∞	-∞	1.954
HGNC=32592&HUGO-Symbol=SNORA7A&HUGO-Name=small_nucleolar_RNA,_H/ACA_box_7A&LOCI=[chr3:12881801-12881959:strand=-]&SOURCE=RefSeq&SOURCE-ACCESSION=NR_002582&GENOME=hg19_Fragment_2 (FlaiMapper_results_single)	SNORA	SNORA7A	Fragment_2	0	2	12	14	4	40	4	6	3	23	1423	0	0.173	1.135	1.339	0.366	3.48	0.367	0.599	0.268	2.394	262.554	-∞	-2.533	0.183	0.422	-1.45	1.799	-1.447	-0.739	-1.898	1.259	8.036
HGNC=32593&HUGO-Symbol=SNORA7B&HUGO-Name=small_nucleolar_RNA,_H/ACA_box_7B&LOCI=[chr3:129116043-129116201:strand=-]&SOURCE=RefSeq&SOURCE-ACCESSION=NR_002992&GENOME=hg19_Fragment_2 (FlaiMapper_results_single)	SNORA	SNORA7B	Fragment_2	5	0	0	0	5	6	12	14	7	0	126	0.433	0	0	0	0.457	0.522	1.1	1.398	0.626	0	23.248	-1.207	-∞	-∞	-∞	-1.128	-0.938	0.138	0.483	-0.675	-∞	4.539
HGNC=32596&HUGO-Symbol=SNORA8&HUGO-Name=small_nucleolar_RNA,_H/ACA_box_8&LOCI=[chr11:93465517-93465675:strand=-]&SOURCE=RefSeq&SOURCE-ACCESSION=NR_002920&GENOME=hg19_Fragment_2 (FlaiMapper_results_single)	SNORA	SNORA8	Fragment_2	0	0	0	0	0	4	0	0	0	7	41	0	0	0	0	0	0.348	0	0	0	0.728	7.565	-∞	-∞	-∞	-∞	-∞	-1.523	-∞	-∞	-∞	-0.457	2.919
HGNC=32597&HUGO-Symbol=SNORA9&HUGO-Name=small_nucleolar_RNA,_H/ACA_box_9&LOCI=[chr7:45024967-45025119:strand=-]&SOURCE=RefSeq&SOURCE-ACCESSION=NR_002952&GENOME=hg19_Fragment_2 (FlaiMapper_results_single)	SNORA	SNORA9	Fragment_2	0	0	0	0	0	0	0	0	0	4	41	0	0	0	0	0	0	0	0	0	0.416	7.565	-∞	-∞	-∞	-∞	-∞	-∞	-∞	-∞	-∞	-1.264	2.919
HGNC=32599&HUGO-Symbol=SNORA11&HUGO-Name=small_nucleolar_RNA,_H/ACA_box_11&LOCI=[chrX:54840793-54840943:strand=+]&SOURCE=RefSeq&SOURCE-ACCESSION=NR_002953&GENOME=hg19_Fragment_2 (FlaiMapper_results_single)	SNORA	SNORA11	Fragment_2	0	0	0	10	0	9	0	0	0	4	190	0	0	0	0.957	0	0.783	0	0	0	0.416	35.056	-∞	-∞	-∞	-0.064	-∞	-0.353	-∞	-∞	-∞	-1.264	5.132
HGNC=32601&HUGO-Symbol=SNORA13&HUGO-Name=small_nucleolar_RNA,_H/ACA_box_13&LOCI=[chr5:111497172-111497324:strand=+]&SOURCE=RefSeq&SOURCE-ACCESSION=NR_002922&GENOME=hg19_Fragment_2 (FlaiMapper_results_single)	SNORA	SNORA13	Fragment_2	0	0	0	0	0	4	0	0	0	0	0	0	0	0	0	0	0.348	0	0	0	0	0	-∞	-∞	-∞	-∞	-∞	-1.523	-∞	-∞	-∞	-∞	-∞
HGNC=32603&HUGO-Symbol=SNORA14B&HUGO-Name=small_nucleolar_RNA,_H/ACA_box_14B&LOCI=[chr1:235291108-235291262:strand=-]&SOURCE=RefSeq&SOURCE-ACCESSION=NR_002956&GENOME=hg19_Fragment_2 (FlaiMapper_results_single)	SNORA	SNORA14B	Fragment_2	0	0	0	5	0	0	5	0	0	0	305	0	0	0	0.478	0	0	0.458	0	0	0	56.275	-∞	-∞	-∞	-1.064	-∞	-∞	-1.125	-∞	-∞	-∞	5.814
HGNC=32604&HUGO-Symbol=SNORA15&HUGO-Name=small_nucleolar_RNA,_H/ACA_box_15&LOCI=[chr7:56128153-56128305:strand=+]&SOURCE=RefSeq&SOURCE-ACCESSION=NR_002957&GENOME=hg19_Fragment_2 (FlaiMapper_results_single)	SNORA	SNORA15	Fragment_2	0	0	9	10	0	0	0	0	0	0	104	0	0	0.851	0.957	0	0	0	0	0	0	19.189	-∞	-∞	-0.232	-0.064	-∞	-∞	-∞	-∞	-∞	-∞	4.262
HGNC=32607&HUGO-Symbol=SNORA17&HUGO-Name=small_nucleolar_RNA,_H/ACA_box_17&LOCI=[chr9:139621189-139621341:strand=-]&SOURCE=RefSeq&SOURCE-ACCESSION=NR_002958&GENOME=hg19_Fragment_2 (FlaiMapper_results_single)	SNORA	SNORA17	Fragment_2	0	0	0	0	0	0	0	0	5	0	0	0	0	0	0	0	0	0	0	0.447	0	0	-∞	-∞	-∞	-∞	-∞	-∞	-∞	-∞	-1.161	-∞	-∞
HGNC=32609&HUGO-Symbol=SNORA19&HUGO-Name=small_nucleolar_RNA,_H/ACA_box_19&LOCI=[chr10:120819513-120819660:strand=-]&SOURCE=RefSeq&SOURCE-ACCESSION=NR_002917&GENOME=hg19_Fragment_2 (FlaiMapper_results_single)	SNORA	SNORA19	Fragment_2	0	0	0	0	0	0	5	0	0	4	74	0	0	0	0	0	0	0.458	0	0	0.416	13.654	-∞	-∞	-∞	-∞	-∞	-∞	-1.125	-∞	-∞	-1.264	3.771
HGNC=32610&HUGO-Symbol=SNORA20&HUGO-Name=small_nucleolar_RNA,_H/ACA_box_20&LOCI=[chr6:160201272-160201423:strand=-]&SOURCE=RefSeq&SOURCE-ACCESSION=NR_002960&GENOME=hg19_Fragment_2 (FlaiMapper_results_single)	SNORA	SNORA20	Fragment_2	0	0	9	7	4	33	11	0	0	13	280	0	0	0.851	0.67	0.366	2.871	1.008	0	0	1.353	51.662	-∞	-∞	-0.232	-0.578	-1.45	1.522	0.012	-∞	-∞	0.436	5.691
HGNC=32611&HUGO-Symbol=SNORA21&HUGO-Name=small_nucleolar_RNA,_H/ACA_box_21&LOCI=[chr17:37009106-37009258:strand=-]&SOURCE=RefSeq&SOURCE-ACCESSION=NR_002576&GENOME=hg19_Fragment_2 (FlaiMapper_results_single)	SNORA	SNORA21	Fragment_2	0	0	0	4	0	0	0	0	0	0	188	0	0	0	0.383	0	0	0	0	0	0	34.687	-∞	-∞	-∞	-1.386	-∞	-∞	-∞	-∞	-∞	-∞	5.116
HGNC=32613&HUGO-Symbol=SNORA23&HUGO-Name=small_nucleolar_RNA,_H/ACA_box_23&LOCI=[chr11:9450303-9450511:strand=+]&SOURCE=RefSeq&SOURCE-ACCESSION=NR_002962&GENOME=hg19_Fragment_2 (FlaiMapper_results_single)	SNORA	SNORA23	Fragment_2	0	0	0	7	0	0	0	0	0	0	34	0	0	0	0.67	0	0	0	0	0	0	6.273	-∞	-∞	-∞	-0.578	-∞	-∞	-∞	-∞	-∞	-∞	2.649
HGNC=32614&HUGO-Symbol=SNORA24&HUGO-Name=small_nucleolar_RNA,_H/ACA_box_24&LOCI=[chr4:119200335-119200485:strand=+]&SOURCE=RefSeq&SOURCE-ACCESSION=NR_002963&GENOME=hg19_Fragment_2 (FlaiMapper_results_single)	SNORA	SNORA24	Fragment_2	0	0	0	19	0	0	0	0	0	0	0	0	0	0	1.818	0	0	0	0	0	0	0	-∞	-∞	-∞	0.862	-∞	-∞	-∞	-∞	-∞	-∞	-∞
HGNC=32615&HUGO-Symbol=SNORA25&HUGO-Name=small_nucleolar_RNA,_H/ACA_box_25&LOCI=[chr11:93463669-93463822:strand=-]&SOURCE=RefSeq&SOURCE-ACCESSION=NR_003028&GENOME=hg19_Fragment_2 (FlaiMapper_results_single)	SNORA	SNORA25	Fragment_2	5	0	0	0	0	4	4	4	0	0	84	0.433	0	0	0	0	0.348	0.367	0.399	0	0	15.499	-1.207	-∞	-∞	-∞	-∞	-1.523	-1.447	-1.324	-∞	-∞	3.954
HGNC=32616&HUGO-Symbol=SNORA26&HUGO-Name=small_nucleolar_RNA,_H/ACA_box_26&LOCI=[chr4:53579406-53579547:strand=+]&SOURCE=RefSeq&SOURCE-ACCESSION=NR_003016&GENOME=hg19_Fragment_2 (FlaiMapper_results_single)	SNORA	SNORA26	Fragment_2	0	0	0	0	4	0	0	0	0	0	0	0	0	0	0	0.366	0	0	0	0	0	0	-∞	-∞	-∞	-∞	-1.45	-∞	-∞	-∞	-∞	-∞	-∞
HGNC=32618&HUGO-Symbol=SNORA28&HUGO-Name=small_nucleolar_RNA,_H/ACA_box_28&LOCI=[chr14:103804176-103804321:strand=+]&SOURCE=RefSeq&SOURCE-ACCESSION=NR_002964&GENOME=hg19_Fragment_2 (FlaiMapper_results_single)	SNORA	SNORA28	Fragment_2	0	4	0	0	0	4	0	0	0	0	11	0	0.346	0	0	0	0.348	0	0	0	0	2.03	-∞	-1.533	-∞	-∞	-∞	-1.523	-∞	-∞	-∞	-∞	1.021
HGNC=32621&HUGO-Symbol=SNORA31&HUGO-Name=small_nucleolar_RNA,_H/ACA_box_31&LOCI=[chr13:45911605-45911754:strand=-]&SOURCE=RefSeq&SOURCE-ACCESSION=NR_002967&GENOME=hg19_Fragment_2 (FlaiMapper_results_single)	SNORA	SNORA31	Fragment_2	6	0	267	101	331	270	0	90	10	226	404	0.52	0	25.257	9.663	30.281	23.492	0	8.987	0.895	23.519	74.541	-0.944	-∞	4.659	3.273	4.92	4.554	-∞	3.168	-0.161	4.556	6.22
HGNC=32622&HUGO-Symbol=SNORA32&HUGO-Name=small_nucleolar_RNA,_H/ACA_box_32&LOCI=[chr11:93464135-93464275:strand=-]&SOURCE=RefSeq&SOURCE-ACCESSION=NR_003032&GENOME=hg19_Fragment_2 (FlaiMapper_results_single)	SNORA	SNORA32	Fragment_2	0	0	0	0	13	0	0	17	0	4	95	0	0	0	0	1.189	0	0	1.698	0	0.416	17.528	-∞	-∞	-∞	-∞	0.25	-∞	-∞	0.764	-∞	-1.264	4.132
HGNC=32623&HUGO-Symbol=SNORA33&HUGO-Name=small_nucleolar_RNA,_H/ACA_box_33&LOCI=[chr6:133138348-133138500:strand=+]&SOURCE=RefSeq&SOURCE-ACCESSION=NR_002436&GENOME=hg19_Fragment_2 (FlaiMapper_results_single)	SNORA	SNORA33	Fragment_2	0	4	4	0	0	54	78	10	0	12	5	0	0.346	0.378	0	0	4.698	7.151	0.999	0	1.249	0.923	-∞	-1.533	-1.402	-∞	-∞	2.232	2.838	-0.002032	-∞	0.321	-0.116
HGNC=32628&HUGO-Symbol=SNORA36A&HUGO-Name=small_nucleolar_RNA,_H/ACA_box_36A&LOCI=[chrX:153996793-153996944:strand=+]&SOURCE=RefSeq&SOURCE-ACCESSION=NR_002969&GENOME=hg19_Fragment_2 (FlaiMapper_results_single)	SNORA	SNORA36A	Fragment_2	10	6	7	9	3	15	25	5	0	4	19	0.866	0.518	0.662	0.861	0.274	1.305	2.292	0.499	0	0.416	3.506	-0.207	-0.948	-0.595	-0.216	-1.865	0.384	1.197	-1.002	-∞	-1.264	1.81
HGNC=32630&HUGO-Symbol=SNORA37&HUGO-Name=small_nucleolar_RNA,_H/ACA_box_37&LOCI=[chr18:51748644-51748792:strand=-]&SOURCE=RefSeq&SOURCE-ACCESSION=NR_002970&GENOME=hg19_Fragment_2 (FlaiMapper_results_single)	SNORA	SNORA37	Fragment_2	0	0	0	0	0	0	0	0	0	4	17	0	0	0	0	0	0	0	0	0	0.416	3.137	-∞	-∞	-∞	-∞	-∞	-∞	-∞	-∞	-∞	-1.264	1.649
HGNC=32631&HUGO-Symbol=SNORA38&HUGO-Name=small_nucleolar_RNA,_H/ACA_box_38&LOCI=[chr6:31590846-31590997:strand=+]&SOURCE=RefSeq&SOURCE-ACCESSION=NR_002971&GENOME=hg19_Fragment_2 (FlaiMapper_results_single)	SNORA	SNORA38	Fragment_2	0	0	0	0	5	0	0	0	0	0	18	0	0	0	0	0.457	0	0	0	0	0	3.321	-∞	-∞	-∞	-∞	-1.128	-∞	-∞	-∞	-∞	-∞	1.732
HGNC=32632&HUGO-Symbol=SNORA39&HUGO-Name=small_nucleolar_RNA,_H/ACA_box_39&LOCI=[chr20:37076716-37076871:strand=+]&SOURCE=RefSeq&SOURCE-ACCESSION=NR_002972&GENOME=hg19_Fragment_2 (FlaiMapper_results_single)	SNORA	SNORA39	Fragment_2	0	0	0	0	0	0	4	0	0	0	0	0	0	0	0	0	0	0.367	0	0	0	0	-∞	-∞	-∞	-∞	-∞	-∞	-1.447	-∞	-∞	-∞	-∞
HGNC=32633&HUGO-Symbol=SNORA40&HUGO-Name=small_nucleolar_RNA,_H/ACA_box_40&LOCI=[chr11:93468266-93468412:strand=-]&SOURCE=RefSeq&SOURCE-ACCESSION=NR_002973&GENOME=hg19_Fragment_2 (FlaiMapper_results_single)	SNORA	SNORA40	Fragment_2	0	0	0	7	0	0	0	4	0	0	151	0	0	0	0.67	0	0	0	0.399	0	0	27.861	-∞	-∞	-∞	-0.578	-∞	-∞	-∞	-1.324	-∞	-∞	4.8
HGNC=32635&HUGO-Symbol=SNORA42&HUGO-Name=small_nucleolar_RNA,_H/ACA_box_42&LOCI=[chr1:155889690-155889843:strand=-]&SOURCE=RefSeq&SOURCE-ACCESSION=NR_002974&GENOME=hg19_Fragment_2 (FlaiMapper_results_single)	SNORA	SNORA42	Fragment_2	0	23	17	10	12	34	54	34	42	18	722	0	1.987	1.608	0.957	1.098	2.958	4.951	3.395	3.757	1.873	133.214	-∞	0.991	0.685	-0.064	0.135	1.565	2.308	1.764	1.91	0.905	7.058
HGNC=32636&HUGO-Symbol=SNORA43&HUGO-Name=small_nucleolar_RNA,_H/ACA_box_43&LOCI=[chr9:139620546-139620701:strand=-]&SOURCE=RefSeq&SOURCE-ACCESSION=NR_002975&GENOME=hg19_Fragment_2 (FlaiMapper_results_single)	SNORA	SNORA43	Fragment_2	0	0	6	0	5	15	2	9	0	0	38	0	0	0.568	0	0.457	1.305	0.183	0.899	0	0	7.011	-∞	-∞	-0.817	-∞	-1.128	0.384	-2.447	-0.154	-∞	-∞	2.81
HGNC=32637&HUGO-Symbol=SNORA44&HUGO-Name=small_nucleolar_RNA,_H/ACA_box_44&LOCI=[chr1:28906883-28907034:strand=-]&SOURCE=RefSeq&SOURCE-ACCESSION=NR_002976&GENOME=hg19_Fragment_2 (FlaiMapper_results_single)	SNORA	SNORA44	Fragment_2	4	0	13	17	10	17	31	16	9	35	433	0.346	0	1.23	1.626	0.915	1.479	2.842	1.598	0.805	3.642	79.892	-1.529	-∞	0.298	0.702	-0.128	0.565	1.507	0.676	-0.313	1.865	6.32
HGNC=32638&HUGO-Symbol=SNORA45&HUGO-Name=small_nucleolar_RNA,_H/ACA_box_45&LOCI=[chr11:8706976-8707126:strand=+]&SOURCE=RefSeq&SOURCE-ACCESSION=NR_002977&GENOME=hg19_Fragment_2 (FlaiMapper_results_single)	SNORA	SNORA45	Fragment_2	9	4	0	0	0	10	0	8	5	15	0	0.779	0.346	0	0	0	0.87	0	0.799	0.447	1.561	0	-0.359	-1.533	-∞	-∞	-∞	-0.201	-∞	-0.324	-1.161	0.642	-∞
HGNC=32639&HUGO-Symbol=SNORA46&HUGO-Name=small_nucleolar_RNA,_H/ACA_box_46&LOCI=[chr16:58582393-58582547:strand=-]&SOURCE=RefSeq&SOURCE-ACCESSION=NR_002978&GENOME=hg19_Fragment_2 (FlaiMapper_results_single)	SNORA	SNORA46	Fragment_2	0	0	0	9	0	0	0	0	0	0	0	0	0	0	0.861	0	0	0	0	0	0	0	-∞	-∞	-∞	-0.216	-∞	-∞	-∞	-∞	-∞	-∞	-∞
HGNC=32640&HUGO-Symbol=SNORA47&HUGO-Name=small_nucleolar_RNA,_H/ACA_box_47&LOCI=[chr5:76376249-76376406:strand=-]&SOURCE=RefSeq&SOURCE-ACCESSION=NR_003014&GENOME=hg19_Fragment_2 (FlaiMapper_results_single)	SNORA	SNORA47	Fragment_2	0	0	0	0	0	0	4	0	0	0	0	0	0	0	0	0	0	0.367	0	0	0	0	-∞	-∞	-∞	-∞	-∞	-∞	-1.447	-∞	-∞	-∞	-∞
HGNC=32641&HUGO-Symbol=SNORA48&HUGO-Name=small_nucleolar_RNA,_H/ACA_box_48&LOCI=[chr17:7478021-7478175:strand=+]&SOURCE=RefSeq&SOURCE-ACCESSION=NR_002918&GENOME=hg19_Fragment_2 (FlaiMapper_results_single)	SNORA	SNORA48	Fragment_2	0	0	4	0	0	9	0	0	0	4	53	0	0	0.378	0	0	0.783	0	0	0	0.416	9.779	-∞	-∞	-1.402	-∞	-∞	-0.353	-∞	-∞	-∞	-1.264	3.29
HGNC=32642&HUGO-Symbol=SNORA49&HUGO-Name=small_nucleolar_RNA,_H/ACA_box_49&LOCI=[chr12:132515759-132515915:strand=+]&SOURCE=RefSeq&SOURCE-ACCESSION=NR_002979&GENOME=hg19_Fragment_2 (FlaiMapper_results_single)	SNORA	SNORA49	Fragment_2	0	4	0	0	0	0	0	0	0	0	29	0	0.346	0	0	0	0	0	0	0	0	5.351	-∞	-1.533	-∞	-∞	-∞	-∞	-∞	-∞	-∞	-∞	2.42
HGNC=32643&HUGO-Symbol=SNORA50&HUGO-Name=small_nucleolar_RNA,_H/ACA_box_50&LOCI=[chr16:58593690-58593845:strand=-]&SOURCE=RefSeq&SOURCE-ACCESSION=NR_002980&GENOME=hg19_Fragment_2 (FlaiMapper_results_single)	SNORA	SNORA50	Fragment_2	0	0	0	0	0	0	4	7	0	0	0	0	0	0	0	0	0	0.367	0.699	0	0	0	-∞	-∞	-∞	-∞	-∞	-∞	-1.447	-0.517	-∞	-∞	-∞
HGNC=32644&HUGO-Symbol=SNORA51&HUGO-Name=small_nucleolar_RNA,_H/ACA_box_51&LOCI=[chr20:2635703-2635854:strand=+]&SOURCE=RefSeq&SOURCE-ACCESSION=NR_002981&GENOME=hg19_Fragment_2 (FlaiMapper_results_single)	SNORA	SNORA51	Fragment_2	0	0	0	8	3	0	0	0	0	0	44	0	0	0	0.765	0.274	0	0	0	0	0	8.118	-∞	-∞	-∞	-0.386	-1.865	-∞	-∞	-∞	-∞	-∞	3.021
HGNC=32645&HUGO-Symbol=SNORA52&HUGO-Name=small_nucleolar_RNA,_H/ACA_box_52&LOCI=[chr11:811671-811824:strand=+]&SOURCE=RefSeq&SOURCE-ACCESSION=NR_002585&GENOME=hg19_Fragment_2 (FlaiMapper_results_single)	SNORA	SNORA52	Fragment_2	0	0	0	0	0	5	0	0	0	0	0	0	0	0	0	0	0.435	0	0	0	0	0	-∞	-∞	-∞	-∞	-∞	-1.201	-∞	-∞	-∞	-∞	-∞
HGNC=32646&HUGO-Symbol=SNORA53&HUGO-Name=small_nucleolar_RNA,_H/ACA_box_53&LOCI=[chr12:98993403-98993672:strand=+]&SOURCE=RefSeq&SOURCE-ACCESSION=NR_003015&GENOME=hg19_Fragment_2 (FlaiMapper_results_single)	SNORA	SNORA53	Fragment_2	0	0	5	15	5	22	0	43	12	12	18	0	0	0.473	1.435	0.457	1.914	0	4.294	1.074	1.249	3.321	-∞	-∞	-1.08	0.521	-1.128	0.937	-∞	2.102	0.102	0.321	1.732
HGNC=32647&HUGO-Symbol=SNORA54&HUGO-Name=small_nucleolar_RNA,_H/ACA_box_54&LOCI=[chr11:2984991-2985133:strand=-]&SOURCE=RefSeq&SOURCE-ACCESSION=NR_002982&GENOME=hg19_Fragment_2 (FlaiMapper_results_single)	SNORA	SNORA54	Fragment_2	0	0	7	4	0	65	17	0	9	60	61	0	0	0.662	0.383	0	5.656	1.559	0	0.805	6.244	11.255	-∞	-∞	-0.595	-1.386	-∞	2.5	0.64	-∞	-0.313	2.642	3.492
HGNC=32649&HUGO-Symbol=SNORA55&HUGO-Name=small_nucleolar_RNA,_H/ACA_box_55&LOCI=[chr1:40033036-40033192:strand=-]&SOURCE=RefSeq&SOURCE-ACCESSION=NR_002983&GENOME=hg19_Fragment_2 (FlaiMapper_results_single)	SNORA	SNORA55	Fragment_2	4	0	0	12	0	4	5	0	4	0	89	0.346	0	0	1.148	0	0.348	0.458	0	0.358	0	16.421	-1.529	-∞	-∞	0.199	-∞	-1.523	-1.125	-∞	-1.483	-∞	4.037
HGNC=32651&HUGO-Symbol=SNORA57&HUGO-Name=small_nucleolar_RNA,_H/ACA_box_57&LOCI=[chr11:62432884-62433052:strand=+]&SOURCE=RefSeq&SOURCE-ACCESSION=NR_004390&GENOME=hg19_Fragment_2 (FlaiMapper_results_single)	SNORA	SNORA57	Fragment_2	0	0	13	11	10	70	18	5	24	4	56	0	0	1.23	1.052	0.915	6.091	1.65	0.499	2.147	0.416	10.332	-∞	-∞	0.298	0.074	-0.128	2.607	0.723	-1.002	1.102	-1.264	3.369
HGNC=32652&HUGO-Symbol=SNORA58&HUGO-Name=small_nucleolar_RNA,_H/ACA_box_58&LOCI=[chr3:131197931-131198087:strand=-]&SOURCE=RefSeq&SOURCE-ACCESSION=NR_002985&GENOME=hg19_Fragment_2 (FlaiMapper_results_single)	SNORA	SNORA58	Fragment_2	0	0	12	0	10	31	5	10	0	7	5	0	0	1.135	0	0.915	2.697	0.458	0.999	0	0.728	0.923	-∞	-∞	0.183	-∞	-0.128	1.431	-1.125	-0.002032	-∞	-0.457	-0.116
HGNC=32654&HUGO-Symbol=SNORA60&HUGO-Name=small_nucleolar_RNA,_H/ACA_box_60&LOCI=[chr20:37078002-37078157:strand=+]&SOURCE=RefSeq&SOURCE-ACCESSION=NR_002986&GENOME=hg19_Fragment_2 (FlaiMapper_results_single)	SNORA	SNORA60	Fragment_2	4	0	5	13	0	0	0	12	0	0	147	0.346	0	0.473	1.244	0	0	0	1.198	0	0	27.123	-1.529	-∞	-1.08	0.315	-∞	-∞	-∞	0.261	-∞	-∞	4.761
HGNC=32655&HUGO-Symbol=SNORA61&HUGO-Name=small_nucleolar_RNA,_H/ACA_box_61&LOCI=[chr1:28906266-28906415:strand=-]&SOURCE=RefSeq&SOURCE-ACCESSION=NR_002987&GENOME=hg19_Fragment_2 (FlaiMapper_results_single)	SNORA	SNORA61	Fragment_2	0	0	4	0	0	0	9	0	0	0	0	0	0	0.378	0	0	0	0.825	0	0	0	0	-∞	-∞	-1.402	-∞	-∞	-∞	-0.277	-∞	-∞	-∞	-∞
HGNC=32657&HUGO-Symbol=SNORA71D&HUGO-Name=small_nucleolar_RNA,_H/ACA_box_71D&LOCI=[chr20:37062495-37062652:strand=-]&SOURCE=RefSeq&SOURCE-ACCESSION=NR_003018&GENOME=hg19_Fragment_2 (FlaiMapper_results_single)	SNORA	SNORA71D	Fragment_2	0	0	2	2	4	0	0	0	0	0	3	0	0	0.189	0.191	0.366	0	0	0	0	0	0.554	-∞	-∞	-2.402	-2.386	-1.45	-∞	-∞	-∞	-∞	-∞	-0.853
HGNC=32660&HUGO-Symbol=SNORA74B&HUGO-Name=small_nucleolar_RNA,_H/ACA_box_74B&LOCI=[chr5:172447719-172447942:strand=+]&SOURCE=RefSeq&SOURCE-ACCESSION=NR_002988&GENOME=hg19_Fragment_2 (FlaiMapper_results_single)	SNORA	SNORA74B	Fragment_2	0	0	0	0	0	0	0	0	0	7	4	0	0	0	0	0	0	0	0	0	0.728	0.738	-∞	-∞	-∞	-∞	-∞	-∞	-∞	-∞	-∞	-0.457	-0.438
HGNC=32661&HUGO-Symbol=SNORA75&HUGO-Name=small_nucleolar_RNA,_H/ACA_box_75&LOCI=[chr2:232320501-232320657:strand=-]&SOURCE=RefSeq&SOURCE-ACCESSION=NR_002921&GENOME=hg19_Fragment_2 (FlaiMapper_results_single)	SNORA	SNORA75	Fragment_2	0	0	0	0	0	8	5	4	7	0	17	0	0	0	0	0	0.696	0.458	0.399	0.626	0	3.137	-∞	-∞	-∞	-∞	-∞	-0.523	-1.125	-1.324	-0.675	-∞	1.649
HGNC=32662&HUGO-Symbol=SNORA76&HUGO-Name=small_nucleolar_RNA,_H/ACA_box_76&LOCI=[chr17:62223689-62223841:strand=+]&SOURCE=RefSeq&SOURCE-ACCESSION=NR_002995&GENOME=hg19_Fragment_2 (FlaiMapper_results_single)	SNORA	SNORA76	Fragment_2	0	0	0	4	0	0	0	0	0	0	42	0	0	0	0.383	0	0	0	0	0	0	7.749	-∞	-∞	-∞	-1.386	-∞	-∞	-∞	-∞	-∞	-∞	2.954
HGNC=32663&HUGO-Symbol=SNORA77&HUGO-Name=small_nucleolar_RNA,_H/ACA_box_77&LOCI=[chr1:203698699-203698843:strand=+]&SOURCE=RefSeq&SOURCE-ACCESSION=NR_003019&GENOME=hg19_Fragment_2 (FlaiMapper_results_single)	SNORA	SNORA77	Fragment_2	0	0	0	4	0	0	0	0	5	0	0	0	0	0	0.383	0	0	0	0	0.447	0	0	-∞	-∞	-∞	-1.386	-∞	-∞	-∞	-∞	-1.161	-∞	-∞
HGNC=32664&HUGO-Symbol=SNORA78&HUGO-Name=small_nucleolar_RNA,_H/ACA_box_78&LOCI=[chr16:2015175-2015321:strand=+]&SOURCE=RefSeq&SOURCE-ACCESSION=NR_003020&GENOME=hg19_Fragment_2 (FlaiMapper_results_single)	SNORA	SNORA78	Fragment_2	0	0	0	0	0	5	0	0	0	0	5	0	0	0	0	0	0.435	0	0	0	0	0.923	-∞	-∞	-∞	-∞	-∞	-1.201	-∞	-∞	-∞	-∞	-0.116
HGNC=32666&HUGO-Symbol=SNORA80&HUGO-Name=small_nucleolar_RNA,_H/ACA_box_80&LOCI=[chr21:33749486-33749641:strand=-]&SOURCE=RefSeq&SOURCE-ACCESSION=NR_002996&GENOME=hg19_Fragment_2 (FlaiMapper_results_single)	SNORA	SNORA80	Fragment_2	0	0	0	0	0	0	0	5	6	5	48	0	0	0	0	0	0	0	0.499	0.537	0.52	8.856	-∞	-∞	-∞	-∞	-∞	-∞	-∞	-1.002	-0.898	-0.943	3.147
HGNC=33616&HUGO-Symbol=SNORA36C&HUGO-Name=small_nucleolar_RNA,_H/ACA_box_36C_(retrotransposed)&LOCI=[chr2:69747165-69747316:strand=-]&SOURCE=RefSeq&SOURCE-ACCESSION=NR_003705&GENOME=hg19_Fragment_2 (FlaiMapper_results_single)	SNORA	SNORA36C	Fragment_2	0	0	4	3	0	0	0	7	5	0	17	0	0	0.378	0.287	0	0	0	0.699	0.447	0	3.137	-∞	-∞	-1.402	-1.801	-∞	-∞	-∞	-0.517	-1.161	-∞	1.649
HGNC=33617&HUGO-Symbol=SNORA38B&HUGO-Name=small_nucleolar_RNA,_H/ACA_box_38B_(retrotransposed)&LOCI=[chr17:65736775-65736925:strand=+]&SOURCE=RefSeq&SOURCE-ACCESSION=NR_003706&GENOME=hg19_Fragment_2 (FlaiMapper_results_single)	SNORA	SNORA38B	Fragment_2	0	0	0	0	0	0	0	0	0	11	28	0	0	0	0	0	0	0	0	0	1.145	5.166	-∞	-∞	-∞	-∞	-∞	-∞	-∞	-∞	-∞	0.195	2.369
HGNC=33620&HUGO-Symbol=SNORA11B&HUGO-Name=small_nucleolar_RNA,_H/ACA_box_11B_(retrotransposed)&LOCI=[chr14:91592759-91592907:strand=+]&SOURCE=RefSeq&SOURCE-ACCESSION=NR_003709&GENOME=hg19_Fragment_2 (FlaiMapper_results_single)	SNORA	SNORA11B	Fragment_2	0	0	0	0	0	4	0	0	0	0	0	0	0	0	0	0	0.348	0	0	0	0	0	-∞	-∞	-∞	-∞	-∞	-1.523	-∞	-∞	-∞	-∞	-∞
HGNC=34355&HUGO-Symbol=SNORA80B&HUGO-Name=small_nucleolar_RNA,_H/ACA_box_80B&LOCI=[chr2:10586830-10586985:strand=-]&SOURCE=RefSeq&SOURCE-ACCESSION=NR_028374&GENOME=hg19_Fragment_2 (FlaiMapper_results_single)	SNORA	SNORA80B	Fragment_2	0	0	6	6	6	24	11	26	3	6	38	0	0	0.568	0.574	0.549	2.088	1.008	2.596	0.268	0.624	7.011	-∞	-∞	-0.817	-0.801	-0.865	1.062	0.012	1.376	-1.898	-0.679	2.81
HGNC=10116&HUGO-Symbol=SNORA73B&HUGO-Name=small_nucleolar_RNA,_H/ACA_box_73B&LOCI=[chr1:28835060-28835284:strand=+]&SOURCE=RefSeq&SOURCE-ACCESSION=NR_004406&GENOME=hg19&MERGED=[HGNC=10102]_>Fragment_2 (FlaiMapper_results_single)	SNORA	SNORA73B	Fragment_2	9	0	71	18	56	111	69	253	78	45	746	0.779	0	6.716	1.722	5.123	9.658	6.326	25.264	6.978	4.683	137.643	-0.359	-∞	2.748	0.784	2.357	3.272	2.661	4.659	2.803	2.227	7.105
HGNC=32667&HUGO-Symbol=SNORA81&HUGO-Name=small_nucleolar_RNA,_H/ACA_box_81&LOCI=[chr3:186504451-186504651:strand=+]&SOURCE=RefSeq&SOURCE-ACCESSION=NR_002989&GENOME=hg19&MERGED=[HGNC=35314]_>Fragment_2 (FlaiMapper_results_single)	SNORA	SNORA81	Fragment_2	0	0	9	17	11	72	13	0	0	13	792	0	0	0.851	1.626	1.006	6.265	1.192	0	0	1.353	146.13	-∞	-∞	-0.232	0.702	0.009068	2.647	0.253	-∞	-∞	0.436	7.191
HGNC=32629&HUGO-Symbol=SNORA36B&HUGO-Name=small_nucleolar_RNA,_H/ACA_box_36B&LOCI=[chr1:220373870-220374028:strand-]&SOURCE=RefSeq&SOURCE-ACCESSION=NR_002994&GENOME=hg19&MERGED=[HGNC=35370]_>Fragment_2 (FlaiMapper_results_single)	SNORA	SNORA36B	Fragment_2	1205	716	692	933	760	592	1590	316	276	269	510	104.36	61.865	65.461	89.266	69.527	51.509	145.774	31.556	24.691	27.994	94.099	6.705	5.951	6.033	6.48	6.119	5.687	7.188	4.98	4.626	4.807	6.556
HGNC=33622&HUGO-Symbol=SNORA11D&HUGO-Name=small_nucleolar_RNA,_H/ACA_box_11D&LOCI=[chrX:51933707-51933854:strand=+&chrX:51806433-51806579:strand=-]&SOURCE=RefSeq&SOURCE-ACCESSION=NR_003711&GENOME=hg19_Fragment_2 (FlaiMapper_results_single)	SNORA	SNORA11D	Fragment_2	0	0	4	0	0	0	0	0	0	0	8	0	0	0.378	0	0	0	0	0	0	0	1.476	-∞	-∞	-1.402	-∞	-∞	-∞	-∞	-∞	-∞	-∞	0.562
HGNC=10106&HUGO-Symbol=SNORA63&HUGO-Name=small_nucleolar_RNA,_H/ACA_box_63&LOCI=[chr3:186505078-186505232:strand=+]&SOURCE=RefSeq&SOURCE-ACCESSION=NR_002586&GENOME=hg19_Fragment_3 (FlaiMapper_results_single)	SNORA	SNORA63	Fragment_3	0	0	0	0	0	0	5	0	0	0	0	0	0	0	0	0	0	0.458	0	0	0	0	-∞	-∞	-∞	-∞	-∞	-∞	-1.125	-∞	-∞	-∞	-∞
HGNC=10107&HUGO-Symbol=SNORA62&HUGO-Name=small_nucleolar_RNA,_H/ACA_box_62&LOCI=[chr3:39452535-39452708:strand=+]&SOURCE=RefSeq&SOURCE-ACCESSION=NR_002324&GENOME=hg19_Fragment_3 (FlaiMapper_results_single)	SNORA	SNORA62	Fragment_3	0	0	0	5	0	5	0	0	0	0	0	0	0	0	0.478	0	0.435	0	0	0	0	0	-∞	-∞	-∞	-1.064	-∞	-1.201	-∞	-∞	-∞	-∞	-∞
HGNC=10115&HUGO-Symbol=SNORA73A&HUGO-Name=small_nucleolar_RNA,_H/ACA_box_73A&LOCI=[chr1:28833867-28834093:strand=+]&SOURCE=RefSeq&SOURCE-ACCESSION=NR_002907&GENOME=hg19_Fragment_3 (FlaiMapper_results_single)	SNORA	SNORA73A	Fragment_3	0	0	0	0	0	0	0	7	0	0	41	0	0	0	0	0	0	0	0.699	0	0	7.565	-∞	-∞	-∞	-∞	-∞	-∞	-∞	-0.517	-∞	-∞	2.919
HGNC=10119&HUGO-Symbol=SNORA74A&HUGO-Name=small_nucleolar_RNA,_H/ACA_box_74A&LOCI=[chr5:138614459-138614678:strand=+]&SOURCE=RefSeq&SOURCE-ACCESSION=NR_002915&GENOME=hg19_Fragment_3 (FlaiMapper_results_single)	SNORA	SNORA74A	Fragment_3	0	0	0	3	0	19	0	0	0	0	0	0	0	0	0.287	0	1.653	0	0	0	0	0	-∞	-∞	-∞	-1.801	-∞	0.725	-∞	-∞	-∞	-∞	-∞
HGNC=10221&HUGO-Symbol=SNORA64&HUGO-Name=small_nucleolar_RNA,_H/ACA_box_64&LOCI=[chr16:2012964-2013117:strand=-]&SOURCE=RefSeq&SOURCE-ACCESSION=NR_002326&GENOME=hg19_Fragment_3 (FlaiMapper_results_single)	SNORA	SNORA64	Fragment_3	0	0	0	0	0	0	0	5	0	0	93	0	0	0	0	0	0	0	0.499	0	0	17.159	-∞	-∞	-∞	-∞	-∞	-∞	-∞	-1.002	-∞	-∞	4.101
HGNC=10222&HUGO-Symbol=SNORA65&HUGO-Name=small_nucleolar_RNA,_H/ACA_box_65&LOCI=[chr9:130210770-130210926:strand=-]&SOURCE=RefSeq&SOURCE-ACCESSION=NR_002449&GENOME=hg19_Fragment_3 (FlaiMapper_results_single)	SNORA	SNORA65	Fragment_3	0	0	5	0	0	0	15	7	5	0	125	0	0	0.473	0	0	0	1.375	0.699	0.447	0	23.063	-∞	-∞	-1.08	-∞	-∞	-∞	0.46	-0.517	-1.161	-∞	4.528
HGNC=10223&HUGO-Symbol=SNORA66&HUGO-Name=small_nucleolar_RNA,_H/ACA_box_66&LOCI=[chr1:93306266-93306418:strand=+]&SOURCE=RefSeq&SOURCE-ACCESSION=NR_002444&GENOME=hg19_Fragment_3 (FlaiMapper_results_single)	SNORA	SNORA66	Fragment_3	0	0	0	0	0	0	7	0	0	0	7	0	0	0	0	0	0	0.642	0	0	0	1.292	-∞	-∞	-∞	-∞	-∞	-∞	-0.64	-∞	-∞	-∞	0.369
HGNC=10233&HUGO-Symbol=SNORA71B&HUGO-Name=small_nucleolar_RNA,_H/ACA_box_71B&LOCI=[chr20:37053833-37053990:strand=-]&SOURCE=RefSeq&SOURCE-ACCESSION=NR_002910&GENOME=hg19_Fragment_3 (FlaiMapper_results_single)	SNORA	SNORA71B	Fragment_3	0	0	2	2	4	0	0	0	0	0	4	0	0	0.189	0.191	0.366	0	0	0	0	0	0.738	-∞	-∞	-2.402	-2.386	-1.45	-∞	-∞	-∞	-∞	-∞	-0.438
HGNC=10234&HUGO-Symbol=SNORA72&HUGO-Name=small_nucleolar_RNA,_H/ACA_box_72&LOCI=[chr8:99054304-99054455:strand=-]&SOURCE=RefSeq&SOURCE-ACCESSION=NR_002581&GENOME=hg19_Fragment_3 (FlaiMapper_results_single)	SNORA	SNORA72	Fragment_3	0	0	0	0	0	0	0	0	0	5	11	0	0	0	0	0	0	0	0	0	0.52	2.03	-∞	-∞	-∞	-∞	-∞	-∞	-∞	-∞	-∞	-0.943	1.021
HGNC=32586&HUGO-Symbol=SNORA3&HUGO-Name=small_nucleolar_RNA,_H/ACA_box_3&LOCI=[chr11:8705764-8705913:strand=+]&SOURCE=RefSeq&SOURCE-ACCESSION=NR_002580&GENOME=hg19_Fragment_3 (FlaiMapper_results_single)	SNORA	SNORA3	Fragment_3	0	0	0	7	0	0	5	0	0	0	0	0	0	0	0.67	0	0	0.458	0	0	0	0	-∞	-∞	-∞	-0.578	-∞	-∞	-1.125	-∞	-∞	-∞	-∞
HGNC=32592&HUGO-Symbol=SNORA7A&HUGO-Name=small_nucleolar_RNA,_H/ACA_box_7A&LOCI=[chr3:12881801-12881959:strand=-]&SOURCE=RefSeq&SOURCE-ACCESSION=NR_002582&GENOME=hg19_Fragment_3 (FlaiMapper_results_single)	SNORA	SNORA7A	Fragment_3	4	0	0	0	4	2	12	14	2	0	135	0.346	0	0	0	0.366	0.174	1.1	1.398	0.179	0	24.909	-1.529	-∞	-∞	-∞	-1.45	-2.523	0.138	0.483	-2.483	-∞	4.639
HGNC=32593&HUGO-Symbol=SNORA7B&HUGO-Name=small_nucleolar_RNA,_H/ACA_box_7B&LOCI=[chr3:129116043-129116201:strand=-]&SOURCE=RefSeq&SOURCE-ACCESSION=NR_002992&GENOME=hg19_Fragment_3 (FlaiMapper_results_single)	SNORA	SNORA7B	Fragment_3	0	0	0	7	0	8	0	7	0	0	0	0	0	0	0.67	0	0.696	0	0.699	0	0	0	-∞	-∞	-∞	-0.578	-∞	-0.523	-∞	-0.517	-∞	-∞	-∞
HGNC=32596&HUGO-Symbol=SNORA8&HUGO-Name=small_nucleolar_RNA,_H/ACA_box_8&LOCI=[chr11:93465517-93465675:strand=-]&SOURCE=RefSeq&SOURCE-ACCESSION=NR_002920&GENOME=hg19_Fragment_3 (FlaiMapper_results_single)	SNORA	SNORA8	Fragment_3	0	0	0	0	0	0	0	6	0	0	0	0	0	0	0	0	0	0	0.599	0	0	0	-∞	-∞	-∞	-∞	-∞	-∞	-∞	-0.739	-∞	-∞	-∞
HGNC=32599&HUGO-Symbol=SNORA11&HUGO-Name=small_nucleolar_RNA,_H/ACA_box_11&LOCI=[chrX:54840793-54840943:strand=+]&SOURCE=RefSeq&SOURCE-ACCESSION=NR_002953&GENOME=hg19_Fragment_3 (FlaiMapper_results_single)	SNORA	SNORA11	Fragment_3	0	0	3	0	0	0	0	0	0	0	0	0	0	0.284	0	0	0	0	0	0	0	0	-∞	-∞	-1.817	-∞	-∞	-∞	-∞	-∞	-∞	-∞	-∞
HGNC=32603&HUGO-Symbol=SNORA14B&HUGO-Name=small_nucleolar_RNA,_H/ACA_box_14B&LOCI=[chr1:235291108-235291262:strand=-]&SOURCE=RefSeq&SOURCE-ACCESSION=NR_002956&GENOME=hg19_Fragment_3 (FlaiMapper_results_single)	SNORA	SNORA14B	Fragment_3	0	0	0	0	0	0	10	0	0	0	0	0	0	0	0	0	0	0.917	0	0	0	0	-∞	-∞	-∞	-∞	-∞	-∞	-0.125	-∞	-∞	-∞	-∞
HGNC=32604&HUGO-Symbol=SNORA15&HUGO-Name=small_nucleolar_RNA,_H/ACA_box_15&LOCI=[chr7:56128153-56128305:strand=+]&SOURCE=RefSeq&SOURCE-ACCESSION=NR_002957&GENOME=hg19_Fragment_3 (FlaiMapper_results_single)	SNORA	SNORA15	Fragment_3	0	0	4	0	0	0	0	0	0	0	0	0	0	0.378	0	0	0	0	0	0	0	0	-∞	-∞	-1.402	-∞	-∞	-∞	-∞	-∞	-∞	-∞	-∞
HGNC=32609&HUGO-Symbol=SNORA19&HUGO-Name=small_nucleolar_RNA,_H/ACA_box_19&LOCI=[chr10:120819513-120819660:strand=-]&SOURCE=RefSeq&SOURCE-ACCESSION=NR_002917&GENOME=hg19_Fragment_3 (FlaiMapper_results_single)	SNORA	SNORA19	Fragment_3	0	0	0	0	0	7	0	0	0	0	14	0	0	0	0	0	0.609	0	0	0	0	2.583	-∞	-∞	-∞	-∞	-∞	-0.715	-∞	-∞	-∞	-∞	1.369
HGNC=32611&HUGO-Symbol=SNORA21&HUGO-Name=small_nucleolar_RNA,_H/ACA_box_21&LOCI=[chr17:37009106-37009258:strand=-]&SOURCE=RefSeq&SOURCE-ACCESSION=NR_002576&GENOME=hg19_Fragment_3 (FlaiMapper_results_single)	SNORA	SNORA21	Fragment_3	0	0	0	0	0	0	0	0	0	4	0	0	0	0	0	0	0	0	0	0	0.416	0	-∞	-∞	-∞	-∞	-∞	-∞	-∞	-∞	-∞	-1.264	-∞
HGNC=32615&HUGO-Symbol=SNORA25&HUGO-Name=small_nucleolar_RNA,_H/ACA_box_25&LOCI=[chr11:93463669-93463822:strand=-]&SOURCE=RefSeq&SOURCE-ACCESSION=NR_003028&GENOME=hg19_Fragment_3 (FlaiMapper_results_single)	SNORA	SNORA25	Fragment_3	0	0	0	0	4	0	0	0	0	0	0	0	0	0	0	0.366	0	0	0	0	0	0	-∞	-∞	-∞	-∞	-1.45	-∞	-∞	-∞	-∞	-∞	-∞
HGNC=32616&HUGO-Symbol=SNORA26&HUGO-Name=small_nucleolar_RNA,_H/ACA_box_26&LOCI=[chr4:53579406-53579547:strand=+]&SOURCE=RefSeq&SOURCE-ACCESSION=NR_003016&GENOME=hg19_Fragment_3 (FlaiMapper_results_single)	SNORA	SNORA26	Fragment_3	0	0	0	0	0	4	0	0	0	0	0	0	0	0	0	0	0.348	0	0	0	0	0	-∞	-∞	-∞	-∞	-∞	-1.523	-∞	-∞	-∞	-∞	-∞
HGNC=32622&HUGO-Symbol=SNORA32&HUGO-Name=small_nucleolar_RNA,_H/ACA_box_32&LOCI=[chr11:93464135-93464275:strand=-]&SOURCE=RefSeq&SOURCE-ACCESSION=NR_003032&GENOME=hg19_Fragment_3 (FlaiMapper_results_single)	SNORA	SNORA32	Fragment_3	0	0	0	0	0	11	5	0	0	0	0	0	0	0	0	0	0.957	0.458	0	0	0	0	-∞	-∞	-∞	-∞	-∞	-0.063	-1.125	-∞	-∞	-∞	-∞
HGNC=32623&HUGO-Symbol=SNORA33&HUGO-Name=small_nucleolar_RNA,_H/ACA_box_33&LOCI=[chr6:133138348-133138500:strand=+]&SOURCE=RefSeq&SOURCE-ACCESSION=NR_002436&GENOME=hg19_Fragment_3 (FlaiMapper_results_single)	SNORA	SNORA33	Fragment_3	0	0	4	4	0	13	17	0	7	12	96	0	0	0.378	0.383	0	1.131	1.559	0	0.626	1.249	17.713	-∞	-∞	-1.402	-1.386	-∞	0.178	0.64	-∞	-0.675	0.321	4.147
HGNC=32628&HUGO-Symbol=SNORA36A&HUGO-Name=small_nucleolar_RNA,_H/ACA_box_36A&LOCI=[chrX:153996793-153996944:strand=+]&SOURCE=RefSeq&SOURCE-ACCESSION=NR_002969&GENOME=hg19_Fragment_3 (FlaiMapper_results_single)	SNORA	SNORA36A	Fragment_3	0	0	2	0	0	0	0	0	0	0	5	0	0	0.189	0	0	0	0	0	0	0	0.923	-∞	-∞	-2.402	-∞	-∞	-∞	-∞	-∞	-∞	-∞	-0.116
HGNC=32631&HUGO-Symbol=SNORA38&HUGO-Name=small_nucleolar_RNA,_H/ACA_box_38&LOCI=[chr6:31590846-31590997:strand=+]&SOURCE=RefSeq&SOURCE-ACCESSION=NR_002971&GENOME=hg19_Fragment_3 (FlaiMapper_results_single)	SNORA	SNORA38	Fragment_3	0	0	0	0	0	0	4	0	0	0	12	0	0	0	0	0	0	0.367	0	0	0	2.214	-∞	-∞	-∞	-∞	-∞	-∞	-1.447	-∞	-∞	-∞	1.147
HGNC=32633&HUGO-Symbol=SNORA40&HUGO-Name=small_nucleolar_RNA,_H/ACA_box_40&LOCI=[chr11:93468266-93468412:strand=-]&SOURCE=RefSeq&SOURCE-ACCESSION=NR_002973&GENOME=hg19_Fragment_3 (FlaiMapper_results_single)	SNORA	SNORA40	Fragment_3	0	0	0	8	0	0	0	0	0	0	0	0	0	0	0.765	0	0	0	0	0	0	0	-∞	-∞	-∞	-0.386	-∞	-∞	-∞	-∞	-∞	-∞	-∞
HGNC=32636&HUGO-Symbol=SNORA43&HUGO-Name=small_nucleolar_RNA,_H/ACA_box_43&LOCI=[chr9:139620546-139620701:strand=-]&SOURCE=RefSeq&SOURCE-ACCESSION=NR_002975&GENOME=hg19_Fragment_3 (FlaiMapper_results_single)	SNORA	SNORA43	Fragment_3	0	0	0	0	0	0	2	6	4	0	2	0	0	0	0	0	0	0.183	0.599	0.358	0	0.369	-∞	-∞	-∞	-∞	-∞	-∞	-2.447	-0.739	-1.483	-∞	-1.438
HGNC=32637&HUGO-Symbol=SNORA44&HUGO-Name=small_nucleolar_RNA,_H/ACA_box_44&LOCI=[chr1:28906883-28907034:strand=-]&SOURCE=RefSeq&SOURCE-ACCESSION=NR_002976&GENOME=hg19_Fragment_3 (FlaiMapper_results_single)	SNORA	SNORA44	Fragment_3	0	0	0	0	0	7	0	0	0	0	22	0	0	0	0	0	0.609	0	0	0	0	4.059	-∞	-∞	-∞	-∞	-∞	-0.715	-∞	-∞	-∞	-∞	2.021
HGNC=32638&HUGO-Symbol=SNORA45&HUGO-Name=small_nucleolar_RNA,_H/ACA_box_45&LOCI=[chr11:8706976-8707126:strand=+]&SOURCE=RefSeq&SOURCE-ACCESSION=NR_002977&GENOME=hg19_Fragment_3 (FlaiMapper_results_single)	SNORA	SNORA45	Fragment_3	0	0	7	0	0	22	6	0	0	4	122	0	0	0.662	0	0	1.914	0.55	0	0	0.416	22.51	-∞	-∞	-0.595	-∞	-∞	0.937	-0.862	-∞	-∞	-1.264	4.492
HGNC=32639&HUGO-Symbol=SNORA46&HUGO-Name=small_nucleolar_RNA,_H/ACA_box_46&LOCI=[chr16:58582393-58582547:strand=-]&SOURCE=RefSeq&SOURCE-ACCESSION=NR_002978&GENOME=hg19_Fragment_3 (FlaiMapper_results_single)	SNORA	SNORA46	Fragment_3	0	0	0	0	0	0	0	10	0	0	31	0	0	0	0	0	0	0	0.999	0	0	5.72	-∞	-∞	-∞	-∞	-∞	-∞	-∞	-0.002032	-∞	-∞	2.516
HGNC=32641&HUGO-Symbol=SNORA48&HUGO-Name=small_nucleolar_RNA,_H/ACA_box_48&LOCI=[chr17:7478021-7478175:strand=+]&SOURCE=RefSeq&SOURCE-ACCESSION=NR_002918&GENOME=hg19_Fragment_3 (FlaiMapper_results_single)	SNORA	SNORA48	Fragment_3	0	0	0	6	0	0	0	0	0	0	0	0	0	0	0.574	0	0	0	0	0	0	0	-∞	-∞	-∞	-0.801	-∞	-∞	-∞	-∞	-∞	-∞	-∞
HGNC=32642&HUGO-Symbol=SNORA49&HUGO-Name=small_nucleolar_RNA,_H/ACA_box_49&LOCI=[chr12:132515759-132515915:strand=+]&SOURCE=RefSeq&SOURCE-ACCESSION=NR_002979&GENOME=hg19_Fragment_3 (FlaiMapper_results_single)	SNORA	SNORA49	Fragment_3	0	0	0	0	0	0	0	4	0	0	11	0	0	0	0	0	0	0	0.399	0	0	2.03	-∞	-∞	-∞	-∞	-∞	-∞	-∞	-1.324	-∞	-∞	1.021
HGNC=32644&HUGO-Symbol=SNORA51&HUGO-Name=small_nucleolar_RNA,_H/ACA_box_51&LOCI=[chr20:2635703-2635854:strand=+]&SOURCE=RefSeq&SOURCE-ACCESSION=NR_002981&GENOME=hg19_Fragment_3 (FlaiMapper_results_single)	SNORA	SNORA51	Fragment_3	0	0	0	0	2	0	0	0	0	5	22	0	0	0	0	0.183	0	0	0	0	0.52	4.059	-∞	-∞	-∞	-∞	-2.45	-∞	-∞	-∞	-∞	-0.943	2.021
HGNC=32645&HUGO-Symbol=SNORA52&HUGO-Name=small_nucleolar_RNA,_H/ACA_box_52&LOCI=[chr11:811671-811824:strand=+]&SOURCE=RefSeq&SOURCE-ACCESSION=NR_002585&GENOME=hg19_Fragment_3 (FlaiMapper_results_single)	SNORA	SNORA52	Fragment_3	0	0	0	0	0	0	4	0	0	0	0	0	0	0	0	0	0	0.367	0	0	0	0	-∞	-∞	-∞	-∞	-∞	-∞	-1.447	-∞	-∞	-∞	-∞
HGNC=32647&HUGO-Symbol=SNORA54&HUGO-Name=small_nucleolar_RNA,_H/ACA_box_54&LOCI=[chr11:2984991-2985133:strand=-]&SOURCE=RefSeq&SOURCE-ACCESSION=NR_002982&GENOME=hg19_Fragment_3 (FlaiMapper_results_single)	SNORA	SNORA54	Fragment_3	0	0	0	0	0	7	0	0	0	4	5	0	0	0	0	0	0.609	0	0	0	0.416	0.923	-∞	-∞	-∞	-∞	-∞	-0.715	-∞	-∞	-∞	-1.264	-0.116
HGNC=32651&HUGO-Symbol=SNORA57&HUGO-Name=small_nucleolar_RNA,_H/ACA_box_57&LOCI=[chr11:62432884-62433052:strand=+]&SOURCE=RefSeq&SOURCE-ACCESSION=NR_004390&GENOME=hg19_Fragment_3 (FlaiMapper_results_single)	SNORA	SNORA57	Fragment_3	4	0	8	0	6	9	18	0	7	0	210	0.346	0	0.757	0	0.549	0.783	1.65	0	0.626	0	38.747	-1.529	-∞	-0.402	-∞	-0.865	-0.353	0.723	-∞	-0.675	-∞	5.276
HGNC=32652&HUGO-Symbol=SNORA58&HUGO-Name=small_nucleolar_RNA,_H/ACA_box_58&LOCI=[chr3:131197931-131198087:strand=-]&SOURCE=RefSeq&SOURCE-ACCESSION=NR_002985&GENOME=hg19_Fragment_3 (FlaiMapper_results_single)	SNORA	SNORA58	Fragment_3	0	0	0	0	0	0	4	0	0	0	0	0	0	0	0	0	0	0.367	0	0	0	0	-∞	-∞	-∞	-∞	-∞	-∞	-1.447	-∞	-∞	-∞	-∞
HGNC=32654&HUGO-Symbol=SNORA60&HUGO-Name=small_nucleolar_RNA,_H/ACA_box_60&LOCI=[chr20:37078002-37078157:strand=+]&SOURCE=RefSeq&SOURCE-ACCESSION=NR_002986&GENOME=hg19_Fragment_3 (FlaiMapper_results_single)	SNORA	SNORA60	Fragment_3	0	0	4	0	0	4	4	0	0	0	0	0	0	0.378	0	0	0.348	0.367	0	0	0	0	-∞	-∞	-1.402	-∞	-∞	-1.523	-1.447	-∞	-∞	-∞	-∞
HGNC=32655&HUGO-Symbol=SNORA61&HUGO-Name=small_nucleolar_RNA,_H/ACA_box_61&LOCI=[chr1:28906266-28906415:strand=-]&SOURCE=RefSeq&SOURCE-ACCESSION=NR_002987&GENOME=hg19_Fragment_3 (FlaiMapper_results_single)	SNORA	SNORA61	Fragment_3	0	0	0	0	0	0	0	4	0	0	0	0	0	0	0	0	0	0	0.399	0	0	0	-∞	-∞	-∞	-∞	-∞	-∞	-∞	-1.324	-∞	-∞	-∞
HGNC=32657&HUGO-Symbol=SNORA71D&HUGO-Name=small_nucleolar_RNA,_H/ACA_box_71D&LOCI=[chr20:37062495-37062652:strand=-]&SOURCE=RefSeq&SOURCE-ACCESSION=NR_003018&GENOME=hg19_Fragment_3 (FlaiMapper_results_single)	SNORA	SNORA71D	Fragment_3	0	0	0	7	0	0	0	0	0	0	0	0	0	0	0.67	0	0	0	0	0	0	0	-∞	-∞	-∞	-0.578	-∞	-∞	-∞	-∞	-∞	-∞	-∞
HGNC=32660&HUGO-Symbol=SNORA74B&HUGO-Name=small_nucleolar_RNA,_H/ACA_box_74B&LOCI=[chr5:172447719-172447942:strand=+]&SOURCE=RefSeq&SOURCE-ACCESSION=NR_002988&GENOME=hg19_Fragment_3 (FlaiMapper_results_single)	SNORA	SNORA74B	Fragment_3	0	0	0	0	0	0	0	5	0	0	0	0	0	0	0	0	0	0	0.499	0	0	0	-∞	-∞	-∞	-∞	-∞	-∞	-∞	-1.002	-∞	-∞	-∞
HGNC=32661&HUGO-Symbol=SNORA75&HUGO-Name=small_nucleolar_RNA,_H/ACA_box_75&LOCI=[chr2:232320501-232320657:strand=-]&SOURCE=RefSeq&SOURCE-ACCESSION=NR_002921&GENOME=hg19_Fragment_3 (FlaiMapper_results_single)	SNORA	SNORA75	Fragment_3	0	0	0	10	0	0	0	0	0	0	5	0	0	0	0.957	0	0	0	0	0	0	0.923	-∞	-∞	-∞	-0.064	-∞	-∞	-∞	-∞	-∞	-∞	-0.116
HGNC=33616&HUGO-Symbol=SNORA36C&HUGO-Name=small_nucleolar_RNA,_H/ACA_box_36C_(retrotransposed)&LOCI=[chr2:69747165-69747316:strand=-]&SOURCE=RefSeq&SOURCE-ACCESSION=NR_003705&GENOME=hg19_Fragment_3 (FlaiMapper_results_single)	SNORA	SNORA36C	Fragment_3	0	0	2	0	0	0	0	0	0	0	4	0	0	0.189	0	0	0	0	0	0	0	0.738	-∞	-∞	-2.402	-∞	-∞	-∞	-∞	-∞	-∞	-∞	-0.438
HGNC=10116&HUGO-Symbol=SNORA73B&HUGO-Name=small_nucleolar_RNA,_H/ACA_box_73B&LOCI=[chr1:28835060-28835284:strand=+]&SOURCE=RefSeq&SOURCE-ACCESSION=NR_004406&GENOME=hg19&MERGED=[HGNC=10102]_>Fragment_3 (FlaiMapper_results_single)	SNORA	SNORA73B	Fragment_3	0	0	9	8	0	15	5	5	0	0	194	0	0	0.851	0.765	0	1.305	0.458	0.499	0	0	35.794	-∞	-∞	-0.232	-0.386	-∞	0.384	-1.125	-1.002	-∞	-∞	5.162
HGNC=32667&HUGO-Symbol=SNORA81&HUGO-Name=small_nucleolar_RNA,_H/ACA_box_81&LOCI=[chr3:186504451-186504651:strand=+]&SOURCE=RefSeq&SOURCE-ACCESSION=NR_002989&GENOME=hg19&MERGED=[HGNC=35314]_>Fragment_3 (FlaiMapper_results_single)	SNORA	SNORA81	Fragment_3	10	0	0	0	0	0	6	5	0	0	75	0.866	0	0	0	0	0	0.55	0.499	0	0	13.838	-0.207	-∞	-∞	-∞	-∞	-∞	-0.862	-1.002	-∞	-∞	3.791
HGNC=10106&HUGO-Symbol=SNORA63&HUGO-Name=small_nucleolar_RNA,_H/ACA_box_63&LOCI=[chr3:186505078-186505232:strand=+]&SOURCE=RefSeq&SOURCE-ACCESSION=NR_002586&GENOME=hg19_Fragment_4 (FlaiMapper_results_single)	SNORA	SNORA63	Fragment_4	0	0	0	0	0	0	0	0	4	0	0	0	0	0	0	0	0	0	0	0.358	0	0	-∞	-∞	-∞	-∞	-∞	-∞	-∞	-∞	-1.483	-∞	-∞
HGNC=10115&HUGO-Symbol=SNORA73A&HUGO-Name=small_nucleolar_RNA,_H/ACA_box_73A&LOCI=[chr1:28833867-28834093:strand=+]&SOURCE=RefSeq&SOURCE-ACCESSION=NR_002907&GENOME=hg19_Fragment_4 (FlaiMapper_results_single)	SNORA	SNORA73A	Fragment_4	0	0	0	0	0	0	3	0	0	0	18	0	0	0	0	0	0	0.275	0	0	0	3.321	-∞	-∞	-∞	-∞	-∞	-∞	-1.862	-∞	-∞	-∞	1.732
HGNC=10119&HUGO-Symbol=SNORA74A&HUGO-Name=small_nucleolar_RNA,_H/ACA_box_74A&LOCI=[chr5:138614459-138614678:strand=+]&SOURCE=RefSeq&SOURCE-ACCESSION=NR_002915&GENOME=hg19_Fragment_4 (FlaiMapper_results_single)	SNORA	SNORA74A	Fragment_4	0	0	0	3	0	2	0	0	0	0	0	0	0	0	0.287	0	0.174	0	0	0	0	0	-∞	-∞	-∞	-1.801	-∞	-2.523	-∞	-∞	-∞	-∞	-∞
HGNC=10222&HUGO-Symbol=SNORA65&HUGO-Name=small_nucleolar_RNA,_H/ACA_box_65&LOCI=[chr9:130210770-130210926:strand=-]&SOURCE=RefSeq&SOURCE-ACCESSION=NR_002449&GENOME=hg19_Fragment_4 (FlaiMapper_results_single)	SNORA	SNORA65	Fragment_4	0	0	0	0	5	12	6	4	0	4	108	0	0	0	0	0.457	1.044	0.55	0.399	0	0.416	19.927	-∞	-∞	-∞	-∞	-1.128	0.062	-0.862	-1.324	-∞	-1.264	4.317
HGNC=10223&HUGO-Symbol=SNORA66&HUGO-Name=small_nucleolar_RNA,_H/ACA_box_66&LOCI=[chr1:93306266-93306418:strand=+]&SOURCE=RefSeq&SOURCE-ACCESSION=NR_002444&GENOME=hg19_Fragment_4 (FlaiMapper_results_single)	SNORA	SNORA66	Fragment_4	0	0	0	5	0	0	0	0	0	0	2	0	0	0	0.478	0	0	0	0	0	0	0.369	-∞	-∞	-∞	-1.064	-∞	-∞	-∞	-∞	-∞	-∞	-1.438
HGNC=10233&HUGO-Symbol=SNORA71B&HUGO-Name=small_nucleolar_RNA,_H/ACA_box_71B&LOCI=[chr20:37053833-37053990:strand=-]&SOURCE=RefSeq&SOURCE-ACCESSION=NR_002910&GENOME=hg19_Fragment_4 (FlaiMapper_results_single)	SNORA	SNORA71B	Fragment_4	0	0	0	0	4	0	0	0	0	0	0	0	0	0	0	0.366	0	0	0	0	0	0	-∞	-∞	-∞	-∞	-1.45	-∞	-∞	-∞	-∞	-∞	-∞
HGNC=10234&HUGO-Symbol=SNORA72&HUGO-Name=small_nucleolar_RNA,_H/ACA_box_72&LOCI=[chr8:99054304-99054455:strand=-]&SOURCE=RefSeq&SOURCE-ACCESSION=NR_002581&GENOME=hg19_Fragment_4 (FlaiMapper_results_single)	SNORA	SNORA72	Fragment_4	0	0	0	5	0	0	0	0	0	0	0	0	0	0	0.478	0	0	0	0	0	0	0	-∞	-∞	-∞	-1.064	-∞	-∞	-∞	-∞	-∞	-∞	-∞
HGNC=32592&HUGO-Symbol=SNORA7A&HUGO-Name=small_nucleolar_RNA,_H/ACA_box_7A&LOCI=[chr3:12881801-12881959:strand=-]&SOURCE=RefSeq&SOURCE-ACCESSION=NR_002582&GENOME=hg19_Fragment_4 (FlaiMapper_results_single)	SNORA	SNORA7A	Fragment_4	2	0	0	0	0	0	0	0	0	0	3	0.173	0	0	0	0	0	0	0	0	0	0.554	-2.529	-∞	-∞	-∞	-∞	-∞	-∞	-∞	-∞	-∞	-0.853
HGNC=32593&HUGO-Symbol=SNORA7B&HUGO-Name=small_nucleolar_RNA,_H/ACA_box_7B&LOCI=[chr3:129116043-129116201:strand=-]&SOURCE=RefSeq&SOURCE-ACCESSION=NR_002992&GENOME=hg19_Fragment_4 (FlaiMapper_results_single)	SNORA	SNORA7B	Fragment_4	2	0	0	0	0	0	0	0	0	0	3	0.173	0	0	0	0	0	0	0	0	0	0.554	-2.529	-∞	-∞	-∞	-∞	-∞	-∞	-∞	-∞	-∞	-0.853
HGNC=32637&HUGO-Symbol=SNORA44&HUGO-Name=small_nucleolar_RNA,_H/ACA_box_44&LOCI=[chr1:28906883-28907034:strand=-]&SOURCE=RefSeq&SOURCE-ACCESSION=NR_002976&GENOME=hg19_Fragment_4 (FlaiMapper_results_single)	SNORA	SNORA44	Fragment_4	0	0	0	0	0	0	0	0	0	4	150	0	0	0	0	0	0	0	0	0	0.416	27.676	-∞	-∞	-∞	-∞	-∞	-∞	-∞	-∞	-∞	-1.264	4.791
HGNC=32641&HUGO-Symbol=SNORA48&HUGO-Name=small_nucleolar_RNA,_H/ACA_box_48&LOCI=[chr17:7478021-7478175:strand=+]&SOURCE=RefSeq&SOURCE-ACCESSION=NR_002918&GENOME=hg19_Fragment_4 (FlaiMapper_results_single)	SNORA	SNORA48	Fragment_4	0	0	0	4	0	0	0	0	0	0	19	0	0	0	0.383	0	0	0	0	0	0	3.506	-∞	-∞	-∞	-1.386	-∞	-∞	-∞	-∞	-∞	-∞	1.81
HGNC=32644&HUGO-Symbol=SNORA51&HUGO-Name=small_nucleolar_RNA,_H/ACA_box_51&LOCI=[chr20:2635703-2635854:strand=+]&SOURCE=RefSeq&SOURCE-ACCESSION=NR_002981&GENOME=hg19_Fragment_4 (FlaiMapper_results_single)	SNORA	SNORA51	Fragment_4	4	0	0	0	0	0	0	0	0	0	0	0.346	0	0	0	0	0	0	0	0	0	0	-1.529	-∞	-∞	-∞	-∞	-∞	-∞	-∞	-∞	-∞	-∞
HGNC=32651&HUGO-Symbol=SNORA57&HUGO-Name=small_nucleolar_RNA,_H/ACA_box_57&LOCI=[chr11:62432884-62433052:strand=+]&SOURCE=RefSeq&SOURCE-ACCESSION=NR_004390&GENOME=hg19_Fragment_4 (FlaiMapper_results_single)	SNORA	SNORA57	Fragment_4	0	0	0	10	4	8	0	0	0	4	168	0	0	0	0.957	0.366	0.696	0	0	0	0.416	30.997	-∞	-∞	-∞	-0.064	-1.45	-0.523	-∞	-∞	-∞	-1.264	4.954
HGNC=32657&HUGO-Symbol=SNORA71D&HUGO-Name=small_nucleolar_RNA,_H/ACA_box_71D&LOCI=[chr20:37062495-37062652:strand=-]&SOURCE=RefSeq&SOURCE-ACCESSION=NR_003018&GENOME=hg19_Fragment_4 (FlaiMapper_results_single)	SNORA	SNORA71D	Fragment_4	6	0	0	0	0	0	0	0	0	0	154	0.52	0	0	0	0	0	0	0	0	0	28.414	-0.944	-∞	-∞	-∞	-∞	-∞	-∞	-∞	-∞	-∞	4.829
HGNC=32661&HUGO-Symbol=SNORA75&HUGO-Name=small_nucleolar_RNA,_H/ACA_box_75&LOCI=[chr2:232320501-232320657:strand=-]&SOURCE=RefSeq&SOURCE-ACCESSION=NR_002921&GENOME=hg19_Fragment_4 (FlaiMapper_results_single)	SNORA	SNORA75	Fragment_4	0	0	0	0	0	0	0	4	0	0	0	0	0	0	0	0	0	0	0.399	0	0	0	-∞	-∞	-∞	-∞	-∞	-∞	-∞	-1.324	-∞	-∞	-∞
HGNC=10116&HUGO-Symbol=SNORA73B&HUGO-Name=small_nucleolar_RNA,_H/ACA_box_73B&LOCI=[chr1:28835060-28835284:strand=+]&SOURCE=RefSeq&SOURCE-ACCESSION=NR_004406&GENOME=hg19&MERGED=[HGNC=10102]_>Fragment_4 (FlaiMapper_results_single)	SNORA	SNORA73B	Fragment_4	0	0	0	0	0	0	3	0	0	0	16	0	0	0	0	0	0	0.275	0	0	0	2.952	-∞	-∞	-∞	-∞	-∞	-∞	-1.862	-∞	-∞	-∞	1.562
HGNC=32667&HUGO-Symbol=SNORA81&HUGO-Name=small_nucleolar_RNA,_H/ACA_box_81&LOCI=[chr3:186504451-186504651:strand=+]&SOURCE=RefSeq&SOURCE-ACCESSION=NR_002989&GENOME=hg19&MERGED=[HGNC=35314]_>Fragment_4 (FlaiMapper_results_single)	SNORA	SNORA81	Fragment_4	0	10	0	8	0	6	0	0	0	0	32	0	0.864	0	0.765	0	0.522	0	0	0	0	5.904	-∞	-0.211	-∞	-0.386	-∞	-0.938	-∞	-∞	-∞	-∞	2.562
HGNC=10106&HUGO-Symbol=SNORA63&HUGO-Name=small_nucleolar_RNA,_H/ACA_box_63&LOCI=[chr3:186505078-186505232:strand=+]&SOURCE=RefSeq&SOURCE-ACCESSION=NR_002586&GENOME=hg19_Fragment_5 (FlaiMapper_results_single)	SNORA	SNORA63	Fragment_5	0	0	0	0	0	4	0	0	0	0	6	0	0	0	0	0	0.348	0	0	0	0	1.107	-∞	-∞	-∞	-∞	-∞	-1.523	-∞	-∞	-∞	-∞	0.147
HGNC=10115&HUGO-Symbol=SNORA73A&HUGO-Name=small_nucleolar_RNA,_H/ACA_box_73A&LOCI=[chr1:28833867-28834093:strand=+]&SOURCE=RefSeq&SOURCE-ACCESSION=NR_002907&GENOME=hg19_Fragment_5 (FlaiMapper_results_single)	SNORA	SNORA73A	Fragment_5	0	0	0	0	0	0	0	4	0	0	55	0	0	0	0	0	0	0	0.399	0	0	10.148	-∞	-∞	-∞	-∞	-∞	-∞	-∞	-1.324	-∞	-∞	3.343
HGNC=10119&HUGO-Symbol=SNORA74A&HUGO-Name=small_nucleolar_RNA,_H/ACA_box_74A&LOCI=[chr5:138614459-138614678:strand=+]&SOURCE=RefSeq&SOURCE-ACCESSION=NR_002915&GENOME=hg19_Fragment_5 (FlaiMapper_results_single)	SNORA	SNORA74A	Fragment_5	0	0	0	5	0	4	0	0	0	0	0	0	0	0	0.478	0	0.348	0	0	0	0	0	-∞	-∞	-∞	-1.064	-∞	-1.523	-∞	-∞	-∞	-∞	-∞
HGNC=10222&HUGO-Symbol=SNORA65&HUGO-Name=small_nucleolar_RNA,_H/ACA_box_65&LOCI=[chr9:130210770-130210926:strand=-]&SOURCE=RefSeq&SOURCE-ACCESSION=NR_002449&GENOME=hg19_Fragment_5 (FlaiMapper_results_single)	SNORA	SNORA65	Fragment_5	0	0	9	0	0	0	0	0	0	0	8	0	0	0.851	0	0	0	0	0	0	0	1.476	-∞	-∞	-0.232	-∞	-∞	-∞	-∞	-∞	-∞	-∞	0.562
HGNC=32644&HUGO-Symbol=SNORA51&HUGO-Name=small_nucleolar_RNA,_H/ACA_box_51&LOCI=[chr20:2635703-2635854:strand=+]&SOURCE=RefSeq&SOURCE-ACCESSION=NR_002981&GENOME=hg19_Fragment_5 (FlaiMapper_results_single)	SNORA	SNORA51	Fragment_5	0	0	0	0	0	4	0	0	4	0	0	0	0	0	0	0	0.348	0	0	0.358	0	0	-∞	-∞	-∞	-∞	-∞	-1.523	-∞	-∞	-1.483	-∞	-∞
HGNC=32651&HUGO-Symbol=SNORA57&HUGO-Name=small_nucleolar_RNA,_H/ACA_box_57&LOCI=[chr11:62432884-62433052:strand=+]&SOURCE=RefSeq&SOURCE-ACCESSION=NR_004390&GENOME=hg19_Fragment_5 (FlaiMapper_results_single)	SNORA	SNORA57	Fragment_5	0	0	0	4	0	0	0	5	0	4	355	0	0	0	0.383	0	0	0	0.499	0	0.416	65.5	-∞	-∞	-∞	-1.386	-∞	-∞	-∞	-1.002	-∞	-1.264	6.033
HGNC=32661&HUGO-Symbol=SNORA75&HUGO-Name=small_nucleolar_RNA,_H/ACA_box_75&LOCI=[chr2:232320501-232320657:strand=-]&SOURCE=RefSeq&SOURCE-ACCESSION=NR_002921&GENOME=hg19_Fragment_5 (FlaiMapper_results_single)	SNORA	SNORA75	Fragment_5	0	0	0	0	0	0	0	4	0	0	0	0	0	0	0	0	0	0	0.399	0	0	0	-∞	-∞	-∞	-∞	-∞	-∞	-∞	-1.324	-∞	-∞	-∞
HGNC=10116&HUGO-Symbol=SNORA73B&HUGO-Name=small_nucleolar_RNA,_H/ACA_box_73B&LOCI=[chr1:28835060-28835284:strand=+]&SOURCE=RefSeq&SOURCE-ACCESSION=NR_004406&GENOME=hg19&MERGED=[HGNC=10102]_>Fragment_5 (FlaiMapper_results_single)	SNORA	SNORA73B	Fragment_5	0	0	0	6	0	0	0	0	0	0	35	0	0	0	0.574	0	0	0	0	0	0	6.458	-∞	-∞	-∞	-0.801	-∞	-∞	-∞	-∞	-∞	-∞	2.691
HGNC=32667&HUGO-Symbol=SNORA81&HUGO-Name=small_nucleolar_RNA,_H/ACA_box_81&LOCI=[chr3:186504451-186504651:strand=+]&SOURCE=RefSeq&SOURCE-ACCESSION=NR_002989&GENOME=hg19&MERGED=[HGNC=35314]_>Fragment_5 (FlaiMapper_results_single)	SNORA	SNORA81	Fragment_5	0	0	0	0	0	10	0	4	0	4	6	0	0	0	0	0	0.87	0	0.399	0	0.416	1.107	-∞	-∞	-∞	-∞	-∞	-0.201	-∞	-1.324	-∞	-1.264	0.147
HGNC=10106&HUGO-Symbol=SNORA63&HUGO-Name=small_nucleolar_RNA,_H/ACA_box_63&LOCI=[chr3:186505078-186505232:strand=+]&SOURCE=RefSeq&SOURCE-ACCESSION=NR_002586&GENOME=hg19_Fragment_6 (FlaiMapper_results_single)	SNORA	SNORA63	Fragment_6	0	0	4	0	0	4	0	0	0	0	13	0	0	0.378	0	0	0.348	0	0	0	0	2.399	-∞	-∞	-1.402	-∞	-∞	-1.523	-∞	-∞	-∞	-∞	1.262
HGNC=10115&HUGO-Symbol=SNORA73A&HUGO-Name=small_nucleolar_RNA,_H/ACA_box_73A&LOCI=[chr1:28833867-28834093:strand=+]&SOURCE=RefSeq&SOURCE-ACCESSION=NR_002907&GENOME=hg19_Fragment_6 (FlaiMapper_results_single)	SNORA	SNORA73A	Fragment_6	0	0	0	0	0	0	0	2	0	0	3	0	0	0	0	0	0	0	0.2	0	0	0.554	-∞	-∞	-∞	-∞	-∞	-∞	-∞	-2.324	-∞	-∞	-0.853
HGNC=10119&HUGO-Symbol=SNORA74A&HUGO-Name=small_nucleolar_RNA,_H/ACA_box_74A&LOCI=[chr5:138614459-138614678:strand=+]&SOURCE=RefSeq&SOURCE-ACCESSION=NR_002915&GENOME=hg19_Fragment_6 (FlaiMapper_results_single)	SNORA	SNORA74A	Fragment_6	0	0	0	0	0	4	0	0	0	0	6	0	0	0	0	0	0.348	0	0	0	0	1.107	-∞	-∞	-∞	-∞	-∞	-1.523	-∞	-∞	-∞	-∞	0.147
HGNC=10222&HUGO-Symbol=SNORA65&HUGO-Name=small_nucleolar_RNA,_H/ACA_box_65&LOCI=[chr9:130210770-130210926:strand=-]&SOURCE=RefSeq&SOURCE-ACCESSION=NR_002449&GENOME=hg19_Fragment_6 (FlaiMapper_results_single)	SNORA	SNORA65	Fragment_6	0	0	0	0	0	4	0	0	0	0	8	0	0	0	0	0	0.348	0	0	0	0	1.476	-∞	-∞	-∞	-∞	-∞	-1.523	-∞	-∞	-∞	-∞	0.562
HGNC=32661&HUGO-Symbol=SNORA75&HUGO-Name=small_nucleolar_RNA,_H/ACA_box_75&LOCI=[chr2:232320501-232320657:strand=-]&SOURCE=RefSeq&SOURCE-ACCESSION=NR_002921&GENOME=hg19_Fragment_6 (FlaiMapper_results_single)	SNORA	SNORA75	Fragment_6	0	4	0	0	0	0	0	0	0	0	0	0	0.346	0	0	0	0	0	0	0	0	0	-∞	-1.533	-∞	-∞	-∞	-∞	-∞	-∞	-∞	-∞	-∞
HGNC=10116&HUGO-Symbol=SNORA73B&HUGO-Name=small_nucleolar_RNA,_H/ACA_box_73B&LOCI=[chr1:28835060-28835284:strand=+]&SOURCE=RefSeq&SOURCE-ACCESSION=NR_004406&GENOME=hg19&MERGED=[HGNC=10102]_>Fragment_6 (FlaiMapper_results_single)	SNORA	SNORA73B	Fragment_6	0	0	0	0	0	5	0	0	0	0	94	0	0	0	0	0	0.435	0	0	0	0	17.344	-∞	-∞	-∞	-∞	-∞	-1.201	-∞	-∞	-∞	-∞	4.116
HGNC=32667&HUGO-Symbol=SNORA81&HUGO-Name=small_nucleolar_RNA,_H/ACA_box_81&LOCI=[chr3:186504451-186504651:strand=+]&SOURCE=RefSeq&SOURCE-ACCESSION=NR_002989&GENOME=hg19&MERGED=[HGNC=35314]_>Fragment_6 (FlaiMapper_results_single)	SNORA	SNORA81	Fragment_6	0	0	0	8	0	0	0	0	0	0	0	0	0	0	0.765	0	0	0	0	0	0	0	-∞	-∞	-∞	-0.386	-∞	-∞	-∞	-∞	-∞	-∞	-∞
HGNC=10119&HUGO-Symbol=SNORA74A&HUGO-Name=small_nucleolar_RNA,_H/ACA_box_74A&LOCI=[chr5:138614459-138614678:strand=+]&SOURCE=RefSeq&SOURCE-ACCESSION=NR_002915&GENOME=hg19_Fragment_7 (FlaiMapper_results_single)	SNORA	SNORA74A	Fragment_7	0	0	0	0	0	0	0	0	0	4	0	0	0	0	0	0	0	0	0	0	0.416	0	-∞	-∞	-∞	-∞	-∞	-∞	-∞	-∞	-∞	-1.264	-∞
HGNC=10116&HUGO-Symbol=SNORA73B&HUGO-Name=small_nucleolar_RNA,_H/ACA_box_73B&LOCI=[chr1:28835060-28835284:strand=+]&SOURCE=RefSeq&SOURCE-ACCESSION=NR_004406&GENOME=hg19&MERGED=[HGNC=10102]_>Fragment_7 (FlaiMapper_results_single)	SNORA	SNORA73B	Fragment_7	0	0	0	0	0	0	0	2	0	0	10	0	0	0	0	0	0	0	0.2	0	0	1.845	-∞	-∞	-∞	-∞	-∞	-∞	-∞	-2.324	-∞	-∞	0.884
HGNC=10116&HUGO-Symbol=SNORA73B&HUGO-Name=small_nucleolar_RNA,_H/ACA_box_73B&LOCI=[chr1:28835060-28835284:strand=+]&SOURCE=RefSeq&SOURCE-ACCESSION=NR_004406&GENOME=hg19&MERGED=[HGNC=10102]_>Fragment_8 (FlaiMapper_results_single)	SNORA	SNORA73B	Fragment_8	0	0	0	4	0	0	0	0	0	0	30	0	0	0	0.383	0	0	0	0	0	0	5.535	-∞	-∞	-∞	-1.386	-∞	-∞	-∞	-∞	-∞	-∞	2.469
HGNC=32555&HUGO-Symbol=SCARNA1&HUGO-Name=small_Cajal_body-specific_RNA_1&LOCI=[chr1:28160902-28161087:strand=+]&SOURCE=RefSeq&SOURCE-ACCESSION=NR_002997&GENOME=hg19_Fragment_1 (FlaiMapper_results_single)	SCARNA	SCARNA1	Fragment_1	12	8	11	7	4	19	7	5	7	7	122	1.039	0.691	1.041	0.67	0.366	1.653	0.642	0.499	0.626	0.728	22.51	0.056	-0.533	0.057	-0.578	-1.45	0.725	-0.64	-1.002	-0.675	-0.457	4.492
HGNC=32555&HUGO-Symbol=SCARNA1&HUGO-Name=small_Cajal_body-specific_RNA_1&LOCI=[chr1:28160902-28161087:strand=+]&SOURCE=RefSeq&SOURCE-ACCESSION=NR_002997&GENOME=hg19_Fragment_2 (FlaiMapper_results_single)	SCARNA	SCARNA1	Fragment_2	0	0	0	0	0	0	0	0	0	13	0	0	0	0	0	0	0	0	0	0	1.353	0	-∞	-∞	-∞	-∞	-∞	-∞	-∞	-∞	-∞	0.436	-∞
HGNC=32555&HUGO-Symbol=SCARNA1&HUGO-Name=small_Cajal_body-specific_RNA_1&LOCI=[chr1:28160902-28161087:strand=+]&SOURCE=RefSeq&SOURCE-ACCESSION=NR_002997&GENOME=hg19_Fragment_3 (FlaiMapper_results_single)	SCARNA	SCARNA1	Fragment_3	0	0	0	0	0	0	0	0	0	4	0	0	0	0	0	0	0	0	0	0	0.416	0	-∞	-∞	-∞	-∞	-∞	-∞	-∞	-∞	-∞	-1.264	-∞
HGNC=32567&HUGO-Symbol=SCARNA10&HUGO-Name=small_Cajal_body-specific_RNA_10&LOCI=[chr12:6619378-6619727:strand=+]&SOURCE=RefSeq&SOURCE-ACCESSION=NR_004387&GENOME=hg19_Fragment_1 (FlaiMapper_results_single)	SCARNA	SCARNA10	Fragment_1	10	17	17	8	22	45	5	22	4	12	265	0.866	1.469	1.608	0.765	2.013	3.915	0.458	2.197	0.358	1.249	48.895	-0.207	0.555	0.685	-0.386	1.009	1.969	-1.125	1.135	-1.483	0.321	5.612
HGNC=32567&HUGO-Symbol=SCARNA10&HUGO-Name=small_Cajal_body-specific_RNA_10&LOCI=[chr12:6619378-6619727:strand=+]&SOURCE=RefSeq&SOURCE-ACCESSION=NR_004387&GENOME=hg19_Fragment_2 (FlaiMapper_results_single)	SCARNA	SCARNA10	Fragment_2	14	0	14	47	13	16	26	24	6	11	110	1.212	0	1.324	4.497	1.189	1.392	2.384	2.397	0.537	1.145	20.296	0.278	-∞	0.405	2.169	0.25	0.477	1.253	1.261	-0.898	0.195	4.343
HGNC=32567&HUGO-Symbol=SCARNA10&HUGO-Name=small_Cajal_body-specific_RNA_10&LOCI=[chr12:6619378-6619727:strand=+]&SOURCE=RefSeq&SOURCE-ACCESSION=NR_004387&GENOME=hg19_Fragment_3 (FlaiMapper_results_single)	SCARNA	SCARNA10	Fragment_3	0	0	0	0	0	11	8	10	0	0	288	0	0	0	0	0	0.957	0.733	0.999	0	0	53.138	-∞	-∞	-∞	-∞	-∞	-0.063	-0.447	-0.002032	-∞	-∞	5.732
HGNC=32567&HUGO-Symbol=SCARNA10&HUGO-Name=small_Cajal_body-specific_RNA_10&LOCI=[chr12:6619378-6619727:strand=+]&SOURCE=RefSeq&SOURCE-ACCESSION=NR_004387&GENOME=hg19_Fragment_4 (FlaiMapper_results_single)	SCARNA	SCARNA10	Fragment_4	0	0	0	0	0	30	5	0	0	0	33	0	0	0	0	0	2.61	0.458	0	0	0	6.089	-∞	-∞	-∞	-∞	-∞	1.384	-1.125	-∞	-∞	-∞	2.606
HGNC=32567&HUGO-Symbol=SCARNA10&HUGO-Name=small_Cajal_body-specific_RNA_10&LOCI=[chr12:6619378-6619727:strand=+]&SOURCE=RefSeq&SOURCE-ACCESSION=NR_004387&GENOME=hg19_Fragment_5 (FlaiMapper_results_single)	SCARNA	SCARNA10	Fragment_5	0	0	0	0	0	16	0	5	0	0	0	0	0	0	0	0	1.392	0	0.499	0	0	0	-∞	-∞	-∞	-∞	-∞	0.477	-∞	-1.002	-∞	-∞	-∞
HGNC=32567&HUGO-Symbol=SCARNA10&HUGO-Name=small_Cajal_body-specific_RNA_10&LOCI=[chr12:6619378-6619727:strand=+]&SOURCE=RefSeq&SOURCE-ACCESSION=NR_004387&GENOME=hg19_Fragment_6 (FlaiMapper_results_single)	SCARNA	SCARNA10	Fragment_6	0	0	4	0	0	5	0	0	0	0	8	0	0	0.378	0	0	0.435	0	0	0	0	1.476	-∞	-∞	-1.402	-∞	-∞	-1.201	-∞	-∞	-∞	-∞	0.562
HGNC=32567&HUGO-Symbol=SCARNA10&HUGO-Name=small_Cajal_body-specific_RNA_10&LOCI=[chr12:6619378-6619727:strand=+]&SOURCE=RefSeq&SOURCE-ACCESSION=NR_004387&GENOME=hg19_Fragment_7 (FlaiMapper_results_single)	SCARNA	SCARNA10	Fragment_7	0	0	0	0	0	0	0	4	0	0	0	0	0	0	0	0	0	0	0.399	0	0	0	-∞	-∞	-∞	-∞	-∞	-∞	-∞	-1.324	-∞	-∞	-∞
HGNC=32567&HUGO-Symbol=SCARNA10&HUGO-Name=small_Cajal_body-specific_RNA_10&LOCI=[chr12:6619378-6619727:strand=+]&SOURCE=RefSeq&SOURCE-ACCESSION=NR_004387&GENOME=hg19_Fragment_8 (FlaiMapper_results_single)	SCARNA	SCARNA10	Fragment_8	0	0	4	0	0	0	0	4	0	0	9	0	0	0.378	0	0	0	0	0.399	0	0	1.661	-∞	-∞	-1.402	-∞	-∞	-∞	-∞	-1.324	-∞	-∞	0.732
HGNC=32568&HUGO-Symbol=SCARNA11&HUGO-Name=small_Cajal_body-specific_RNA_11&LOCI=[chr12:6690629-6690785:strand=-]&SOURCE=RefSeq&SOURCE-ACCESSION=NR_003012&GENOME=hg19_Fragment_1 (FlaiMapper_results_single)	SCARNA	SCARNA11	Fragment_1	17	10	35	13	23	145	125	94	44	34	2217	1.472	0.864	3.311	1.244	2.104	12.616	11.46	9.387	3.936	3.538	409.053	0.558	-0.211	1.727	0.315	1.073	3.657	3.519	3.231	1.977	1.823	8.676
HGNC=32568&HUGO-Symbol=SCARNA11&HUGO-Name=small_Cajal_body-specific_RNA_11&LOCI=[chr12:6690629-6690785:strand=-]&SOURCE=RefSeq&SOURCE-ACCESSION=NR_003012&GENOME=hg19_Fragment_2 (FlaiMapper_results_single)	SCARNA	SCARNA11	Fragment_2	4	7	6	36	4	31	43	4	0	36	60	0.346	0.605	0.568	3.444	0.366	2.697	3.942	0.399	0	3.746	11.07	-1.529	-0.725	-0.817	1.784	-1.45	1.431	1.979	-1.324	-∞	1.905	3.469
HGNC=32568&HUGO-Symbol=SCARNA11&HUGO-Name=small_Cajal_body-specific_RNA_11&LOCI=[chr12:6690629-6690785:strand=-]&SOURCE=RefSeq&SOURCE-ACCESSION=NR_003012&GENOME=hg19_Fragment_3 (FlaiMapper_results_single)	SCARNA	SCARNA11	Fragment_3	0	4	0	9	0	0	4	0	0	6	24	0	0.346	0	0.861	0	0	0.367	0	0	0.624	4.428	-∞	-1.533	-∞	-0.216	-∞	-∞	-1.447	-∞	-∞	-0.679	2.147
HGNC=32569&HUGO-Symbol=SCARNA12&HUGO-Name=small_Cajal_body-specific_RNA_12&LOCI=[chr12:7076490-7076779:strand=-]&SOURCE=RefSeq&SOURCE-ACCESSION=NR_003010&GENOME=hg19_Fragment_1 (FlaiMapper_results_single)	SCARNA	SCARNA12	Fragment_1	0	0	27	27	4	5	8	4	9	7	80	0	0	2.554	2.583	0.366	0.435	0.733	0.399	0.805	0.728	14.761	-∞	-∞	1.353	1.369	-1.45	-1.201	-0.447	-1.324	-0.313	-0.457	3.884
HGNC=32569&HUGO-Symbol=SCARNA12&HUGO-Name=small_Cajal_body-specific_RNA_12&LOCI=[chr12:7076490-7076779:strand=-]&SOURCE=RefSeq&SOURCE-ACCESSION=NR_003010&GENOME=hg19_Fragment_2 (FlaiMapper_results_single)	SCARNA	SCARNA12	Fragment_2	0	0	0	0	0	11	4	0	12	0	62	0	0	0	0	0	0.957	0.367	0	1.074	0	11.439	-∞	-∞	-∞	-∞	-∞	-0.063	-1.447	-∞	0.102	-∞	3.516
HGNC=32570&HUGO-Symbol=SCARNA13&HUGO-Name=small_Cajal_body-specific_RNA_13&LOCI=[chr14:95999682-95999976:strand=-]&SOURCE=RefSeq&SOURCE-ACCESSION=NR_003002&GENOME=hg19_Fragment_1 (FlaiMapper_results_single)	SCARNA	SCARNA13	Fragment_1	55	46	124	193	7	38	60	298	74	77	450	4.763	3.975	11.73	18.465	0.64	3.306	5.501	29.758	6.62	8.013	83.028	2.252	1.991	3.552	4.207	-0.643	1.725	2.46	4.895	2.727	3.002	6.376
HGNC=32572&HUGO-Symbol=SCARNA15&HUGO-Name=small_Cajal_body-specific_RNA_15&LOCI=[chr15:83424687-83424833:strand=+]&SOURCE=RefSeq&SOURCE-ACCESSION=NR_003011&GENOME=hg19_Fragment_1 (FlaiMapper_results_single)	SCARNA	SCARNA15	Fragment_1	12243	12993	10894	16219	13208	17312	20662	20318	11328	11388	2248	1060.32	1122.63	1030.53	1551.77	1208.3	1506.29	1894.33	2028.94	1013.4	1185.1	414.773	10.05	10.133	10.009	10.6	10.239	10.557	10.887	10.987	9.985	10.211	8.696
HGNC=32572&HUGO-Symbol=SCARNA15&HUGO-Name=small_Cajal_body-specific_RNA_15&LOCI=[chr15:83424687-83424833:strand=+]&SOURCE=RefSeq&SOURCE-ACCESSION=NR_003011&GENOME=hg19_Fragment_2 (FlaiMapper_results_single)	SCARNA	SCARNA15	Fragment_2	385	255	307	280	108	245	2187	278	233	106	112	33.343	22.033	29.041	26.789	9.88	21.317	200.508	27.761	20.844	11.031	20.665	5.059	4.462	4.86	4.744	3.305	4.414	7.648	4.795	4.382	3.463	4.369
HGNC=32573&HUGO-Symbol=SCARNA16&HUGO-Name=small_Cajal_body-specific_RNA_16&LOCI=[chr17:75085379-75085585:strand=+]&SOURCE=RefSeq&SOURCE-ACCESSION=NR_003013&GENOME=hg19_Fragment_1 (FlaiMapper_results_single)	SCARNA	SCARNA16	Fragment_1	5	6	102	40	59	260	608	90	100	48	382	0.433	0.518	9.649	3.827	5.397	22.622	55.742	8.987	8.946	4.995	70.482	-1.207	-0.948	3.27	1.936	2.432	4.5	5.801	3.168	3.161	2.321	6.139
HGNC=32573&HUGO-Symbol=SCARNA16&HUGO-Name=small_Cajal_body-specific_RNA_16&LOCI=[chr17:75085379-75085585:strand=+]&SOURCE=RefSeq&SOURCE-ACCESSION=NR_003013&GENOME=hg19_Fragment_2 (FlaiMapper_results_single)	SCARNA	SCARNA16	Fragment_2	0	4	0	13	16	9	0	20	0	5	22	0	0.346	0	1.244	1.464	0.783	0	1.997	0	0.52	4.059	-∞	-1.533	-∞	0.315	0.55	-0.353	-∞	0.998	-∞	-0.943	2.021
HGNC=32573&HUGO-Symbol=SCARNA16&HUGO-Name=small_Cajal_body-specific_RNA_16&LOCI=[chr17:75085379-75085585:strand=+]&SOURCE=RefSeq&SOURCE-ACCESSION=NR_003013&GENOME=hg19_Fragment_3 (FlaiMapper_results_single)	SCARNA	SCARNA16	Fragment_3	0	0	6	0	0	0	8	4	0	4	0	0	0	0.568	0	0	0	0.733	0.399	0	0.416	0	-∞	-∞	-0.817	-∞	-∞	-∞	-0.447	-1.324	-∞	-1.264	-∞
HGNC=32574&HUGO-Symbol=SCARNA17&HUGO-Name=small_Cajal_body-specific_RNA_17&LOCI=[chr18:47340383-47340823:strand=+]&SOURCE=RefSeq&SOURCE-ACCESSION=NR_003003&GENOME=hg19_Fragment_1 (FlaiMapper_results_single)	SCARNA	SCARNA17	Fragment_1	4	10	6	9	2	3	4	0	3	3	6	0.346	0.864	0.568	0.861	0.183	0.261	0.367	0	0.268	0.312	1.107	-1.529	-0.211	-0.817	-0.216	-2.45	-1.938	-1.447	-∞	-1.898	-1.679	0.147
HGNC=32574&HUGO-Symbol=SCARNA17&HUGO-Name=small_Cajal_body-specific_RNA_17&LOCI=[chr18:47340383-47340823:strand=+]&SOURCE=RefSeq&SOURCE-ACCESSION=NR_003003&GENOME=hg19_Fragment_2 (FlaiMapper_results_single)	SCARNA	SCARNA17	Fragment_2	0	0	0	0	4	0	4	9	4	0	0	0	0	0	0	0.366	0	0.367	0.899	0.358	0	0	-∞	-∞	-∞	-∞	-1.45	-∞	-1.447	-0.154	-1.483	-∞	-∞
HGNC=32574&HUGO-Symbol=SCARNA17&HUGO-Name=small_Cajal_body-specific_RNA_17&LOCI=[chr18:47340383-47340823:strand=+]&SOURCE=RefSeq&SOURCE-ACCESSION=NR_003003&GENOME=hg19_Fragment_3 (FlaiMapper_results_single)	SCARNA	SCARNA17	Fragment_3	4	0	0	9	0	8	8	4	0	5	0	0.346	0	0	0.861	0	0.696	0.733	0.399	0	0.52	0	-1.529	-∞	-∞	-0.216	-∞	-0.523	-0.447	-1.324	-∞	-0.943	-∞
HGNC=32574&HUGO-Symbol=SCARNA17&HUGO-Name=small_Cajal_body-specific_RNA_17&LOCI=[chr18:47340383-47340823:strand=+]&SOURCE=RefSeq&SOURCE-ACCESSION=NR_003003&GENOME=hg19_Fragment_4 (FlaiMapper_results_single)	SCARNA	SCARNA17	Fragment_4	0	0	0	0	0	0	0	0	0	6	0	0	0	0	0	0	0	0	0	0	0.624	0	-∞	-∞	-∞	-∞	-∞	-∞	-∞	-∞	-∞	-0.679	-∞
HGNC=32574&HUGO-Symbol=SCARNA17&HUGO-Name=small_Cajal_body-specific_RNA_17&LOCI=[chr18:47340383-47340823:strand=+]&SOURCE=RefSeq&SOURCE-ACCESSION=NR_003003&GENOME=hg19_Fragment_5 (FlaiMapper_results_single)	SCARNA	SCARNA17	Fragment_5	0	0	0	0	0	0	0	0	5	0	0	0	0	0	0	0	0	0	0	0.447	0	0	-∞	-∞	-∞	-∞	-∞	-∞	-∞	-∞	-1.161	-∞	-∞
HGNC=32574&HUGO-Symbol=SCARNA17&HUGO-Name=small_Cajal_body-specific_RNA_17&LOCI=[chr18:47340383-47340823:strand=+]&SOURCE=RefSeq&SOURCE-ACCESSION=NR_003003&GENOME=hg19_Fragment_6 (FlaiMapper_results_single)	SCARNA	SCARNA17	Fragment_6	0	0	0	0	0	0	0	5	0	0	0	0	0	0	0	0	0	0	0.499	0	0	0	-∞	-∞	-∞	-∞	-∞	-∞	-∞	-1.002	-∞	-∞	-∞
HGNC=32574&HUGO-Symbol=SCARNA17&HUGO-Name=small_Cajal_body-specific_RNA_17&LOCI=[chr18:47340383-47340823:strand=+]&SOURCE=RefSeq&SOURCE-ACCESSION=NR_003003&GENOME=hg19_Fragment_7 (FlaiMapper_results_single)	SCARNA	SCARNA17	Fragment_7	0	0	4	0	0	4	0	0	0	0	0	0	0	0.378	0	0	0.348	0	0	0	0	0	-∞	-∞	-1.402	-∞	-∞	-1.523	-∞	-∞	-∞	-∞	-∞
HGNC=32574&HUGO-Symbol=SCARNA17&HUGO-Name=small_Cajal_body-specific_RNA_17&LOCI=[chr18:47340383-47340823:strand=+]&SOURCE=RefSeq&SOURCE-ACCESSION=NR_003003&GENOME=hg19_Fragment_8 (FlaiMapper_results_single)	SCARNA	SCARNA17	Fragment_8	8	14	12	9	6	15	8	0	4	6	301	0.693	1.21	1.135	0.861	0.549	1.305	0.733	0	0.358	0.624	55.537	-0.529	0.275	0.183	-0.216	-0.865	0.384	-0.447	-∞	-1.483	-0.679	5.795
HGNC=32558&HUGO-Symbol=SCARNA2&HUGO-Name=small_Cajal_body-specific_RNA_2&LOCI=[chr1:109642805-109643244:strand=+]&SOURCE=RefSeq&SOURCE-ACCESSION=NR_003023&GENOME=hg19_Fragment_1 (FlaiMapper_results_single)	SCARNA	SCARNA2	Fragment_1	5	10	11	38	4	17	20	0	0	9	14	0.433	0.864	1.041	3.636	0.366	1.479	1.834	0	0	0.937	2.583	-1.207	-0.211	0.057	1.862	-1.45	0.565	0.875	-∞	-∞	-0.095	1.369
HGNC=32558&HUGO-Symbol=SCARNA2&HUGO-Name=small_Cajal_body-specific_RNA_2&LOCI=[chr1:109642805-109643244:strand=+]&SOURCE=RefSeq&SOURCE-ACCESSION=NR_003023&GENOME=hg19_Fragment_2 (FlaiMapper_results_single)	SCARNA	SCARNA2	Fragment_2	0	0	0	0	0	0	0	0	0	12	0	0	0	0	0	0	0	0	0	0	1.249	0	-∞	-∞	-∞	-∞	-∞	-∞	-∞	-∞	-∞	0.321	-∞
HGNC=32558&HUGO-Symbol=SCARNA2&HUGO-Name=small_Cajal_body-specific_RNA_2&LOCI=[chr1:109642805-109643244:strand=+]&SOURCE=RefSeq&SOURCE-ACCESSION=NR_003023&GENOME=hg19_Fragment_3 (FlaiMapper_results_single)	SCARNA	SCARNA2	Fragment_3	0	0	0	6	6	0	0	0	0	0	0	0	0	0	0.574	0.549	0	0	0	0	0	0	-∞	-∞	-∞	-0.801	-0.865	-∞	-∞	-∞	-∞	-∞	-∞
HGNC=32558&HUGO-Symbol=SCARNA2&HUGO-Name=small_Cajal_body-specific_RNA_2&LOCI=[chr1:109642805-109643244:strand=+]&SOURCE=RefSeq&SOURCE-ACCESSION=NR_003023&GENOME=hg19_Fragment_4 (FlaiMapper_results_single)	SCARNA	SCARNA2	Fragment_4	0	0	0	11	5	5	0	4	0	0	63	0	0	0	1.052	0.457	0.435	0	0.399	0	0	11.624	-∞	-∞	-∞	0.074	-1.128	-1.201	-∞	-1.324	-∞	-∞	3.539
HGNC=32558&HUGO-Symbol=SCARNA2&HUGO-Name=small_Cajal_body-specific_RNA_2&LOCI=[chr1:109642805-109643244:strand=+]&SOURCE=RefSeq&SOURCE-ACCESSION=NR_003023&GENOME=hg19_Fragment_5 (FlaiMapper_results_single)	SCARNA	SCARNA2	Fragment_5	0	0	0	0	0	0	0	0	5	0	0	0	0	0	0	0	0	0	0	0.447	0	0	-∞	-∞	-∞	-∞	-∞	-∞	-∞	-∞	-1.161	-∞	-∞
HGNC=32558&HUGO-Symbol=SCARNA2&HUGO-Name=small_Cajal_body-specific_RNA_2&LOCI=[chr1:109642805-109643244:strand=+]&SOURCE=RefSeq&SOURCE-ACCESSION=NR_003023&GENOME=hg19_Fragment_6 (FlaiMapper_results_single)	SCARNA	SCARNA2	Fragment_6	0	0	0	0	0	0	0	0	0	4	0	0	0	0	0	0	0	0	0	0	0.416	0	-∞	-∞	-∞	-∞	-∞	-∞	-∞	-∞	-∞	-1.264	-∞
HGNC=32558&HUGO-Symbol=SCARNA2&HUGO-Name=small_Cajal_body-specific_RNA_2&LOCI=[chr1:109642805-109643244:strand=+]&SOURCE=RefSeq&SOURCE-ACCESSION=NR_003023&GENOME=hg19_Fragment_7 (FlaiMapper_results_single)	SCARNA	SCARNA2	Fragment_7	0	0	0	0	0	0	0	0	4	4	10	0	0	0	0	0	0	0	0	0.358	0.416	1.845	-∞	-∞	-∞	-∞	-∞	-∞	-∞	-∞	-1.483	-1.264	0.884
HGNC=32558&HUGO-Symbol=SCARNA2&HUGO-Name=small_Cajal_body-specific_RNA_2&LOCI=[chr1:109642805-109643244:strand=+]&SOURCE=RefSeq&SOURCE-ACCESSION=NR_003023&GENOME=hg19_Fragment_8 (FlaiMapper_results_single)	SCARNA	SCARNA2	Fragment_8	0	0	0	0	4	0	0	0	0	4	10	0	0	0	0	0.366	0	0	0	0	0.416	1.845	-∞	-∞	-∞	-∞	-1.45	-∞	-∞	-∞	-∞	-1.264	0.884
HGNC=32579&HUGO-Symbol=SCARNA21&HUGO-Name=small_Cajal_body-specific_RNA_21&LOCI=[chr17:7809431-7809588:strand=+]&SOURCE=RefSeq&SOURCE-ACCESSION=NR_003000&GENOME=hg19_Fragment_1 (FlaiMapper_results_single)	SCARNA	SCARNA21	Fragment_1	0	0	0	0	0	0	0	0	0	4	0	0	0	0	0	0	0	0	0	0	0.416	0	-∞	-∞	-∞	-∞	-∞	-∞	-∞	-∞	-∞	-1.264	-∞
HGNC=32580&HUGO-Symbol=SCARNA22&HUGO-Name=small_Cajal_body-specific_RNA_22&LOCI=[chr4:1976353-1976497:strand=+]&SOURCE=RefSeq&SOURCE-ACCESSION=NR_003004&GENOME=hg19_Fragment_1 (FlaiMapper_results_single)	SCARNA	SCARNA22	Fragment_1	0	0	0	4	0	0	0	0	0	0	0	0	0	0	0.383	0	0	0	0	0	0	0	-∞	-∞	-∞	-1.386	-∞	-∞	-∞	-∞	-∞	-∞	-∞
HGNC=32577&HUGO-Symbol=SCARNA3&HUGO-Name=small_Cajal_body-specific_RNA_3&LOCI=[chr1:175937523-175937686:strand=-]&SOURCE=RefSeq&SOURCE-ACCESSION=NR_002998&GENOME=hg19_Fragment_1 (FlaiMapper_results_single)	SCARNA	SCARNA3	Fragment_1	147	494	263	852	217	572	301	173	107	262	127	12.731	42.683	24.879	81.516	19.852	49.769	27.596	17.276	9.572	27.265	23.432	3.67	5.416	4.637	6.349	4.311	5.637	4.786	4.111	3.259	4.769	4.55
HGNC=32577&HUGO-Symbol=SCARNA3&HUGO-Name=small_Cajal_body-specific_RNA_3&LOCI=[chr1:175937523-175937686:strand=-]&SOURCE=RefSeq&SOURCE-ACCESSION=NR_002998&GENOME=hg19_Fragment_2 (FlaiMapper_results_single)	SCARNA	SCARNA3	Fragment_2	118	200	136	105	169	217	324	108	56	78	145	10.22	17.281	12.865	10.046	15.461	18.881	29.705	10.785	5.01	8.117	26.754	3.353	4.111	3.685	3.329	3.951	4.239	4.893	3.431	2.325	3.021	4.742
HGNC=32577&HUGO-Symbol=SCARNA3&HUGO-Name=small_Cajal_body-specific_RNA_3&LOCI=[chr1:175937523-175937686:strand=-]&SOURCE=RefSeq&SOURCE-ACCESSION=NR_002998&GENOME=hg19_Fragment_3 (FlaiMapper_results_single)	SCARNA	SCARNA3	Fragment_3	0	12	20	8	0	61	29	19	11	7	4	0	1.037	1.892	0.765	0	5.308	2.659	1.897	0.984	0.728	0.738	-∞	0.052	0.92	-0.386	-∞	2.408	1.411	0.924	-0.023	-0.457	-0.438
HGNC=32577&HUGO-Symbol=SCARNA3&HUGO-Name=small_Cajal_body-specific_RNA_3&LOCI=[chr1:175937523-175937686:strand=-]&SOURCE=RefSeq&SOURCE-ACCESSION=NR_002998&GENOME=hg19_Fragment_4 (FlaiMapper_results_single)	SCARNA	SCARNA3	Fragment_4	0	0	0	0	0	5	0	0	0	0	0	0	0	0	0	0	0.435	0	0	0	0	0	-∞	-∞	-∞	-∞	-∞	-1.201	-∞	-∞	-∞	-∞	-∞
HGNC=32560&HUGO-Symbol=SCARNA4&HUGO-Name=small_Cajal_body-specific_RNA_4&LOCI=[chr1:155895739-155895887:strand=-]&SOURCE=RefSeq&SOURCE-ACCESSION=NR_003005&GENOME=hg19_Fragment_1 (FlaiMapper_results_single)	SCARNA	SCARNA4	Fragment_1	27	6	102	58	34	127	50	35	29	56	1237	2.338	0.518	9.649	5.549	3.11	11.05	4.584	3.495	2.594	5.828	228.236	1.225	-0.948	3.27	2.472	1.637	3.466	2.197	1.805	1.375	2.543	7.834
HGNC=32560&HUGO-Symbol=SCARNA4&HUGO-Name=small_Cajal_body-specific_RNA_4&LOCI=[chr1:155895739-155895887:strand=-]&SOURCE=RefSeq&SOURCE-ACCESSION=NR_003005&GENOME=hg19_Fragment_2 (FlaiMapper_results_single)	SCARNA	SCARNA4	Fragment_2	4	0	0	0	0	0	10	0	4	4	241	0.346	0	0	0	0	0	0.917	0	0.358	0.416	44.466	-1.529	-∞	-∞	-∞	-∞	-∞	-0.125	-∞	-1.483	-1.264	5.475
HGNC=32560&HUGO-Symbol=SCARNA4&HUGO-Name=small_Cajal_body-specific_RNA_4&LOCI=[chr1:155895739-155895887:strand=-]&SOURCE=RefSeq&SOURCE-ACCESSION=NR_003005&GENOME=hg19_Fragment_3 (FlaiMapper_results_single)	SCARNA	SCARNA4	Fragment_3	0	0	0	5	4	0	0	0	0	0	4	0	0	0	0.478	0.366	0	0	0	0	0	0.738	-∞	-∞	-∞	-1.064	-1.45	-∞	-∞	-∞	-∞	-∞	-0.438
HGNC=32560&HUGO-Symbol=SCARNA4&HUGO-Name=small_Cajal_body-specific_RNA_4&LOCI=[chr1:155895739-155895887:strand=-]&SOURCE=RefSeq&SOURCE-ACCESSION=NR_003005&GENOME=hg19_Fragment_4 (FlaiMapper_results_single)	SCARNA	SCARNA4	Fragment_4	0	0	0	0	0	0	0	4	0	0	0	0	0	0	0	0	0	0	0.399	0	0	0	-∞	-∞	-∞	-∞	-∞	-∞	-∞	-1.324	-∞	-∞	-∞
HGNC=32561&HUGO-Symbol=SCARNA5&HUGO-Name=small_Cajal_body-specific_RNA_5&LOCI=[chr2:234184362-234184659:strand=+]&SOURCE=RefSeq&SOURCE-ACCESSION=NR_003008&GENOME=hg19_Fragment_1 (FlaiMapper_results_single)	SCARNA	SCARNA5	Fragment_1	58	125	124	230	130	376	134	127	219	91	21	5.023	10.8	11.73	22.005	11.893	32.715	12.285	12.682	19.592	9.47	3.875	2.329	3.433	3.552	4.46	3.572	5.032	3.619	3.665	4.292	3.243	1.954
HGNC=32561&HUGO-Symbol=SCARNA5&HUGO-Name=small_Cajal_body-specific_RNA_5&LOCI=[chr2:234184362-234184659:strand=+]&SOURCE=RefSeq&SOURCE-ACCESSION=NR_003008&GENOME=hg19_Fragment_2 (FlaiMapper_results_single)	SCARNA	SCARNA5	Fragment_2	0	4	4	0	6	0	0	0	0	6	18	0	0.346	0.378	0	0.549	0	0	0	0	0.624	3.321	-∞	-1.533	-1.402	-∞	-0.865	-∞	-∞	-∞	-∞	-0.679	1.732
HGNC=32561&HUGO-Symbol=SCARNA5&HUGO-Name=small_Cajal_body-specific_RNA_5&LOCI=[chr2:234184362-234184659:strand=+]&SOURCE=RefSeq&SOURCE-ACCESSION=NR_003008&GENOME=hg19_Fragment_3 (FlaiMapper_results_single)	SCARNA	SCARNA5	Fragment_3	0	0	7	0	0	9	4	17	0	14	5	0	0	0.662	0	0	0.783	0.367	1.698	0	1.457	0.923	-∞	-∞	-0.595	-∞	-∞	-0.353	-1.447	0.764	-∞	0.543	-0.116
HGNC=32561&HUGO-Symbol=SCARNA5&HUGO-Name=small_Cajal_body-specific_RNA_5&LOCI=[chr2:234184362-234184659:strand=+]&SOURCE=RefSeq&SOURCE-ACCESSION=NR_003008&GENOME=hg19_Fragment_4 (FlaiMapper_results_single)	SCARNA	SCARNA5	Fragment_4	0	0	0	0	0	4	5	13	0	0	7	0	0	0	0	0	0.348	0.458	1.298	0	0	1.292	-∞	-∞	-∞	-∞	-∞	-1.523	-1.125	0.376	-∞	-∞	0.369
HGNC=32561&HUGO-Symbol=SCARNA5&HUGO-Name=small_Cajal_body-specific_RNA_5&LOCI=[chr2:234184362-234184659:strand=+]&SOURCE=RefSeq&SOURCE-ACCESSION=NR_003008&GENOME=hg19_Fragment_5 (FlaiMapper_results_single)	SCARNA	SCARNA5	Fragment_5	0	0	0	0	0	0	0	0	0	4	0	0	0	0	0	0	0	0	0	0	0.416	0	-∞	-∞	-∞	-∞	-∞	-∞	-∞	-∞	-∞	-1.264	-∞
HGNC=32561&HUGO-Symbol=SCARNA5&HUGO-Name=small_Cajal_body-specific_RNA_5&LOCI=[chr2:234184362-234184659:strand=+]&SOURCE=RefSeq&SOURCE-ACCESSION=NR_003008&GENOME=hg19_Fragment_6 (FlaiMapper_results_single)	SCARNA	SCARNA5	Fragment_6	0	0	0	0	0	4	0	3	0	0	0	0	0	0	0	0	0.348	0	0.3	0	0	0	-∞	-∞	-∞	-∞	-∞	-1.523	-∞	-1.739	-∞	-∞	-∞
HGNC=32562&HUGO-Symbol=SCARNA6&HUGO-Name=small_Cajal_body-specific_RNA_6&LOCI=[chr2:234197312-234197597:strand=+]&SOURCE=RefSeq&SOURCE-ACCESSION=NR_003006&GENOME=hg19_Fragment_1 (FlaiMapper_results_single)	SCARNA	SCARNA6	Fragment_1	5	5	14	63	32	17	6	61	13	8	25	0.433	0.432	1.324	6.028	2.927	1.479	0.55	6.091	1.163	0.833	4.613	-1.207	-1.211	0.405	2.592	1.55	0.565	-0.862	2.607	0.218	-0.264	2.206
HGNC=32562&HUGO-Symbol=SCARNA6&HUGO-Name=small_Cajal_body-specific_RNA_6&LOCI=[chr2:234197312-234197597:strand=+]&SOURCE=RefSeq&SOURCE-ACCESSION=NR_003006&GENOME=hg19_Fragment_2 (FlaiMapper_results_single)	SCARNA	SCARNA6	Fragment_2	0	0	0	0	0	0	5	0	0	0	0	0	0	0	0	0	0	0.458	0	0	0	0	-∞	-∞	-∞	-∞	-∞	-∞	-1.125	-∞	-∞	-∞	-∞
HGNC=32562&HUGO-Symbol=SCARNA6&HUGO-Name=small_Cajal_body-specific_RNA_6&LOCI=[chr2:234197312-234197597:strand=+]&SOURCE=RefSeq&SOURCE-ACCESSION=NR_003006&GENOME=hg19_Fragment_3 (FlaiMapper_results_single)	SCARNA	SCARNA6	Fragment_3	0	0	0	0	0	0	0	0	0	4	0	0	0	0	0	0	0	0	0	0	0.416	0	-∞	-∞	-∞	-∞	-∞	-∞	-∞	-∞	-∞	-1.264	-∞
HGNC=32563&HUGO-Symbol=SCARNA7&HUGO-Name=small_Cajal_body-specific_RNA_7&LOCI=[chr3:160232685-160233034:strand=-]&SOURCE=RefSeq&SOURCE-ACCESSION=NR_003001&GENOME=hg19_Fragment_1 (FlaiMapper_results_single)	SCARNA	SCARNA7	Fragment_1	0	6	0	0	0	6	25	8	0	6	22	0	0.518	0	0	0	0.522	2.292	0.799	0	0.624	4.059	-∞	-0.948	-∞	-∞	-∞	-0.938	1.197	-0.324	-∞	-0.679	2.021
HGNC=32563&HUGO-Symbol=SCARNA7&HUGO-Name=small_Cajal_body-specific_RNA_7&LOCI=[chr3:160232685-160233034:strand=-]&SOURCE=RefSeq&SOURCE-ACCESSION=NR_003001&GENOME=hg19_Fragment_2 (FlaiMapper_results_single)	SCARNA	SCARNA7	Fragment_2	0	0	0	9	0	0	0	0	0	7	0	0	0	0	0.861	0	0	0	0	0	0.728	0	-∞	-∞	-∞	-0.216	-∞	-∞	-∞	-∞	-∞	-0.457	-∞
HGNC=32563&HUGO-Symbol=SCARNA7&HUGO-Name=small_Cajal_body-specific_RNA_7&LOCI=[chr3:160232685-160233034:strand=-]&SOURCE=RefSeq&SOURCE-ACCESSION=NR_003001&GENOME=hg19_Fragment_3 (FlaiMapper_results_single)	SCARNA	SCARNA7	Fragment_3	0	0	4	0	0	0	5	0	0	0	21	0	0	0.378	0	0	0	0.458	0	0	0	3.875	-∞	-∞	-1.402	-∞	-∞	-∞	-1.125	-∞	-∞	-∞	1.954
HGNC=32564&HUGO-Symbol=SCARNA8&HUGO-Name=small_Cajal_body-specific_RNA_8&LOCI=[chr9:19063644-19063794:strand=-]&SOURCE=RefSeq&SOURCE-ACCESSION=NR_003009&GENOME=hg19_Fragment_1 (FlaiMapper_results_single)	SCARNA	SCARNA8	Fragment_1	10	0	5	21	9	23	10	9	4	10	1042	0.866	0	0.473	2.009	0.823	2.001	0.917	0.899	0.358	1.041	192.257	-0.207	-∞	-1.08	1.007	-0.28	1.001	-0.125	-0.154	-1.483	0.057	7.587
HGNC=32564&HUGO-Symbol=SCARNA8&HUGO-Name=small_Cajal_body-specific_RNA_8&LOCI=[chr9:19063644-19063794:strand=-]&SOURCE=RefSeq&SOURCE-ACCESSION=NR_003009&GENOME=hg19_Fragment_2 (FlaiMapper_results_single)	SCARNA	SCARNA8	Fragment_2	11	10	0	14	6	5	5	19	0	0	0	0.953	0.864	0	1.339	0.549	0.435	0.458	1.897	0	0	0	-0.07	-0.211	-∞	0.422	-0.865	-1.201	-1.125	0.924	-∞	-∞	-∞
HGNC=32564&HUGO-Symbol=SCARNA8&HUGO-Name=small_Cajal_body-specific_RNA_8&LOCI=[chr9:19063644-19063794:strand=-]&SOURCE=RefSeq&SOURCE-ACCESSION=NR_003009&GENOME=hg19_Fragment_3 (FlaiMapper_results_single)	SCARNA	SCARNA8	Fragment_3	0	0	0	0	0	0	0	0	0	0	23	0	0	0	0	0	0	0	0	0	0	4.244	-∞	-∞	-∞	-∞	-∞	-∞	-∞	-∞	-∞	-∞	2.085
HGNC=32566&HUGO-Symbol=SCARNA9&HUGO-Name=small_Cajal_body-specific_RNA_9&LOCI=[chr11:93454670-93455042:strand=+]&SOURCE=RefSeq&SOURCE-ACCESSION=NR_002569&GENOME=hg19_Fragment_1 (FlaiMapper_results_single)	SCARNA	SCARNA9	Fragment_1	36	24	133	192	23	91	9	136	42	72	102	3.118	2.074	12.581	18.37	2.104	7.918	0.825	13.581	3.757	7.493	18.82	1.641	1.052	3.653	4.199	1.073	2.985	-0.277	3.764	1.91	2.905	4.234
HGNC=32566&HUGO-Symbol=SCARNA9&HUGO-Name=small_Cajal_body-specific_RNA_9&LOCI=[chr11:93454670-93455042:strand=+]&SOURCE=RefSeq&SOURCE-ACCESSION=NR_002569&GENOME=hg19_Fragment_2 (FlaiMapper_results_single)	SCARNA	SCARNA9	Fragment_2	8	22	62	46	18	132	0	10	0	25	0	0.693	1.901	5.865	4.401	1.647	11.485	0	0.999	0	2.602	0	-0.529	0.927	2.552	2.138	0.72	3.522	-∞	-0.002032	-∞	1.379	-∞
HGNC=32566&HUGO-Symbol=SCARNA9&HUGO-Name=small_Cajal_body-specific_RNA_9&LOCI=[chr11:93454670-93455042:strand=+]&SOURCE=RefSeq&SOURCE-ACCESSION=NR_002569&GENOME=hg19_Fragment_3 (FlaiMapper_results_single)	SCARNA	SCARNA9	Fragment_3	0	0	13	27	4	102	26	20	19	34	8	0	0	1.23	2.583	0.366	8.875	2.384	1.997	1.7	3.538	1.476	-∞	-∞	0.298	1.369	-1.45	3.15	1.253	0.998	0.765	1.823	0.562
HGNC=32566&HUGO-Symbol=SCARNA9&HUGO-Name=small_Cajal_body-specific_RNA_9&LOCI=[chr11:93454670-93455042:strand=+]&SOURCE=RefSeq&SOURCE-ACCESSION=NR_002569&GENOME=hg19_Fragment_4 (FlaiMapper_results_single)	SCARNA	SCARNA9	Fragment_4	0	0	2	2	0	0	0	10	0	4	0	0	0	0.189	0.191	0	0	0	0.999	0	0.416	0	-∞	-∞	-2.402	-2.386	-∞	-∞	-∞	-0.002032	-∞	-1.264	-∞
HGNC=32566&HUGO-Symbol=SCARNA9&HUGO-Name=small_Cajal_body-specific_RNA_9&LOCI=[chr11:93454670-93455042:strand=+]&SOURCE=RefSeq&SOURCE-ACCESSION=NR_002569&GENOME=hg19_Fragment_5 (FlaiMapper_results_single)	SCARNA	SCARNA9	Fragment_5	0	0	2	5	2	0	2	0	0	0	11	0	0	0.189	0.478	0.183	0	0.183	0	0	0	2.03	-∞	-∞	-2.402	-1.064	-2.45	-∞	-2.447	-∞	-∞	-∞	1.021
HGNC=32566&HUGO-Symbol=SCARNA9&HUGO-Name=small_Cajal_body-specific_RNA_9&LOCI=[chr11:93454670-93455042:strand=+]&SOURCE=RefSeq&SOURCE-ACCESSION=NR_002569&GENOME=hg19_Fragment_6 (FlaiMapper_results_single)	SCARNA	SCARNA9	Fragment_6	0	4	2	4	2	0	2	0	0	0	4	0	0.346	0.189	0.383	0.183	0	0.183	0	0	0	0.738	-∞	-1.533	-2.402	-1.386	-2.45	-∞	-2.447	-∞	-∞	-∞	-0.438
HGNC=33559&HUGO-Symbol=SCARNA9L&HUGO-Name=small_Cajal_body-specific_RNA_9-like_(retrotransposed)&LOCI=[chrX:20154184-20154531:strand=-]&SOURCE=RefSeq&SOURCE-ACCESSION=NR_023358&GENOME=hg19_Fragment_1 (FlaiMapper_results_single)	SCARNA	SCARNA9L	Fragment_1	0	0	2	2	0	0	0	11	0	5	0	0	0	0.189	0.191	0	0	0	1.098	0	0.52	0	-∞	-∞	-2.402	-2.386	-∞	-∞	-∞	0.135	-∞	-0.943	-∞
HGNC=33559&HUGO-Symbol=SCARNA9L&HUGO-Name=small_Cajal_body-specific_RNA_9-like_(retrotransposed)&LOCI=[chrX:20154184-20154531:strand=-]&SOURCE=RefSeq&SOURCE-ACCESSION=NR_023358&GENOME=hg19_Fragment_2 (FlaiMapper_results_single)	SCARNA	SCARNA9L	Fragment_2	0	0	8	0	0	17	4	0	0	4	0	0	0	0.757	0	0	1.479	0.367	0	0	0.416	0	-∞	-∞	-0.402	-∞	-∞	0.565	-1.447	-∞	-∞	-1.264	-∞
HGNC=33559&HUGO-Symbol=SCARNA9L&HUGO-Name=small_Cajal_body-specific_RNA_9-like_(retrotransposed)&LOCI=[chrX:20154184-20154531:strand=-]&SOURCE=RefSeq&SOURCE-ACCESSION=NR_023358&GENOME=hg19_Fragment_3 (FlaiMapper_results_single)	SCARNA	SCARNA9L	Fragment_3	0	0	0	0	0	8	11	0	0	6	0	0	0	0	0	0	0.696	1.008	0	0	0.624	0	-∞	-∞	-∞	-∞	-∞	-0.523	0.012	-∞	-∞	-0.679	-∞
HGNC=33559&HUGO-Symbol=SCARNA9L&HUGO-Name=small_Cajal_body-specific_RNA_9-like_(retrotransposed)&LOCI=[chrX:20154184-20154531:strand=-]&SOURCE=RefSeq&SOURCE-ACCESSION=NR_023358&GENOME=hg19_Fragment_4 (FlaiMapper_results_single)	SCARNA	SCARNA9L	Fragment_4	0	0	5	0	0	0	0	4	0	0	0	0	0	0.473	0	0	0	0	0.399	0	0	0	-∞	-∞	-1.08	-∞	-∞	-∞	-∞	-1.324	-∞	-∞	-∞
HGNC=33559&HUGO-Symbol=SCARNA9L&HUGO-Name=small_Cajal_body-specific_RNA_9-like_(retrotransposed)&LOCI=[chrX:20154184-20154531:strand=-]&SOURCE=RefSeq&SOURCE-ACCESSION=NR_023358&GENOME=hg19_Fragment_5 (FlaiMapper_results_single)	SCARNA	SCARNA9L	Fragment_5	0	0	0	0	0	0	0	5	0	0	11	0	0	0	0	0	0	0	0.499	0	0	2.03	-∞	-∞	-∞	-∞	-∞	-∞	-∞	-1.002	-∞	-∞	1.021
NAME=TRNAAlaAGC&LOCI=[chr14:89445442-89445514:strand=+]&SOURCE=UCSC&SOURCE-ACCESSION=chr14.tRNA9-AlaAGC&GENOME=hg19_Fragment_1 (FlaiMapper_results_single)	TRNA	TRNAAlaAGC	Fragment_1	67	50	70	36	40	31	131	31	39	29	2168	5.803	4.32	6.622	3.444	3.659	2.697	12.01	3.096	3.489	3.018	400.012	2.537	2.111	2.727	1.784	1.872	1.431	3.586	1.63	1.803	1.594	8.644
NAME=TRNAAlaAGC&LOCI=[chr1:150017382-150017452:strand=-]&SOURCE=UCSC&SOURCE-ACCESSION=chr1.tRNA87-AlaAGC&GENOME=hg19_Fragment_1 (FlaiMapper_results_single)	TRNA	TRNAAlaAGC	Fragment_1	1	19	3	2	0	3	2	2	9	4	101	0.087	1.642	0.284	0.191	0	0.261	0.183	0.2	0.805	0.416	18.635	-3.529	0.715	-1.817	-2.386	-∞	-1.938	-2.447	-2.324	-0.313	-1.264	4.22
NAME=TRNAAlaAGC&LOCI=[chr6:26572092-26572164:strand=-]&SOURCE=UCSC&SOURCE-ACCESSION=chr6.tRNA166-AlaAGC&GENOME=hg19_Fragment_1 (FlaiMapper_results_single)	TRNA	TRNAAlaAGC	Fragment_1	890	10212	1423	908	991	1169	843	566	2825	695	2910	77.079	882.348	134.611	86.874	90.659	101.713	77.288	56.52	252.725	72.326	536.917	6.268	9.785	7.073	6.441	6.502	6.668	6.272	5.821	7.981	6.176	9.069
NAME=TRNAAlaAGC&LOCI=[chr6:26673590-26673662:strand=+]&SOURCE=UCSC&SOURCE-ACCESSION=chr6.tRNA18-AlaAGC&GENOME=hg19_Fragment_1 (FlaiMapper_results_single)	TRNA	TRNAAlaAGC	Fragment_1	1	23	2	17	5	8	6	2	5	3	1	0.087	1.987	0.189	1.626	0.457	0.696	0.55	0.2	0.447	0.312	0.185	-3.529	0.991	-2.402	0.702	-1.128	-0.523	-0.862	-2.324	-1.161	-1.679	-2.438
NAME=TRNAAlaAGC&LOCI=[chr6:26687485-26687557:strand=+]&SOURCE=UCSC&SOURCE-ACCESSION=chr6.tRNA20-AlaAGC&GENOME=hg19_Fragment_1 (FlaiMapper_results_single)	TRNA	TRNAAlaAGC	Fragment_1	1	24	2	17	4	7	5	2	5	4	1	0.087	2.074	0.189	1.626	0.366	0.609	0.458	0.2	0.447	0.416	0.185	-3.529	1.052	-2.402	0.702	-1.45	-0.715	-1.125	-2.324	-1.161	-1.264	-2.438
NAME=TRNAAlaAGC&LOCI=[chr6:26751918-26751990:strand=+]&SOURCE=UCSC&SOURCE-ACCESSION=chr6.tRNA25-AlaAGC&GENOME=hg19_Fragment_1 (FlaiMapper_results_single)	TRNA	TRNAAlaAGC	Fragment_1	94	378	91	113	84	113	50	28	110	199	14	8.141	32.66	8.608	10.811	7.685	9.832	4.584	2.796	9.841	20.709	2.583	3.025	5.029	3.106	3.434	2.942	3.297	2.197	1.483	3.299	4.372	1.369
NAME=TRNAAlaAGC&LOCI=[chr6:28574933-28575004:strand=+]&SOURCE=UCSC&SOURCE-ACCESSION=chr6.tRNA65-AlaAGC&GENOME=hg19_Fragment_1 (FlaiMapper_results_single)	TRNA	TRNAAlaAGC	Fragment_1	236	3391	339	333	212	446	372	242	591	441	4032	20.439	292.993	32.068	31.86	19.394	38.806	34.106	24.166	52.871	45.893	743.935	4.353	8.195	5.003	4.994	4.278	5.278	5.092	4.595	5.724	5.52	9.539
NAME=TRNAAlaAGC&LOCI=[chr6:28626014-28626085:strand=-]&SOURCE=UCSC&SOURCE-ACCESSION=chr6.tRNA120-AlaAGC&GENOME=hg19_Fragment_1 (FlaiMapper_results_single)	TRNA	TRNAAlaAGC	Fragment_1	1967	26005	3757	3964	1874	2227	2433	2076	3860	3613	46079	170.354	2246.91	355.399	379.259	171.438	193.768	223.062	207.308	345.316	375.989	8501.93	7.412	11.134	8.473	8.567	7.422	7.598	7.801	7.696	8.432	8.555	13.054
NAME=TRNAAlaAGC&LOCI=[chr6:28678366-28678437:strand=+]&SOURCE=UCSC&SOURCE-ACCESSION=chr6.tRNA67-AlaAGC&GENOME=hg19_Fragment_1 (FlaiMapper_results_single)	TRNA	TRNAAlaAGC	Fragment_1	235	3393	344	336	218	452	369	238	585	434	4039	20.352	293.166	32.541	32.147	19.943	39.328	33.831	23.767	52.334	45.165	745.226	4.347	8.196	5.024	5.007	4.318	5.297	5.08	4.571	5.71	5.497	9.542
NAME=TRNAAlaAGC&LOCI=[chr6:28687481-28687552:strand=+]&SOURCE=UCSC&SOURCE-ACCESSION=chr6.tRNA68-AlaAGC&GENOME=hg19_Fragment_1 (FlaiMapper_results_single)	TRNA	TRNAAlaAGC	Fragment_1	235	3397	343	339	217	452	376	240	597	443	4028	20.352	293.511	32.447	32.434	19.852	39.328	34.472	23.966	53.408	46.101	743.197	4.347	8.197	5.02	5.019	4.311	5.297	5.107	4.583	5.739	5.527	9.538
NAME=TRNAAlaAGC&LOCI=[chr6:28746544-28746615:strand=-]&SOURCE=UCSC&SOURCE-ACCESSION=chr6.tRNA111-AlaAGC&GENOME=hg19_Fragment_1 (FlaiMapper_results_single)	TRNA	TRNAAlaAGC	Fragment_1	0	9	0	0	0	0	0	0	0	0	0	0	0.778	0	0	0	0	0	0	0	0	0	-∞	-0.363	-∞	-∞	-∞	-∞	-∞	-∞	-∞	-∞	-∞
NAME=TRNAAlaAGC&LOCI=[chr6:28763741-28763812:strand=-]&SOURCE=UCSC&SOURCE-ACCESSION=chr6.tRNA108-AlaAGC&GENOME=hg19_Fragment_1 (FlaiMapper_results_single)	TRNA	TRNAAlaAGC	Fragment_1	37	1025	57	24	21	29	25	28	102	34	201	3.204	88.563	5.392	2.296	1.921	2.523	2.292	2.796	9.125	3.538	37.086	1.68	6.469	2.431	1.199	0.942	1.335	1.197	1.483	3.19	1.823	5.213
NAME=TRNAAlaAGC&LOCI=[chr6:28779849-28779920:strand=-]&SOURCE=UCSC&SOURCE-ACCESSION=chr6.tRNA105-AlaAGC&GENOME=hg19_Fragment_1 (FlaiMapper_results_single)	TRNA	TRNAAlaAGC	Fragment_1	5	72	34	38	18	51	29	13	14	67	125	0.433	6.221	3.216	3.636	1.647	4.437	2.659	1.298	1.252	6.972	23.063	-1.207	2.637	1.685	1.862	0.72	2.15	1.411	0.376	0.325	2.802	4.528
NAME=TRNAAlaAGC&LOCI=[chr6:58141877-58141949:strand=-]&SOURCE=UCSC&SOURCE-ACCESSION=chr6.tRNA95-AlaAGC&GENOME=hg19_Fragment_1 (FlaiMapper_results_single)	TRNA	TRNAAlaAGC	Fragment_1	36	738	77	109	38	24	6	4	148	150	120	3.118	63.765	7.284	10.429	3.476	2.088	0.55	0.399	13.24	15.61	22.141	1.641	5.995	2.865	3.382	1.798	1.062	-0.862	-1.324	3.727	3.964	4.469
NAME=TRNAAlaAGC&LOCI=[chr6:58142589-58142661:strand=-]&SOURCE=UCSC&SOURCE-ACCESSION=chr6.tRNA94-AlaAGC&GENOME=hg19_Fragment_1 (FlaiMapper_results_single)	TRNA	TRNAAlaAGC	Fragment_1	94	379	92	114	85	114	50	28	112	198	15	8.141	32.747	8.703	10.907	7.776	9.919	4.584	2.796	10.02	20.605	2.768	3.025	5.033	3.121	3.447	2.959	3.31	2.197	1.483	3.325	4.365	1.469
NAME=TRNAAlaCGC&LOCI=[chr2:157257281-157257352:strand=+]&SOURCE=UCSC&SOURCE-ACCESSION=chr2.tRNA13-AlaCGC&GENOME=hg19_Fragment_1 (FlaiMapper_results_single)	TRNA	TRNAAlaCGC	Fragment_1	1973	25998	3779	3957	1872	2224	2429	2078	3870	3611	46051	170.874	2246.31	357.48	378.589	171.255	193.507	222.695	207.508	346.21	375.781	8496.76	7.417	11.133	8.482	8.564	7.42	7.596	7.799	7.697	8.436	8.554	13.053
NAME=TRNAAlaCGC&LOCI=[chr6:26553731-26553802:strand=+]&SOURCE=UCSC&SOURCE-ACCESSION=chr6.tRNA10-AlaCGC&GENOME=hg19_Fragment_1 (FlaiMapper_results_single)	TRNA	TRNAAlaCGC	Fragment_1	1967	25997	3776	3977	1877	2236	2438	2077	3868	3622	46094	170.354	2246.22	357.196	380.503	171.712	194.551	223.52	207.408	346.032	376.926	8504.69	7.412	11.133	8.481	8.572	7.424	7.604	7.804	7.696	8.435	8.558	13.054
NAME=TRNAAlaCGC&LOCI=[chr6:28641613-28641684:strand=-]&SOURCE=UCSC&SOURCE-ACCESSION=chr6.tRNA119-AlaCGC&GENOME=hg19_Fragment_1 (FlaiMapper_results_single)	TRNA	TRNAAlaCGC	Fragment_1	1967	25997	3764	3964	1876	2228	2425	2072	3864	3617	46061	170.354	2246.22	356.061	379.259	171.621	193.855	222.328	206.908	345.674	376.406	8498.6	7.412	11.133	8.476	8.567	7.423	7.599	7.797	7.693	8.433	8.556	13.053
NAME=TRNAAlaCGC&LOCI=[chr6:28663709-28663780:strand=-]&SOURCE=UCSC&SOURCE-ACCESSION=chr6.tRNA117-AlaCGC&GENOME=hg19_Fragment_1 (FlaiMapper_results_single)	TRNA	TRNAAlaCGC	Fragment_1	1	20	3	4	0	2	2	2	11	6	190	0.087	1.728	0.284	0.383	0	0.174	0.183	0.2	0.984	0.624	35.056	-3.529	0.789	-1.817	-1.386	-∞	-2.523	-2.447	-2.324	-0.023	-0.679	5.132
NAME=TRNAAlaCGC&LOCI=[chr6:28697092-28697163:strand=+]&SOURCE=UCSC&SOURCE-ACCESSION=chr6.tRNA70-AlaCGC&GENOME=hg19_Fragment_1 (FlaiMapper_results_single)	TRNA	TRNAAlaCGC	Fragment_1	235	3385	346	339	221	449	378	242	591	440	4028	20.352	292.474	32.73	32.434	20.218	39.067	34.656	24.166	52.871	45.789	743.197	4.347	8.192	5.033	5.019	4.338	5.288	5.115	4.595	5.724	5.517	9.538
NAME=TRNAAlaTGC&LOCI=[chr11:50233879-50233950:strand=-]&SOURCE=UCSC&SOURCE-ACCESSION=chr11.tRNA18-AlaTGC&GENOME=hg19_Fragment_1 (FlaiMapper_results_single)	TRNA	TRNAAlaTGC	Fragment_1	234	3399	334	335	221	447	371	244	587	440	4050	20.266	293.684	31.595	32.051	20.218	38.893	34.014	24.366	52.513	45.789	747.256	4.341	8.198	4.982	5.002	4.338	5.281	5.088	4.607	5.715	5.517	9.545
NAME=TRNAAlaTGC&LOCI=[chr12:125424512-125424583:strand=+]&SOURCE=UCSC&SOURCE-ACCESSION=chr12.tRNA8-AlaTGC&GENOME=hg19_Fragment_1 (FlaiMapper_results_single)	TRNA	TRNAAlaTGC	Fragment_1	1975	26002	3775	3965	1884	2226	2434	2072	3877	3616	46067	171.047	2246.65	357.101	379.355	172.353	193.681	223.153	206.908	346.837	376.301	8499.71	7.418	11.134	8.48	8.567	7.429	7.598	7.802	7.693	8.438	8.556	13.053
NAME=TRNAAlaTGC&LOCI=[chr6:28611222-28611293:strand=+]&SOURCE=UCSC&SOURCE-ACCESSION=chr6.tRNA66-AlaTGC&GENOME=hg19_Fragment_1 (FlaiMapper_results_single)	TRNA	TRNAAlaTGC	Fragment_1	1972	26010	3771	3957	1880	2219	2433	2075	3869	3611	46070	170.787	2247.34	356.723	378.589	171.987	193.072	223.062	207.208	346.121	375.781	8500.26	7.416	11.134	8.479	8.564	7.426	7.593	7.801	7.695	8.435	8.554	13.053
NAME=TRNAAlaTGC&LOCI=[chr6:28726141-28726212:strand=-]&SOURCE=UCSC&SOURCE-ACCESSION=chr6.tRNA113-AlaTGC&GENOME=hg19_Fragment_1 (FlaiMapper_results_single)	TRNA	TRNAAlaTGC	Fragment_1	5676	6165	4490	6526	4553	3916	3398	3027	2745	6245	20361	491.575	532.675	424.738	624.381	416.519	340.725	311.534	302.274	245.568	649.89	3756.76	8.941	9.057	8.73	9.286	8.702	8.412	8.283	8.24	7.94	9.344	11.875
NAME=TRNAAlaTGC&LOCI=[chr6:28757547-28757618:strand=-]&SOURCE=UCSC&SOURCE-ACCESSION=chr6.tRNA110-AlaTGC&GENOME=hg19_Fragment_1 (FlaiMapper_results_single)	TRNA	TRNAAlaTGC	Fragment_1	238	3400	338	332	218	447	370	237	590	437	4043	20.612	293.77	31.974	31.764	19.943	38.893	33.922	23.667	52.781	45.477	745.964	4.365	8.199	4.999	4.989	4.318	5.281	5.084	4.565	5.722	5.507	9.543
NAME=TRNAAlaTGC&LOCI=[chr6:28770577-28770647:strand=-]&SOURCE=UCSC&SOURCE-ACCESSION=chr6.tRNA107-AlaTGC&GENOME=hg19_Fragment_1 (FlaiMapper_results_single)	TRNA	TRNAAlaTGC	Fragment_1	236	3397	342	346	225	456	379	249	593	447	4040	20.439	293.511	32.352	33.104	20.584	39.676	34.747	24.865	53.05	46.517	745.411	4.353	8.197	5.016	5.049	4.363	5.31	5.119	4.636	5.729	5.54	9.542
NAME=TRNAAlaTGC&LOCI=[chr6:28785012-28785083:strand=-]&SOURCE=UCSC&SOURCE-ACCESSION=chr6.tRNA104-AlaTGC&GENOME=hg19_Fragment_1 (FlaiMapper_results_single)	TRNA	TRNAAlaTGC	Fragment_1	232	3387	339	333	220	453	369	242	588	436	4032	20.093	292.647	32.068	31.86	20.126	39.415	33.831	24.166	52.603	45.373	743.935	4.329	8.193	5.003	4.994	4.331	5.301	5.08	4.595	5.717	5.504	9.539
NAME=TRNAArgCCG&LOCI=[chr17:66016013-66016085:strand=-]&SOURCE=UCSC&SOURCE-ACCESSION=chr17.tRNA23-ArgCCG&GENOME=hg19_Fragment_1 (FlaiMapper_results_single)	TRNA	TRNAArgCCG	Fragment_1	333	584	906	343	689	884	11855	338	1583	811	2575	28.84	50.459	85.704	32.817	63.031	76.915	1086.89	33.752	141.615	84.397	475.107	4.85	5.657	6.421	5.036	5.978	6.265	10.086	5.077	7.146	6.399	8.892
NAME=TRNAArgCCT&LOCI=[chr16:3202901-3202973:strand=+]&SOURCE=UCSC&SOURCE-ACCESSION=chr16.tRNA2-ArgCCT&GENOME=hg19_Fragment_1 (FlaiMapper_results_single)	TRNA	TRNAArgCCT	Fragment_1	286	1436	1101	2497	817	3266	293	7789	1070	1574	1692	24.769	124.075	104.151	238.903	74.741	284.17	26.863	777.804	95.722	163.799	312.187	4.63	6.955	6.703	7.9	6.224	8.151	4.748	9.603	6.581	7.356	8.286
NAME=TRNAArgCCT&LOCI=[chr16:3243918-3243990:strand=+]&SOURCE=UCSC&SOURCE-ACCESSION=chr16.tRNA12-ArgCCT&GENOME=hg19_Fragment_1 (FlaiMapper_results_single)	TRNA	TRNAArgCCT	Fragment_1	166	285	261	110	155	202	132	263	106	135	81	14.377	24.625	24.69	10.524	14.18	17.576	12.102	26.263	9.483	14.049	14.945	3.846	4.622	4.626	3.396	3.826	4.136	3.597	4.715	3.245	3.812	3.902
NAME=TRNAArgCCT&LOCI=[chr17:73030001-73030073:strand=+]&SOURCE=UCSC&SOURCE-ACCESSION=chr17.tRNA18-ArgCCT&GENOME=hg19_Fragment_1 (FlaiMapper_results_single)	TRNA	TRNAArgCCT	Fragment_1	67	234	172	37	70	259	2924	110	360	132	307	5.803	20.218	16.271	3.54	6.404	22.535	268.077	10.985	32.206	13.737	56.644	2.537	4.338	4.024	1.824	2.679	4.494	8.067	3.457	5.009	3.78	5.824
NAME=TRNAArgCCT&LOCI=[chr17:73030526-73030598:strand=-]&SOURCE=UCSC&SOURCE-ACCESSION=chr17.tRNA21-ArgCCT&GENOME=hg19_Fragment_1 (FlaiMapper_results_single)	TRNA	TRNAArgCCT	Fragment_1	70	239	170	34	68	255	2929	105	358	130	301	6.062	20.65	16.081	3.253	6.221	22.187	268.536	10.485	32.027	13.529	55.537	2.6	4.368	4.007	1.702	2.637	4.472	8.069	3.39	5.001	3.758	5.795
NAME=TRNAArgCCT&LOCI=[chr1:149343081-149343151:strand=-]&SOURCE=UCSC&SOURCE-ACCESSION=chr1.tRNA96-ArgCCT&GENOME=hg19_Fragment_1 (FlaiMapper_results_single)	TRNA	TRNAArgCCT	Fragment_1	0	0	0	0	0	0	0	1	0	0	8	0	0	0	0	0	0	0	0.1	0	0	1.476	-∞	-∞	-∞	-∞	-∞	-∞	-∞	-3.324	-∞	-∞	0.562
NAME=TRNAArgCCT&LOCI=[chr1:149728271-149728341:strand=-]&SOURCE=UCSC&SOURCE-ACCESSION=chr1.tRNA88-ArgCCT&GENOME=hg19_Fragment_1 (FlaiMapper_results_single)	TRNA	TRNAArgCCT	Fragment_1	0	1	0	0	0	0	0	15	0	0	36	0	0.086	0	0	0	0	0	1.498	0	0	6.642	-∞	-3.533	-∞	-∞	-∞	-∞	-∞	0.583	-∞	-∞	2.732
NAME=TRNAArgCCT&LOCI=[chr7:139025446-139025518:strand=+]&SOURCE=UCSC&SOURCE-ACCESSION=chr7.tRNA3-ArgCCT&GENOME=hg19_Fragment_1 (FlaiMapper_results_single)	TRNA	TRNAArgCCT	Fragment_1	280	1439	1101	2499	819	3262	295	7788	1071	1578	1682	24.25	124.334	104.151	239.094	74.924	283.822	27.046	777.704	95.812	164.216	310.342	4.6	6.958	6.703	7.901	6.227	8.149	4.757	9.603	6.582	7.359	8.278
NAME=TRNAArgTCG&LOCI=[chr15:89878304-89878376:strand=+]&SOURCE=UCSC&SOURCE-ACCESSION=chr15.tRNA4-ArgTCG&GENOME=hg19_Fragment_1 (FlaiMapper_results_single)	TRNA	TRNAArgTCG	Fragment_1	69	602	201	61	305	740	1163	91	677	199	476	5.976	52.015	19.014	5.836	27.902	64.386	106.626	9.087	60.564	20.709	87.826	2.579	5.701	4.249	2.545	4.802	6.009	6.736	3.184	5.92	4.372	6.457
NAME=TRNAArgTCG&LOCI=[chr17:73031208-73031280:strand=+]&SOURCE=UCSC&SOURCE-ACCESSION=chr17.tRNA19-ArgTCG&GENOME=hg19_Fragment_1 (FlaiMapper_results_single)	TRNA	TRNAArgTCG	Fragment_1	1160	4718	3002	1763	8910	7291	23334	1625	17637	5624	1714	100.463	407.65	283.978	168.677	815.107	634.378	2139.3	162.271	1577.81	585.265	316.246	6.651	8.671	8.15	7.398	9.671	9.309	11.063	7.342	10.624	9.193	8.305
NAME=TRNAArgTCG&LOCI=[chr6:26299905-26299977:strand=+]&SOURCE=UCSC&SOURCE-ACCESSION=chr6.tRNA3-ArgTCG&GENOME=hg19_Fragment_1 (FlaiMapper_results_single)	TRNA	TRNAArgTCG	Fragment_1	46	219	203	74	265	341	740	66	250	269	320	3.984	18.922	19.203	7.08	24.243	29.67	67.844	6.591	22.365	27.994	59.042	1.994	4.242	4.263	2.824	4.599	4.891	6.084	2.72	4.483	4.807	5.884
NAME=TRNAArgTCG&LOCI=[chr6:26323046-26323118:strand=+]&SOURCE=UCSC&SOURCE-ACCESSION=chr6.tRNA4-ArgTCG&GENOME=hg19_Fragment_1 (FlaiMapper_results_single)	TRNA	TRNAArgTCG	Fragment_1	43	221	206	71	262	339	740	62	244	267	316	3.724	19.095	19.487	6.793	23.968	29.496	67.844	6.191	21.828	27.786	58.304	1.897	4.255	4.284	2.764	4.583	4.882	6.084	2.63	4.448	4.796	5.866
NAME=TRNAArgTCG&LOCI=[chr6:28510891-28510963:strand=-]&SOURCE=UCSC&SOURCE-ACCESSION=chr6.tRNA124-ArgTCG&GENOME=hg19_Fragment_1 (FlaiMapper_results_single)	TRNA	TRNAArgTCG	Fragment_1	43	223	205	71	261	338	737	62	247	267	315	3.724	19.268	19.392	6.793	23.877	29.409	67.569	6.191	22.097	27.786	58.12	1.897	4.268	4.277	2.764	4.578	4.878	6.078	2.63	4.466	4.796	5.861
NAME=TRNAArgTCG&LOCI=[chr9:112960803-112960875:strand=+]&SOURCE=UCSC&SOURCE-ACCESSION=chr9.tRNA2-ArgTCG&GENOME=hg19_Fragment_1 (FlaiMapper_results_single)	TRNA	TRNAArgTCG	Fragment_1	141	187	44	71	34	85	32	28	53	32	23	12.211	16.157	4.162	6.793	3.11	7.396	2.934	2.796	4.741	3.33	4.244	3.61	4.014	2.057	2.764	1.637	2.887	1.553	1.483	2.245	1.736	2.085
NAME=TRNAArgTCT&LOCI=[chr17:8024243-8024330:strand=+]&SOURCE=UCSC&SOURCE-ACCESSION=chr17.tRNA4-ArgTCT&GENOME=hg19_Fragment_1 (FlaiMapper_results_single)	TRNA	TRNAArgTCT	Fragment_1	81	305	149	191	104	334	73	1129	86	63	203	7.015	26.353	14.095	18.274	9.514	29.061	6.693	112.741	7.694	6.556	37.455	2.81	4.72	3.817	4.192	3.25	4.861	2.743	6.817	2.944	2.713	5.227
NAME=TRNAArgTCT&LOCI=[chr1:159111401-159111474:strand=-]&SOURCE=UCSC&SOURCE-ACCESSION=chr1.tRNA86-ArgTCT&GENOME=hg19_Fragment_1 (FlaiMapper_results_single)	TRNA	TRNAArgTCT	Fragment_1	1	12	21	6	15	141	94	60	25	14	8	0.087	1.037	1.987	0.574	1.372	12.268	8.618	5.992	2.237	1.457	1.476	-3.529	0.052	0.99	-0.801	0.457	3.617	3.107	2.583	1.161	0.543	0.562
NAME=TRNAArgTCT&LOCI=[chr1:94313129-94313213:strand=+]&SOURCE=UCSC&SOURCE-ACCESSION=chr1.tRNA9-ArgTCT&GENOME=hg19_Fragment_1 (FlaiMapper_results_single)	TRNA	TRNAArgTCT	Fragment_1	681	2582	3609	1427	2624	3932	11750	945	5171	3191	865	58.979	223.093	341.398	136.529	240.05	342.117	1077.26	94.367	462.598	332.074	159.599	5.882	7.801	8.415	7.093	7.907	8.418	10.073	6.56	8.854	8.375	7.318
NAME=TRNAArgTCT&LOCI=[chr6:27529963-27530049:strand=+]&SOURCE=UCSC&SOURCE-ACCESSION=chr6.tRNA52-ArgTCT&GENOME=hg19_Fragment_1 (FlaiMapper_results_single)	TRNA	TRNAArgTCT	Fragment_1	88	310	147	192	106	328	77	1131	89	67	195	7.621	26.785	13.906	18.37	9.697	28.539	7.059	112.941	7.962	6.972	35.979	2.93	4.743	3.798	4.199	3.278	4.835	2.82	6.819	2.993	2.802	5.169
NAME=TRNAAsnGTT&LOCI=[chr1:143663558-143663631:strand=-]&SOURCE=UCSC&SOURCE-ACCESSION=chr1.tRNA125-AsnGTT&GENOME=hg19_Fragment_1 (FlaiMapper_results_single)	TRNA	TRNAAsnGTT	Fragment_1	0	3	0	0	0	0	0	0	0	0	0	0	0.259	0	0	0	0	0	0	0	0	0	-∞	-1.948	-∞	-∞	-∞	-∞	-∞	-∞	-∞	-∞	-∞
NAME=TRNAAsnGTT&LOCI=[chr1:143879832-143879905:strand=-]&SOURCE=UCSC&SOURCE-ACCESSION=chr1.tRNA124-AsnGTT&GENOME=hg19_Fragment_1 (FlaiMapper_results_single)	TRNA	TRNAAsnGTT	Fragment_1	18	82	22	26	18	23	19	23	19	22	7	1.559	7.085	2.081	2.488	1.647	2.001	1.742	2.297	1.7	2.289	1.292	0.641	2.825	1.057	1.315	0.72	1.001	0.801	1.2	0.765	1.195	0.369
NAME=TRNAAsnGTT&LOCI=[chr1:144481840-144481913:strand=+]&SOURCE=UCSC&SOURCE-ACCESSION=chr1.tRNA12-AsnGTT&GENOME=hg19_Fragment_1 (FlaiMapper_results_single)	TRNA	TRNAAsnGTT	Fragment_1	0	0	0	0	0	0	0	1	1	0	1	0	0	0	0	0	0	0	0.1	0.089	0	0.185	-∞	-∞	-∞	-∞	-∞	-∞	-∞	-3.324	-3.483	-∞	-2.438
NAME=TRNAAsnGTT&LOCI=[chr1:145385729-145385804:strand=+]&SOURCE=UCSC&SOURCE-ACCESSION=chr1.tRNA13-AsnGTT&GENOME=hg19_Fragment_1 (FlaiMapper_results_single)	TRNA	TRNAAsnGTT	Fragment_1	5	8	0	4	0	9	0	0	0	0	0	0.433	0.691	0	0.383	0	0.783	0	0	0	0	0	-1.207	-0.533	-∞	-1.386	-∞	-0.353	-∞	-∞	-∞	-∞	-∞
NAME=TRNAAsnGTT&LOCI=[chr1:147851060-147851133:strand=-]&SOURCE=UCSC&SOURCE-ACCESSION=chr1.tRNA109-AsnGTT&GENOME=hg19_Fragment_1 (FlaiMapper_results_single)	TRNA	TRNAAsnGTT	Fragment_1	0	0	0	0	0	0	0	1	0	0	0	0	0	0	0	0	0	0	0.1	0	0	0	-∞	-∞	-∞	-∞	-∞	-∞	-∞	-3.324	-∞	-∞	-∞
NAME=TRNAAsnGTT&LOCI=[chr1:148000805-148000878:strand=+]&SOURCE=UCSC&SOURCE-ACCESSION=chr1.tRNA25-AsnGTT&GENOME=hg19_Fragment_1 (FlaiMapper_results_single)	TRNA	TRNAAsnGTT	Fragment_1	0	3	0	0	0	0	0	0	0	0	1	0	0.259	0	0	0	0	0	0	0	0	0.185	-∞	-1.948	-∞	-∞	-∞	-∞	-∞	-∞	-∞	-∞	-2.438
NAME=TRNAAsnGTT&LOCI=[chr1:149211948-149212021:strand=-]&SOURCE=UCSC&SOURCE-ACCESSION=chr1.tRNA104-AsnGTT&GENOME=hg19_Fragment_1 (FlaiMapper_results_single)	TRNA	TRNAAsnGTT	Fragment_1	0	0	0	0	0	1	0	1	0	0	0	0	0	0	0	0	0.087	0	0.1	0	0	0	-∞	-∞	-∞	-∞	-∞	-3.523	-∞	-3.324	-∞	-∞	-∞
NAME=TRNAAsnGTT&LOCI=[chr1:149230570-149230643:strand=-]&SOURCE=UCSC&SOURCE-ACCESSION=chr1.tRNA103-AsnGTT&GENOME=hg19_Fragment_1 (FlaiMapper_results_single)	TRNA	TRNAAsnGTT	Fragment_1	3	9	3	0	0	6	6	3	2	0	8	0.26	0.778	0.284	0	0	0.522	0.55	0.3	0.179	0	1.476	-1.944	-0.363	-1.817	-∞	-∞	-0.938	-0.862	-1.739	-2.483	-∞	0.562
NAME=TRNAAsnGTT&LOCI=[chr1:149284503-149284576:strand=-]&SOURCE=UCSC&SOURCE-ACCESSION=chr1.tRNA101-AsnGTT&GENOME=hg19_Fragment_1 (FlaiMapper_results_single)	TRNA	TRNAAsnGTT	Fragment_1	0	6	0	0	0	0	0	0	0	0	1	0	0.518	0	0	0	0	0	0	0	0	0.185	-∞	-0.948	-∞	-∞	-∞	-∞	-∞	-∞	-∞	-∞	-2.438
NAME=TRNAAsnGTT&LOCI=[chr1:149326272-149326345:strand=-]&SOURCE=UCSC&SOURCE-ACCESSION=chr1.tRNA97-AsnGTT&GENOME=hg19_Fragment_1 (FlaiMapper_results_single)	TRNA	TRNAAsnGTT	Fragment_1	17	79	19	26	19	23	20	24	18	21	7	1.472	6.826	1.797	2.488	1.738	2.001	1.834	2.397	1.61	2.185	1.292	0.558	2.771	0.846	1.315	0.798	1.001	0.875	1.261	0.687	1.128	0.369
NAME=TRNAAsnGTT&LOCI=[chr1:149711798-149711871:strand=-]&SOURCE=UCSC&SOURCE-ACCESSION=chr1.tRNA89-AsnGTT&GENOME=hg19_Fragment_1 (FlaiMapper_results_single)	TRNA	TRNAAsnGTT	Fragment_1	17	78	18	27	17	23	18	24	18	22	8	1.472	6.739	1.703	2.583	1.555	2.001	1.65	2.397	1.61	2.289	1.476	0.558	2.753	0.768	1.369	0.637	1.001	0.723	1.261	0.687	1.195	0.562
NAME=TRNAAsnGTT&LOCI=[chr1:161510031-161510104:strand=+]&SOURCE=UCSC&SOURCE-ACCESSION=chr1.tRNA47-AsnGTT&GENOME=hg19_Fragment_1 (FlaiMapper_results_single)	TRNA	TRNAAsnGTT	Fragment_1	69	200	115	121	95	230	107	312	133	166	86	5.976	17.281	10.879	11.577	8.691	20.012	9.81	31.156	11.898	17.275	15.868	2.579	4.111	3.443	3.533	3.119	4.323	3.294	4.961	3.573	4.111	3.988
NAME=TRNAAsnGTT&LOCI=[chr1:161591465-161591538:strand=+]&SOURCE=UCSC&SOURCE-ACCESSION=chr1.tRNA50-AsnGTT&GENOME=hg19_Fragment_1 (FlaiMapper_results_single)	TRNA	TRNAAsnGTT	Fragment_1	4	7	0	0	1	9	26	16	0	0	3	0.346	0.605	0	0	0.091	0.783	2.384	1.598	0	0	0.554	-1.529	-0.725	-∞	-∞	-3.45	-0.353	1.253	0.676	-∞	-∞	-0.853
NAME=TRNAAsnGTT&LOCI=[chr1:16847080-16847153:strand=-]&SOURCE=UCSC&SOURCE-ACCESSION=chr1.tRNA136-AsnGTT&GENOME=hg19_Fragment_1 (FlaiMapper_results_single)	TRNA	TRNAAsnGTT	Fragment_1	64	195	115	120	93	226	109	315	136	164	89	5.543	16.849	10.879	11.481	8.508	19.664	9.993	31.456	12.167	17.067	16.421	2.471	4.075	3.443	3.521	3.089	4.297	3.321	4.975	3.605	4.093	4.037
NAME=TRNAAsnGTT&LOCI=[chr1:16858893-16858966:strand=-]&SOURCE=UCSC&SOURCE-ACCESSION=chr1.tRNA135-AsnGTT&GENOME=hg19_Fragment_1 (FlaiMapper_results_single)	TRNA	TRNAAsnGTT	Fragment_1	0	5	0	0	0	0	0	0	0	0	1	0	0.432	0	0	0	0	0	0	0	0	0.185	-∞	-1.211	-∞	-∞	-∞	-∞	-∞	-∞	-∞	-∞	-2.438
NAME=TRNAAsnGTT&LOCI=[chr1:17201958-17202031:strand=+]&SOURCE=UCSC&SOURCE-ACCESSION=chr1.tRNA6-AsnGTT&GENOME=hg19_Fragment_1 (FlaiMapper_results_single)	TRNA	TRNAAsnGTT	Fragment_1	0	5	0	0	0	0	0	0	0	0	1	0	0.432	0	0	0	0	0	0	0	0	0.185	-∞	-1.211	-∞	-∞	-∞	-∞	-∞	-∞	-∞	-∞	-2.438
NAME=TRNAAsnGTT&LOCI=[chr1:17216172-17216245:strand=+]&SOURCE=UCSC&SOURCE-ACCESSION=chr1.tRNA7-AsnGTT&GENOME=hg19_Fragment_1 (FlaiMapper_results_single)	TRNA	TRNAAsnGTT	Fragment_1	68	196	116	119	91	232	107	314	131	164	90	5.889	16.935	10.973	11.385	8.325	20.186	9.81	31.356	11.719	17.067	16.606	2.558	4.082	3.456	3.509	3.057	4.335	3.294	4.971	3.551	4.093	4.054
NAME=TRNAAspGTC&LOCI=[chr12:122860924-122860994:strand=+]&SOURCE=UCSC&SOURCE-ACCESSION=chr12.tRNA7-AspGTC&GENOME=hg19_Fragment_1 (FlaiMapper_results_single)	TRNA	TRNAAspGTC	Fragment_1	0	0	0	5	0	0	0	0	0	0	42	0	0	0	0.478	0	0	0	0	0	0	7.749	-∞	-∞	-∞	-1.064	-∞	-∞	-∞	-∞	-∞	-∞	2.954
NAME=TRNAAspGTC&LOCI=[chr12:98897281-98897352:strand=+]&SOURCE=UCSC&SOURCE-ACCESSION=chr12.tRNA5-AspGTC&GENOME=hg19_Fragment_1 (FlaiMapper_results_single)	TRNA	TRNAAspGTC	Fragment_1	29	205	66	86	62	158	75	30	56	58	516	2.512	17.713	6.243	8.228	5.672	13.747	6.876	2.996	5.01	6.036	95.206	1.329	4.147	2.642	3.041	2.504	3.781	2.782	1.583	2.325	2.594	6.573
NAME=TRNAAspGTC&LOCI=[chr1:161492935-161493006:strand=+]&SOURCE=UCSC&SOURCE-ACCESSION=chr1.tRNA44-AspGTC&GENOME=hg19_Fragment_1 (FlaiMapper_results_single)	TRNA	TRNAAspGTC	Fragment_1	22	18	0	9	4	2	31	5	0	6	426	1.905	1.555	0	0.861	0.366	0.174	2.842	0.499	0	0.624	78.6	0.93	0.637	-∞	-0.216	-1.45	-2.523	1.507	-1.002	-∞	-0.679	6.296
NAME=TRNAAspGTC&LOCI=[chr1:161501915-161501986:strand=+]&SOURCE=UCSC&SOURCE-ACCESSION=chr1.tRNA46-AspGTC&GENOME=hg19_Fragment_1 (FlaiMapper_results_single)	TRNA	TRNAAspGTC	Fragment_1	9	19	7	4	2	5	4	0	2	4	0	0.779	1.642	0.662	0.383	0.183	0.435	0.367	0	0.179	0.416	0	-0.359	0.715	-0.595	-1.386	-2.45	-1.201	-1.447	-∞	-2.483	-1.264	-∞
NAME=TRNAAspGTC&LOCI=[chr5:141773988-141774059:strand=-]&SOURCE=UCSC&SOURCE-ACCESSION=chr5.tRNA22-AspGTC&GENOME=hg19_Fragment_1 (FlaiMapper_results_single)	TRNA	TRNAAspGTC	Fragment_1	20	261	21	14	6	5	17	5	24	10	61	1.732	22.551	1.987	1.339	0.549	0.435	1.559	0.499	2.147	1.041	11.255	0.793	4.495	0.99	0.422	-0.865	-1.201	0.64	-1.002	1.102	0.057	3.492
NAME=TRNAAspGTC&LOCI=[chr6:27551236-27551307:strand=-]&SOURCE=UCSC&SOURCE-ACCESSION=chr6.tRNA144-AspGTC&GENOME=hg19_Fragment_1 (FlaiMapper_results_single)	TRNA	TRNAAspGTC	Fragment_1	44	234	78	86	64	173	90	32	73	67	677	3.811	20.218	7.379	8.228	5.855	15.052	8.251	3.195	6.531	6.972	124.912	1.93	4.338	2.883	3.041	2.55	3.912	3.045	1.676	2.707	2.802	6.965
NAME=TRNAAspGTC&LOCI=[chr9:77517990-77518061:strand=-]&SOURCE=UCSC&SOURCE-ACCESSION=chr9.tRNA6-AspGTC&GENOME=hg19_Fragment_1 (FlaiMapper_results_single)	TRNA	TRNAAspGTC	Fragment_1	21	31	9	6	1	15	24	1	2	5	5	1.819	2.678	0.851	0.574	0.091	1.305	2.2	0.1	0.179	0.52	0.923	0.863	1.421	-0.232	-0.801	-3.45	0.384	1.138	-3.324	-2.483	-0.943	-0.116
NAME=TRNACysACA&LOCI=[chr5:151988596-151988771:strand=+]&SOURCE=UCSC&SOURCE-ACCESSION=chr5.tRNA1-CysACA&GENOME=hg19_Fragment_1 (FlaiMapper_results_single)	TRNA	TRNACysACA	Fragment_1	30	61	40	36	19	113	3	17	14	15	23	2.598	5.271	3.784	3.444	1.738	9.832	0.275	1.698	1.252	1.561	4.244	1.378	2.398	1.92	1.784	0.798	3.297	-1.862	0.764	0.325	0.642	2.085
NAME=TRNACysGCA&LOCI=[chr14:73429679-73429750:strand=+]&SOURCE=UCSC&SOURCE-ACCESSION=chr14.tRNA8-CysGCA&GENOME=hg19_Fragment_1 (FlaiMapper_results_single)	TRNA	TRNACysGCA	Fragment_1	5	26	35	41	36	14	39	40	50	66	63	0.433	2.246	3.311	3.923	3.293	1.218	3.576	3.994	4.473	6.868	11.624	-1.207	1.168	1.727	1.972	1.72	0.285	1.838	1.998	2.161	2.78	3.539
NAME=TRNACysGCA&LOCI=[chr15:80036997-80037069:strand=+]&SOURCE=UCSC&SOURCE-ACCESSION=chr15.tRNA3-CysGCA&GENOME=hg19_Fragment_1 (FlaiMapper_results_single)	TRNA	TRNACysGCA	Fragment_1	33	1004	56	23	32	55	27	45	113	24	105	2.858	86.749	5.297	2.201	2.927	4.785	2.475	4.494	10.109	2.498	19.373	1.515	6.439	2.405	1.138	1.55	2.259	1.308	2.168	3.338	1.321	4.276
NAME=TRNACysGCA&LOCI=[chr17:36989975-36990046:strand=-]&SOURCE=UCSC&SOURCE-ACCESSION=chr17.tRNA30-CysGCA&GENOME=hg19_Fragment_1 (FlaiMapper_results_single)	TRNA	TRNACysGCA	Fragment_1	16	10	16	9	12	14	23	16	9	12	1	1.386	0.864	1.514	0.861	1.098	1.218	2.109	1.598	0.805	1.249	0.185	0.471	-0.211	0.598	-0.216	0.135	0.285	1.076	0.676	-0.313	0.321	-2.438
NAME=TRNACysGCA&LOCI=[chr17:37017937-37018008:strand=-]&SOURCE=UCSC&SOURCE-ACCESSION=chr17.tRNA29-CysGCA&GENOME=hg19_Fragment_1 (FlaiMapper_results_single)	TRNA	TRNACysGCA	Fragment_1	25	87	23	26	15	18	63	11	29	14	368	2.165	7.517	2.176	2.488	1.372	1.566	5.776	1.098	2.594	1.457	67.899	1.114	2.91	1.121	1.315	0.457	0.647	2.53	0.135	1.375	0.543	6.085
NAME=TRNACysGCA&LOCI=[chr17:37025545-37025616:strand=-]&SOURCE=UCSC&SOURCE-ACCESSION=chr17.tRNA28-CysGCA&GENOME=hg19_Fragment_1 (FlaiMapper_results_single)	TRNA	TRNACysGCA	Fragment_1	38	1028	57	28	21	29	27	27	102	37	204	3.291	88.822	5.392	2.679	1.921	2.523	2.475	2.696	9.125	3.85	37.64	1.719	6.473	2.431	1.422	0.942	1.335	1.308	1.431	3.19	1.945	5.234
NAME=TRNACysGCA&LOCI=[chr3:131947944-131948015:strand=-]&SOURCE=UCSC&SOURCE-ACCESSION=chr3.tRNA7-CysGCA&GENOME=hg19_Fragment_1 (FlaiMapper_results_single)	TRNA	TRNACysGCA	Fragment_1	237	3381	342	336	216	442	374	239	594	440	4037	20.526	292.129	32.352	32.147	19.76	38.458	34.289	23.866	53.139	45.789	744.857	4.359	8.19	5.016	5.007	4.305	5.265	5.1	4.577	5.732	5.517	9.541
NAME=TRNACysGCA&LOCI=[chr3:17741392-17741464:strand=-]&SOURCE=UCSC&SOURCE-ACCESSION=chr3.tRNA12-CysGCA&GENOME=hg19_Fragment_1 (FlaiMapper_results_single)	TRNA	TRNACysGCA	Fragment_1	21	10	17	8	12	13	23	15	11	8	1	1.819	0.864	1.608	0.765	1.098	1.131	2.109	1.498	0.984	0.833	0.185	0.863	-0.211	0.685	-0.386	0.135	0.178	1.076	0.583	-0.023	-0.264	-2.438
NAME=TRNACysGCA&LOCI=[chr7:149007281-149007352:strand=+]&SOURCE=UCSC&SOURCE-ACCESSION=chr7.tRNA5-CysGCA&GENOME=hg19_Fragment_1 (FlaiMapper_results_single)	TRNA	TRNACysGCA	Fragment_1	40	73	51	40	32	123	13	40	20	24	43	3.464	6.307	4.824	3.827	2.927	10.702	1.192	3.994	1.789	2.498	7.934	1.793	2.657	2.27	1.936	1.55	3.42	0.253	1.998	0.839	1.321	2.988
NAME=TRNACysGCA&LOCI=[chr7:149052766-149052837:strand=-]&SOURCE=UCSC&SOURCE-ACCESSION=chr7.tRNA25-CysGCA&GENOME=hg19_Fragment_1 (FlaiMapper_results_single)	TRNA	TRNACysGCA	Fragment_1	7	29	36	44	39	19	43	45	51	72	60	0.606	2.506	3.405	4.21	3.568	1.653	3.942	4.494	4.562	7.493	11.07	-0.722	1.325	1.768	2.074	1.835	0.725	1.979	2.168	2.19	2.905	3.469
NAME=TRNACysGCA&LOCI=[chr7:149072850-149072921:strand=-]&SOURCE=UCSC&SOURCE-ACCESSION=chr7.tRNA23-CysGCA&GENOME=hg19_Fragment_1 (FlaiMapper_results_single)	TRNA	TRNACysGCA	Fragment_1	3	9	5	2	1	2	1	4	3	5	1	0.26	0.778	0.473	0.191	0.091	0.174	0.092	0.399	0.268	0.52	0.185	-1.944	-0.363	-1.08	-2.386	-3.45	-2.523	-3.447	-1.324	-1.898	-0.943	-2.438
NAME=TRNACysGCA&LOCI=[chr7:149074601-149074672:strand=-]&SOURCE=UCSC&SOURCE-ACCESSION=chr7.tRNA22-CysGCA&GENOME=hg19_Fragment_1 (FlaiMapper_results_single)	TRNA	TRNACysGCA	Fragment_1	4	25	35	44	36	15	40	45	48	70	59	0.346	2.16	3.311	4.21	3.293	1.305	3.667	4.494	4.294	7.285	10.886	-1.529	1.111	1.727	2.074	1.72	0.384	1.875	2.168	2.102	2.865	3.444
NAME=TRNACysGCA&LOCI=[chr7:149112229-149112300:strand=-]&SOURCE=UCSC&SOURCE-ACCESSION=chr7.tRNA21-CysGCA&GENOME=hg19_Fragment_1 (FlaiMapper_results_single)	TRNA	TRNACysGCA	Fragment_1	28	91	27	27	13	16	65	11	29	14	370	2.425	7.863	2.554	2.583	1.189	1.392	5.959	1.098	2.594	1.457	68.268	1.278	2.975	1.353	1.369	0.25	0.477	2.575	0.135	1.375	0.543	6.093
NAME=TRNACysGCA&LOCI=[chr7:149243631-149243702:strand=+]&SOURCE=UCSC&SOURCE-ACCESSION=chr7.tRNA7-CysGCA&GENOME=hg19_Fragment_1 (FlaiMapper_results_single)	TRNA	TRNACysGCA	Fragment_1	1	20	4	1	1	1	2	0	5	5	9	0.087	1.728	0.378	0.096	0.091	0.087	0.183	0	0.447	0.52	1.661	-3.529	0.789	-1.402	-3.386	-3.45	-3.523	-2.447	-∞	-1.161	-0.943	0.732
NAME=TRNACysGCA&LOCI=[chr7:149253802-149253873:strand=+]&SOURCE=UCSC&SOURCE-ACCESSION=chr7.tRNA8-CysGCA&GENOME=hg19_Fragment_1 (FlaiMapper_results_single)	TRNA	TRNACysGCA	Fragment_1	2	5	1	2	1	1	2	2	1	2	1	0.173	0.432	0.095	0.191	0.091	0.087	0.183	0.2	0.089	0.208	0.185	-2.529	-1.211	-3.402	-2.386	-3.45	-3.523	-2.447	-2.324	-3.483	-2.264	-2.438
NAME=TRNACysGCA&LOCI=[chr7:149281816-149281887:strand=+]&SOURCE=UCSC&SOURCE-ACCESSION=chr7.tRNA10-CysGCA&GENOME=hg19_Fragment_1 (FlaiMapper_results_single)	TRNA	TRNACysGCA	Fragment_1	6	25	35	40	34	15	41	42	51	68	57	0.52	2.16	3.311	3.827	3.11	1.305	3.759	4.194	4.562	7.076	10.517	-0.944	1.111	1.727	1.936	1.637	0.384	1.91	2.068	2.19	2.823	3.395
NAME=TRNACysGCA&LOCI=[chr7:149286164-149286235:strand=-]&SOURCE=UCSC&SOURCE-ACCESSION=chr7.tRNA20-CysGCA&GENOME=hg19_Fragment_1 (FlaiMapper_results_single)	TRNA	TRNACysGCA	Fragment_1	1	20	3	2	0	1	2	0	3	3	9	0.087	1.728	0.284	0.191	0	0.087	0.183	0	0.268	0.312	1.661	-3.529	0.789	-1.817	-2.386	-∞	-3.523	-2.447	-∞	-1.898	-1.679	0.732
NAME=TRNACysGCA&LOCI=[chr7:149292305-149292376:strand=-]&SOURCE=UCSC&SOURCE-ACCESSION=chr7.tRNA19-CysGCA&GENOME=hg19_Fragment_1 (FlaiMapper_results_single)	TRNA	TRNACysGCA	Fragment_1	20	9	19	11	11	17	24	20	11	9	9	1.732	0.778	1.797	1.052	1.006	1.479	2.2	1.997	0.984	0.937	1.661	0.793	-0.363	0.846	0.074	0.009068	0.565	1.138	0.998	-0.023	-0.095	0.732
NAME=TRNACysGCA&LOCI=[chr7:149295046-149295117:strand=+]&SOURCE=UCSC&SOURCE-ACCESSION=chr7.tRNA11-CysGCA&GENOME=hg19_Fragment_1 (FlaiMapper_results_single)	TRNA	TRNACysGCA	Fragment_1	1	7	2	2	1	0	3	3	1	3	1	0.087	0.605	0.189	0.191	0.091	0	0.275	0.3	0.089	0.312	0.185	-3.529	-0.725	-2.402	-2.386	-3.45	-∞	-1.862	-1.739	-3.483	-1.679	-2.438
NAME=TRNACysGCA&LOCI=[chr7:149310156-149310227:strand=-]&SOURCE=UCSC&SOURCE-ACCESSION=chr7.tRNA18-CysGCA&GENOME=hg19_Fragment_1 (FlaiMapper_results_single)	TRNA	TRNACysGCA	Fragment_1	8	27	36	42	34	17	40	42	51	66	66	0.693	2.333	3.405	4.018	3.11	1.479	3.667	4.194	4.562	6.868	12.178	-0.529	1.222	1.768	2.007	1.637	0.565	1.875	2.068	2.19	2.78	3.606
NAME=TRNACysGCA&LOCI=[chr7:149344046-149344117:strand=-]&SOURCE=UCSC&SOURCE-ACCESSION=chr7.tRNA17-CysGCA&GENOME=hg19_Fragment_1 (FlaiMapper_results_single)	TRNA	TRNACysGCA	Fragment_1	1	8	3	1	1	1	2	2	1	4	1	0.087	0.691	0.284	0.096	0.091	0.087	0.183	0.2	0.089	0.416	0.185	-3.529	-0.533	-1.817	-3.386	-3.45	-3.523	-2.447	-2.324	-3.483	-1.264	-2.438
NAME=TRNACysGCA&LOCI=[chr7:149361915-149361986:strand=+]&SOURCE=UCSC&SOURCE-ACCESSION=chr7.tRNA14-CysGCA&GENOME=hg19_Fragment_1 (FlaiMapper_results_single)	TRNA	TRNACysGCA	Fragment_1	15	9	15	9	12	16	27	23	11	8	8	1.299	0.778	1.419	0.861	1.098	1.392	2.475	2.297	0.984	0.833	1.476	0.378	-0.363	0.505	-0.216	0.135	0.477	1.308	1.2	-0.023	-0.264	0.562
NAME=TRNACysGCA&LOCI=[chr7:149388272-149388343:strand=-]&SOURCE=UCSC&SOURCE-ACCESSION=chr7.tRNA16-CysGCA&GENOME=hg19_Fragment_1 (FlaiMapper_results_single)	TRNA	TRNACysGCA	Fragment_1	5	81	3	7	1	4	8	4	15	12	174	0.433	6.999	0.284	0.67	0.091	0.348	0.733	0.399	1.342	1.249	32.104	-1.207	2.807	-1.817	-0.578	-3.45	-1.523	-0.447	-1.324	0.424	0.321	5.005
NAME=TRNAGlnCTG&LOCI=[chr10:20036608-20036682:strand=-]&SOURCE=UCSC&SOURCE-ACCESSION=chr10.tRNA5-GlnCTG&GENOME=hg19_Fragment_1 (FlaiMapper_results_single)	TRNA	TRNAGlnCTG	Fragment_1	2	0	0	2	0	2	1	0	0	0	0	0.173	0	0	0.191	0	0.174	0.092	0	0	0	0	-2.529	-∞	-∞	-2.386	-∞	-2.523	-3.447	-∞	-∞	-∞	-∞
NAME=TRNAGlnCTG&LOCI=[chr12:74851182-74851254:strand=+]&SOURCE=UCSC&SOURCE-ACCESSION=chr12.tRNA3-GlnCTG&GENOME=hg19_Fragment_1 (FlaiMapper_results_single)	TRNA	TRNAGlnCTG	Fragment_1	190	98	99	85	119	146	138	154	151	207	89	16.455	8.467	9.365	8.132	10.886	12.703	12.652	15.378	13.508	21.542	16.421	4.04	3.082	3.227	3.024	3.444	3.667	3.661	3.943	3.756	4.429	4.037
NAME=TRNAGlnCTG&LOCI=[chr1:146476760-146476831:strand=-]&SOURCE=UCSC&SOURCE-ACCESSION=chr1.tRNA114-GlnCTG&GENOME=hg19_Fragment_1 (FlaiMapper_results_single)	TRNA	TRNAGlnCTG	Fragment_1	118	97	92	88	101	138	123	139	134	194	80	10.22	8.381	8.703	8.419	9.24	12.007	11.277	13.88	11.988	20.189	14.761	3.353	3.067	3.121	3.074	3.208	3.586	3.495	3.795	3.583	4.335	3.884
NAME=TRNAGlnCTG&LOCI=[chr1:147800937-147801008:strand=+]&SOURCE=UCSC&SOURCE-ACCESSION=chr1.tRNA22-GlnCTG&GENOME=hg19_Fragment_1 (FlaiMapper_results_single)	TRNA	TRNAGlnCTG	Fragment_1	185	97	96	87	115	145	139	153	145	206	90	16.022	8.381	9.081	8.324	10.52	12.616	12.744	15.278	12.972	21.438	16.606	4.002	3.067	3.183	3.057	3.395	3.657	3.672	3.933	3.697	4.422	4.054
NAME=TRNAGlnCTG&LOCI=[chr1:147825689-147825760:strand=+]&SOURCE=UCSC&SOURCE-ACCESSION=chr1.tRNA23-GlnCTG&GENOME=hg19_Fragment_1 (FlaiMapper_results_single)	TRNA	TRNAGlnCTG	Fragment_1	47	44	57	36	8	7	9	1	7	14	12	4.07	3.802	5.392	3.444	0.732	0.609	0.825	0.1	0.626	1.457	2.214	2.025	1.927	2.431	1.784	-0.45	-0.715	-0.277	-3.324	-0.675	0.543	1.147
NAME=TRNAGlnCTG&LOCI=[chr1:149079364-149079435:strand=+]&SOURCE=UCSC&SOURCE-ACCESSION=chr1.tRNA27-GlnCTG&GENOME=hg19_Fragment_1 (FlaiMapper_results_single)	TRNA	TRNAGlnCTG	Fragment_1	117	93	91	87	100	135	123	137	134	188	76	10.133	8.035	8.608	8.324	9.148	11.746	11.277	13.681	11.988	19.564	14.023	3.341	3.006	3.106	3.057	3.193	3.554	3.495	3.774	3.583	4.29	3.81
NAME=TRNAGlnCTG&LOCI=[chr1:17180900-17180971:strand=-]&SOURCE=UCSC&SOURCE-ACCESSION=chr1.tRNA129-GlnCTG&GENOME=hg19_Fragment_1 (FlaiMapper_results_single)	TRNA	TRNAGlnCTG	Fragment_1	0	1	0	0	0	0	0	0	0	0	0	0	0.086	0	0	0	0	0	0	0	0	0	-∞	-3.533	-∞	-∞	-∞	-∞	-∞	-∞	-∞	-∞	-∞
NAME=TRNAGlnCTG&LOCI=[chr6:27263212-27263283:strand=+]&SOURCE=UCSC&SOURCE-ACCESSION=chr6.tRNA42-GlnCTG&GENOME=hg19_Fragment_1 (FlaiMapper_results_single)	TRNA	TRNAGlnCTG	Fragment_1	180	157	119	111	112	177	156	211	180	228	455	15.589	13.565	11.257	10.62	10.246	15.4	14.302	21.07	16.103	23.727	83.951	3.962	3.762	3.493	3.409	3.357	3.945	3.838	4.397	4.009	4.568	6.391
NAME=TRNAGlnCTG&LOCI=[chr6:27515531-27515602:strand=-]&SOURCE=UCSC&SOURCE-ACCESSION=chr6.tRNA146-GlnCTG&GENOME=hg19_Fragment_1 (FlaiMapper_results_single)	TRNA	TRNAGlnCTG	Fragment_1	180	160	123	113	116	185	159	210	179	234	457	15.589	13.824	11.635	10.811	10.612	16.097	14.577	20.97	16.013	24.351	84.32	3.962	3.789	3.54	3.434	3.408	4.009	3.866	4.39	4.001	4.606	6.398
NAME=TRNAGlnCTG&LOCI=[chr6:27759135-27759206:strand=-]&SOURCE=UCSC&SOURCE-ACCESSION=chr6.tRNA131-GlnCTG&GENOME=hg19_Fragment_1 (FlaiMapper_results_single)	TRNA	TRNAGlnCTG	Fragment_1	76	88	89	35	42	93	301	57	46	47	111	6.582	7.603	8.419	3.349	3.842	8.092	27.596	5.692	4.115	4.891	20.48	2.719	2.927	3.074	1.744	1.942	3.016	4.786	2.509	2.041	2.29	4.356
NAME=TRNAGlnTTG&LOCI=[chr12:50211190-50211264:strand=-]&SOURCE=UCSC&SOURCE-ACCESSION=chr12.tRNA16-GlnTTG&GENOME=hg19_Fragment_1 (FlaiMapper_results_single)	TRNA	TRNAGlnTTG	Fragment_1	3300	6440	7147	3995	3807	5684	5022	2158	5435	3071	23190	285.8	556.436	676.08	382.225	348.273	494.556	460.426	215.496	486.215	319.586	4278.73	8.159	9.12	9.401	8.578	8.444	8.95	8.847	7.752	8.925	8.32	12.063
NAME=TRNAGlnTTG&LOCI=[chr13:36639747-36639818:strand=-]&SOURCE=UCSC&SOURCE-ACCESSION=chr13.tRNA6-GlnTTG&GENOME=hg19_Fragment_1 (FlaiMapper_results_single)	TRNA	TRNAGlnTTG	Fragment_1	4	14	4	0	5	17	5	5	5	0	64	0.346	1.21	0.378	0	0.457	1.479	0.458	0.499	0.447	0	11.808	-1.529	0.275	-1.402	-∞	-1.128	0.565	-1.125	-1.002	-1.161	-∞	3.562
NAME=TRNAGlnTTG&LOCI=[chr17:19506587-19506658:strand=-]&SOURCE=UCSC&SOURCE-ACCESSION=chr17.tRNA33-GlnTTG&GENOME=hg19_Fragment_1 (FlaiMapper_results_single)	TRNA	TRNAGlnTTG	Fragment_1	985	599	2988	1371	1477	1933	3045	1253	1441	1118	10817	85.307	51.755	282.654	131.172	135.119	168.187	279.171	125.124	128.912	116.345	1995.82	6.415	5.694	8.143	7.035	7.078	7.394	8.125	6.967	7.01	6.862	10.963
[truncated: 2,847 more rows]

## Sheet: List of diff. expressed ncRNAs
Summary of differentially expressed (Bonferoni corrected p-value <0.01, FC ≥ ±4) small RNAs between Normal and Cancer samples
small RNA	Number of comparisons
[truncated: 1,151 more rows]

## Sheet: gr1 vs gr2
Feature ID	Small RNA - Name	Kal's Z-test:Group 01 [NAP] vs Group 02 [BPH] normalized values - Bonferroni	Kal's Z-test:Group 01 [NAP] vs Group 02 [BPH] normalized values - FDR p-value correction	Kal's Z-test:Group 01 [NAP] vs Group 02 [BPH] normalized values - Proportions difference	Kal's Z-test:Group 01 [NAP] vs Group 02 [BPH] normalized values - Proportions fold change	Kal's Z-test:Group 01 [NAP] vs Group 02 [BPH] normalized values - P-value	Kal's Z-test:Group 01 [NAP] vs Group 02 [BPH] normalized values - Test statistic
[truncated: 107 more rows]

[truncated: 10 more sheets: gr1 vs gr3, gr3 vs gr 4, gr3 vs gr 10, gr4 vs gr 10 , gr1 vs gr 5, gr1 vs gr 6, gr1 vs gr7, gr1 vs gr8, gr2 vs gr7, gr3 vs gr11]
